# Supplementary material for: GRK6 Depletion Induces HIF Activity in Lung Adenocarcinoma
Source: Front Oncol. 2021 May 31;11:654812. doi: 10.3389/fonc.2021.654812 (PMC8201516; doi:10.3389/fonc.2021.654812)
Supplement: Supplementary file 2 [file Table_1.xlsx]

## Sheet: DEG-Up
Gene_symbol	Log2FoldChange	padj	Control_1	Control_2	Control_3	siGRK6_1	siGRK6_2	siGRK6_3
SMN1	3.25193	0.00113965	12.6649	6.67055	7.83588	11.0669	234.351	189.179
AC090673.1	3.03403	4.7e-05	0	1.90587	3.48261	22.1338	23.1867	13.4169
LINC02154	2.67188	1.16e-35	22.1635	36.2116	41.7913	241.459	182.181	240.163
CHST9	2.64493	6.61e-13	11.6095	5.71762	13.0598	78.4742	70.3883	53.6677
AL354718.1	2.55137	3.29e-07	3.16622	5.71762	6.09457	35.2128	28.1553	38.9091
LNCOG	2.44027	1.48e-06	7.38784	2.85881	5.22392	33.2006	24.8429	38.9091
LINC00824	2.42236	0.00715388	2.11081	0	0.870653	8.04864	9.10907	10.7335
CXCL8	2.3172	3.82e-22	20.0527	32.3998	26.9902	146.888	140.777	122.094
AREG	2.30926	5.68e-05	5.27703	4.76468	1.74131	23.1398	18.2181	29.5172
AC006452.2	2.2365	0.00142721	1.05541	4.76468	0.870653	12.073	17.39	14.7586
FGFBP1	2.20961	3.94e-23	22.1635	33.3528	40.05	157.955	147.401	155.636
AC011379.2	2.14407	0.00138633	1.05541	1.90587	4.35326	17.1034	10.7653	18.7837
AC116424.1	2.141	6.75e-05	1.05541	5.71762	6.96522	25.152	22.3586	28.1755
LINC01239	2.13718	2.19e-06	5.27703	6.67055	9.57718	27.1642	34.7801	48.3009
AC005244.1	2.12466	9.45e-05	5.27703	1.90587	6.09457	22.1338	25.671	22.8088
SERPINB7	2.12145	1.15e-53	93.9311	91.4819	77.4881	407.462	373.472	371.649
SYT16	2.11165	3.75e-05	10.5541	1.90587	4.35326	27.1642	31.4677	25.4921
AC103718.1	2.10278	3.36e-26	48.5487	40.9763	40.9207	203.228	161.479	210.646
QRFP	2.10088	0.00401052	0	2.85881	2.61196	9.05472	15.7338	12.0752
ANO2	2.02068	2.12e-30	53.8257	76.2349	53.9805	292.769	235.18	233.454
RELN	1.99462	0.00140235	2.11081	2.85881	4.35326	9.05472	17.39	25.4921
MEGF10	1.98443	0.0164375	1.05541	1.90587	0	3.01824	4.96858	18.7837
VSTM2L	1.94918	5.8e-05	4.22162	7.62349	6.96522	35.2128	19.0462	33.5423
LINC01711	1.90829	7.41e-05	5.27703	9.52936	5.22392	30.1824	19.0462	41.5924
ALPK3	1.87251	9.57e-07	8.44325	18.1058	7.83588	41.2493	51.342	46.9592
PCDHGB3	1.84656	0.00103454	8.44325	1.90587	2.61196	18.1094	23.1867	17.442
AC006058.3	1.83584	0.00212378	1.05541	5.71762	3.48261	23.1398	14.0777	13.4169
LINC02783	1.82837	4.52e-07	13.7203	10.4823	13.0598	57.3465	47.2015	40.2508
LINC01111	1.81854	1.03e-07	15.8311	9.52936	18.2837	61.3709	58.7949	46.9592
PTX3	1.80595	7.91e-62	154.089	163.905	181.096	609.684	544.06	615.837
AC008267.3	1.80499	0.00265404	4.22162	2.85881	2.61196	19.1155	11.5934	16.1003
AOX1	1.80182	8.64e-83	229.023	263.963	211.569	850.137	810.707	807.699
LINC00431	1.7891	4.44e-05	10.5541	6.67055	6.96522	39.2371	29.8115	26.8338
CLDN2	1.78293	0.000756868	3.16622	6.67055	4.35326	21.1277	23.1867	17.442
LINC00702	1.76057	1.12e-07	9.49865	18.1058	20.025	68.4134	56.3106	52.326
RNASE7	1.72462	0.0169297	2.11081	0	1.74131	8.04864	8.28097	9.39184
EML1	1.70153	1.38e-06	18.9973	10.4823	13.9304	50.304	40.5768	65.7429
TNFRSF10D	1.6991	2.02e-88	265.962	271.587	278.609	927.605	867.018	872.1
GAS2L2	1.69526	0.000113069	4.22162	12.3882	7.83588	34.2067	32.2958	26.8338
MYOM1	1.69442	1.58e-05	8.44325	7.62349	15.6718	38.231	40.5768	38.9091
AL391988.1	1.69118	9.52e-08	14.7757	23.8234	13.9304	62.3769	57.1387	64.4012
KCNIP1	1.6806	0.0100112	0	0.952936	6.09457	17.1034	5.79668	17.442
FAN1	1.67985	5.55e-06	9.49865	21.9175	13.9304	33.2006	72.8725	56.3511
AC012625.1	1.67564	0.00175845	6.33244	4.76468	2.61196	15.0912	19.0462	22.8088
APCDD1L	1.66649	3.45e-25	70.7122	79.0937	69.6522	219.325	251.742	238.821
SERPINB4	1.66375	0.018719	1.05541	0.952936	1.74131	8.04864	9.93716	6.70846
AL355596.1	1.65639	0.00148141	6.33244	1.90587	7.83588	14.0851	29.8115	21.4671
LINC00520	1.65152	0.00306603	3.16622	4.76468	3.48261	18.1094	14.9057	16.1003
AC023157.1	1.64181	1.6e-06	18.9973	11.4352	15.6718	59.3587	40.5768	59.0344
MMP24	1.63721	2.56e-186	898.151	878.607	849.757	2632.91	2659.02	2906.1
PCDHGA4	1.60472	0.00019091	6.33244	10.4823	7.83588	28.1702	29.8115	30.8589
SLC19A3	1.59697	0.00619571	5.27703	4.76468	0.870653	21.1277	19.0462	6.70846
AC010536.1	1.59242	0.00223159	5.27703	5.71762	3.48261	23.1398	17.39	16.1003
CLIC5	1.59055	0.0166751	1.05541	1.90587	1.74131	9.05472	4.96858	14.7586
AC105411.1	1.58588	1.91e-05	14.7757	11.4352	10.4478	40.2432	35.6082	48.3009
SCG2	1.57961	1.51e-21	74.9338	68.6114	81.8414	261.581	208.68	220.037
AL589684.1	1.57854	0.00364489	2.11081	4.76468	5.22392	15.0912	16.5619	18.7837
ZNF702P	1.57538	4.33e-54	178.364	220.128	208.086	619.745	597.058	611.812
AC011498.1	1.5743	0.0140375	2.11081	1.90587	1.74131	13.079	9.10907	8.05015
PEAR1	1.57278	7.95e-12	28.496	40.9763	38.3087	112.681	119.246	103.31
ADAMTS6	1.57245	1.19e-21	73.8784	120.07	93.1599	342.067	270.788	261.63
PCDHGA3	1.56218	0.0214777	0	1.90587	1.74131	9.05472	9.93716	5.36677
WDR17	1.55379	0.000451207	9.49865	3.81174	10.4478	30.1824	28.1553	25.4921
TNFSF18	1.54495	0.0209019	2.11081	0	1.74131	5.0304	8.28097	12.0752
AC002480.1	1.5437	0.00238931	3.16622	6.67055	6.09457	29.1763	14.9057	17.442
ERO1A	1.52217	0	3786.8	3771.72	3817.81	11070.9	10810.8	10824.8
TERT	1.52091	0	2790.49	2942.67	2861.84	8361.53	8008.53	8341.3
CDK14	1.51241	1.02e-80	341.952	323.998	363.933	997.025	963.905	998.219
MEF2C	1.5109	3.99e-07	20.0527	20.9646	19.1544	57.3465	61.2792	67.0846
GPR19	1.50145	1.88e-05	15.8311	12.3882	14.8011	39.2371	40.5768	57.6928
SP140	1.49116	1.35e-10	29.5514	35.2586	41.7913	107.651	100.2	108.677
AC009804.1	1.4888	0.000474006	9.49865	8.57642	8.70653	40.2432	27.3272	21.4671
GJB4	1.488	0.0137412	4.22162	1.90587	0.870653	8.04864	10.7653	14.7586
CAPSL	1.48689	0.00209265	9.49865	7.62349	2.61196	30.1824	14.9057	25.4921
RP1L1	1.47401	7.23e-05	13.7203	8.57642	15.6718	43.2614	43.8891	32.2006
CXCL5	1.45875	1.42e-06	21.1081	23.8234	16.5424	68.4134	52.1701	63.0595
KRT34	1.45171	0.0217253	3.16622	0.952936	0	6.03648	7.45287	12.0752
NPPB	1.44879	2.18e-06	24.2743	25.7293	15.6718	81.4925	51.342	61.7178
GNAO1	1.43906	3.46e-05	20.0527	18.1058	11.3185	40.2432	41.4049	69.768
AL158211.5	1.43423	0.000437654	15.8311	8.57642	7.83588	28.1702	45.5453	26.8338
MYEOV	1.43039	1.04e-07	27.4406	35.2586	29.6022	116.705	81.9816	65.7429
GANAB	1.42618	0	8974.12	8921.39	8933.77	24252.6	24149.8	23747.9
TGM4	1.41815	0.0041793	6.33244	5.71762	3.48261	16.0973	19.0462	20.1254
SEMA3E	1.40696	1.06e-19	107.651	76.2349	100.996	234.417	270.788	265.655
SLC18A2	1.40007	0.00113416	9.49865	5.71762	9.57718	24.1459	23.1867	33.5423
DENND2A	1.39679	1.14e-79	398.943	401.186	424.879	1080.53	1065.76	1101.53
IGSF23	1.39376	0.0127509	3.16622	1.90587	4.35326	6.03648	9.93716	26.8338
LEPR	1.39256	7.32e-14	67.546	65.7526	56.5924	147.894	168.104	199.912
MESD	1.38594	3.16e-102	732.452	869.078	848.887	2266.7	2093.43	2076.94
PRKAA2	1.38524	1.52e-12	55.9365	51.4585	51.3685	146.888	152.37	127.461
LINC02331	1.38358	1.52e-06	25.3297	16.1999	30.4729	74.4499	63.7635	65.7429
RASGRF2	1.37921	0.0148811	3.16622	1.90587	2.61196	9.05472	11.5934	13.4169
FABP6	1.37496	0.000407617	15.8311	11.4352	7.83588	32.1945	43.8891	28.1755
KIF6	1.36624	5.28e-05	21.1081	13.3411	15.6718	50.304	36.4363	59.0344
LTF	1.36588	0.00201974	9.49865	5.71762	6.96522	24.1459	20.7024	26.8338
PCDHGA6	1.36099	0.000629178	11.6095	6.67055	12.1891	30.1824	30.6396	32.2006
PCLO	1.35924	4.81e-07	27.4406	20.9646	31.3435	73.4438	76.1849	69.768
AC011416.3	1.34207	0.00223181	8.44325	6.67055	8.70653	29.1763	15.7338	32.2006
HDAC9	1.33703	8.13e-33	166.754	213.458	180.225	462.797	494.374	476.301
LINC01638	1.33442	2.12e-08	34.8284	40.9763	30.4729	99.6019	86.9502	96.6018
ADAM19	1.3326	1.27e-75	461.212	529.832	526.745	1233.45	1278.58	1341.69
XKR3	1.31175	0.000162852	12.6649	14.294	15.6718	42.2553	37.2644	41.5924
OLMALINC	1.30274	3.7e-55	383.112	454.551	390.053	1050.35	944.859	1061.28
RYR2	1.2978	0.00261491	8.44325	7.62349	8.70653	18.1094	34.7801	22.8088
AC073585.1	1.2863	1.62e-05	23.2189	40.9763	14.8011	68.4134	66.2478	76.4764
TPRG1-AS1	1.28571	0.0184647	1.05541	3.81174	2.61196	14.0851	7.45287	12.0752
CHGB	1.28485	0.00147321	13.7203	8.57642	6.96522	26.1581	29.8115	29.5172
FAM9B	1.27852	9.8e-06	23.2189	27.6351	21.7663	50.304	75.3568	65.7429
TRPV2	1.2703	5.55e-06	29.5514	51.4585	20.8957	77.4681	77.8411	112.702
AL365203.2	1.26732	4.31e-09	44.3271	47.6468	40.05	118.717	105.168	108.677
RHOBTB1	1.26379	0.000430854	12.6649	21.9175	9.57718	35.2128	37.2644	50.9843
EXTL3	1.25866	1.33e-115	888.652	878.607	903.738	2118.8	2084.32	2217.82
HABP4	1.25852	9.99e-33	269.129	242.046	202.862	589.563	545.716	587.661
NAALADL2	1.25541	0.000406063	14.7757	11.4352	14.8011	35.2128	42.233	34.884
ETV4	1.24863	7.67e-40	303.957	314.469	254.231	697.213	717.96	668.163
SNORD17	1.2435	1.35e-07	32.7176	40.9763	35.6968	98.5958	88.6064	87.21
TPM4	1.24074	0	8772.54	8555.46	8834.52	21054.2	20041.6	20807
ADAMTS9	1.21807	7.96e-17	106.596	98.1524	98.3838	249.508	235.18	234.796
NINJ2-AS1	1.2159	4.93e-10	61.2136	59.082	48.7566	137.833	141.605	126.119
KLF15	1.19673	1.41e-06	33.773	26.6822	40.05	81.4925	81.1535	84.5266
SUN3	1.192	1.11e-14	98.1528	81.9525	100.996	224.356	211.165	224.063
SHOC1	1.18951	1.75e-09	71.7676	50.5056	62.687	159.967	122.558	158.32
PYCR3	1.18156	0.0168309	10.5541	12.3882	13.0598	11.0669	72.8725	93.9184
LNCOC1	1.17557	0.0113172	5.27703	7.62349	3.48261	24.1459	9.93716	20.1254
LINC01909	1.17374	0.00222963	9.49865	10.4823	12.1891	26.1581	34.7801	26.8338
AP005329.2	1.17228	0.000242565	16.8865	23.8234	14.8011	42.2553	51.342	46.9592
LINC01134	1.17193	5.69e-05	21.1081	27.6351	20.8957	66.4013	53.8263	52.326
AC008966.1	1.17152	9.01e-08	47.4933	45.7409	45.274	129.784	103.512	93.9184
AP000944.5	1.17111	0.0113184	4.22162	4.76468	6.09457	17.1034	14.9057	17.442
ADAM21	1.16928	6.92e-08	44.3271	46.6939	42.662	106.644	96.8874	114.044
ATP2C2-AS1	1.15948	0.0189591	2.11081	4.76468	2.61196	11.0669	13.2496	12.0752
FICD	1.15435	8.19e-30	265.962	279.21	225.499	564.411	554.825	615.837
ART4	1.1538	0.00022537	20.0527	18.1058	20.8957	51.3101	57.1387	37.5674
ABI3BP	1.15344	1.5e-52	409.498	445.974	442.292	983.946	945.687	980.777
KCNB1	1.15144	1.41e-21	150.923	155.329	166.295	347.097	345.316	378.357
PAG1	1.14012	1.68e-11	79.1555	87.6701	89.6773	179.082	176.385	233.454
CPED1	1.13999	1.64e-05	30.6068	25.7293	33.9555	83.5046	59.623	73.7931
FOSB	1.13906	0.00785172	4.22162	5.71762	14.8011	31.1885	27.3272	14.7586
TFRC	1.13185	8.53e-189	3252.76	3242.84	3095.17	7110.97	6794.54	7151.22
HIF1A-AS3	1.12627	0.000706417	17.9419	11.4352	21.7663	48.2918	44.7172	34.884
AC245100.8	1.12346	0.0114254	7.38784	6.67055	3.48261	14.0851	17.39	22.8088
CD33	1.12332	0.0176285	3.16622	5.71762	2.61196	13.079	10.7653	17.442
FHIT	1.12242	5.45e-07	37.9946	40.0233	53.9805	111.675	98.5436	95.2601
MPZL3	1.11818	0.000284507	18.9973	17.1528	22.637	46.2797	44.7172	53.6677
AL928654.4	1.11739	7.92e-15	116.095	103.87	111.444	251.52	254.226	226.746
ZDHHC18	1.11688	6.06e-62	576.252	587.009	622.517	1346.13	1295.97	1250.46
AF127577.4	1.11488	4.07e-06	41.1608	28.5881	41.7913	85.5168	77.8411	96.6018
CFAP58	1.11265	0.000159847	20.0527	22.8705	23.5076	53.3222	46.3734	61.7178
BCL2	1.10633	1.14e-19	154.089	182.964	210.698	394.383	425.642	381.041
CCN2	1.10432	8.56e-36	395.777	379.269	410.078	938.672	867.846	756.714
AL590004.3	1.1042	2.71e-61	619.523	590.82	598.139	1277.72	1265.33	1369.87
AC022784.1	1.10226	0.000291376	16.8865	22.8705	21.7663	55.3344	43.061	50.9843
GVQW2	1.09482	0.00517102	5.27703	13.3411	11.3185	31.1885	28.1553	21.4671
PLCB4	1.09374	3.94e-54	583.64	598.444	587.691	1328.03	1300.11	1160.56
SLC2A3	1.09362	1.4e-94	983.638	984.383	989.062	2072.52	2109.99	2152.07
AP000251.1	1.09117	0.00165524	16.8865	17.1528	10.4478	29.1763	38.0925	44.2758
HAVCR2	1.08873	0.000222244	23.2189	18.1058	24.3783	54.3283	50.5139	50.9843
GREB1	1.08368	1.95e-08	58.0473	63.8467	57.4631	135.821	119.246	143.561
MARCHF4	1.08125	1.11e-33	317.677	355.445	344.779	778.706	679.868	719.147
DUSP3	1.0812	8.01e-206	3348.8	3480.12	3374.65	7209.57	7167.18	7247.82
GRIN3B	1.08007	0.00557079	8.44325	6.67055	13.9304	27.1642	25.671	25.4921
SERPINE1	1.06777	4.69e-75	1049.07	1222.62	1139.68	2499.1	2326.12	2360.04
NOLC1	1.06734	9.8e-148	2189.97	2179.36	2261.09	4700.4	4518.93	4716.05
AC068025.1	1.06681	0.00726883	5.27703	13.3411	8.70653	28.1702	19.0462	28.1755
AL078644.2	1.06646	0.0188619	6.33244	1.90587	4.35326	15.0912	14.9057	12.0752
TFPI2	1.06597	4.52e-11	92.8757	79.0937	100.125	188.137	211.165	186.495
TENM3	1.06555	3.64e-61	1095.51	1043.47	1127.5	2215.39	2128.21	2545.19
LUCAT1	1.06274	6.42e-13	115.039	97.1995	114.926	234.417	247.601	216.012
GFRA1	1.06231	3.91e-93	1421.63	1494.2	1441.8	3174.18	2851.14	3115.41
AL136172.1	1.0575	0.0148593	6.33244	2.85881	7.83588	15.0912	14.0777	24.1505
FOSL1	1.05741	1.1e-25	2231.13	2705.39	2447.41	5497.22	5308.1	4767.03
NR3C2	1.04736	0.000836676	23.2189	19.0587	16.5424	55.3344	36.4363	46.9592
SHLD3	1.04645	7.38e-07	65.4352	46.6939	45.274	116.705	103.512	122.094
P2RY6	1.045	1.87e-07	52.7703	57.1762	52.2392	114.693	112.621	124.777
PLAC1	1.04313	0.00054298	25.3297	30.494	13.9304	53.3222	47.2015	61.7178
ABCA11P	1.04241	0.00900262	9.49865	10.4823	6.09457	16.0973	23.1867	32.2006
AC005726.1	1.04077	6.7e-10	82.3217	88.6231	90.5479	205.24	157.338	197.229
FOPNL	1.03269	1.43e-06	48.5487	47.6468	43.5326	102.62	98.5436	100.627
STXBP5-AS1	1.02395	0.000107336	21.1081	33.3528	39.1794	67.4073	76.1849	65.7429
TMEM200A	1.02363	1.1e-09	79.1555	80.9996	81.8414	164.997	181.353	161.003
CYP24A1	1.01807	5.47e-50	681.792	764.255	744.408	1603.69	1446.69	1411.46
UBE2D3-AS1	1.01678	0.00842498	4.22162	14.294	10.4478	26.1581	24.0148	26.8338
FBLN7	1.01406	2.44e-05	34.8284	33.3528	59.2044	84.5107	94.4031	100.627
ZNF616	1.01204	1.26e-09	104.485	91.4819	125.374	191.155	266.647	210.646
AP002360.2	1.01156	1.51e-07	68.6014	55.2703	60.0751	134.815	119.246	134.169
SLC37A2	1.0112	2.66e-19	188.918	203.928	197.638	419.535	416.533	368.965
SHC3	1.00819	1.87e-07	64.3798	53.3644	60.9457	127.772	126.699	120.752
DOK3	1.00564	1.26e-15	173.087	168.67	165.424	310.879	388.378	334.081
FOXP4	1.00548	5.72e-80	1270.71	1435.12	1324.26	2721.45	2771.64	2618.98
TEK	1.00312	0.0113744	7.38784	5.71762	11.3185	25.152	23.1867	17.442
AC099548.2	1.00241	0.00744046	12.6649	9.52936	8.70653	26.1581	29.8115	21.4671
RTL3	1.00195	0.000417876	30.6068	18.1058	30.4729	64.3891	48.0296	65.7429
PADI1	1.0015	0.00363518	13.7203	11.4352	15.6718	31.1885	34.7801	32.2006
AL121820.1	1.00118	0.00148315	21.1081	17.1528	18.2837	39.2371	36.4363	56.3511
DCHS1	0.999489	2.05e-05	34.8284	37.1645	42.662	85.5168	79.4973	81.8432
PCDHB2	0.99907	0.0087337	7.38784	10.4823	11.3185	19.1155	23.1867	34.884
PCDHGB4	0.997395	1.83e-05	37.9946	34.3057	48.7566	85.5168	82.8097	92.5767
OGFR	0.993958	1.02e-123	2029.55	2092.65	2046.03	4048.46	4205.91	4050.57
PERP	0.991637	1.5e-74	1041.69	1101.59	1064.81	2156.03	2055.34	2201.72
AC096887.2	0.991469	0.0106282	5.27703	8.57642	13.0598	25.152	18.2181	29.5172
AL359715.3	0.991244	0.00470779	17.9419	14.294	8.70653	39.2371	28.1553	30.8589
ARHGAP31	0.991195	1e-13	135.092	134.364	141.916	298.806	279.897	254.921
AC004233.2	0.988501	2.94e-07	54.8811	62.8938	69.6522	116.705	134.152	140.878
SLC7A2	0.986878	0.00458926	23.2189	12.3882	8.70653	40.2432	31.4677	33.5423
SFTA1P	0.985801	1.1e-25	309.234	340.198	336.072	726.39	617.76	630.595
ARHGAP30	0.98169	0.00340529	16.8865	13.3411	15.6718	35.2128	43.061	28.1755
SPTBN2	0.979436	2.76e-19	211.081	216.316	197.638	426.578	426.47	393.116
CSRP3	0.97671	0.00128414	20.0527	19.0587	20.025	41.2493	47.2015	44.2758
G3BP2	0.976709	6.28e-154	3397.35	3231.41	3241.44	6547.57	6426.03	6476.35
PODXL	0.975245	5.14e-146	2682.84	2788.29	2736.46	5342.28	5387.6	5441.9
HDAC2-AS2	0.96759	4.55e-08	83.3771	84.8113	74.8762	168.015	139.12	190.52
ZNF492	0.96741	2.06e-08	71.7676	76.2349	91.4186	172.04	157.338	158.32
GPX3	0.965406	0.000549665	31.6622	20.0117	40.05	50.304	81.1535	68.4263
GGT8P	0.963809	0.0109107	10.5541	8.57642	7.83588	23.1398	20.7024	25.4921
AL162727.1	0.96201	0.000281388	21.1081	40.9763	33.0848	75.456	68.7321	60.3761
DZIP1	0.961506	4.01e-54	832.715	775.69	758.339	1505.1	1522.87	1603.32
DDX11L2	0.955723	0.000513168	23.2189	26.6822	33.9555	73.4438	57.9668	49.6426
FGF1	0.954593	8.43e-29	474.933	524.115	411.819	967.849	905.11	880.15
GSTA2	0.953737	1.28e-06	56.9919	60.035	59.2044	120.73	107.653	132.827
AC144652.1	0.95055	9.26e-15	206.86	221.081	181.096	411.487	346.973	445.442
ANKRD2	0.949688	0.00140783	14.7757	36.2116	20.8957	53.3222	52.1701	53.6677
AC036176.1	0.949196	0.0230756	5.27703	5.71762	1.74131	19.1155	10.7653	12.0752
SETD7	0.946822	5.33e-90	1549.34	1498.97	1521.9	2892.48	2904.14	3044.3
THORLNC	0.943334	0.0198048	7.38784	7.62349	2.61196	18.1094	11.5934	22.8088
FGF5	0.941863	0.000227203	36.9392	29.541	32.2142	71.4317	57.1387	80.5015
FAM83A	0.940737	3.29e-07	87.5987	99.1054	67.0403	139.845	194.603	171.737
BICD2	0.939978	1.94e-61	897.095	899.572	875.006	1751.58	1714.16	1675.77
C4orf54	0.936842	0.000356183	29.5514	26.6822	31.3435	66.4013	60.4511	57.6928
HECW2-AS1	0.930403	0.000557841	25.3297	36.2116	35.6968	61.3709	90.2626	52.326
SLC35F3	0.927851	2.57e-11	120.316	132.458	141.046	272.648	263.335	230.771
CYP1B1	0.925808	5.36e-21	250.131	280.163	258.584	495.997	504.311	519.235
BX322234.1	0.921182	0.000276574	41.1608	30.494	30.4729	64.3891	63.7635	84.5266
CSPG5	0.920925	0.00432787	14.7757	21.9175	13.9304	31.1885	44.7172	37.5674
MYO1D	0.920478	8.33e-21	291.292	265.869	266.42	555.356	497.686	524.602
ZNF525	0.919491	3.32e-13	173.087	155.329	194.156	304.842	342.832	364.94
ADAM12	0.919213	5.36e-39	551.977	540.315	530.228	1018.15	1014.42	1057.25
ZNF658B	0.917089	0.00814762	14.7757	9.52936	13.0598	30.1824	31.4677	25.4921
CHST14	0.916829	2.56e-31	475.988	477.421	464.929	854.162	967.217	870.758
KIAA1549L	0.914949	5.67e-19	260.685	268.728	267.29	561.392	494.374	464.225
ZNF860	0.914758	0.000141997	39.05	39.0704	33.0848	82.4985	76.1849	67.0846
PCDHGA2	0.909286	0.000812274	29.5514	25.7293	25.2489	56.3405	61.2792	49.6426
NAV3	0.907071	7.62e-13	160.422	149.611	148.882	304.842	283.209	289.805
AC011503.1	0.906486	0.0157149	8.44325	6.67055	10.4478	28.1702	19.8743	17.442
PPP1R3G	0.90348	2.22e-07	80.2109	90.5289	79.2294	147.894	150.714	191.862
ZNF37A	0.900315	3.29e-44	663.85	647.997	676.497	1248.54	1222.27	1265.22
COL17A1	0.898799	7.83e-35	486.542	490.762	497.143	916.539	925.813	927.109
MGLL	0.895395	9.71e-43	830.605	996.771	989.062	1793.84	1748.94	1733.47
RNF128	0.895207	0.000846049	33.773	22.8705	28.7315	52.3161	57.9668	67.0846
TYRP1	0.893465	1.23e-15	200.527	201.07	220.275	382.31	414.877	375.674
KPNA5	0.889926	1.11e-23	403.165	364.022	375.251	746.511	651.712	744.639
FBXL17	0.885925	8.19e-22	348.284	366.88	302.117	619.745	633.494	645.354
IFT27	0.885231	6.43e-28	385.223	403.092	405.724	746.511	740.319	739.272
SDCCAG8	0.880381	0.00101161	26.3852	38.1174	32.2142	88.535	52.9982	57.6928
PCOLCE2	0.880236	7.45e-14	199.472	190.587	168.907	340.055	346.973	359.573
CLDN1	0.878445	1.05e-14	198.416	200.117	189.802	362.189	384.237	350.182
PRDX4	0.878256	1.03e-101	2098.15	2088.84	2104.37	3877.43	3824.98	3892.25
ZW10	0.876628	9.23e-28	445.381	406.904	429.232	781.724	819.816	766.106
LINC01204	0.876416	0.00994117	11.6095	10.4823	16.5424	24.1459	29.8115	36.2257
TMC5	0.874959	0.00490166	15.8311	19.0587	17.4131	33.2006	41.4049	38.9091
TCOF1	0.867235	5.27e-103	2877.04	3041.77	2934.1	5561.61	5263.39	5365.43
CD36	0.863927	0.019171	15.8311	7.62349	3.48261	24.1459	24.8429	18.7837
LRRC37A5P	0.863438	0.0223388	5.27703	5.71762	8.70653	17.1034	21.5305	14.7586
GOLGA7B	0.861923	0.0180019	7.38784	5.71762	13.9304	25.152	24.0148	18.7837
CASP7	0.860981	5.27e-48	1145.12	1015.83	1019.53	1861.25	1961.76	1974.97
TRAF3	0.860554	2.11e-49	908.705	940.548	908.962	1655	1630.52	1754.93
ANGPT4	0.860244	0.00999718	9.49865	20.0117	13.0598	38.231	32.2958	25.4921
RGS7	0.860174	0.00132063	30.6068	27.6351	33.9555	62.3769	46.3734	81.8432
KIFC3	0.859141	6.21e-64	1406.86	1469.43	1338.19	2551.42	2506.65	2616.3
LINC02057	0.858118	0.000727978	35.8838	27.6351	33.0848	69.4195	66.2478	56.3511
AL353740.1	0.856956	7.65e-07	85.4879	78.1408	84.4533	178.076	144.917	144.903
MYH16	0.850056	0.0212228	6.33244	5.71762	11.3185	28.1702	14.9057	18.7837
LINC01132	0.848201	0.00696336	17.9419	20.9646	12.1891	40.2432	31.4677	38.9091
GFPT1	0.847024	4.62e-61	1709.76	1503.73	1626.38	2896.5	2858.59	2983.92
ZIK1	0.844713	2.35e-11	162.533	160.093	152.364	308.866	282.381	279.072
OLR1	0.841648	1.43e-13	200.527	208.693	248.136	417.523	379.268	407.874
CCN1	0.839466	1.95e-27	5651.7	6029.23	5855.14	11387.8	10660.9	9578.34
ALDH1A1	0.835966	2.71e-53	1176.78	1082.54	1188.44	2044.35	2047.06	2091.7
LINC01474	0.835799	0.00011224	41.1608	64.7997	50.4979	111.675	97.7155	89.8934
AL137060.3	0.835351	0.0193927	8.44325	5.71762	12.1891	23.1398	19.8743	22.8088
SH3BGRL2	0.833861	0.00136675	29.5514	31.4469	31.3435	70.4256	64.5916	46.9592
STX12	0.830398	3.08e-30	783.111	649.902	664.308	1219.37	1241.32	1292.05
LINC00886	0.830328	0.00307614	24.2743	27.6351	20.8957	47.2857	56.3106	42.9341
PSG4	0.827707	3.36e-17	277.572	277.304	281.221	519.137	469.531	519.235
FAXC	0.827016	0.00269254	25.3297	32.3998	23.5076	55.3344	42.233	68.4263
KRAS	0.826518	2.12e-71	2140.36	2136.48	2189.69	4039.41	3662.67	3806.38
NDRG4	0.825821	1.24e-06	78.1	79.0937	86.1946	149.906	149.057	151.611
AL136116.3	0.825712	0.00372515	16.8865	28.5881	25.2489	55.3344	43.061	46.9592
ISM2	0.825274	0.0234756	3.16622	13.3411	6.09457	23.1398	18.2181	18.7837
SNAPC1	0.824596	4.28e-40	954.087	994.865	1056.1	1841.13	1851.63	1651.62
SPRY4	0.824537	4.15e-07	89.7095	101.964	84.4533	163.991	170.588	173.078
FOXN3-AS1	0.822029	0.00546605	14.7757	28.5881	19.1544	42.2553	41.4049	46.9592
SPRYD3	0.821947	1.18e-34	764.114	781.408	719.159	1417.57	1346.49	1254.48
P2RX5	0.821916	1.1e-06	81.2663	101.011	82.712	167.009	149.886	173.078
MRM1	0.820752	0.0195705	13.7203	9.52936	6.96522	35.2128	19.8743	17.442
AKIRIN1	0.819609	1.47e-67	1529.28	1529.46	1484.46	2733.52	2666.47	2637.77
LINC00476	0.818841	0.000134736	56.9919	64.7997	43.5326	85.5168	110.137	116.727
OSGIN1	0.817215	4.83e-06	68.6014	87.6701	77.4881	150.912	151.542	127.461
WBP4	0.815543	2.37e-19	401.054	485.997	503.237	894.405	765.162	823.799
LAMA4	0.815412	2.84e-14	262.796	226.799	228.111	407.462	428.126	446.783
AC100872.2	0.815338	0.0236102	9.49865	6.67055	5.22392	17.1034	18.2181	20.1254
HMGA1	0.814527	3.21e-26	10309.2	12106.1	11110.4	20748.4	19764.2	18960.8
ARHGAP40	0.814086	1.09e-05	60.1581	79.0937	93.1599	146.888	153.198	130.144
LINC02035	0.813771	7.64e-08	101.319	134.364	143.658	242.465	207.852	244.188
AP002478.1	0.811988	0.0108131	10.5541	20.0117	24.3783	55.3344	38.0925	25.4921
TEX21P	0.811268	0.00714034	12.6649	21.9175	26.1196	45.2736	33.1239	50.9843
AEN	0.809364	2.4e-16	256.464	282.069	289.057	507.064	483.609	481.667
PPP1R12A-AS1	0.806999	0.0112429	9.49865	23.8234	21.7663	54.3283	26.4991	40.2508
INHBA	0.806545	0.000152839	55.9365	53.3644	41.7913	96.5836	92.7469	92.5767
PIR	0.806136	7.08e-05	60.1581	52.4115	53.1098	96.5836	105.168	105.994
CTAGE11P	0.805007	0.00767055	21.1081	19.0587	14.8011	33.2006	40.5768	40.2508
RLN2	0.804605	0.0173295	9.49865	15.247	8.70653	23.1398	28.1553	25.4921
AC145098.2	0.802587	1.98e-06	89.7095	82.9054	80.9707	162.985	148.229	148.928
B4GALNT3	0.802256	0.0108224	18.9973	22.8705	10.4478	27.1642	43.8891	40.2508
CCDC80	0.801721	1.13e-95	4741.94	5244.01	5034.12	8856.52	8709.1	8679.4
EMC3-AS1	0.801535	4.68e-14	271.239	243.952	257.713	501.028	446.344	417.266
POC1B-AS1	0.797519	0.00154812	27.4406	41.9292	31.3435	71.4317	57.1387	67.0846
FAM3C2	0.796813	7.43e-06	69.6568	93.3877	97.5131	149.906	181.353	142.219
PCNX3	0.793819	2.46e-61	1555.67	1558.05	1571.53	2789.86	2745.97	2604.22
SAA2	0.791956	1.14e-05	109.762	89.576	92.2892	143.869	160.651	229.429
PANX2	0.791722	0.0130353	11.6095	20.0117	13.9304	42.2553	28.1553	28.1755
AC087741.1	0.791225	5.25e-07	91.8203	105.776	116.667	172.04	191.29	203.937
ALDOA	0.790031	3.35e-19	365.171	395.468	397.888	631.818	669.102	732.564
ZNF542P	0.789071	2.08e-05	80.2109	70.5173	73.1348	115.699	156.51	132.827
IL6R	0.7887	4.18e-13	223.746	247.763	233.335	401.426	445.516	387.749
LINC02535	0.787948	8.86e-05	65.4352	59.082	67.9109	144.875	109.309	97.9435
KDM7A-DT	0.787821	2.56e-07	108.707	123.882	103.608	215.301	181.353	205.279
NHLRC1	0.785434	2.51e-07	104.485	101.964	114.926	196.186	196.259	179.787
TSC22D2	0.785145	2.26e-40	928.757	1009.16	951.624	1691.22	1605.68	1716.02
TCAF2	0.783908	6.55e-12	205.804	202.022	215.922	351.122	348.629	399.824
AC108673.2	0.782934	0.0156636	10.5541	21.9175	9.57718	29.1763	28.9834	34.884
TENM2	0.780849	2.05e-35	795.776	842.395	827.991	1441.71	1350.63	1479.89
RTL9	0.78076	0.00620713	15.8311	23.8234	26.9902	45.2736	47.2015	41.5924
PHF10	0.78048	1.53e-90	2795.77	2693.95	2779.99	4783.91	4734.23	4714.71
LINC01121	0.779493	0.0278446	1.05541	3.81174	7.83588	18.1094	8.28097	17.442
AC097359.2	0.778793	0.000514686	47.4933	36.2116	63.5577	83.5046	95.2312	96.6018
ARHGEF9	0.778757	2.43e-44	1006.86	992.006	985.579	1759.63	1685.18	1697.24
IFNGR2	0.777753	4.9e-08	207.915	191.54	224.628	468.833	308.88	324.689
CCDC146	0.773445	0.0185937	13.7203	9.52936	11.3185	26.1581	22.3586	29.5172
ITGB5	0.771205	6.01e-103	4389.43	4620.79	4622.3	7651.24	7767.55	7906.59
SMPD3	0.770759	2.7e-05	74.9338	64.7997	69.6522	125.76	128.355	120.752
ZNF721	0.769964	8.35e-13	224.801	236.328	223.758	415.511	384.237	387.749
ABALON	0.768023	0.00480335	27.4406	31.4469	27.8609	58.3526	72.0444	36.2257
CA9	0.766765	5.76e-14	264.907	299.222	287.315	533.222	456.281	484.351
DLGAP1-AS2	0.765016	3.46e-07	104.485	110.541	129.727	196.186	211.993	198.57
WWC1	0.763211	1.04e-53	1900.79	2153.64	2071.28	3449.85	3405.14	3595.73
TMPPE	0.763147	0.000252227	48.5487	51.4585	53.9805	94.5715	87.7783	99.2852
HSP90AA2P	0.761288	8.53e-09	151.978	160.093	142.787	241.459	273.272	276.389
CTSB	0.759004	2.34e-136	10510.8	10741.5	10877.9	17806.6	18555.2	18079.3
ARHGAP21	0.758045	2.09e-76	2896.03	2674.89	2753.88	4698.39	4672.12	4740.2
DCBLD2	0.757167	2.87e-127	9594.7	9132.94	9645.09	15888	16115.6	16019.8
PHEX	0.755717	0.0272021	5.27703	12.3882	6.09457	23.1398	21.5305	14.7586
SIX2	0.754948	0.000134736	62.269	56.2232	60.0751	111.675	111.793	95.2601
AL136452.1	0.754814	0.0136828	13.7203	14.294	19.1544	34.2067	32.2958	32.2006
PTGFRN	0.753742	1.57e-29	728.23	741.384	793.165	1257.6	1233.04	1363.16
P3H2	0.753361	1.24e-75	2745.11	2799.73	2707.73	4560.56	4566.96	4831.43
LY96	0.752326	0.0040643	28.496	31.4469	23.5076	53.3222	52.1701	53.6677
CELF2	0.751425	4.28e-06	85.4879	101.011	95.7718	179.082	161.479	154.295
TRMT61A	0.751041	1.2e-22	528.758	633.702	581.596	969.861	1029.32	960.651
GPRIN1	0.750616	8.01e-17	335.619	378.316	380.475	637.855	588.777	644.012
GRAP2	0.75008	0.0294278	5.27703	4.76468	9.57718	20.1216	21.5305	10.7335
AL391422.4	0.749833	2.58e-16	346.173	386.892	352.614	649.927	572.215	630.595
ST8SIA1	0.747533	2.62e-05	75.9892	78.1408	70.5229	129.784	130.839	135.511
HIC1	0.744967	3.52e-09	148.812	175.34	181.966	288.745	289.006	293.831
AC023157.3	0.744849	0.00111772	53.8257	40.9763	36.5674	86.5229	70.3883	83.1849
RPL26L1	0.743892	2.5e-38	1067.02	1105.41	1047.4	1827.04	1717.47	1883.74
PLXNA1	0.743886	2.73e-46	2079.15	2377.58	2080.86	3740.6	3553.36	3704.41
OR10Y1P	0.741886	0.0295175	6.33244	6.67055	3.48261	12.073	15.7338	18.7837
NFKBIB	0.740655	8.01e-30	748.283	827.149	774.881	1380.34	1280.24	1293.39
LINC00707	0.740273	0.000876722	45.3825	41.9292	44.4033	71.4317	81.1535	87.21
CLPTM1L	0.739895	0.00439069	584.695	817.619	597.268	1642.93	928.297	1218.26
ZSCAN30	0.738051	1.83e-18	474.933	454.551	412.689	705.262	770.13	784.89
AC107871.1	0.737892	0.00116901	45.3825	37.1645	40.9207	75.456	72.8725	76.4764
TUFT1	0.737027	3.38e-30	751.449	746.149	812.319	1315.95	1251.25	1314.86
ZNF468	0.736592	9.54e-14	281.793	285.881	295.151	499.016	452.969	512.526
LINC01435	0.736565	0.0281088	6.33244	1.90587	2.61196	14.0851	13.2496	9.39184
ZNF761	0.736425	9.89e-11	205.804	197.258	216.793	337.037	367.675	347.498
KDM7A	0.736403	9.91e-16	407.387	398.327	390.923	725.383	597.058	701.705
APCDD1L-DT	0.736394	2.39e-08	139.314	149.611	161.941	265.605	246.773	261.63
JPH2	0.734596	1.16e-18	464.379	505.056	444.904	807.882	736.178	839.899
SLC33A1	0.733771	1.71e-17	391.556	402.139	444.033	733.432	690.633	657.429
LINC00973	0.733522	2.24e-07	183.641	130.552	150.623	293.775	251.742	248.213
AL627171.4	0.733239	0.0152401	16.8865	14.294	16.5424	37.2249	28.9834	32.2006
AC005699.1	0.731973	0.0304381	3.16622	4.76468	9.57718	16.0973	15.7338	17.442
AP000569.1	0.731346	0.0280156	8.44325	4.76468	11.3185	22.1338	18.2181	20.1254
RGS19	0.731034	9.33e-24	554.088	571.762	561.571	928.612	984.607	904.3
DUSP4	0.731006	3.05e-09	170.976	178.199	168.907	276.672	294.803	309.931
BLACAT1	0.730199	0.0243254	17.9419	5.71762	11.3185	27.1642	30.6396	20.1254
CEMIP2	0.729313	5.3e-39	1449.07	1296.95	1277.25	2235.51	2177.07	2286.24
ZNF354A	0.728759	6.86e-14	349.339	297.316	297.763	538.253	538.263	504.476
ZBED8	0.728735	2.51e-10	225.857	199.164	210.698	388.347	343.66	340.79
ZNF426	0.728696	1.3e-09	202.638	189.634	176.743	319.933	337.864	300.539
ZNF697	0.72868	2.21e-10	186.807	208.693	213.31	335.025	345.316	351.523
ZNF17	0.727557	5.31e-05	75.9892	76.2349	67.9109	127.772	130.011	124.777
LINC00909	0.727033	2.23e-07	150.923	196.305	154.106	329.994	258.366	266.997
AASS	0.726959	1.19e-35	906.594	880.513	893.29	1497.05	1499.68	1458.42
GALNT2	0.726586	3.64e-83	3042.74	3158.98	3130.87	5122.96	5146.62	5215.16
SP4	0.725752	2.74e-09	175.197	174.387	195.897	288.745	312.193	324.689
SLC13A3	0.724573	2.02e-06	110.818	114.352	100.125	177.07	187.978	191.862
TMEM170B	0.724296	2.11e-08	236.411	162.952	190.673	350.116	319.645	327.373
PHETA1	0.7236	1.17e-14	299.735	304.94	312.564	502.034	515.076	519.235
WBP11	0.719169	2.48e-76	2720.84	2794.96	2768.68	4622.94	4557.85	4486.62
CDH4	0.718121	0.00634343	35.8838	33.3528	23.5076	70.4256	61.2792	40.2508
AC022211.3	0.717487	0.000110133	63.3244	73.3761	75.7468	132.803	125.871	110.019
INSIG1	0.716925	1.66e-87	14631.1	14534.2	14064.5	23928.6	22525.1	24764.9
BHLHE40	0.715438	3.07e-52	1694.98	1669.54	1622.03	2747.6	2792.34	2663.26
PRMT6	0.714645	3.9e-11	218.469	230.611	235.076	394.383	375.128	374.332
MFN1	0.71464	5.98e-41	1720.31	1560.91	1508.84	2563.49	2634.18	2691.43
NTM	0.714156	0.00112095	55.9365	40.0233	45.274	87.5289	77.013	87.21
FJX1	0.713741	6.36e-21	688.125	863.36	755.727	1270.68	1338.2	1204.84
IL1RAP	0.713009	1.31e-31	862.267	842.395	831.474	1342.11	1410.25	1428.9
SAA1	0.712268	8.49e-25	602.637	602.256	612.94	1028.21	984.607	987.485
AC040970.1	0.712208	0.0178035	13.7203	19.0587	13.9304	29.1763	33.1239	33.5423
TGFBI	0.7119	5.05e-107	12103.4	12160.4	12284.9	19172.9	20435.8	20358.8
AC083880.1	0.711017	3.9e-06	100.264	109.588	102.737	179.082	176.385	175.762
MAGI2	0.709563	0.00692047	29.5514	35.2586	20.025	49.2979	52.1701	57.6928
TRAF1	0.708946	2.8e-30	843.269	850.972	894.161	1396.44	1377.95	1493.3
FAM241A	0.708614	0.000495686	59.1027	64.7997	66.1696	132.803	86.1221	116.727
AC103770.1	0.70828	0.0191526	20.0527	20.0117	8.70653	31.1885	30.6396	38.9091
MYPOP	0.706922	1.35e-07	131.926	162.952	166.295	266.611	261.679	246.871
CDS2	0.706583	5.44e-45	1862.79	1883.95	1908.47	2996.11	2972.04	3316.66
CPNE8-AS1	0.70599	0.0232884	12.6649	10.4823	14.8011	22.1338	32.2958	26.8338
ZNF845	0.705982	2.62e-10	227.968	208.693	215.922	373.256	342.832	370.307
KCNJ14	0.705424	0.0141247	17.9419	24.7763	16.5424	47.2857	35.6082	33.5423
FLG	0.705202	0.0144669	22.1635	13.3411	21.7663	34.2067	38.9206	40.2508
INPP5A	0.704592	6.52e-14	314.511	359.257	388.311	586.544	571.387	603.761
LINC00857	0.704555	9.65e-12	255.408	296.363	256.843	464.809	437.235	437.392
SDS	0.703188	0.000529399	54.8811	59.082	53.1098	104.632	98.5436	87.21
ZSCAN29	0.702938	3.91e-19	502.373	464.08	471.023	794.803	809.051	751.347
DCUN1D3	0.701763	5.54e-09	215.303	182.964	187.19	301.824	339.52	330.056
PVR	0.701753	1.8e-41	1229.55	1295.99	1302.5	2129.87	2050.37	2076.94
RPUSD1	0.701323	1.61e-26	713.455	793.796	756.597	1243.51	1198.26	1271.92
ST14	0.70065	0.0141116	11.6095	32.3998	22.637	44.2675	39.7487	48.3009
LTBP2	0.699177	7.05e-21	562.531	548.891	548.511	866.235	958.108	888.2
TMEM45A	0.698749	2.96e-46	1457.52	1478	1529.74	2477.97	2378.29	2424.44
CPM	0.69862	1.75e-07	151.978	135.317	168.907	260.575	250.913	250.896
ELOVL3	0.698436	0.00779153	27.4406	23.8234	54.8511	57.3465	78.6692	63.0595
DUS2	0.693859	4.27e-29	828.494	829.054	795.777	1367.26	1333.24	1285.34
RAPGEF1	0.692525	1.44e-64	3018.46	3136.11	3002.88	5094.79	4778.95	4970.97
COLGALT1	0.691213	4.01e-96	8836.92	9303.51	9140.11	14535.8	15142.6	14440.6
IP6K3	0.688917	8.99e-10	215.303	209.646	207.215	359.17	335.379	344.815
ENKUR	0.688611	0.0240377	11.6095	15.247	12.1891	23.1398	29.8115	29.5172
DCP2	0.687411	3.98e-39	2246.96	1984.97	2184.47	3438.78	3303.28	3646.72
ZNF117	0.68717	0.00172976	68.6014	36.2116	75.7468	102.62	116.762	96.6018
KIAA1324	0.686003	1.69e-05	110.818	94.3407	94.9012	176.064	163.135	162.345
DARS-AS1	0.685766	0.00214435	37.9946	48.5997	49.6272	78.4742	91.9188	68.4263
PSMD7P1	0.685532	0.0302992	7.38784	5.71762	16.5424	19.1155	23.1867	28.1755
KLHL15	0.68385	2.12e-21	616.357	562.232	605.974	936.66	961.421	994.194
RCN2	0.683262	2.46e-47	1992.61	1852.51	1864.07	3108.79	2971.21	3122.12
ZCCHC2	0.682963	6.68e-18	606.858	615.597	590.303	883.338	1073.21	976.752
LINC00632	0.682958	0.0278833	16.8865	5.71762	12.1891	25.152	25.671	25.4921
BMI1	0.682711	2.14e-24	941.422	825.243	875.006	1519.18	1369.67	1376.58
ZNF559	0.682033	6.95e-08	192.084	176.293	175.001	320.939	264.163	311.273
ZKSCAN2	0.67915	3.01e-07	167.81	153.423	138.434	252.526	246.773	256.263
SERINC2	0.67883	1.82e-13	351.45	429.774	418.784	680.11	659.993	606.445
APH1B	0.67866	4.26e-14	375.725	364.022	369.157	555.356	632.666	607.786
RPL17	0.678217	2.35e-16	524.537	447.88	502.367	841.083	757.709	786.231
SKAP1	0.678032	0.0155296	27.4406	21.9175	13.9304	39.2371	41.4049	40.2508
TTC30A	0.677846	0.000366168	59.1027	99.1054	74.8762	121.736	130.011	147.586
ALCAM	0.67772	1.35e-85	6974.12	7348.09	7087.99	11764.1	11149.5	11408.4
MT1L	0.676682	0.00407625	37.9946	35.2586	35.6968	60.3648	69.5602	63.0595
LDLR	0.676281	2.68e-62	5647.48	5888.19	5636.61	9322.33	8646.16	9566.26
FBXL19-AS1	0.675359	3.34e-06	113.984	137.223	135.822	233.41	204.54	202.595
HRK	0.675318	0.00102349	48.5487	88.6231	60.0751	124.754	106.825	108.677
AXL	0.674018	5.9e-65	9978.86	11156	10413.9	17245.2	16307.7	16920.1
C3orf52	0.673146	2.1e-11	292.347	261.104	272.514	439.657	442.204	456.175
SDF2L1	0.672911	6.38e-19	538.257	602.256	551.123	865.229	910.907	949.918
PPARG	0.671964	4.95e-09	227.968	214.411	228.111	392.371	326.27	375.674
KDM2A	0.67117	1.51e-58	2613.19	2617.72	2691.19	4066.57	4287.89	4301.46
SCOC	0.670754	7.84e-29	901.317	890.042	965.554	1505.1	1466.56	1443.66
CARD10	0.670502	1.77e-22	608.969	658.479	652.119	1032.24	1026.01	1022.37
AC087741.3	0.668585	0.0179727	21.1081	23.8234	13.9304	38.231	32.2958	44.2758
TOMM22	0.66858	1.98e-33	1521.9	1708.61	1704.74	2778.79	2563.79	2545.19
AC020910.6	0.668188	0.000759141	56.9919	58.1291	56.5924	98.5958	99.3716	93.9184
TMEM216	0.668068	0.000291234	72.823	80.0466	64.4283	116.705	115.105	135.511
AL136162.1	0.667606	0.0181552	14.7757	23.8234	20.025	35.2128	32.2958	48.3009
ZNF813	0.666685	6.3e-05	123.483	97.1995	84.4533	175.058	156.51	174.42
LINC00205	0.666471	8.5e-21	598.415	669.914	622.517	1042.3	987.92	996.877
JUN	0.666329	6.04e-29	982.583	1040.61	948.141	1578.54	1628.04	1526.85
MEX3D	0.6659	3.51e-20	718.732	821.431	713.935	1188.18	1274.44	1135.07
DGKG	0.665755	0.00711674	55.9365	25.7293	33.0848	75.456	67.0759	61.7178
ETV5	0.665195	5.27e-24	775.723	862.407	793.165	1356.2	1272.79	1251.8
AC026412.1	0.662908	1.22e-05	126.649	118.164	106.22	211.277	180.525	183.812
HSPB8	0.662229	7.03e-15	429.55	387.845	423.137	688.159	638.463	660.112
DHX37	0.662192	1.73e-27	861.211	962.465	945.529	1475.92	1468.22	1469.15
LUARIS	0.661878	0.00285468	48.5487	44.788	42.662	84.5107	64.5916	88.5517
ETS2	0.661608	1.14e-17	522.426	622.267	572.89	948.733	900.142	896.25
PHF7	0.661463	4.41e-08	206.86	222.034	269.902	417.523	346.973	371.649
MVK	0.659066	1.82e-22	784.167	859.548	801.871	1388.39	1233.04	1270.58
KRT8P12	0.656805	0.000149719	80.2109	95.2936	90.5479	155.942	160.651	122.094
FAM171A1	0.655433	7.88e-35	1212.66	1223.57	1160.58	1920.61	1863.22	1906.54
PLAG1	0.653689	0.000964614	73.8784	83.8584	51.3685	132.803	108.481	110.019
RHOQP1	0.653624	0.00116529	55.9365	58.1291	60.0751	106.644	104.34	81.8432
TMCC1-AS1	0.653544	0.00696042	30.6068	38.1174	32.2142	59.3587	66.2478	52.326
SBDS	0.651537	1.05e-30	1031.13	994.865	1015.18	1618.78	1561.79	1624.79
SNX10	0.650762	1.15e-11	363.06	300.175	331.719	516.119	533.295	533.993
ZNF865	0.650491	3.98e-13	506.595	647.997	608.586	1025.2	930.781	846.608
XPA	0.650477	9.95e-17	472.822	503.15	528.486	824.985	784.208	778.181
C10orf88	0.650456	3.05e-12	329.287	322.092	345.649	515.113	515.076	562.169
MAP3K7CL	0.650257	0.00332088	58.0473	37.1645	42.662	80.4864	77.013	79.1598
NEURL1	0.649328	1.3e-08	233.245	245.858	222.887	419.535	351.941	351.523
NFASC	0.64905	8.96e-15	405.276	449.786	448.386	660.994	694.773	716.463
PLXNA4	0.648808	0.0326028	8.44325	14.294	8.70653	25.152	26.4991	17.442
EMC6	0.648802	0.000855946	77.0446	82.9054	54.8511	101.614	130.011	127.461
ANKRD1	0.648627	1.29e-33	1291.82	1356.98	1359.96	2184.2	2124.07	1999.12
AC131235.3	0.647775	0.0288571	17.9419	8.57642	13.0598	29.1763	24.0148	29.5172
GLP2R	0.647451	1.73e-05	142.48	107.682	127.115	201.216	187.978	226.746
CYB5RL	0.646601	8.48e-10	265.962	258.246	234.206	398.408	409.08	398.482
SUSD4	0.645351	0.0125207	27.4406	34.3057	20.8957	55.3344	49.6858	44.2758
SLFN12L	0.643534	0.000349698	87.5987	66.7055	78.3588	136.827	120.074	127.461
HSP90AA1	0.643034	9.49e-102	37510.2	37660	37406.7	60345.7	56446.4	58845.3
PCDHB13	0.642799	0.00105612	79.1555	83.8584	51.3685	114.693	130.839	110.019
AHSA1	0.642697	3.97e-68	6325.05	6832.55	6407.14	10302.3	9962.01	10359.2
PIGA	0.642687	4.72e-13	389.445	368.786	371.769	563.405	592.089	634.62
TMEM81	0.641769	0.0123003	23.2189	25.7293	33.0848	44.2675	53.8263	50.9843
HYOU1	0.641514	8.13e-59	3635.87	3979.46	3782.99	5995.23	5936.63	5898.08
RPL29P19	0.640658	0.0141359	16.8865	30.494	33.9555	47.2857	47.2015	56.3511
SEC14L5	0.640124	0.0319007	7.38784	14.294	13.0598	29.1763	19.8743	26.8338
AC027801.1	0.639954	0.031117	2.11081	4.76468	6.96522	10.0608	11.5934	22.8088
SYTL2	0.638905	1.17e-06	166.754	153.423	162.812	250.514	240.148	287.122
PTPRF	0.638538	1.07e-67	7129.27	7795.97	7431.02	11653.4	11400.4	11843.1
AC011450.1	0.637629	0.0294224	15.8311	9.52936	20.025	30.1824	20.7024	45.6175
RRAGD	0.637606	1.39e-06	195.25	148.658	159.329	263.593	263.335	277.73
AC064807.1	0.63722	0.004581	45.3825	40.9763	48.7566	79.4803	91.0907	59.0344
CHCHD6	0.636162	1.25e-20	651.186	672.773	684.333	1073.49	1008.62	1069.33
TRIM9	0.634773	0.0356223	7.38784	6.67055	6.09457	20.1216	19.8743	10.7335
ARID3A	0.634453	7.04e-13	376.78	411.668	360.45	610.69	604.511	589.003
LRRN2	0.631196	9.86e-06	121.372	132.458	125.374	203.228	207.852	195.887
RAMP1	0.628266	1.42e-11	318.733	340.198	334.331	512.095	539.919	503.134
ZBTB44	0.627983	4.07e-22	826.383	778.549	832.344	1307.9	1202.4	1288.02
BICRA	0.627705	5.43e-08	196.306	218.222	205.474	311.885	332.067	336.765
LNP1	0.62603	7.36e-06	148.812	152.47	126.245	237.435	211.165	233.454
OSMR	0.625474	4.63e-56	2697.62	2739.69	2805.24	4193.34	4277.12	4284.02
CDC25A	0.624514	3.35e-22	811.607	741.384	786.2	1210.31	1191.63	1230.33
AC112220.2	0.624368	9.76e-08	208.97	210.599	191.544	301.824	332.895	327.373
SLC15A2	0.624021	0.000159411	101.319	83.8584	110.573	145.882	159.823	174.42
PMEPA1	0.624003	0.00610294	35.8838	36.2116	53.9805	72.4377	67.904	77.8181
MLYCD	0.622135	8.07e-10	257.519	285.881	278.609	434.626	422.33	432.025
VGLL3	0.621347	5.38e-18	581.529	576.526	560.7	899.435	889.376	874.783
RAB11FIP5	0.621245	1.78e-26	1010.02	1037.75	999.51	1521.19	1551.85	1647.6
WNT5B	0.619841	1.86e-27	1157.78	1283.6	1162.32	1879.36	1883.92	1799.21
CDC14B	0.619573	2.48e-20	680.737	664.196	673.015	1062.42	1026.84	1033.1
AL117336.2	0.617614	0.0128105	30.6068	22.8705	38.3087	51.3101	56.3106	55.0094
RNF182	0.617484	1.86e-11	337.73	330.669	370.028	534.228	548.2	533.993
ZSWIM9	0.617411	1.26e-11	403.165	386.892	363.933	589.563	560.622	649.379
AC092017.1	0.616444	0.0281363	21.1081	13.3411	14.8011	36.2189	29.8115	29.5172
LIMK1	0.615793	8.81e-22	801.053	846.207	814.931	1265.65	1213.16	1329.62
PPP2R2A	0.615563	2.36e-29	1461.74	1309.33	1372.15	2202.31	2085.98	2084.99
AC243964.4	0.61531	0.0081015	40.1054	32.3998	36.5674	59.3587	61.2792	67.0846
AL513550.1	0.614725	0.00183207	63.3244	58.1291	72.2642	98.5958	125.871	92.5767
AC007541.1	0.614666	0.00558452	63.3244	47.6468	36.5674	85.5168	70.3883	93.9184
MED11	0.614592	1.26e-09	271.239	277.304	269.032	412.493	419.017	444.1
TAF5	0.614359	9.72e-11	314.511	304.94	310.823	470.845	481.953	493.743
MSANTD3	0.614261	3.07e-25	911.871	941.501	901.126	1440.71	1404.45	1394.02
CDK6	0.613642	1.63e-20	915.037	826.196	935.952	1364.24	1318.33	1453.05
AC011498.7	0.613511	0.00642606	41.1608	35.2586	59.2044	83.5046	78.6692	68.4263
C17orf107	0.612974	0.0362766	6.33244	11.4352	13.0598	19.1155	24.0148	25.4921
AC093673.1	0.612116	1.75e-12	466.489	498.386	488.436	836.052	690.633	724.514
SPATA24	0.61176	0.000110227	106.596	132.458	114.926	176.064	168.932	225.404
EFEMP1	0.611499	3.11e-58	3296.03	3265.71	3367.69	5057.56	4981	5181.61
LINC01232	0.611052	0.0325759	16.8865	14.294	9.57718	30.1824	26.4991	25.4921
C7orf25	0.610292	0.0373785	5.27703	6.67055	9.57718	14.0851	26.4991	13.4169
HSPA5	0.610216	1.51e-90	17803.6	17191.9	16891.5	26480	25988.2	26828.5
FLRT2	0.60878	3.27e-07	243.799	190.587	234.206	368.225	325.442	351.523
C2CD2	0.608347	1.93e-20	901.317	834.772	801.871	1256.59	1353.11	1277.29
ZFP41	0.607517	3.68e-10	315.566	339.245	296.022	470.845	501.827	497.768
AL078621.1	0.607415	7.66e-05	110.818	116.258	102.737	163.991	173.9	186.495
ATP6V1E2	0.606064	0.000185799	93.9311	138.176	105.349	175.058	168.932	197.229
AL358472.4	0.60592	0.0180573	24.2743	25.7293	30.4729	49.2979	57.1387	36.2257
H2AC11	0.605447	3.88e-06	167.81	156.282	154.976	248.502	233.523	271.022
HSPD1P1	0.603872	0.000172149	101.319	114.352	90.5479	161.979	153.198	173.078
AC090517.5	0.603279	0.0373754	9.49865	9.52936	11.3185	20.1216	25.671	20.1254
HS3ST3A1	0.602757	0.00209607	62.269	84.8113	56.5924	123.748	99.3716	110.019
LRRC37A3	0.601893	0.00624527	39.05	52.4115	60.0751	102.62	67.0759	87.21
SOD2	0.60051	1.69e-42	2232.18	2190.8	2200.14	3483.05	3301.62	3285.8
CREBRF	0.599706	1.99e-17	627.967	609.879	662.567	941.691	983.779	980.777
IGF2R	0.599667	3.14e-59	9042.72	8767.01	8849.32	13269.2	13004.4	14242.1
PTPN11	0.59918	2.48e-73	7355.12	7426.23	7486.74	11612.2	10966.5	11221.9
TRIP6	0.598542	7.2e-24	1354.09	1490.39	1438.32	2275.75	2005.65	2256.73
GSDMC	0.598478	0.0289748	17.9419	20.0117	13.9304	33.2006	33.1239	32.2006
CSE1L	0.598379	8.31e-83	8255.39	8378.21	8508.02	12761.1	12475.3	12909.8
PLAU	0.597857	1.51e-63	3963.05	4107.15	4113.84	6188.4	6135.37	6163.73
PSTK	0.59722	1.77e-07	218.469	201.07	210.698	314.903	332.895	326.031
FAM229B	0.596622	4.77e-08	230.079	248.716	236.818	380.298	346.145	381.041
AC092910.3	0.596526	0.00397759	48.5487	70.5173	47.8859	98.5958	87.7783	88.5517
HSD17B1P1	0.595316	0.00293576	60.1581	48.5997	64.4283	99.6019	94.4031	88.5517
QRICH2	0.595137	0.00257712	59.1027	54.3174	87.0653	106.644	109.309	112.702
PDE6A	0.594969	0.0067592	45.3825	51.4585	36.5674	69.4195	72.0444	81.8432
ZNF239	0.594907	4.33e-05	147.757	131.505	115.797	211.277	211.993	191.862
MAFF	0.594421	2.21e-09	275.461	283.975	289.927	426.578	443.032	434.708
CT62	0.594277	0.0107151	33.773	38.1174	35.6968	58.3526	68.7321	55.0094
SLC25A13	0.593619	4.41e-28	1179.94	1209.28	1174.51	1858.23	1782.89	1760.3
PDIA6	0.593133	1.23e-72	5688.64	5536.56	5587.85	8387.69	8413.47	8613.66
HEATR4	0.59291	0.0340569	11.6095	19.0587	14.8011	22.1338	37.2644	30.8589
AC034236.2	0.59068	0.00441414	60.1581	53.3644	47.8859	73.4438	96.8874	93.9184
SLC16A12	0.590589	0.0113491	34.8284	36.2116	33.0848	63.383	57.1387	56.3511
LINC02383	0.589851	0.0385886	8.44325	9.52936	6.09457	23.1398	14.0777	20.1254
ADAMTS1	0.589377	2.18e-16	658.573	621.314	592.044	924.587	959.765	952.601
CLSTN2	0.589347	3.2e-05	139.314	121.976	134.951	197.192	206.196	214.671
ME1	0.589294	2.62e-19	794.721	768.066	733.09	1173.09	1123.73	1183.37
SYT12	0.5889	1.8e-12	624.8	554.609	601.621	803.858	917.532	994.194
C2orf16	0.588564	0.0027779	78.1	60.035	67.0403	106.644	91.0907	138.194
AP1M2	0.588531	3.86e-09	300.791	327.81	314.306	505.052	500.999	430.683
ZNF585B	0.588469	3.51e-10	336.675	351.633	380.475	530.204	579.668	519.235
NUBPL	0.588274	1.74e-12	456.991	425.009	484.954	698.219	669.931	716.463
NTN4	0.587533	0.00459678	54.8811	56.2232	55.7218	71.4317	92.7469	111.36
CCND1	0.586975	4.86e-21	1107.12	1237.86	1113.57	1813.96	1783.72	1622.11
ZNF551	0.586683	0.000296222	94.9865	93.3877	99.2544	149.906	160.651	140.878
AL161431.1	0.585866	4.29e-36	1994.72	2022.13	2084.34	3203.36	3000.2	2989.29
CD163L1	0.585574	6.4e-09	318.733	364.975	310.823	466.821	501.827	554.119
PTHLH	0.585284	0.00359509	62.269	64.7997	60.0751	94.5715	124.215	81.8432
ATP6AP1L	0.584787	5.29e-07	255.408	216.316	214.181	326.976	377.612	343.473
XRCC2	0.584426	9.53e-23	1102.9	1094.92	1164.06	1758.63	1728.24	1576.49
RPS6KL1	0.583104	3.59e-10	354.616	345.916	331.719	541.271	494.374	535.335
GTF3A	0.582668	2.97e-25	1095.51	1116.84	1076.13	1671.1	1596.57	1689.19
CACNA2D3	0.581453	0.0308541	21.1081	20.0117	13.9304	40.2432	30.6396	32.2006
CALB2	0.58	0.00271083	59.1027	92.4348	61.8164	115.699	106.825	122.094
SCGB1B2P	0.579968	0.0392596	8.44325	4.76468	7.83588	18.1094	21.5305	12.0752
PDK1	0.579425	3.44e-19	746.172	728.043	740.926	1110.71	1098.06	1125.68
AL591135.1	0.579098	0.0120944	28.496	50.5056	38.3087	69.4195	61.2792	68.4263
PEMT	0.578278	4.85e-14	493.93	532.691	533.71	801.846	770.958	783.548
NCLN	0.577364	2.05e-49	3667.54	3764.1	3708.98	5684.35	5338.74	5657.91
ZNF852	0.577278	0.00041569	103.43	88.6231	91.4186	146.888	153.198	142.219
PTPN21	0.57709	1.48e-15	619.523	582.244	577.243	907.484	875.299	893.567
CYP1B1-AS1	0.5756	0.0362036	10.5541	25.7293	17.4131	50.304	23.1867	33.5423
DUSP19	0.573662	0.00372208	65.4352	49.5527	72.2642	102.62	107.653	89.8934
UNC45A	0.573272	1.61e-39	2091.81	2190.8	2099.14	3184.24	3148.43	3197.25
RBM24	0.572194	0.00240283	71.7676	100.058	84.4533	119.723	171.416	114.044
MAP3K9	0.572183	1.39e-24	1145.12	1213.09	1214.56	1764.66	1729.07	1859.58
ZNF879	0.571721	1.12e-05	160.422	165.811	153.235	253.532	247.601	230.771
ATPSCKMT	0.571509	1.31e-10	381.002	368.786	383.958	548.313	598.714	558.144
EIF3F	0.571048	1.75e-52	4433.76	4792.32	4707.62	6916.8	6897.22	6945.94
STAC	0.571026	4e-17	717.676	754.725	746.15	1120.77	1049.2	1161.91
RNF32	0.570872	0.000227807	130.87	119.117	160.2	251.52	199.571	185.153
ILF3-DT	0.570445	5.11e-12	523.481	442.162	483.212	732.426	730.382	709.755
RNPS1	0.570305	3.41e-53	4659.62	5042.94	4839.09	7201.52	7279.8	7164.63
PRKAG2	0.5701	2.48e-35	2012.66	2109.8	2013.82	3150.04	2972.04	3022.83
SH3RF1	0.570002	1.96e-11	411.608	437.398	408.336	632.824	606.167	654.746
CXCL1	0.569932	0.0208831	27.4406	24.7763	28.7315	48.2918	45.5453	46.9592
CTIF	0.569628	9.26e-37	2025.32	2138.39	2136.58	3202.35	3075.55	3111.38
PEX6	0.56871	7.23e-16	678.626	698.502	747.02	1057.39	1112.13	1003.59
TTC9	0.568533	1.97e-10	366.226	412.621	369.157	569.441	587.949	567.536
PLD6	0.568369	3.07e-05	142.48	145.799	162.812	251.52	219.446	221.379
FAM53A	0.568024	0.00397555	60.1581	54.3174	64.4283	97.5897	104.34	83.1849
RIOK1	0.567659	1.6e-12	537.202	495.527	543.287	845.107	754.396	762.081
FUBP1	0.56625	8.19e-35	1844.85	1881.1	1944.17	2814	2859.42	2750.47
FILIP1	0.566028	0.0048997	53.8257	54.3174	53.1098	90.5472	85.294	83.1849
ZNF765	0.565996	2.56e-05	177.308	159.14	175.872	299.812	231.867	252.238
DDHD1	0.565501	3.76e-16	883.375	803.325	869.782	1377.32	1199.08	1238.38
KLHDC10	0.564061	4.27e-22	976.251	973.901	947.27	1404.49	1457.45	1445
FMN2	0.564046	3.36e-05	144.591	140.082	150.623	235.423	216.133	213.329
ZNF391	0.563817	9.32e-05	128.76	122.929	121.891	186.125	194.603	191.862
HMGCS1	0.56329	8.38e-35	2246.96	2123.14	2140.94	3239.58	3107.85	3313.98
LBH	0.562984	3.77e-16	681.792	714.702	700.876	982.94	1069.07	1074.7
RPL22L1	0.562277	1.04e-07	315.566	264.916	343.037	486.943	452.141	452.15
HTT	0.561778	5.27e-30	2181.52	2062.15	2162.7	3053.45	3082.18	3375.7
G0S2	0.561689	2.96e-14	614.246	639.42	613.81	995.013	898.485	886.858
YRDC	0.561549	6.29e-09	327.176	334.481	303.858	506.058	460.422	481.667
BLOC1S6	0.561331	1.48e-21	1197.89	1108.26	1239.81	1814.97	1687.66	1767.01
CHST3	0.560462	6.7e-28	1305.54	1298.85	1324.26	1939.72	1921.19	1962.9
DPP9	0.560376	1.29e-39	2892.87	3054.16	3015.94	4604.83	4303.62	4355.13
PELI1	0.559726	0.00059849	102.374	104.823	84.4533	146.888	149.886	154.295
GPAM	0.559631	4.48e-14	756.726	715.655	653.86	1021.17	1013.59	1132.39
ZNF69	0.559245	7.21e-05	155.145	131.505	153.235	246.49	201.228	225.404
ARRDC3	0.559235	2.73e-17	732.452	714.702	738.314	1055.38	1112.96	1073.35
ARSG	0.55889	0.000379806	108.707	104.823	100.996	171.034	147.401	167.711
DISP1	0.557297	0.000645527	102.374	97.1995	107.961	177.07	134.98	166.37
NFE2L1	0.556766	2.59e-77	11510.3	12073.7	11910.5	17502.8	17431.4	17364.2
CENPBD1	0.556211	2.01e-12	518.204	616.55	606.845	844.101	856.252	896.25
AC018647.2	0.5562	0.000116723	129.815	157.234	127.115	191.155	220.274	221.379
INSC	0.556017	0.0336368	13.7203	21.9175	23.5076	38.231	30.6396	41.5924
LINC00922	0.555859	0.0417032	12.6649	15.247	7.83588	27.1642	22.3586	24.1505
SMIM30	0.5555	1.31e-14	597.36	610.832	593.785	892.393	861.221	923.084
AGL	0.554975	2.16e-15	749.338	695.643	753.985	1154.98	1040.92	1062.62
JPX	0.554974	0.0335052	17.9419	18.1058	20.8957	37.2249	31.4677	36.2257
RAB11B-AS1	0.554942	0.00615744	51.7149	49.5527	57.4631	80.4864	86.9502	87.21
NOMO2	0.552654	1.84e-17	804.219	890.042	843.663	1220.37	1301.77	1224.96
STMND1	0.552642	0.0206475	34.8284	30.494	29.6022	42.2553	59.623	59.0344
POFUT1	0.552288	1.42e-44	4187.85	4255.81	4212.22	6186.38	5952.36	6492.45
PROSER1	0.55165	1.44e-18	926.647	977.712	942.917	1344.12	1485.61	1365.84
KIAA1549	0.55121	3.33e-09	341.952	375.457	334.331	539.259	520.045	503.134
UBP1	0.551188	3.38e-43	2620.57	2673.94	2643.3	3929.75	3836.57	3901.64
LAMP3	0.550872	0.00378966	59.1027	66.7055	66.1696	102.62	107.653	91.235
FAM133A	0.550792	5.01e-05	167.81	156.282	142.787	258.562	223.586	222.721
LAMC2	0.548754	1.66e-10	414.775	428.821	398.759	603.648	595.402	645.354
TINAGL1	0.547927	3.27e-23	1464.9	1652.39	1547.15	2347.18	2183.69	2335.89
TENM4	0.547436	0.00264647	72.823	67.6585	72.2642	104.632	110.137	118.069
HSPD1	0.545187	1.59e-63	9925.04	9835.25	9737.38	14809.5	13925.3	14393.7
TGFB2-AS1	0.544836	0.00169377	87.5987	112.446	75.7468	151.918	135.808	138.194
DLC1	0.544359	1.52e-20	1007.91	1084.44	1032.59	1479.94	1536.95	1572.46
TIGD1	0.54434	0.0031365	65.4352	75.2819	67.0403	104.632	114.277	104.652
ONECUT2	0.543923	0.0418627	40.1054	19.0587	53.1098	106.644	84.4659	56.3511
FGF18	0.543545	0.0377753	13.7203	21.9175	20.8957	44.2675	32.2958	28.1755
C1orf220	0.543334	0.0225764	31.6622	23.8234	40.9207	49.2979	57.9668	56.3511
KLHL29	0.543207	6.8e-08	295.514	353.539	299.505	465.815	457.11	487.034
ZNF544	0.541632	1.79e-09	379.946	359.257	363.933	527.186	534.123	570.219
RUBCNL	0.540595	0.0189103	29.5514	36.2116	38.3087	62.3769	57.9668	52.326
THOC7	0.540417	8.77e-23	1195.78	1207.37	1248.52	1851.19	1732.38	1758.96
ENTPD4	0.540375	2.97e-32	2169.91	2068.82	2201.01	3070.56	3099.57	3240.19
SLIT2	0.540138	1.84e-10	487.598	470.75	494.531	664.013	694.773	788.915
UCHL3	0.540083	0.0137378	41.1608	46.6939	37.4381	60.3648	68.7321	75.1347
MAP3K21	0.539172	0.0047702	70.7122	66.7055	67.0403	113.687	86.1221	123.436
ELFN2	0.538958	5.22e-13	538.257	589.867	577.243	854.162	824.785	825.141
TOB1-AS1	0.538639	0.0077328	58.0473	52.4115	48.7566	78.4742	85.294	88.5517
TLE5	0.538127	1.2e-44	3405.8	3590.66	3450.4	5112.9	5102.73	4989.75
ZNF417	0.538111	0.000518902	103.43	116.258	134.951	161.979	195.431	182.47
PGM5P2	0.53791	0.0158504	36.9392	38.1174	38.3087	60.3648	62.1073	63.0595
TMEM33	0.536266	1.37e-20	1006.86	975.807	1010.83	1448.75	1442.55	1478.54
LRIG1	0.536075	3.66e-32	2172.03	2215.58	2144.42	3114.82	3091.29	3312.64
PTPDC1	0.534922	6.55e-07	292.347	267.775	246.395	422.553	386.721	379.699
SIM2	0.534469	0.0129269	48.5487	42.8821	39.1794	67.4073	71.2163	71.1097
CDK8	0.533705	2.75e-09	386.279	380.221	390.923	569.441	531.638	605.103
ERLIN2	0.533627	9.92e-30	1668.6	1656.2	1714.32	2444.77	2415.56	2468.71
ILRUN	0.533504	1.53e-58	8589.95	8407.75	8408.77	11853.6	12466.2	12527.4
AC093827.4	0.532742	0.00441473	70.7122	66.7055	61.8164	94.5715	105.168	110.019
FAM222A	0.532223	0.00969752	48.5487	54.3174	53.9805	95.5776	70.3883	84.5266
SRPX2	0.531771	1.17e-10	451.714	465.986	452.74	638.861	662.478	708.413
SBDSP1	0.531638	8.1e-07	246.965	245.858	252.489	384.322	346.145	371.649
PLEKHA8	0.531563	1.19e-09	387.334	400.233	404.854	568.435	567.247	617.178
FUCA2	0.531323	1.37e-59	6747.21	6790.62	6857.26	9617.12	9844.42	10084.2
LINC01145	0.5302	0.0165948	42.2162	39.0704	44.4033	59.3587	60.4511	87.21
HSDL2	0.53017	4.29e-30	2037.99	2054.53	1953.75	2822.05	2996.88	2940.99
TAB2	0.530122	5.82e-43	4431.65	4381.6	4716.33	6578.76	6410.3	6610.52
FAM174C	0.529767	1.45e-16	846.436	962.465	920.28	1289.79	1326.61	1359.13
AL157400.4	0.529552	0.0403786	3.16622	9.52936	7.83588	11.0669	17.39	25.4921
LINC00680	0.528161	8.06e-06	213.192	244.905	207.215	308.866	317.161	362.257
TNFSF9	0.527912	5.42e-19	1558.83	1765.79	1691.68	2486.02	2245.8	2563.97
FUT4	0.527825	0.000303655	125.593	130.552	134.951	210.271	204.54	169.053
HEXB	0.527619	1.1e-44	4479.14	4275.82	4167.82	6228.64	6175.95	6267.04
ITGB8	0.527227	0.0264996	29.5514	26.6822	38.3087	46.2797	63.7635	48.3009
ZNF354C	0.525764	1.39e-09	455.935	407.857	407.466	593.587	619.417	641.329
DMAC1	0.525648	8.6e-19	1021.63	1063.48	966.425	1465.86	1488.92	1461.1
IMMP2L	0.525459	0.00182813	74.9338	103.87	100.996	144.875	138.292	144.903
SDAD1P1	0.524702	0.00472247	99.2082	70.5173	63.5577	110.669	124.215	123.436
LINC01534	0.524603	0.0305344	24.2743	26.6822	26.9902	47.2857	39.7487	46.9592
AFAP1	0.52428	3.43e-37	2576.25	2693.95	2578.87	3742.62	3775.29	3807.72
CCDC92	0.524251	0.0387001	29.5514	20.9646	39.1794	40.2432	34.7801	91.235
OBI1	0.524183	2.22e-06	242.743	229.658	233.335	363.195	347.801	323.348
BNIP3	0.523831	7.99e-53	4402.1	4450.21	4482.99	6370.5	6387.11	6462.93
DHCR7	0.523795	3.11e-34	2814.77	3000.8	2859.22	4219.5	4028.69	4278.66
USP31	0.523682	2.89e-08	325.065	350.68	350.873	473.864	521.701	504.476
ZNF140	0.523549	4.28e-06	237.466	231.563	293.41	359.17	380.097	386.407
DKC1	0.523237	3.1e-30	2792.6	2906.46	2733.85	4280.87	3918.56	3963.36
NUDCD3	0.523082	5.67e-21	1244.32	1257.88	1244.16	1704.3	1845.83	1866.29
TASOR2	0.522508	2.23e-35	2721.89	2690.14	2753.88	3814.05	3884.6	4081.43
PCDHGB2	0.52206	0.0437912	25.3297	12.3882	13.0598	26.1581	32.2958	37.5674
AC037459.2	0.521641	0.0276974	41.1608	29.541	26.9902	67.4073	50.5139	44.2758
HK2	0.521382	2.22e-16	919.259	900.525	895.031	1243.51	1294.32	1394.02
EPB41L4B	0.520797	6.15e-07	267.018	281.116	288.186	438.651	404.939	378.357
AL049775.1	0.520532	0.0364793	1.05541	6.67055	7.83588	16.0973	12.4215	17.442
FNBP1	0.519913	1.84e-27	1680.21	1764.84	1760.46	2561.48	2463.59	2472.74
RSKR	0.519545	0.00394755	68.6014	78.1408	81.8414	102.62	118.418	131.486
ZNF470	0.519467	0.0170775	55.9365	42.8821	41.7913	67.4073	62.9354	97.9435
FLNC	0.519021	1.07e-37	3718.2	4090.95	3947.54	5662.22	5598.76	5644.5
POM121C	0.518753	1.59e-23	1529.28	1540.9	1593.29	2322.03	2264.02	2119.87
PPP1R3B	0.518359	1.33e-07	335.619	341.151	312.564	518.131	448.829	474.959
PPP3CB-AS1	0.517759	0.00314037	69.6568	84.8113	102.737	126.766	130.839	136.853
ELOA	0.517356	8.32e-25	1410.02	1430.36	1475.76	2086.61	2046.23	2078.28
GLRB	0.516931	3.57e-14	661.74	688.02	669.532	971.873	960.593	983.46
SART1	0.515582	1.91e-34	3384.69	3666.9	3380.75	5102.84	4919.72	4938.77
C22orf46	0.515528	7.81e-18	1137.73	1129.23	1126.62	1667.07	1516.25	1710.66
ZNF589	0.515092	9.15e-07	282.849	268.728	272.514	367.219	415.705	418.608
TM4SF1	0.515015	7.1e-55	4928.75	4950.5	4953.14	7080.79	7054.56	7105.6
C3orf67	0.514537	0.00131401	109.762	113.399	100.996	182.1	165.619	135.511
LINC02709	0.514384	0.00346792	74.9338	85.7642	80.1001	131.796	126.699	105.994
ZBED4	0.514027	2.89e-11	542.479	523.162	509.332	758.584	734.522	782.206
NFS1	0.514019	5.5e-29	1827.96	1846.79	1867.55	2704.34	2592.77	2652.52
PPP1R14B	0.513615	3.67e-16	1628.49	1996.4	1756.11	2604.74	2682.21	2444.56
AC009237.3	0.513047	0.0427753	13.7203	18.1058	32.2142	45.2736	32.2958	40.2508
ZCRB1	0.512714	6.95e-21	1882.84	1802	1869.29	2880.41	2538.12	2545.19
FBN2	0.512457	0.0475963	6.33244	16.1999	10.4478	18.1094	22.3586	30.8589
AC015813.5	0.512156	0.0101745	68.6014	60.035	47.8859	102.62	86.1221	84.5266
P2RY11	0.512098	0.000781893	106.596	135.317	111.444	168.015	183.009	175.762
SLC2A1	0.511842	1.31e-21	1445.91	1577.11	1453.99	2218.41	2096.74	2101.09
ZNF826P	0.511809	0.00576526	75.9892	60.9879	92.2892	124.754	104.34	124.777
C10orf55	0.5116	0.0269389	24.2743	34.3057	46.1446	56.3405	58.7949	59.0344
C1orf198	0.511183	8.34e-14	691.291	737.573	741.796	1047.33	1001.17	1080.06
RPSAP58	0.510977	4.51e-10	467.545	447.88	490.178	689.165	652.54	689.63
LAMB3	0.510242	1.08e-39	3269.65	3462.97	3410.35	4801.01	4831.12	4859.61
SULF2	0.509884	1.03e-06	271.239	300.175	289.057	432.614	382.581	440.075
FASN	0.509583	9.68e-35	9547.2	10585.2	9902.81	14506.7	13621.4	14786.8
SUGCT	0.509433	0.00536606	99.2082	60.9879	94.0305	127.772	118.418	143.561
LMOD1	0.509071	0.021209	39.05	46.6939	32.2142	61.3709	63.7635	64.4012
ABCC2	0.508447	0.0322959	32.7176	27.6351	26.1196	39.2371	55.4825	49.6426
HAS2	0.5084	0.0250098	33.773	35.2586	33.9555	55.3344	49.6858	64.4012
ELP1	0.507953	2.76e-21	1471.24	1330.3	1413.07	2005.12	1975.01	2046.08
MBP	0.507523	1.52e-22	1298.15	1357.93	1348.64	1878.35	1921.19	1923.99
SCN8A	0.507515	2.55e-07	320.843	301.128	350.002	462.797	454.625	493.743
GSTO2	0.507032	0.0002188	136.147	152.47	161.071	218.319	236.008	206.621
SLC11A2	0.506825	4.79e-22	1312.93	1347.45	1318.17	1905.51	1840.03	1942.77
SLC25A16	0.506716	4.09e-10	557.254	614.644	592.915	876.295	896.829	755.373
MAP3K10	0.506483	1.28e-09	435.883	485.997	444.904	663.007	664.962	635.962
STMN3	0.50534	1.29e-39	3220.04	3302.88	3266.69	4732.6	4561.99	4643.6
AC010913.1	0.50492	0.0478826	10.5541	9.52936	8.70653	16.0973	19.0462	28.1755
RCAN1	0.504243	1.76e-14	1198.94	1128.28	1130.11	1756.62	1488.92	1703.95
PITPNM3	0.503125	4.85e-22	1737.2	1948.75	1885.83	2711.38	2546.4	2690.09
CDIPT	0.502912	2.01e-17	1012.13	1007.25	958.589	1409.52	1447.51	1381.94
ZFPM2-AS1	0.502888	0.000110227	178.364	169.623	165.424	253.532	226.899	273.705
AC139887.2	0.502036	0.0148689	50.6595	56.2232	55.7218	63.383	95.2312	96.6018
AC131212.3	0.501485	0.0465496	13.7203	17.1528	26.1196	29.1763	29.8115	48.3009
MED30	0.501057	1.28e-08	418.996	390.704	403.983	612.703	575.527	550.094
CLCN3	0.500839	5.81e-29	1969.39	1984.01	2032.1	2851.23	2781.58	2876.59
HHLA3	0.500194	5.95e-05	204.749	203.928	174.131	259.569	294.803	292.489
LSS	0.500033	2.34e-09	715.565	740.431	859.334	1013.12	1233.86	1066.65
AC092295.2	0.499984	0.0164846	40.1054	58.1291	64.4283	97.5897	88.6064	68.4263
STK40	0.499849	6.5e-14	747.227	789.984	801.871	1075.5	1101.37	1165.93
AC007786.2	0.49981	9.95e-19	1540.89	1503.73	1438.32	2200.3	1977.5	2205.74
DUXAP9	0.498522	0.0269682	36.9392	66.7055	37.4381	59.3587	71.2163	100.627
NCAM2	0.498	2.21e-05	315.566	228.705	262.067	385.329	365.191	418.608
ZNF473	0.497573	1.46e-09	464.379	479.327	449.257	638.861	688.977	660.112
LTV1	0.497339	1.78e-11	575.196	616.55	615.552	897.423	846.315	833.191
TIGD6	0.497229	0.000370041	129.815	136.27	142.787	203.228	197.915	198.57
COL12A1	0.495847	1.34e-45	6667	6622.91	6784.13	9339.44	9229.97	9849.36
VOPP1	0.495513	4.46e-21	1375.19	1400.82	1419.16	2056.43	1912.9	1980.34
MGAT4A	0.495123	0.0293491	43.2716	39.0704	29.6022	64.3891	45.5453	73.7931
STX2	0.49473	7.15e-12	695.513	671.82	736.572	982.94	952.312	1067.99
DENND4A	0.494669	1.49e-09	635.354	522.209	546.77	810.9	827.269	784.89
AC245060.5	0.493588	0.0461549	14.7757	19.0587	27.8609	36.2189	31.4677	44.2758
TRIM6	0.493497	1.03e-05	246.965	233.469	221.146	347.097	320.474	343.473
VLDLR	0.493057	8.61e-15	954.087	951.03	879.359	1377.32	1281.89	1284
C12orf45	0.492318	1.03e-05	237.466	280.163	293.41	410.481	356.91	406.533
OSTM1	0.491696	3.1e-31	3100.78	3038.91	3143.06	4401.6	4180.23	4530.89
TNFRSF12A	0.491518	1.2e-33	5415.29	5746.2	5305.76	7710.59	7468.61	8058.2
UGT8	0.491483	0.000149191	166.754	176.293	185.449	284.721	246.773	234.796
KCNQ5	0.491033	5.03e-06	245.91	259.199	282.962	358.164	379.268	398.482
C9orf40	0.490875	6.95e-12	682.848	716.608	756.597	1053.37	1049.2	951.26
NFE2L3	0.489961	3.2e-19	1269.65	1377.95	1323.39	1929.66	1861.56	1813.97
H2BC5	0.489918	7.17e-05	179.419	208.693	188.932	260.575	291.49	281.755
ADRA1B	0.489846	2.45e-05	218.469	235.375	242.042	368.225	331.239	300.539
PARD3	0.489717	6.09e-31	2364.11	2381.39	2307.23	3320.06	3263.53	3355.57
DISC1FP1	0.489049	0.0036357	90.7649	88.6231	89.6773	144.875	137.464	115.386
RIN2	0.488941	4.99e-17	1031.13	1065.38	1041.3	1449.76	1447.51	1541.6
CDV3	0.488416	1.14e-52	6778.87	6999.32	6784.13	9602.02	9730.14	9563.58
SSUH2	0.488241	0.0468342	6.33244	5.71762	11.3185	24.1459	13.2496	18.7837
ZNF98	0.48794	0.00833437	69.6568	60.9879	74.8762	98.5958	111.793	99.2852
THSD4	0.487185	8.69e-17	1076.51	1019.64	1090.93	1480.95	1469.87	1551
ECHDC3	0.486901	0.00306386	98.1528	92.4348	91.4186	140.851	149.057	124.777
PHF5A	0.486797	3.88e-11	596.304	657.526	623.388	870.259	863.705	929.792
FKBP14	0.486353	3.33e-10	622.69	559.373	555.477	835.046	838.862	778.181
SIPA1L1	0.486323	3.04e-28	2339.84	2281.33	2393.42	3192.29	3299.97	3377.04
RCN1	0.485803	9.01e-41	7380.45	7798.83	7661.75	11059.8	10321.4	10694.6
HMGN3-AS1	0.485716	0.00347806	78.1	104.823	105.349	148.9	142.433	136.853
C4BPB	0.485403	2.54e-06	279.683	289.693	289.057	411.487	380.925	438.733
PKP4	0.484401	3.29e-23	1773.08	1874.43	1807.48	2653.03	2481.81	2533.11
AC015909.1	0.482995	0.0283549	46.4379	34.3057	34.8261	68.4134	60.4511	53.6677
PLA2G15	0.481958	2.88e-19	1331.92	1297.9	1310.33	1823.02	1792	1925.33
EIF3D	0.481614	4.12e-29	3919.78	4187.2	3788.21	5607.89	5385.94	5679.38
SHQ1	0.481272	5.92e-12	714.51	737.573	679.98	952.757	1024.36	1025.05
CSK	0.480563	1.37e-16	1008.97	1025.36	1043.04	1477.93	1438.4	1402.07
EPHB2	0.479985	8.51e-11	555.144	587.009	572.89	813.918	802.426	800.99
GREB1L	0.479281	2.07e-06	356.727	334.481	372.639	502.034	452.141	566.194
PPAN	0.479264	0.00272229	127.704	134.364	144.528	206.246	238.492	146.244
ASB1	0.47893	3.52e-16	1013.19	1073.01	1101.38	1485.98	1464.08	1529.53
HSPA9	0.478828	9.45e-46	12042.2	12681.7	12528.7	17971.6	17032.3	17032.8
CATSPER2P1	0.478743	0.0442606	27.4406	19.0587	26.9902	38.231	38.9206	48.3009
SH2D5	0.478717	0.000766619	124.538	149.611	134.081	198.198	187.978	207.962
EFR3B	0.478393	0.0278136	36.9392	46.6939	52.2392	70.4256	54.6544	93.9184
HSPA13	0.477796	2.33e-30	2748.28	2855.95	2896.66	4015.26	3856.45	4018.37
B3GNT3	0.477756	0.00157891	115.039	107.682	114.926	160.973	168.104	162.345
HSP90B1	0.477634	3.91e-76	25046.9	24959.3	25262	35446.2	34722.9	34922.9
MKNK2	0.477379	2.59e-28	2612.13	2774	2609.35	3776.82	3763.7	3621.23
FAM221A	0.477367	0.000923888	135.092	118.164	150.623	194.173	192.947	199.912
GABPB1-AS1	0.477032	0.0012484	119.261	120.07	128.857	162.985	186.322	186.495
UPP1	0.476926	4.21e-14	962.53	1080.63	982.967	1437.69	1358.91	1453.05
TBC1D10B	0.47691	5.25e-20	1408.97	1374.13	1356.48	1933.69	1973.36	1873
ZNF678	0.476653	0.00240917	120.316	92.4348	121.891	159.967	168.932	159.661
GRPEL2	0.476639	4.87e-12	953.032	1086.35	1096.15	1559.42	1489.75	1348.4
GEMIN5	0.47642	3.06e-14	879.153	944.36	903.738	1229.43	1275.27	1322.91
SCRN1	0.475846	3.38e-39	4429.54	4303.46	4310.6	5919.77	6077.4	6187.88
CAPN10-DT	0.475627	0.0200449	54.8811	47.6468	55.7218	66.4013	96.8874	79.1598
SEH1L	0.475511	2.75e-27	2121.37	2127.91	2144.42	3042.38	2918.21	2963.8
MYLK-AS1	0.474726	0.0427989	30.6068	20.9646	28.7315	47.2857	38.9206	48.3009
ANKS6	0.474411	1.12e-09	521.371	550.797	560.7	744.499	802.426	744.639
STYXL1	0.474102	4.51e-08	408.442	427.868	421.396	598.617	559.794	618.52
GTF2IP12	0.473697	0.0395256	29.5514	29.541	42.662	68.4134	57.9668	38.9091
TBC1D9B	0.473671	6.48e-47	5358.3	5429.83	5406.75	7415.81	7555.56	7567.14
ZNF317	0.47321	2.15e-14	905.538	948.171	950.753	1255.59	1309.22	1363.16
LDLRAD3	0.473076	2.34e-09	503.429	554.609	548.511	772.669	769.302	711.097
DDX23	0.473068	3.51e-38	4636.4	4525.49	4359.36	6226.63	6267.87	6314
AC010615.2	0.472994	0.00126181	129.815	146.752	134.081	226.368	195.431	170.395
R3HCC1	0.472824	3.11e-11	656.463	627.032	638.189	870.259	922.5	896.25
CHORDC1	0.472772	9.32e-22	1810.02	1873.47	1974.64	2681.2	2551.37	2667.28
SSH1	0.472544	5.16e-20	1450.13	1488.49	1452.25	2058.44	1968.39	2105.11
UBE2E2	0.471937	1.32e-15	1039.57	1101.59	1055.23	1501.07	1531.98	1420.85
EARS2	0.47143	9.93e-12	786.278	831.913	898.514	1180.13	1117.1	1235.7
CSNK2A2	0.471304	2.85e-24	1888.12	1880.14	1953.75	2613.8	2717.81	2629.72
RBL1	0.471203	5.77e-28	2373.61	2271.8	2288.95	3188.27	3201.42	3256.29
NDC1	0.471139	3.61e-23	1764.64	1691.46	1733.47	2450.81	2378.29	2393.58
ARHGAP5-AS1	0.470835	0.0178468	58.0473	49.5527	52.2392	74.4499	81.9816	87.21
BCL7A	0.470737	3.22e-08	448.548	489.809	430.103	622.763	661.65	634.62
SHLD2	0.470491	1.63e-14	1129.28	1003.44	1081.35	1445.74	1493.06	1546.97
MIR4435-2HG	0.470395	2.04e-07	384.168	445.021	443.162	630.812	598.714	559.486
AGO2	0.470287	4.8e-20	1710.81	1647.63	1764.81	2428.68	2270.64	2444.56
EIF3B	0.469149	1.93e-36	4806.32	5111.55	4806	6728.66	6789.57	6917.76
TCF3	0.468835	6.72e-29	2958.3	3179.95	3131.74	4386.51	4294.51	4190.1
PDIA4	0.468772	1.72e-57	20987.8	21940.4	21232.6	29290	29440.5	30205.5
SLC39A6	0.468292	2e-25	2331.39	2299.43	2325.51	3086.65	3238.69	3342.15
AC080112.2	0.467875	0.00341579	98.1528	95.2936	106.22	145.882	154.026	135.511
SUMF1	0.467864	5.2e-14	920.314	888.136	899.384	1205.28	1274.44	1293.39
AL121832.3	0.467859	0.000580248	159.366	141.987	164.553	233.41	203.712	233.454
SPRED2	0.467331	9.3e-09	570.975	629.891	568.536	866.235	751.912	865.391
ZNF605	0.466713	1.56e-06	333.508	309.704	323.883	449.718	472.843	433.366
H2BC12	0.466196	9.09e-13	760.948	796.655	813.19	1106.69	1121.24	1073.35
MMAB	0.464983	4.11e-15	1117.68	1071.1	1032.59	1525.22	1438.4	1512.09
CUZD1	0.463695	0.0404897	32.7176	25.7293	34.8261	46.2797	52.1701	52.326
LONP2	0.463135	8.2e-21	1726.64	1735.3	1826.63	2476.97	2355.94	2503.6
NAA25	0.463132	5.94e-16	1057.52	1069.19	1072.64	1471.89	1446.69	1525.5
IRAK2	0.463046	1.82e-05	241.688	283.022	259.455	367.219	380.925	355.548
LSP1P4	0.4626	0.0098945	68.6014	74.329	71.3935	109.663	101.856	105.994
BIRC5	0.462396	1.18e-40	4611.07	4693.21	4664.96	6543.54	6381.32	6364.99
ECE1	0.462359	7.85e-32	4074.92	4375.88	4139.08	5654.17	5868.72	5877.95
SCARA3	0.461057	5.62e-19	1385.75	1466.57	1496.65	2007.13	1999.03	2016.56
B4GALT4	0.460583	5.45e-15	1166.22	1205.46	1116.18	1633.87	1531.98	1671.75
PCDHB10	0.460134	0.0187667	60.1581	52.4115	56.5924	95.5776	81.9816	76.4764
DYNLL2	0.459812	3.92e-31	3963.05	3900.37	3944.93	5675.3	5340.4	5264.8
KIAA1522	0.459536	2.56e-22	2119.26	2267.03	2166.18	2995.1	3131.04	2911.47
AC009549.1	0.459411	0.000153831	205.804	204.881	212.439	307.86	312.193	256.263
AC008438.1	0.459176	0.0424074	25.3297	37.1645	33.0848	50.304	58.7949	44.2758
ARHGEF28	0.459104	5.19e-16	1134.56	1154.01	1204.98	1557.41	1633.84	1644.91
LINP1	0.458191	0.000752621	142.48	145.799	165.424	226.368	210.337	210.646
POLR2D	0.458039	1.18e-15	1099.73	1110.17	1119.66	1506.1	1593.26	1495.99
CYP51A1	0.457626	0.00287377	121.372	133.411	100.125	175.058	170.588	163.686
FAM241B	0.456397	0.00140854	138.258	154.376	124.503	202.222	207.024	183.812
AC015813.6	0.456257	0.00596881	108.707	82.9054	107.09	161.979	140.777	130.144
ZCCHC3	0.455959	4.48e-16	1364.64	1455.13	1341.68	1911.55	1832.58	2007.17
DNAJC3	0.455717	3.02e-16	1131.4	1126.37	1151.87	1553.39	1605.68	1540.26
ZNF891	0.455674	0.00145129	123.483	143.893	138.434	178.076	203.712	198.57
FHL2	0.455557	6.68e-14	975.195	988.195	937.693	1380.34	1296.8	1328.27
TRPM8	0.455553	0.0375065	2.11081	6.67055	5.22392	17.1034	14.9057	9.39184
ZNF579	0.455493	6.11e-08	497.096	503.15	463.187	726.39	665.79	635.962
ZNF788P	0.455134	1.48e-05	259.63	262.057	271.644	360.177	366.847	386.407
RNASEH2A	0.455008	0.0222573	58.0473	51.4585	60.0751	92.5593	95.2312	65.7429
WFS1	0.455006	6.22e-19	1545.11	1665.73	1678.62	2233.5	2209.36	2303.68
CPD	0.453968	2.05e-28	5613.7	5242.1	5263.97	7172.34	7235.91	7752.3
URB2	0.453593	3.51e-06	309.234	309.704	338.684	433.62	457.938	444.1
TAMM41	0.452991	0.0023144	136.147	178.199	140.175	222.344	183.838	249.555
TUBA1B	0.452148	1.18e-40	13370.9	13943.4	14269.1	19569.3	18892.2	18551.6
PLPP4	0.452135	4.11e-05	270.184	266.822	264.678	364.201	342.004	422.633
ZNF134	0.451723	2.14e-06	331.398	350.68	350.002	448.712	486.921	503.134
WNT7B	0.451681	2.75e-07	392.611	430.727	417.043	599.623	552.341	571.561
HERC5	0.451395	0.000133002	221.635	202.975	199.38	279.69	299.771	295.172
RPL11	0.451351	3.77e-09	12643.8	13991	12255.3	18291.5	16774.8	18695.1
HOGA1	0.450722	0.0108744	75.9892	86.7172	79.2294	97.5897	127.527	130.144
AUP1	0.450675	9.18e-19	1746.7	1594.26	1673.39	2307.95	2333.58	2233.92
GEM	0.450519	5.91e-06	293.403	300.175	302.117	404.444	414.049	430.683
EXOC3-AS1	0.450425	0.002025	145.646	125.788	117.538	179.082	189.634	183.812
EBNA1BP2	0.450425	3.15e-23	2096.04	2126	2090.44	2912.6	2791.52	2965.14
AL138724.2	0.449966	0.0103162	100.264	77.1878	74.0055	132.803	111.793	122.094
GAR1	0.449689	2.68e-12	926.647	1030.12	912.444	1347.14	1313.36	1285.34
GMDS	0.449382	3.16e-08	481.265	485.044	457.963	660.994	641.775	666.821
PTPRB	0.449153	4.31e-07	426.384	388.798	421.396	555.356	602.027	551.435
SURF4	0.448368	1.68e-46	8064.36	8377.26	8209.39	11112.2	11228.2	11368.2
BX322639.1	0.448348	0.00835185	100.264	91.4819	80.9707	142.863	113.449	140.878
MSMO1	0.44801	1.27e-22	1920.84	1940.18	1968.55	2705.35	2599.4	2686.07
AC006277.1	0.447999	0.0483686	28.496	30.494	26.1196	52.3161	41.4049	44.2758
ZNF577	0.447618	0.00209944	130.87	121.976	121.891	180.088	182.181	169.053
ZSCAN5A	0.44698	0.00412368	99.2082	109.588	107.961	157.955	153.198	142.219
RIOX2	0.446538	4.34e-09	669.127	717.561	610.328	927.605	879.439	945.893
TMED9	0.446433	1.46e-31	8434.81	9017.63	8292.97	11632.3	11434.4	12126.2
PANX1	0.445882	2.44e-12	1002.64	1047.28	972.519	1290.8	1439.23	1416.83
LMLN	0.444627	1.29e-10	663.85	703.267	718.289	960.806	953.968	951.26
ZNF618	0.444399	0.000270204	195.25	190.587	227.24	282.708	301.427	273.705
MAN1A1	0.44426	4.15e-16	1382.58	1292.18	1369.54	1841.13	1788.69	1910.57
ZNF229	0.444161	6.91e-06	375.725	341.151	338.684	512.095	441.376	512.526
WRN	0.443271	7.47e-09	636.41	578.432	575.502	829.01	846.315	776.84
AP005018.2	0.443228	0.0414159	32.7176	34.3057	39.1794	51.3101	58.7949	56.3511
TMEM217	0.442781	0.0230041	59.1027	61.9408	64.4283	77.4681	83.6378	119.411
ZNF248	0.441934	1.56e-08	595.249	526.021	562.442	797.821	761.021	751.347
MVB12B	0.441725	0.000657718	188.918	172.481	168.036	228.38	241.804	275.047
SLC39A14	0.441539	5.47e-26	2680.73	2782.57	2739.94	3828.13	3637.83	3716.49
NCSTN	0.441106	5.35e-28	3291.81	3411.51	3247.54	4390.53	4566.96	4595.29
TGOLN2	0.440232	1.1e-43	7906.05	7778.82	7977.79	10916	10521	10729.5
STARD13	0.440014	4.84e-06	324.01	359.257	377.863	465.815	492.718	511.185
AC022149.1	0.43965	6.8e-19	1478.62	1509.45	1517.55	2041.34	2049.54	2050.11
AL713998.1	0.439548	0.0193267	58.0473	67.6585	60.9457	94.5715	95.2312	84.5266
FBN1	0.439518	8.55e-20	2940.36	2699.67	2825.27	3700.36	3755.42	4086.79
ZNF33B	0.439182	7.47e-11	726.119	721.373	766.175	1001.05	1028.5	996.877
TKT	0.439042	3.29e-40	9469.1	10035.4	9510.14	13226.9	12946.5	13281.4
AC092807.4	0.438904	0.0442606	29.5514	32.3998	47.8859	60.3648	55.4825	57.6928
ZNF232	0.438821	1.63e-06	376.78	414.527	410.948	513.101	557.309	590.344
LINC00863	0.438726	0.00130919	148.812	151.517	137.563	209.265	202.056	203.937
SDC1	0.437772	5.14e-14	1577.83	1704.8	1594.17	2397.49	2154.71	2090.36
GOLM1	0.437588	6.07e-34	5586.26	5583.25	5420.69	7511.39	7286.43	7746.93
ZEB1-AS1	0.437544	0.00232583	139.314	147.705	149.752	240.453	190.462	185.153
CCNC	0.437012	1.39e-24	3212.66	2942.67	3116.07	4251.69	4131.38	4211.57
ETFRF1	0.436914	0.000322238	237.466	222.987	261.196	386.335	299.771	320.664
MLEC	0.436414	5.05e-42	8106.57	7954.16	7976.05	10576.9	10965.7	11051.5
RASGRP3	0.435878	0.00234772	130.87	123.882	152.364	186.125	194.603	194.545
ERI2	0.435719	1.09e-05	307.123	336.386	322.142	432.614	472.015	422.633
P4HA1	0.435688	1.8e-26	2861.21	2780.67	2848.78	3935.78	3818.36	3760.76
PDCD6	0.43561	3.2e-19	1952.5	1883	1809.22	2625.87	2514.93	2521.04
BSN	0.435528	0.0138703	86.5433	70.5173	95.7718	135.821	103.512	130.144
CDKN2B	0.435049	2.69e-10	703.956	789.984	763.563	1043.3	1031.81	1004.93
FAM210A	0.434925	2.47e-10	681.792	686.114	673.885	934.648	928.297	920.401
SVIL	0.434168	9.29e-14	1530.34	1460.85	1446.15	1899.48	1961.76	2182.93
ZNF592	0.434105	6.94e-12	907.649	1000.58	929.857	1253.58	1279.41	1336.33
AC015922.2	0.433877	0.00470971	102.374	133.411	154.976	194.173	183.838	178.445
EPN1	0.432945	5.14e-23	2673.34	2819.74	2673.78	3816.06	3663.5	3579.63
ZBTB7A	0.432785	3.05e-13	2230.07	2681.56	2454.37	3518.26	3346.34	3140.9
SHTN1	0.432541	5.11e-12	899.206	868.125	894.161	1248.54	1178.38	1191.42
KHNYN	0.432527	4.01e-18	1778.36	1690.51	1696.03	2271.73	2309.56	2427.12
ZDHHC16	0.432397	1.81e-13	1062.79	1134.95	1053.49	1498.05	1478.98	1434.27
TCTN3	0.43152	9.9e-15	1431.13	1593.31	1428.74	1960.85	2029.67	2052.79
TDG	0.431421	8.12e-15	1441.68	1366.51	1517.55	2028.26	1902.97	1940.09
CREB3L1	0.431193	2.57e-16	2125.59	2387.1	2209.72	3206.38	2988.6	2912.81
AFG1L	0.430736	1.73e-06	383.112	408.81	383.087	514.107	531.638	566.194
SDCBP2-AS1	0.430714	0.0195497	81.2663	60.9879	68.7816	109.663	108.481	87.21
MIR31HG	0.430312	0.0362766	44.3271	46.6939	42.662	59.3587	72.8725	69.768
ARSJ	0.429122	5.72e-05	274.406	271.587	299.505	422.553	370.987	370.307
SPRED1	0.428644	2.28e-07	464.379	503.15	466.67	638.861	636.807	684.263
POMT2	0.42855	4.85e-20	1817.41	1903.01	1908.47	2504.13	2549.71	2557.26
CEP135	0.428542	2.2e-06	452.769	399.28	486.695	640.873	598.714	591.686
POLR3H	0.427851	3e-12	1025.85	987.242	1075.26	1368.27	1363.88	1461.1
DARS2	0.427399	3.17e-12	1038.52	1037.75	1048.27	1480.95	1424.33	1317.54
EPB41	0.427129	1.13e-08	605.803	653.714	614.681	881.326	805.738	864.05
TMEM139	0.427043	0.00818859	99.2082	124.835	92.2892	159.967	139.948	150.269
TOR4A	0.427025	5.63e-18	1681.26	1797.24	1817.05	2343.16	2415.56	2398.95
BCL2L2	0.426281	3.69e-15	1231.66	1208.32	1213.69	1627.84	1672.76	1631.5
TFE3	0.426058	1.3e-25	3119.78	3350.52	3183.11	4346.26	4310.25	4359.16
ADCY9	0.425985	1.96e-11	890.763	870.031	898.514	1194.22	1156.85	1257.17
KDM2B	0.425945	3.06e-14	1108.18	1110.17	1132.72	1484.97	1523.7	1521.48
PLPP2	0.425787	0.0120704	86.5433	96.2465	83.5827	144.875	113.449	123.436
PTGER3	0.42563	0.0337962	58.0473	42.8821	53.1098	70.4256	86.9502	71.1097
ATXN7L3B	0.42561	1.96e-19	2049.6	1936.37	1953.75	2739.55	2663.16	2598.86
SH3D19	0.42554	9.35e-15	1335.09	1245.49	1361.7	1772.71	1764.67	1789.82
PES1	0.425472	2.09e-19	2020.05	2148.87	1989.44	2745.59	2814.7	2738.39
MRPL19	0.425252	6.09e-14	1198.94	1128.28	1225.01	1585.58	1593.26	1623.45
NALCN	0.424966	8.04e-06	372.558	348.775	348.261	498.009	453.797	512.526
DNHD1	0.424278	0.0136016	80.2109	86.7172	80.9707	130.79	118.418	104.652
ZNF316	0.423747	3.81e-10	817.94	844.301	764.433	1050.35	1125.38	1104.21
LINC01273	0.423313	0.0259285	63.3244	55.2703	58.3337	93.5654	81.1535	84.5266
CERK	0.42331	5.08e-19	1935.61	1998.31	1998.15	2672.15	2567.93	2762.54
SEMA4D	0.423292	2.65e-07	463.323	516.491	536.322	690.171	691.461	680.238
BCL7B	0.423115	1.13e-08	663.85	728.043	728.737	907.484	941.546	1034.44
TGFBRAP1	0.422557	1.09e-10	1017.41	1021.55	962.942	1295.83	1455.79	1292.05
ARL10	0.422557	5.3e-07	472.822	510.774	478.859	698.219	617.76	674.871
TRIB3	0.422482	1.88e-07	708.177	911.96	807.966	1169.06	1085.64	1041.15
NOL6	0.422469	2.69e-13	1023.74	1056.81	1075.26	1416.56	1430.12	1410.12
ZNF664	0.422406	1.16e-21	2305.01	2202.24	2313.32	3019.25	3106.19	3045.64
DARS1	0.42239	5.37e-24	2485.48	2501.46	2521.41	3379.42	3302.45	3422.66
SAMD4A	0.421986	4.54e-16	1745.64	1700.99	1780.49	2486.02	2290.52	2259.41
FAM210B	0.42194	2.2e-17	1612.66	1625.71	1619.41	2099.69	2220.13	2220.5
AL450326.1	0.421931	0.0194205	71.7676	71.4702	63.5577	96.5836	100.2	101.969
RNF2	0.421803	1.25e-06	417.941	415.48	429.232	592.581	543.232	583.636
ZBTB18	0.42172	1.32e-09	768.336	718.514	711.323	1007.09	1012.76	943.209
EP400	0.421705	1.73e-12	1506.06	1314.1	1502.75	1985	1868.19	1981.68
B4GALT1	0.421555	9.51e-33	4131.91	4123.35	4173.04	5522.37	5618.64	5542.53
ZNF12	0.421172	1.6e-07	579.418	503.15	529.357	745.505	722.929	712.438
CCT5	0.420782	2.62e-29	8212.11	8613.59	8187.62	11355.6	10688.2	11543.9
ZNF77	0.420768	0.0062629	101.319	114.352	129.727	158.961	154.854	175.762
AL160272.1	0.42064	0.0457533	4.22162	5.71762	6.96522	13.079	20.7024	10.7335
NT5E	0.420436	1.14e-14	1416.35	1588.54	1480.98	1996.06	1991.57	2056.81
COL13A1	0.420419	8.38e-07	460.157	498.386	513.685	703.25	679.04	611.812
TWF1P1	0.420353	0.00684388	120.316	124.835	123.633	204.234	144.089	173.078
OR2A9P	0.420221	0.0497904	27.4406	45.7409	40.9207	53.3222	58.7949	65.7429
NENF	0.420119	1.73e-09	841.159	825.243	793.165	1186.17	1102.2	1023.71
PDE8A	0.419937	3.01e-08	631.133	603.209	590.303	843.095	847.971	767.448
REXO1	0.419844	1.68e-11	1193.66	1412.25	1397.4	1825.03	1795.31	1780.43
COL11A1	0.41973	2.13e-24	3046.96	3037.01	3081.24	4154.1	3950.85	4208.89
GALNT18	0.419439	1.47e-05	337.73	341.151	317.788	468.833	431.439	457.517
HSPA8	0.419134	1.16e-47	38929.7	37733.4	37220.4	50431.8	50161.2	51938.2
MBTPS1	0.418112	1.33e-33	9401.56	9371.17	9423.95	12029.7	12734.5	12998.3
KTN1-AS1	0.417873	0.00396901	127.704	138.176	119.279	187.131	173.9	175.762
MCCC2	0.417719	4.21e-19	2153.03	2045	2198.4	2935.74	2815.53	2829.63
C5orf15	0.417569	3.61e-32	5268.59	5010.54	5154.27	6854.42	6815.24	7002.29
Z95115.1	0.41753	0.0113821	125.593	99.1054	126.245	142.863	149.057	210.646
CALR	0.41743	2.55e-48	48885.4	50526.6	49959.8	64817.7	67890.7	67165.1
KLRC2	0.417369	0.0183568	93.9311	82.9054	76.6175	118.717	142.433	97.9435
ZSWIM4	0.417229	9.15e-06	390.5	377.363	380.475	567.429	510.108	477.642
ZNF629	0.417105	4.33e-08	654.352	597.491	634.706	792.791	884.408	868.075
STK35	0.417035	2.05e-16	1508.18	1491.34	1464.44	2043.35	1959.28	1985.7
USP42	0.416972	3.4e-05	339.841	314.469	322.142	418.529	481.124	423.975
HSPE1	0.416427	1.47e-09	922.425	1049.18	1015.18	1380.34	1239.66	1415.48
GPRC5D-AS1	0.416191	0.000944863	184.696	169.623	203.733	248.502	258.366	262.972
CCDC102A	0.415975	1.07e-07	585.75	566.044	525.874	759.59	728.725	776.84
MTHFD1L	0.415414	6.02e-12	1194.72	1318.86	1245.03	1788.81	1612.31	1648.94
PAM	0.415376	4.64e-39	6805.26	6770.61	6789.35	8944.05	9049.44	9226.82
MAP2K3	0.414911	1.05e-21	2372.55	2492.88	2370.79	3189.27	3240.34	3253.6
CTSV	0.414688	0.000488728	261.741	213.458	215.922	315.909	296.459	335.423
SIL1	0.414167	9.12e-12	1067.02	1131.14	1090.93	1388.39	1536.12	1487.94
ZNF503-AS2	0.414119	0.0113491	85.4879	100.058	110.573	125.76	149.057	144.903
ARG2	0.413163	6.35e-07	574.141	556.515	501.496	718.341	780.067	693.655
EEF1E1	0.413064	2.44e-05	367.281	353.539	344.779	502.034	506.795	428
ZNF622	0.412829	3.24e-11	947.755	975.807	944.658	1339.09	1228.9	1281.32
HSPH1	0.412371	8.23e-32	4539.3	4672.25	4610.11	6166.26	6214.87	6051.03
MGP	0.412185	4.47e-10	1143	1024.41	1136.2	1374.3	1483.12	1581.85
TOP2B	0.412078	7.34e-20	3376.24	3045.58	3251.02	4427.76	4181.06	4312.2
SOCS6	0.411941	4.12e-12	1133.51	1090.16	1063.94	1429.64	1438.4	1540.26
AC002316.1	0.41187	7.74e-08	589.972	626.079	571.148	836.052	802.426	760.739
AC016394.2	0.411807	0.0335376	45.3825	64.7997	58.3337	80.4864	85.294	81.8432
CKMT2-AS1	0.411692	0.00496542	143.535	166.764	135.822	242.465	182.181	195.887
UBE3A	0.411589	3.88e-16	1587.33	1544.71	1548.02	2148.99	2028.84	2078.28
ZFHX3	0.41141	9.38e-06	479.154	467.892	538.934	640.873	618.589	762.081
SEC13	0.411262	2.07e-23	3517.67	3707.87	3678.51	4767.81	4741.68	5058.18
LAMTOR5	0.41126	5.02e-14	1275.99	1274.08	1217.17	1702.29	1689.32	1639.55
SCLT1	0.411237	0.000322925	230.079	240.14	238.559	304.842	308.88	358.232
LINC01963	0.411209	0.000548349	223.746	221.081	215.922	290.757	278.241	339.448
ME3	0.409855	6.83e-06	377.835	417.386	399.63	505.052	544.06	567.536
FOXO4	0.409585	7.66e-14	1434.3	1470.38	1344.29	1833.08	1934.43	1903.86
VPS26C	0.409505	7.04e-17	2058.04	2015.46	1882.35	2685.23	2581.18	2679.36
FAM32A	0.409419	8.62e-19	2433.77	2606.28	2464.82	3274.79	3260.22	3487.06
URB1-AS1	0.408259	0.00472025	119.261	130.552	131.469	172.04	176.385	181.128
CHD7	0.408106	2.34e-08	684.959	689.926	659.084	869.253	886.892	976.752
MBD5	0.408055	0.000449582	242.743	218.222	255.101	350.116	298.115	330.056
MFSD11	0.408041	4.8e-11	979.417	975.807	1047.4	1387.38	1287.69	1344.38
ZNF133	0.408004	8.74e-06	496.041	404.045	419.655	599.623	576.356	601.078
NPM1	0.407893	2.6e-32	27481.7	28762.5	28360.6	39174.7	35998.2	37347.3
LINC01560	0.407795	0.0226465	69.6568	65.7526	87.0653	112.681	101.028	105.994
TMEM186	0.407648	0.000285279	245.91	248.716	220.275	314.903	327.098	328.715
MTF1	0.407626	4.17e-08	619.523	615.597	596.397	813.918	787.52	858.683
DDX52	0.406737	0.0403283	462.268	429.774	673.885	857.18	782.552	670.846
GOLGA3	0.406595	2.59e-15	1952.5	1917.31	1875.39	2419.62	2528.18	2715.58
CKAP4	0.406198	5.68e-28	4896.03	5227.81	5082	6815.18	6792.88	6591.73
SF3B2	0.405859	4.3e-32	7403.67	7757.85	7633.89	10381.7	9862.64	10031.8
SQLE	0.405692	1.12e-23	2779.94	2765.42	2801.76	3727.53	3628.72	3743.32
IGF1R	0.405418	0.000392155	241.688	219.175	259.455	312.891	320.474	348.84
ZNF41	0.405003	3.25e-05	420.052	425.009	347.391	510.082	564.762	527.285
NANP	0.404747	1.46e-08	756.726	709.937	820.155	1051.35	994.545	1014.32
SERTAD4-AS1	0.404545	0.0137132	123.483	99.1054	114.056	137.833	191.29	139.536
H3C6	0.404323	0.00454872	147.757	126.74	141.046	177.07	188.806	209.304
UMPS	0.404112	1.73e-16	1741.42	1684.79	1736.95	2233.5	2268.16	2369.43
DDIAS	0.403734	5.16e-05	331.398	324.951	383.958	493.985	463.734	445.442
IFNGR1	0.403718	4.46e-19	2563.58	2468.1	2373.4	3241.59	3222.95	3371.67
AC087501.4	0.403428	0.0436889	48.5487	50.5056	48.7566	69.4195	62.1073	89.8934
TERF1	0.40338	4.5e-10	912.926	850.972	851.499	1180.13	1122.07	1186.06
HYDIN	0.402677	0.031167	56.9919	63.8467	69.6522	98.5958	79.4973	99.2852
TVP23B	0.402218	1.98e-13	1344.59	1307.43	1333.84	1805.91	1688.49	1809.94
PRPF3	0.401947	3.93e-12	1154.61	1144.48	1156.23	1572.5	1457.45	1572.46
AC004706.3	0.401734	0.00326696	213.192	230.611	163.683	263.593	253.398	319.323
BAHD1	0.401583	7.99e-12	1004.75	990.101	996.898	1326.01	1319.99	1332.3
GRB10	0.4014	3.32e-09	793.665	870.031	827.12	1051.35	1154.37	1112.26
P4HB	0.401394	1.59e-42	19839.5	20614.9	20410.7	26339.2	27352.9	26848.6
WT1-AS	0.401292	0.0060786	125.593	146.752	129.727	192.161	198.743	161.003
AC004477.1	0.401217	0.0456061	45.3825	58.1291	41.7913	78.4742	64.5916	72.4514
USP43	0.401207	0.00136396	168.865	193.446	190.673	244.477	257.538	252.238
CCDC22	0.401114	1.2e-09	792.61	852.878	864.558	1127.82	1135.32	1077.38
DENND1A	0.400821	1.99e-07	615.302	671.82	582.467	801.846	853.768	838.557
CENPH	0.400725	3.11e-08	720.842	785.219	814.061	1100.65	984.607	1012.98
EIF5A	0.40062	1.4e-21	19963	22617.9	21084.6	29337.3	27476.3	27512.7
ADAM15	0.400381	5.1e-14	2111.87	2286.09	2220.17	2734.52	3108.68	2935.62
ITGB1	0.399195	9.43e-54	28771.4	28314.6	28895.2	37883.9	37577.4	38098.7
LRMDA	0.399095	0.00651008	111.873	138.176	128.857	175.058	173.072	175.762
CDH2	0.398453	1.13e-22	2786.27	2776.86	2866.19	3773.8	3691.66	3681.6
BRAF	0.398431	8.15e-20	2745.11	2608.19	2728.63	3570.58	3454.82	3677.58
GALNT1	0.398319	1.9e-23	3289.7	3212.35	3389.45	4415.68	4283.75	4384.65
OXSM	0.398269	2.38e-06	491.819	484.092	516.297	714.317	621.073	661.454
LTBP1	0.398127	0.000257599	272.295	248.716	292.539	344.079	381.753	371.649
RPIA	0.398088	1.92e-06	472.822	444.068	492.79	613.709	631.838	638.645
DDOST	0.397986	6.66e-37	7266.47	7390.97	7286.49	9539.65	9644.85	9790.33
ZNF26	0.397656	0.000373346	249.076	252.528	255.101	319.933	327.098	379.699
SELENOK	0.397557	7.81e-11	1144.06	1032.98	1034.34	1446.74	1404.45	1403.41
ERMP1	0.397273	1.19e-12	1284.43	1332.2	1262.45	1747.56	1639.63	1758.96
BRPF1	0.397134	1.21e-09	827.438	849.066	787.941	1097.63	1074.04	1100.19
UBE2E1	0.396896	4.56e-19	2348.28	2311.82	2451.76	3069.55	3141.8	3195.91
ATIC	0.396162	4.42e-14	1332.98	1369.37	1384.34	1785.79	1831.75	1787.13
PTRH2	0.396107	8e-10	1001.58	1042.51	1006.47	1389.4	1249.6	1418.17
ZNF597	0.396005	0.0249447	100.264	84.8113	74.8762	129.784	98.5436	142.219
PGK1	0.395603	1.12e-47	21596.8	21822.2	21439	28256.8	28207.5	28987.3
RNF144B	0.395434	0.0215578	83.3771	77.1878	80.1001	124.754	107.653	105.994
ABT1	0.394197	1.74e-13	1265.43	1261.69	1278.99	1697.26	1679.38	1650.28
TRAF2	0.39358	2.25e-15	1744.59	1877.28	1855.36	2350.2	2405.62	2483.47
C15orf39	0.39347	0.000213892	263.852	280.163	312.564	400.42	372.644	379.699
PSG1	0.393429	0.000122891	294.458	312.563	303.858	439.657	391.69	389.091
PRPF6	0.393399	4.52e-27	6970.96	7455.77	7181.15	9537.64	9206.78	9707.14
PABPC4	0.392639	1.68e-27	4070.7	4179.58	4068.56	5452.95	5409.13	5346.64
FAM3C	0.392463	5.15e-15	2364.11	2085.98	2183.6	2935.74	2862.73	2949.04
KLHL36	0.392274	1.3e-16	1932.45	1919.21	1877.13	2526.27	2440.4	2590.81
SNRPA1	0.39226	6.11e-10	1182.05	1056.81	1019.53	1440.71	1437.58	1423.54
CNN1	0.392115	0.00423605	157.256	191.54	152.364	234.417	205.368	246.871
GAN	0.391495	0.000221547	277.572	298.269	279.48	350.116	390.862	407.874
GTF2H1	0.391156	2.93e-12	1207.38	1180.69	1209.34	1551.37	1636.32	1552.34
ZNF267	0.391054	0.00212378	162.533	203.928	195.026	258.562	249.257	254.921
RRS1	0.390999	7.65e-06	470.711	470.75	457.963	671.055	621.073	563.511
FAAP24	0.390838	0.00013912	291.292	336.386	310.823	406.456	445.516	401.166
IGF2BP1	0.389866	8.15e-06	471.767	463.127	442.292	632.824	561.45	641.329
FGFR1OP	0.389744	1.49e-08	717.676	715.655	702.617	923.581	968.874	927.109
ERGIC1	0.389737	8.81e-25	3640.1	3733.6	3629.75	4861.38	4722.64	4879.73
CTBP1-DT	0.389608	6.38e-06	439.049	470.75	453.61	603.648	637.635	564.852
SGMS2	0.389437	7.59e-14	1417.41	1402.72	1461.83	1923.62	1869.84	1843.48
SLC8A1	0.38905	0.0160804	94.9865	117.211	104.478	143.869	128.355	171.737
RRP12	0.389002	4.31e-09	882.319	989.148	888.937	1181.14	1256.22	1204.84
MYBBP1A	0.388983	3.59e-19	2291.29	2342.32	2382.11	3124.88	3073.9	3020.15
PLOD1	0.388393	3.07e-30	7610.53	7981.79	7774.93	10002.4	10172.3	10493.4
NACC2	0.38821	7.82e-13	1570.44	1656.2	1588.07	2137.92	1994.89	2217.82
RCN1P2	0.388017	0.000593155	378.891	350.68	297.763	459.778	399.971	523.26
ACTR1B	0.387989	1.33e-11	1263.32	1308.38	1261.58	1599.67	1676.07	1780.43
ABCE1	0.387952	5.61e-19	2429.54	2360.42	2501.39	3215.43	3148.43	3218.72
ROR1	0.387722	6.65e-07	566.753	632.75	591.173	807.882	747.772	821.115
ALG3	0.387073	2.17e-15	2155.14	2274.66	2160.09	3038.36	2834.58	2779.99
POSTN	0.386785	0.0335217	88.6541	69.5643	75.7468	93.5654	135.808	99.2852
BEND7	0.386413	0.000186993	297.625	316.375	319.53	376.274	423.986	449.467
CXCL2	0.386199	0.0361064	73.8784	84.8113	62.687	107.651	121.73	81.8432
WDR37	0.385577	2.02e-11	1149.34	1254.06	1203.24	1619.79	1541.92	1584.54
FAM117B	0.385457	0.00554657	147.757	150.564	146.27	194.173	222.758	183.812
ZNF180	0.385444	0.000906261	236.411	214.411	225.499	281.702	304.74	322.006
QDPR	0.384768	2.67e-07	575.196	632.75	618.164	797.821	796.629	819.774
PDIA3	0.384677	9.18e-32	10998.4	10408	10535.8	13846.7	14216.8	13712.1
ZHX3	0.384346	1.51e-13	2335.61	2081.21	2310.71	3021.26	2821.33	2991.97
PIGU	0.384228	1.16e-14	1679.15	1804.86	1700.39	2301.91	2259.05	2236.6
SLC39A3	0.384207	3.69e-10	1059.63	1073.01	976.002	1337.08	1358.08	1389.99
CHFR	0.384121	3.7e-11	1075.46	1069.19	1070.03	1364.24	1429.3	1428.9
MAFG	0.38381	1.61e-13	1505.01	1589.5	1604.61	2125.85	2020.56	2019.25
NARS2	0.383809	4.11e-07	602.637	644.185	580.726	796.815	785.036	831.849
NLK	0.383684	3.52e-11	1223.22	1344.59	1246.78	1734.48	1645.43	1627.47
NAB1	0.382718	7.62e-08	822.161	726.137	756.597	972.879	1002	1061.28
SDHB	0.382647	4.87e-15	1659.1	1662.87	1685.58	2240.54	2178.72	2135.97
ZNF84	0.382629	4.21e-06	618.468	505.056	554.606	739.469	744.459	728.539
COL8A1	0.382587	1.17e-10	1160.95	1161.63	1166.67	1574.51	1572.56	1420.85
IER2	0.382569	2.43e-10	1124.01	1021.55	1121.4	1449.76	1435.92	1399.38
FAM83G	0.382539	9.88e-12	1198.94	1279.79	1284.21	1599.67	1660.33	1681.14
ZC2HC1C	0.382473	0.00639357	137.203	181.058	144.528	206.246	202.884	221.379
GYS1	0.382309	2.71e-12	1249.6	1295.99	1252	1614.76	1685.18	1678.46
MED7	0.38204	5.23e-05	355.672	344.963	368.286	487.949	450.485	481.667
PTGER2	0.38199	4.46e-06	465.434	496.48	536.322	671.055	662.478	646.695
NMD3	0.381925	7.76e-16	1910.28	1883.95	1878	2554.44	2414.73	2452.61
DSE	0.38175	3.19e-11	1449.07	1396.05	1302.5	1805.91	1746.46	1889.1
CREBZF	0.381483	1.15e-16	2725.06	2564.35	2727.76	3552.47	3589.8	3328.74
PRSS16	0.381083	0.0214902	88.6541	84.8113	100.125	121.736	138.292	118.069
ZNF112	0.381044	0.00617484	140.369	150.564	141.046	205.24	179.697	202.595
TLK2	0.380886	3.42e-17	2072.82	2174.6	2082.6	2737.54	2778.27	2758.52
ZNF793	0.380747	0.0036063	164.643	168.67	155.847	222.344	221.102	214.671
ZSCAN20	0.380692	0.00630687	136.147	159.14	138.434	195.179	187.978	206.621
QPRT	0.380458	0.0391679	82.3217	63.8467	61.8164	84.5107	95.2312	116.727
TOMM34	0.38005	1.87e-25	4037.98	4151.94	4207.87	5409.69	5366.07	5407.02
GZF1	0.380038	6.6e-08	703.956	789.031	752.244	1019.16	959.765	974.068
PSME4	0.379453	1.93e-12	1302.37	1297.9	1348.64	1723.41	1685.18	1764.32
FASTKD5	0.379361	1.88e-08	831.66	768.066	808.837	1024.19	1039.26	1101.53
AC012085.1	0.379198	0.00249439	236.411	210.599	302.117	317.921	336.207	355.548
AL049834.1	0.379178	0.0250098	83.3771	98.1524	75.7468	122.742	117.59	116.727
NOC2L	0.379021	2.27e-27	5648.53	5908.2	5901.29	7670.35	7632.57	7442.36
PDSS2	0.378855	7.65e-07	539.313	554.609	552.865	713.31	720.444	733.905
CCDC86	0.378802	1.23e-09	882.319	911.007	902.867	1195.22	1186.66	1147.15
PRPF19	0.378692	4.55e-22	4798.93	4961.94	4550.9	6164.25	6203.28	6292.54
PDIA3P1	0.378256	6.33e-07	668.072	587.962	652.119	854.162	843.831	805.015
VPS53	0.37822	5.87e-12	1308.7	1320.77	1334.71	1648.96	1756.39	1780.43
AP001816.1	0.378185	0.0346653	83.3771	75.2819	77.4881	110.669	88.6064	136.853
FBXO10	0.378136	0.00671779	138.258	179.152	156.718	225.362	223.586	190.52
RBPJ	0.377912	2.36e-17	2145.64	2109.8	2157.48	2760.68	2844.51	2754.49
FDX1	0.377641	3.25e-08	733.507	782.361	767.045	1031.23	999.513	959.31
CCDC113	0.37718	0.00567735	163.588	144.846	145.399	194.173	203.712	214.671
GTF2IP20	0.376506	0.0143615	120.316	117.211	127.115	188.137	171.416	135.511
FAM72D	0.376281	0.0266537	106.596	90.5289	94.0305	132.803	109.309	166.37
MAP2K7	0.375978	2.42e-16	2261.74	2426.18	2258.47	2996.11	2993.57	3065.77
OPA1	0.375834	1.01e-19	3258.04	3042.72	3147.41	4026.33	4147.94	4121.68
KARS1	0.375593	1.96e-21	4920.3	5342.16	5019.31	6652.2	6477.38	6768.84
AL135925.1	0.37558	0.0262107	91.8203	96.2465	140.175	139.845	140.777	179.787
PARD3B	0.375393	0.000669438	249.076	244.905	236.818	324.964	329.583	313.956
LINC01003	0.37512	8.47e-07	578.363	607.02	625.129	823.979	796.629	751.347
TMEM40	0.374379	4.52e-06	547.756	536.503	537.193	745.505	653.369	735.247
ARHGAP19	0.374231	9.22e-07	602.637	553.656	582.467	753.554	748.6	778.181
RTCA	0.374039	5.01e-09	881.264	897.666	841.921	1163.03	1117.93	1141.78
BCL9	0.373933	9.57e-05	386.279	343.057	383.087	500.022	508.452	453.492
STT3B	0.373872	2.37e-29	6083.36	5876.76	6044.94	7828.31	7826.35	7720.1
TRIM32	0.373746	1.94e-07	786.278	749.008	807.966	1100.65	966.389	1000.9
ANKRD27	0.373607	1.43e-13	1526.12	1478	1544.54	1982.98	1961.76	1979
LINC00667	0.373158	3.38e-05	447.492	397.374	407.466	574.471	538.263	531.31
SEMA3A	0.372588	0.00221803	195.25	193.446	215.051	278.684	274.1	250.896
PLRG1	0.372524	1.53e-16	2005.27	2087.88	2047.78	2664.1	2649.08	2671.31
MAPKAP1	0.37245	6.16e-21	3312.92	3279.05	3215.32	4342.24	4153.73	4238.4
CENPA	0.372317	1.04e-07	671.238	668.008	681.721	878.308	877.783	885.517
ANKRD52	0.371981	4.25e-21	4468.59	4781.83	4637.1	6106.9	5813.24	6120.8
DDX21	0.371766	3.09e-24	4810.54	4929.54	4973.17	6552.6	6224.81	6316.69
IBA57	0.371481	0.000252118	326.12	297.316	318.659	434.626	420.673	383.724
LMAN2L	0.370728	5.76e-10	1065.96	1081.58	1096.15	1398.45	1353.94	1481.23
DPH3	0.370618	9.95e-09	858.045	893.854	826.25	1135.86	1104.68	1118.97
PPP1R14BP3	0.37017	0.00779525	132.981	142.94	158.459	200.21	187.978	198.57
ATP8B1	0.370131	1.44e-16	2242.74	2373.76	2305.49	3063.51	2955.48	2963.8
DDX18	0.370101	3.08e-15	2273.34	2258.46	2234.97	3048.42	2941.4	2779.99
ALDH18A1	0.369603	4.51e-15	2219.52	2139.34	2160.96	2740.56	2770.81	2958.43
TNIP1	0.369578	3.52e-26	5307.64	5542.28	5333.62	6898.69	7012.33	7049.25
MRPL4	0.36935	2.28e-12	1374.14	1459.9	1464.44	1848.17	1874.81	1862.27
RAB32	0.369166	1.42e-11	1686.54	1739.11	1822.28	2348.19	2132.35	2351.99
C1QBP	0.369078	9.94e-25	5507.11	5551.81	5427.65	7361.49	6965.12	7017.05
WASF3	0.368944	0.0213536	89.7095	100.058	99.2544	129.784	136.636	128.802
FAM78A	0.368822	0.0254101	98.1528	121.976	83.5827	144.875	128.355	144.903
TBC1D8B	0.3688	5.24e-05	484.431	420.245	504.979	576.484	650.884	621.203
SALL4	0.368307	0.0179727	104.485	98.1524	121.891	149.906	146.573	146.244
BCAT1	0.368062	2.77e-14	2320.84	2265.13	2485.71	3156.07	2972.04	3046.98
FHL3	0.367901	7.4e-05	403.165	444.068	376.993	518.131	557.309	527.285
MAP1S	0.36789	1.68e-07	859.101	941.501	842.792	1106.69	1228.07	1100.19
LRIF1	0.367517	0.0144035	109.762	123.882	133.21	151.918	165.619	182.47
SLC41A3	0.367513	4.67e-09	1089.18	1182.59	1027.37	1431.65	1441.72	1410.12
TENT4A	0.367511	1.3e-08	1008.97	954.842	1090.06	1296.84	1368.02	1305.47
SRM	0.367414	4.92e-16	2264.9	2450.95	2354.25	3055.46	3083.83	3016.12
HMGXB3	0.367329	2.83e-18	2612.13	2646.3	2591.06	3315.03	3377.81	3473.64
TMEM192	0.366329	9.48e-08	806.33	868.125	849.757	1146.93	1112.96	1017
CENPBD1P1	0.366327	8.79e-06	544.59	522.209	512.815	740.475	664.134	654.746
MAPKAPK3	0.366286	3.92e-14	1832.18	1915.4	1851.01	2341.15	2425.5	2488.84
ZMAT5	0.365646	0.00132676	249.076	235.375	227.24	310.879	331.239	293.831
N6AMT1	0.365485	0.00162854	305.012	259.199	314.306	364.201	353.597	452.15
REPS1	0.365007	1.22e-08	1013.19	931.971	1023.89	1321.99	1228.9	1308.15
CDCA5	0.364794	1.61e-14	1938.78	2038.33	2058.22	2668.12	2599.4	2537.14
RAI14	0.364487	1.23e-13	1737.2	1796.28	1682.1	2258.65	2221.78	2266.12
ZBTB26	0.364175	9.76e-06	479.154	473.609	463.187	617.733	605.339	623.887
TMED3	0.363834	7.66e-12	1431.13	1499.92	1523.64	1854.2	1954.31	1960.21
IFRD2	0.363198	2.02e-11	1282.32	1333.16	1352.99	1750.58	1695.94	1687.85
AL513477.1	0.362786	0.0150471	118.205	144.846	114.056	161.979	174.728	171.737
PANK3	0.362703	1.22e-20	4402.1	4160.52	4287.1	5515.33	5382.63	5683.41
MTIF2	0.362091	8.75e-08	945.644	1065.38	1001.25	1349.15	1210.68	1356.45
LACTB2	0.362078	0.000306674	472.822	391.657	491.048	662	563.934	548.752
SLC46A3	0.361882	7.68e-06	536.146	541.268	545.899	746.511	657.509	712.438
MYC	0.361649	2.73e-08	1387.86	1489.44	1288.57	1839.11	1892.2	1648.94
STRAP	0.361611	8.23e-19	5214.76	5383.14	5038.47	7035.52	6512.98	6601.12
DGKE	0.360811	0.00010212	356.727	371.645	354.356	466.821	471.187	476.301
NDRG1	0.36063	1.21e-21	4774.66	4589.34	4524.78	5812.12	6072.44	5994.68
TACSTD2	0.360418	0.00511745	169.92	180.105	163.683	222.344	231.039	228.088
RNF181	0.360137	7.93e-10	1345.64	1498.02	1399.14	1820	1746.46	1928.01
CCDC116	0.359943	0.0387296	3.16622	4.76468	3.48261	11.0669	11.5934	13.4169
MLF1	0.359868	1.03e-09	1113.45	1046.32	1129.24	1421.59	1426.81	1398.04
ZNF395	0.359628	1.26e-13	1915.56	1980.2	1911.95	2597.7	2423.84	2464.69
RNF144A	0.359445	0.0340431	96.042	97.1995	90.5479	99.6019	145.745	144.903
F3	0.359217	4.33e-10	1269.65	1395.1	1343.42	1742.53	1781.24	1643.57
ARHGAP29	0.359209	2.77e-13	1865.96	1840.12	1994.67	2475.96	2460.28	2411.02
CD37	0.359041	0.0300813	100.264	83.8584	99.2544	141.857	111.793	135.511
ASCC2	0.358954	1.01e-10	1222.16	1266.45	1247.65	1635.89	1628.87	1549.65
RPS2P46	0.358892	1.08e-11	1512.4	1435.12	1481.85	1966.89	1855.77	1887.76
MILR1	0.358839	0.00284574	208.97	210.599	197.638	288.745	264.163	260.288
ZNF350	0.358485	0.0233539	101.319	114.352	93.1599	133.809	139.12	146.244
DPCD	0.357918	5.18e-08	846.436	949.124	882.842	1141.9	1141.95	1182.03
TMEM41A	0.357407	1.25e-09	1080.74	1053.95	1091.8	1411.53	1344	1410.12
BUB1	0.357256	1.49e-15	2172.03	2285.14	2208.85	2824.07	2851.14	2902.08
C18orf25	0.35718	3.54e-11	1287.6	1301.71	1258.09	1651.98	1665.3	1634.18
PTTG1IP	0.357056	3.68e-32	9906.04	10264.1	9969.85	12823.5	12925.8	12923.2
PITHD1	0.356774	1.67e-10	1194.72	1194.98	1157.97	1542.32	1523.7	1500.01
RCC1L	0.356267	4.48e-13	1682.32	1642.86	1642.92	2081.58	2161.33	2144.02
BIN3	0.356174	0.000705964	332.453	364.975	330.848	414.505	421.501	516.551
BECN1	0.356167	1.03e-12	1668.6	1613.32	1610.71	2099.69	2139.8	2043.4
MYCBP2	0.355823	0.000218591	581.529	453.598	558.089	696.207	630.182	755.373
ZNF343	0.355749	0.000259283	376.78	342.104	343.037	439.657	450.485	496.426
ACAT1	0.355708	2.06e-14	2271.23	2149.82	2207.98	2805.96	2774.13	2946.36
DDX54	0.355014	2.97e-15	2354.61	2418.55	2403	3172.17	3082.18	2951.72
MEIS3P1	0.354667	0.00213109	268.073	260.152	217.663	310.879	328.755	338.106
ATP6V0C	0.35427	0.00405493	251.187	211.552	270.773	355.146	328.755	279.072
HIVEP2	0.353942	5.97e-08	805.275	800.466	820.155	1032.24	1031.81	1065.3
IRS1	0.353771	2.74e-05	469.656	538.409	491.048	663.007	656.681	619.862
ZNF514	0.353589	0.000847996	299.735	292.551	361.321	430.602	414.877	401.166
STOM	0.353569	7.8e-11	1313.98	1280.75	1324.26	1657.01	1652.88	1732.12
ALG10B	0.353526	6.18e-05	492.875	436.445	436.197	607.672	599.542	556.802
C4orf19	0.352947	0.00211834	236.411	242.046	229.852	301.824	333.723	288.464
PEBP1	0.352862	4.46e-21	5130.33	5489.86	5423.3	6982.19	6802.82	6759.44
SNRNP48	0.352835	2.4e-09	1240.1	1136.85	1207.6	1600.67	1502.17	1502.69
TOMM40	0.352725	8.05e-13	2473.87	2709.2	2515.32	3368.35	3132.69	3387.77
RPSA	0.352467	4.59e-23	25567.2	27334	25612.9	33675.5	32256.9	34567.4
CYCS	0.352363	3.12e-18	3199.99	3318.12	3288.46	4231.57	4067.61	4273.29
PDCD1LG2	0.351706	0.00340492	214.247	212.505	221.146	313.897	271.616	264.313
PINK1-AS	0.351681	0.0491294	69.6568	91.4819	69.6522	92.5593	101.028	128.802
METTL21A	0.351428	0.000115733	403.165	422.151	466.67	572.459	528.326	580.953
BACE2	0.351376	9.49e-22	3912.39	3955.64	3988.46	5101.83	5087.83	4970.97
PTPRR	0.351371	0.0240462	123.483	125.788	94.9012	154.936	160.651	144.903
DUSP6	0.350946	0.0107675	155.145	145.799	152.364	218.319	199.571	181.128
SNRNP27	0.350665	6.69e-07	757.782	706.126	770.528	980.928	978.811	912.35
TRAP1	0.35005	1.09e-14	2632.18	2724.44	2726.01	3541.4	3283.4	3532.67
MDC1	0.349912	0.0473724	61.2136	98.1524	80.9707	112.681	105.168	115.386
C1orf74	0.349893	0.0210828	101.319	121.976	125.374	151.918	157.338	159.661
KCTD16	0.349855	0.0380784	8.44325	2.85881	2.61196	7.04256	16.5619	18.7837
AC006504.5	0.349792	0.0109975	150.923	147.705	159.329	190.149	222.758	191.862
PPIL4	0.349777	2.24e-10	1403.69	1296.95	1401.75	1752.59	1726.58	1781.77
PTCD1	0.349564	0.0485941	63.3244	78.1408	76.6175	110.669	101.028	88.5517
RHOB	0.349411	0.000211258	424.273	396.421	416.172	522.155	585.465	487.034
WWOX	0.349287	9.67e-05	417.941	434.539	399.63	559.38	513.42	548.752
SCD	0.349108	4.78e-22	27164	28754.8	28053.3	37041.8	33943.7	36265.9
SNX30	0.348684	1.98e-09	1124.01	1125.42	1116.18	1412.54	1406.94	1501.35
DUS1L	0.348635	2.75e-17	2811.6	2943.62	2869.67	3732.56	3631.21	3657.45
FAM3A	0.348603	1.7e-09	1172.56	1261.69	1239.81	1549.36	1628.87	1525.5
OSCP1	0.348329	0.00817535	193.139	161.046	174.131	225.362	217.79	256.263
THEGL	0.348026	0.0466606	8.44325	4.76468	3.48261	7.04256	17.39	21.4671
GATA3	0.347567	0.017017	125.593	131.505	118.409	167.009	163.963	169.053
MCTS1	0.34735	1.31e-10	1380.47	1347.45	1302.5	1719.39	1690.15	1746.88
FERMT1	0.346918	0.0067852	172.031	201.07	231.594	257.556	261.679	280.414
GLTP	0.346789	4.39e-09	1421.63	1561.86	1528.87	1992.04	1994.06	1780.43
FAT1	0.346603	4.6e-09	2143.53	1848.7	1898.02	2506.14	2384.92	2653.87
RPL39L	0.346202	0.0024638	234.3	222.987	225.499	294.781	303.912	289.805
COPG2	0.346117	2.96e-08	1460.68	1262.64	1439.19	1712.35	1756.39	1867.64
SLC25A25	0.346031	0.000104104	420.052	404.045	390.923	523.161	529.154	512.526
EIF3FP3	0.346023	0.000762683	386.279	407.857	336.943	484.93	445.516	542.044
FNDC3B	0.345938	3.65e-18	3101.84	3193.29	3185.72	4108.83	3971.55	4010.32
NUDC	0.345734	5.38e-20	4107.64	4344.44	4219.18	5401.64	5303.96	5451.29
EIF2B2	0.345668	3.47e-10	1346.7	1467.52	1422.65	1818.99	1753.08	1852.88
FNDC3A	0.345585	1.12e-12	2092.87	1971.62	1952.87	2545.38	2501.68	2635.08
MTMR12	0.345578	5.88e-10	1290.76	1280.75	1346.9	1606.71	1686.01	1721.39
NUS1	0.34553	3.85e-13	2575.19	2343.27	2384.72	3125.89	3160.85	3018.81
ACYP2	0.345021	0.0188168	154.089	172.481	124.503	178.076	197.915	225.404
MAPK6	0.344967	7.99e-12	1901.84	1785.8	1962.45	2449.8	2358.42	2407
EFHD2	0.344826	1.73e-11	1741.42	1857.27	1730.86	2352.21	2221.78	2227.21
SCARB1	0.344756	1.73e-11	1531.39	1552.33	1556.73	1943.75	1938.58	2050.11
ELMOD2	0.344702	2.7e-07	875.987	826.196	930.728	1153.97	1099.71	1121.65
TMX3	0.344191	1.08e-13	2398.94	2251.79	2328.13	3024.28	2864.39	3012.1
CLCN4	0.344176	0.00282058	222.691	220.128	250.748	303.836	297.287	304.564
PDPN	0.344103	1.96e-09	1482.85	1656.2	1691.68	2007.13	2132.35	2032.66
NFIL3	0.343945	0.000495506	343.007	337.339	347.391	449.718	409.08	476.301
MANEA	0.343927	5.44e-09	1152.5	1080.63	1186.7	1467.87	1454.14	1447.69
MET	0.343829	5.55e-17	4512.92	4479.75	4352.39	5621.97	5435.63	5951.75
NME1	0.343655	8.94e-09	1527.17	1777.23	1592.42	2181.18	2017.24	2060.84
ARL15	0.343337	0.00286622	242.743	261.104	242.042	347.097	289.834	338.106
TMX2	0.343216	8.43e-14	2092.87	2077.4	2153.12	2760.68	2650.74	2643.13
VEPH1	0.343211	0.00777874	168.865	206.787	177.613	241.459	253.398	229.429
ZNF430	0.343191	0.00292715	287.07	242.999	262.937	302.83	361.05	368.965
TIMM8A	0.342989	0.000689931	348.284	335.433	350.002	473.864	399.143	469.592
GNPDA1	0.342583	3.91e-12	2151.97	2325.16	2148.77	2794.89	2915.73	2719.61
NABP1	0.342484	2.56e-05	506.595	546.032	520.65	708.28	650.056	662.796
NOP16	0.342015	2.29e-05	538.257	605.114	585.949	741.481	700.57	786.231
MRTO4	0.341329	4.43e-10	1360.42	1481.82	1421.78	1820	1849.97	1758.96
GUCD1	0.341237	3.49e-13	2035.88	2166.98	2146.16	2629.89	2707.05	2747.79
C8orf58	0.340671	0.00100876	291.292	335.433	302.117	377.28	411.564	413.241
PRKAR1B	0.340446	0.00178602	268.073	302.081	254.231	350.116	350.285	368.965
PPARA	0.340396	5.45e-07	870.71	950.077	868.041	1143.91	1088.95	1210.21
GATAD2A	0.340359	2.8e-14	3436.4	3719.31	3749.9	4811.07	4529.69	4522.84
ITPA	0.340326	1.76e-09	1367.81	1349.36	1381.73	1700.27	1677.72	1855.56
PEX5	0.340284	1.62e-11	1578.89	1587.59	1544.54	1948.78	2013.93	2031.32
EIF3J-DT	0.340002	0.00221786	296.569	255.387	329.977	382.31	364.363	401.166
PMM2	0.339882	0.000202581	412.664	377.363	386.57	486.943	515.904	508.501
GRPEL1	0.33987	8.29e-08	1051.18	1145.43	1055.23	1463.85	1353.94	1326.93
SPA17	0.33976	0.0499846	93.9311	76.2349	88.8066	136.827	121.73	91.235
AC090409.2	0.339751	0.0395639	6.33244	2.85881	2.61196	14.0851	11.5934	10.7335
SEL1L3	0.339364	0.000462668	384.168	424.057	386.57	544.289	461.25	539.36
SERTAD4	0.33923	0.00013452	588.917	482.186	485.824	649.927	682.352	661.454
URGCP	0.339102	1.8e-06	722.953	792.843	809.707	1036.26	971.358	964.676
RPL39P3	0.339077	2.69e-06	648.019	693.737	671.273	871.265	831.409	873.441
DOT1L	0.339034	1.8e-14	2379.94	2539.57	2419.54	3111.8	3131.04	3075.16
IER3IP1	0.338628	2.31e-07	1275.99	1146.38	1177.12	1646.95	1510.45	1420.85
CEP44	0.33844	5.18e-05	527.703	484.092	512.815	692.183	626.869	633.279
CTR9	0.338249	9.23e-13	2103.42	1958.28	2043.42	2569.53	2554.68	2629.72
MAZ	0.338127	6.59e-06	769.391	807.137	877.618	1027.21	1129.52	972.727
SNX16	0.338022	0.000313556	429.55	378.316	413.56	551.332	486.093	535.335
ATF1	0.337736	1.38e-08	1069.13	1071.1	1079.61	1318.97	1358.91	1424.88
KIAA2026	0.337592	3.84e-05	637.465	537.456	575.502	779.712	726.241	731.222
MACROH2A2	0.337497	7.54e-06	640.631	627.985	677.368	825.991	790.833	877.467
ALDH1B1	0.337413	3.76e-08	1124.01	1256.92	1164.93	1521.19	1442.55	1557.7
FNIP2	0.337382	0.000114587	544.59	507.915	503.237	624.775	633.494	743.297
LAS1L	0.337271	5.82e-18	3109.23	3121.82	3156.99	4009.23	3942.57	3944.57
PXMP4	0.336985	2.3e-11	1843.79	1888.72	1733.47	2308.95	2273.95	2356.01
GPC6	0.336596	0.00345361	233.245	216.316	226.37	295.787	293.146	285.78
ANGEL1	0.3365	1.61e-09	1273.88	1288.37	1260.71	1682.17	1570.9	1603.32
RUSC2	0.336371	2.43e-08	1093.4	1101.59	1033.47	1353.18	1335.72	1419.51
ING5	0.336237	4.45e-07	813.718	903.383	865.429	1066.44	1115.45	1108.24
ZDHHC14	0.336119	0.0103745	183.641	229.658	197.638	229.386	272.444	300.539
MCRIP1	0.336102	1.5e-11	1836.41	1959.24	1807.48	2413.59	2335.23	2357.35
SMIM12	0.336085	9.02e-08	942.478	1003.44	976.873	1281.75	1191.63	1249.12
FRMD6-AS1	0.336082	0.0373318	86.5433	97.1995	110.573	131.796	139.12	123.436
TRAPPC12	0.335966	0.00038287	394.722	363.069	355.226	495.997	466.219	464.225
UTP20	0.335936	2.35e-07	874.932	844.301	864.558	1078.52	1136.98	1066.65
ZNF227	0.335789	0.00376204	221.635	261.104	224.628	296.794	308.052	312.614
MED28	0.335786	1.38e-10	1550.39	1473.24	1501.01	1959.84	1861.56	1919.96
SNRPB	0.335599	7e-26	8193.12	8463.03	8274.69	10547.7	10327.2	10659.7
ANXA7	0.335179	3.55e-16	2883.37	2812.11	2819.17	3535.36	3575.72	3669.53
ETF1	0.334915	8.7e-21	5575.71	5475.57	5425.91	7150.21	6779.63	6901.66
TENM3-AS1	0.3349	0.0227842	126.649	123.882	118.409	166.003	152.37	170.395
SLC6A20	0.334566	0.00181191	284.96	280.163	275.126	331	380.097	371.649
GCSH	0.334529	0.00818852	207.915	186.775	250.748	292.769	282.381	265.655
ZNF875	0.334331	1.53e-06	762.003	760.443	725.254	974.891	970.53	906.984
ZNF274	0.334283	4.18e-06	753.56	695.643	730.478	959.8	870.33	949.918
POM121	0.334255	1.26e-09	1381.53	1287.42	1297.27	1662.04	1687.66	1674.43
PDGFC	0.33408	2.42e-07	927.702	857.642	901.996	1107.69	1165.96	1137.75
SLAIN2	0.333755	3.92e-10	1543	1438.93	1547.15	1955.82	1876.47	1907.89
ATF3	0.333575	0.000437961	399.999	456.456	406.595	569.441	558.137	485.692
HDHD5	0.333037	1.33e-08	1291.82	1452.27	1299.88	1685.18	1707.54	1737.49
AC239859.5	0.333015	0.0437912	10.5541	1.90587	5.22392	7.04256	15.7338	28.1755
MRPL36	0.332977	2.1e-06	677.571	703.267	693.04	884.344	867.846	886.858
ZNF215	0.332886	0.00890052	236.411	218.222	181.096	250.514	280.725	295.172
HTATIP2	0.332856	2.32e-05	682.848	763.302	767.045	896.417	1030.15	888.2
FDPS	0.332739	1.62e-10	1579.94	1695.27	1596.78	2111.76	2033.81	2017.9
TUBA1C	0.332491	9.32e-22	7324.52	7613.96	7711.37	9555.74	9730.14	9292.56
BYSL	0.332453	1.25e-07	1018.47	1100.64	984.708	1298.85	1340.69	1293.39
TNFRSF10B	0.332361	1.47e-17	3556.72	3637.36	3649.78	4644.06	4609.19	4431.61
ZNF667	0.332172	0.0224209	130.87	121.976	123.633	162.985	170.588	161.003
FASTKD2	0.331911	6.49e-06	721.898	639.42	668.661	852.149	855.424	873.441
ELK4	0.331763	1.18e-06	797.887	753.772	815.802	1011.11	972.186	1027.74
INTS1	0.331128	5.41e-14	2832.71	3106.57	2962.83	3711.43	3798.48	3731.25
DDX20	0.331071	3.9e-05	504.484	550.797	520.65	683.128	664.962	658.771
VPS37C	0.331028	1.48e-08	1143	1191.17	1162.32	1542.32	1453.31	1428.9
PPIH	0.331013	0.00115306	345.118	423.104	376.122	518.131	443.86	512.526
RSAD2	0.330888	4.82e-05	893.929	815.713	812.319	942.697	1192.46	1069.33
BEX2	0.330729	0.0376815	9.49865	0.952936	3.48261	22.1338	11.5934	9.39184
MTA1	0.330688	6.7e-08	1149.34	1247.39	1294.66	1555.4	1622.24	1494.64
CUTALP	0.330602	0.00220113	353.561	390.704	395.276	416.517	486.093	571.561
MRPS25	0.330548	3.9e-08	1055.41	1100.64	1046.52	1312.93	1342.35	1404.75
PPME1	0.330193	1.91e-17	3766.74	3859.39	3872.66	4865.4	4940.43	4681.16
LGMN	0.330097	2.89e-15	2636.4	2607.23	2554.5	3271.77	3298.31	3260.31
EVL	0.330042	0.00633955	210.026	191.54	208.086	271.642	255.882	261.63
SFR1	0.329941	0.00377947	235.356	253.481	261.196	350.116	298.943	320.664
ZNF599	0.329911	0.0116718	169.92	188.681	215.051	269.629	253.398	222.721
DLGAP1-AS1	0.329508	0.0218144	135.092	143.893	127.115	186.125	162.307	186.495
CDK12	0.329467	8.23e-17	3800.52	3601.15	3801.27	4698.39	4641.48	4787.16
EIF5AL1	0.329393	0.00048146	382.057	408.81	363.062	479.9	516.733	473.617
EIF5AP4	0.329141	0.00581995	216.358	245.858	202.862	285.727	281.553	292.489
GULP1	0.329126	4.99e-06	678.626	642.279	675.627	826.997	853.768	851.974
USO1	0.328782	4.86e-14	2464.37	2409.98	2502.26	3166.13	3097.08	3030.88
RASSF8-AS1	0.328775	0.00650322	200.527	198.211	206.345	272.648	255.882	253.58
MVD	0.328623	1.45e-09	1758.31	1969.72	1777	2238.53	2346	2370.77
HSPBP1	0.328586	1.08e-09	1403.69	1488.49	1397.4	1773.72	1846.66	1792.5
KYAT3	0.328387	2.45e-08	1069.13	1067.29	1042.17	1334.06	1317.5	1368.53
PFN2	0.328286	2.19e-10	2456.99	2599.61	2584.97	3463.93	3068.1	3112.73
ITFG1	0.327888	8.39e-11	1678.1	1681.93	1730.86	2073.53	2212.68	2131.95
SGK1	0.327886	9.1e-06	707.122	657.526	717.418	924.587	876.127	835.874
GALNT11	0.327865	5.26e-17	3201.05	3157.08	3183.98	3941.82	4039.46	4030.44
EXT2	0.327447	3.94e-18	6274.39	6451.38	6360.12	7886.66	7754.3	8396.31
ARMC1	0.327186	6.54e-11	1998.94	1831.54	2006.86	2434.71	2471.04	2451.27
FAM72B	0.326889	0.00351867	270.184	245.858	259.455	327.982	309.708	363.599
PUM3	0.326869	4.95e-07	910.815	871.937	931.599	1167.05	1097.23	1173.98
MRPL57	0.326791	5.9e-06	670.183	736.62	679.109	882.332	868.674	893.567
ELK3	0.326758	4.7e-08	1558.83	1381.76	1453.99	1792.83	1793.66	1969.6
ERI3	0.326742	9.46e-11	1598.94	1603.79	1553.24	1977.95	1975.84	2043.4
ITGAV	0.326543	4.5e-18	4982.57	4755.15	4763.34	5948.95	6040.97	6250.94
TMEM167B	0.326466	7.55e-07	916.092	859.548	863.688	1163.03	1087.29	1082.75
SLC7A1	0.326315	3.94e-09	1935.61	2172.69	2061.71	2757.66	2475.18	2553.24
CCDC167	0.326247	7.09e-06	671.238	717.561	665.179	897.423	858.737	842.583
TAF4B	0.326232	0.00944441	175.197	186.775	184.578	235.423	231.867	241.505
MRPL3	0.326064	1.13e-16	3814.24	3805.07	3654.13	4832.2	4625.75	4714.71
SYT14	0.326037	0.0439194	116.095	118.164	85.324	156.948	134.152	132.827
FAM91A1	0.325932	4.02e-18	4388.38	4245.33	4284.48	5449.93	5271.67	5522.4
AL355032.1	0.325782	4.36e-06	899.206	839.537	935.081	1170.07	1043.4	1179.35
TMEM38B	0.325648	2.18e-05	579.418	603.209	623.388	740.475	752.74	802.332
TAF13	0.325017	0.000195961	498.152	493.621	453.61	599.623	653.369	575.586
SYNE1	0.324949	2.07e-06	814.773	740.431	787.941	984.952	980.467	995.535
PLEC	0.324751	1.98e-18	5151.44	5334.54	5183	6700.49	6341.57	6645.4
PHF3	0.32439	6.42e-16	3036.4	2962.68	2978.5	3790.91	3702.42	3784.91
CTTN	0.324108	4.81e-22	7300.24	7249.94	7470.2	9081.88	9451.07	9080.57
H2BC11	0.323839	0.00345033	311.345	301.128	266.42	345.085	412.392	363.599
CSNK1G3	0.323827	1.14e-09	1486.01	1433.22	1466.18	1770.7	1863.22	1886.42
ZNF202	0.323563	0.00932585	184.696	198.211	185.449	240.453	237.664	257.605
GOSR2	0.323176	5.23e-11	1646.43	1724.81	1698.64	2134.9	2104.19	2137.32
ZNF345	0.323119	0.0151066	162.533	150.564	167.165	208.258	210.337	203.937
DPY19L1	0.322981	1.31e-10	2939.31	2544.34	2707.73	3431.74	3405.14	3454.86
CDS1	0.322481	0.00246024	259.63	288.74	286.445	363.195	347.801	358.232
TM9SF3	0.322313	1.38e-22	7602.09	7387.16	7336.12	9411.88	9412.98	9130.21
ZNF691	0.322172	0.0183836	144.591	152.47	156.718	187.131	208.68	193.204
MRPL10	0.32204	1.49e-09	1545.11	1706.71	1586.33	2057.43	2016.42	2007.17
C19orf12	0.322022	3.59e-06	769.391	819.525	747.02	950.745	1005.31	988.827
UBASH3B	0.32201	0.00276334	287.07	323.998	335.201	429.596	362.707	423.975
POP1	0.321758	3.44e-05	602.637	623.22	591.173	809.894	725.413	763.423
QSOX1	0.321758	2.94e-15	4256.45	4657	4428.14	5684.35	5489.46	5559.97
THUMPD2	0.321569	0.0169534	172.031	162.952	177.613	197.192	216.961	254.921
POLR1B	0.321523	1.66e-05	610.025	628.938	605.104	753.554	790.005	784.89
RPN1	0.321451	3.08e-30	16804.2	17157.6	17101.4	21007.9	21304.5	21598.6
BNIP3L	0.32141	8.39e-19	4703.94	4609.35	4843.44	5854.38	5950.71	5932.96
OSBPL10	0.321139	6.87e-05	538.257	534.597	562.442	718.341	651.712	703.047
MXI1	0.320949	1.71e-07	1062.79	1048.23	1052.62	1397.44	1310.88	1266.56
RTCB	0.32058	1.2e-12	2441.15	2609.14	2563.2	3176.19	3109.5	3273.73
NUP35	0.320517	0.000444962	434.827	427.868	457.093	611.696	535.779	525.943
NDUFS4	0.320505	9.43e-08	1369.92	1257.88	1252	1713.35	1592.43	1564.41
TBL2	0.320229	3.99e-07	892.874	870.984	892.419	1113.73	1107.17	1121.65
MED31	0.32001	0.000759704	433.772	387.845	467.541	518.131	582.98	533.993
NAA15	0.31971	5.05e-11	1783.64	1781.04	1779.61	2298.89	2222.61	2173.54
PET117	0.31928	0.0407156	115.039	100.058	98.3838	135.821	138.292	138.194
UBAC2	0.319274	1.72e-09	1689.71	1622.85	1659.46	2194.26	2022.21	2016.56
TRMT1L	0.319229	0.000261164	509.761	472.656	451.869	641.879	595.402	572.902
URB1	0.319082	3.72e-08	1165.17	1142.57	1132.72	1402.48	1426.81	1494.64
DTWD2	0.318853	3.54e-05	620.579	577.479	580.726	748.523	768.474	720.489
RPP40	0.318837	0.00114283	370.448	407.857	381.346	529.198	443.032	505.818
RPL21P16	0.318787	0.00615744	243.799	297.316	316.047	403.438	361.878	332.74
ZNF668	0.318777	0.0355512	107.651	141.035	120.15	170.027	147.401	169.053
KIAA0100	0.31845	1.57e-19	6772.54	6803.96	7009.63	8475.22	8401.04	8876.63
MACO1	0.318218	1.64e-05	643.798	655.62	673.885	820.961	799.114	873.441
BOD1	0.318182	6.29e-09	1302.37	1322.68	1286.83	1637.9	1671.93	1587.22
AC090181.2	0.317562	0.0269283	5.27703	1.90587	0.870653	10.0608	9.93716	12.0752
SPAG16	0.317071	0.000549665	424.273	424.057	442.292	591.575	504.311	540.702
ANAPC15	0.316972	0.0015986	330.342	307.798	327.366	427.584	408.252	387.749
NAV2	0.316904	1.52e-06	1184.17	1058.71	1254.61	1514.15	1440.89	1438.29
CDYL	0.316021	4.1e-09	1429.02	1569.49	1487.95	1874.33	1878.95	1863.61
ZNF714	0.315837	0.00114283	330.342	347.822	358.709	456.76	432.267	425.316
GOLGA2	0.315664	6.07e-15	3183.1	3119.91	3112.58	3998.16	3934.29	3811.75
GNG7	0.315603	0.0101827	215.303	259.199	207.215	271.642	312.193	288.464
SFXN4	0.315594	3.09e-05	615.302	652.761	639.059	817.943	756.881	831.849
ATP1A2	0.315495	0.0138713	195.25	248.716	220.275	299.812	246.773	313.956
YES1	0.315398	3.05e-18	4061.2	4130.02	4055.5	5057.56	5121.78	5097.09
ADORA2B	0.315076	9.16e-06	702.9	734.714	706.1	915.533	861.221	920.401
TGM2	0.315049	2.95e-11	1995.77	1944.94	2040.81	2466.91	2552.2	2448.59
ACP6	0.314851	0.00245226	329.287	301.128	321.271	371.243	400.799	440.075
GTF2H3	0.314734	3.76e-08	1179.94	1132.09	1136.2	1453.79	1430.12	1428.9
NTMT1	0.314717	1.45e-05	894.984	1014.88	979.485	1165.04	1144.43	1334.98
GNPAT	0.314529	8.15e-06	927.702	885.278	818.414	1081.54	1053.34	1172.64
KCMF1	0.31451	5.93e-08	1287.6	1415.11	1307.72	1737.5	1652.05	1627.47
ZNF281	0.314508	6.02e-07	986.805	981.524	941.176	1190.19	1263.68	1183.37
MRPL49	0.314366	1.18e-12	3015.3	3040.82	3173.53	3827.13	3701.59	4010.32
GTPBP4	0.313969	1e-13	2775.72	2778.76	2754.75	3525.3	3352.14	3493.77
MRPS34	0.313548	2.71e-10	2284.95	2439.52	2201.88	2952.84	2790.69	2907.45
SLC16A1-AS1	0.313327	0.0123502	215.303	197.258	197.638	275.666	231.867	277.73
PTPRJ	0.31332	2.85e-13	3380.47	3379.11	3281.49	4033.37	4114.81	4384.65
PPID	0.313211	2.11e-06	1198.94	1088.25	1060.46	1485.98	1371.33	1326.93
C6orf120	0.313201	3.87e-09	1516.62	1530.42	1617.67	2009.14	1901.31	1919.96
POLR2C	0.312877	4.7e-10	2068.6	1964.95	1943.3	2433.71	2423.01	2610.93
ARHGDIB	0.312365	0.00017906	502.373	533.644	485.824	609.684	652.54	652.062
POLR1A	0.312252	5.62e-07	1105.01	1154.96	1105.73	1315.95	1410.25	1490.62
ACAD10	0.312243	3.42e-05	689.18	686.114	758.339	843.095	893.517	948.576
PARPBP	0.312215	4.88e-05	582.584	573.668	623.388	734.438	746.115	756.714
CRELD2	0.312194	6.59e-06	942.478	979.618	931.599	1094.61	1194.94	1293.39
PRICKLE2	0.312125	0.0303365	147.757	120.07	142.787	184.113	167.276	182.47
CDK9	0.311975	2.06e-09	1462.79	1504.69	1478.37	1817.99	1833.41	1902.52
SPINDOC	0.31195	1.53e-09	1462.79	1467.52	1447.03	1839.11	1804.42	1815.31
DHCR24	0.311935	1.04e-22	8700.77	8726.04	8673.44	10563.8	10842.3	11066.3
FGF2	0.31176	4.55e-06	774.668	817.619	809.707	960.806	1019.39	1030.42
TENT4B	0.311689	3.86e-05	709.233	734.714	720.901	980.928	837.206	901.617
UBR3	0.311684	0.000141044	793.665	688.973	689.557	889.374	843.831	1003.59
ZNF558	0.311593	0.00256241	324.01	315.422	329.107	448.712	400.799	374.332
MIPOL1	0.311558	0.0162024	188.918	187.728	173.26	257.556	234.351	210.646
GPT2	0.311463	1.91e-06	1497.62	1816.3	1701.26	2179.17	1967.56	2138.66
ZNF146	0.311309	2.56e-10	1969.39	1946.85	1989.44	2449.8	2555.51	2342.59
SNHG30	0.310953	0.00521542	257.519	257.293	255.972	351.122	323.786	301.881
DIAPH3	0.310925	1.5e-07	1270.71	1315.05	1312.94	1729.45	1541.92	1600.64
ITFG2	0.310532	0.000208943	478.099	512.68	470.153	620.751	601.198	614.495
AL355312.3	0.310306	0.0391335	123.483	188.681	154.976	211.277	221.93	173.078
ZNF415	0.310184	0.00935321	222.691	222.034	232.464	306.854	298.943	253.58
PRMT1	0.309852	1.55e-13	3585.21	3802.21	3642.81	4555.53	4431.98	4745.56
PLEKHM2	0.309665	1.9e-09	1639.05	1763.88	1771.78	2199.29	2140.63	2107.8
NAMPT	0.309541	2.18e-16	3566.22	3668.8	3632.36	4502.21	4517.27	4485.28
THAP12	0.309345	2.74e-10	1924.01	1874.43	1891.93	2373.34	2273.95	2444.56
AGGF1	0.309272	9.43e-05	566.753	583.197	567.666	683.128	709.679	766.106
CLDN12	0.308925	2.22e-07	1237.99	1236.91	1282.47	1612.75	1464.9	1619.42
ZNF766	0.308668	0.00357402	281.793	360.21	340.425	408.468	422.33	414.583
AKAP6	0.308608	0.0260439	174.142	142.94	149.752	217.313	188.806	194.545
CENPW	0.308597	3.63e-06	839.048	941.501	890.678	1125.8	1088.12	1127.02
NBL1	0.308444	9.14e-10	2016.88	2246.07	2108.72	2591.66	2709.53	2625.69
ETS1	0.308035	3.19e-10	1774.14	1790.57	1755.24	2213.38	2255.74	2137.32
PSMB1	0.307972	1.24e-21	6802.09	7001.22	6913.86	8647.25	8531.06	8519.74
CRNKL1	0.307641	2.2e-09	1710.81	1740.06	1703.87	2238.53	2062.79	2111.82
MCRIP2	0.307481	4.71e-05	603.692	656.573	645.154	784.742	775.927	829.166
TMEM184B	0.307386	1.34e-12	2404.22	2514.8	2443.92	3035.34	3073.9	3033.57
ARHGAP18	0.307297	3.07e-13	2755.67	2707.29	2748.65	3491.1	3344.68	3358.25
EIF4A1P10	0.307223	0.00460641	333.508	398.327	316.047	397.401	455.453	474.959
SPESP1	0.307098	0.0335376	137.203	137.223	136.693	196.186	179.697	152.953
PTGR2	0.30699	0.0493737	121.372	112.446	97.5131	159.967	134.98	136.853
SNHG17	0.30665	0.00155465	371.503	369.739	345.649	469.839	471.187	421.291
MTM1	0.306415	0.00026224	522.426	531.738	546.77	721.359	622.729	665.479
PRKDC	0.306065	0.000151399	5767.79	4993.39	5469.44	6744.76	6374.69	7196.84
CDH1	0.306062	0.0255776	182.585	165.811	155.847	189.143	215.305	245.53
YAF2	0.30589	0.000386099	542.479	523.162	524.133	734.438	629.354	626.57
SSBP1	0.305665	3.52e-10	2709.23	2846.42	2840.94	3703.38	3409.28	3307.27
AHCY	0.305644	6.33e-20	7696.02	7804.55	7498.93	9575.87	9283.8	9633.35
GUSBP1	0.30553	0.0217588	181.53	164.858	168.907	195.179	226.071	240.163
COL27A1	0.305356	0.00018854	541.423	535.55	531.098	705.262	678.212	622.545
ZNF528	0.305256	0.00558432	302.902	263.963	301.246	332.006	372.644	395.799
ZNF205	0.30522	0.000673362	415.83	428.821	442.292	573.465	524.185	516.551
ST7	0.305142	0.000288317	505.54	540.315	592.044	708.28	655.025	693.655
JRK	0.304831	2.79e-09	1662.26	1799.14	1683.84	2152	2098.4	2140
TEAD4	0.304812	6.8e-06	860.156	958.654	875.877	1077.51	1156.85	1121.65
MYBL2	0.304209	4.84e-16	4725.05	4916.2	4905.26	5832.24	6045.11	6143.61
SMYD5	0.304118	8.8e-06	751.449	782.361	787.941	993.001	962.249	935.159
BUD23	0.304035	5.43e-08	1540.89	1685.74	1603.74	2059.45	1894.69	2055.47
LDHA	0.303873	3.83e-32	41571.4	42322.7	41940.2	51577.7	51462.1	52606.4
WDR74	0.303732	7.18e-06	773.613	759.49	767.045	954.77	968.874	936.501
MAK16	0.303671	0.000199635	526.648	592.726	592.044	743.493	681.524	719.147
WFDC3	0.30339	0.0240089	162.533	180.105	173.26	250.514	207.024	202.595
CCT4	0.30337	4.64e-16	5841.67	5850.07	5691.46	7467.12	7051.25	6980.82
THSD1	0.303297	0.0103313	233.245	265.869	276.868	287.739	356.91	340.79
SAAL1	0.303183	9.31e-06	783.111	764.255	834.086	998.031	991.232	975.41
TTC27	0.303144	0.00021143	604.748	650.855	566.795	757.578	714.648	810.382
ZNF182	0.303126	0.0036364	306.068	322.092	284.704	364.201	390.862	394.457
SMS	0.302982	1.75e-15	7888.1	8144.74	7783.64	10273.1	9762.44	9413.31
PCDHGB6	0.302938	0.0100831	245.91	261.104	292.539	315.909	381.753	312.614
NUP155	0.302726	3.05e-10	2016.88	2048.81	2154.87	2504.13	2581.18	2629.72
YTHDF1	0.302679	2.9e-13	3302.37	3502.99	3387.71	4308.03	4211.7	4088.14
FAM199X	0.302408	1.08e-14	3565.16	3400.08	3535.72	4319.1	4330.95	4336.35
ENPP4	0.302316	9.2e-08	1373.08	1362.7	1302.5	1733.48	1602.37	1674.43
SUSD5	0.302294	0.010555	225.857	246.81	211.569	302.83	288.178	273.705
KIF1C	0.30211	8.77e-17	6950.9	7309.02	6847.69	8655.3	8542.65	8902.13
ATAD3A	0.302082	1e-11	3185.22	3310.5	3040.32	4029.35	3824.98	3945.92
RBFOX2	0.302073	0.00131696	520.315	432.633	440.55	545.295	577.184	625.228
AMZ2P1	0.301869	0.0302682	136.147	168.67	157.588	210.271	182.181	203.937
PSMD7	0.301827	1.54e-11	2259.62	2389.01	2353.37	2861.29	2882.61	2928.91
IL32	0.301721	1.32e-07	1518.73	1713.38	1637.7	1962.86	2108.34	1964.24
HASPIN	0.301698	0.000160062	561.476	557.468	555.477	727.396	704.711	650.721
PFKFB3	0.301666	9.4e-08	1332.98	1326.49	1337.32	1563.45	1695.11	1698.58
POC5	0.301571	0.0039126	334.564	315.422	292.539	410.481	367.675	409.216
CRELD1	0.301424	1.15e-08	1402.63	1367.46	1380.86	1704.3	1718.3	1718.71
C9orf78	0.301165	1.65e-07	1331.92	1253.11	1306.85	1684.18	1565.1	1573.8
LRRC28	0.300963	0.00711578	236.411	263.963	256.843	331	307.224	319.323
SMARCC1	0.300864	4.91e-17	5951.43	5985.39	6148.55	7511.39	7216.87	7624.84
ICE2	0.300803	3.17e-06	916.092	879.56	862.817	1116.75	1103.85	1074.7
NUP37	0.300509	1.87e-05	902.372	859.548	875.877	1174.09	1015.25	1092.14
NUDT16	0.300402	9.92e-08	1205.27	1176.88	1171.9	1480.95	1462.42	1457.08
CAV1	0.300217	3.3e-15	7456.44	8036.11	7597.32	9826.38	9395.59	9281.82
CDC42BPA	0.300125	6.96e-07	1095.51	1128.28	1152.74	1325.01	1426.81	1438.29
ITPRID2	0.300125	1.81e-11	2170.97	2210.81	2174.02	2739.55	2692.97	2667.28
TOP1MT	0.300111	3.36e-06	968.863	1053.95	1066.55	1218.36	1289.35	1333.64
NHP2	0.300109	7.05e-10	2137.2	2368.05	2212.33	2770.74	2742.66	2800.11
ZNF780B	0.299976	0.000596059	520.315	463.127	469.282	596.605	578.012	642.67
IQCB1	0.299725	4.69e-05	679.682	626.079	667.791	822.973	813.191	817.09
VSIR	0.29952	1.68e-08	1868.07	2008.79	1955.49	2552.42	2360.9	2299.66
DNAJB4	0.299282	7.06e-06	826.383	899.572	922.021	1095.62	1105.51	1086.77
NOCT	0.299114	0.030821	170.976	148.658	145.399	180.088	202.056	213.329
STAM	0.29888	1.34e-10	1972.55	2011.65	1945.91	2424.65	2426.32	2476.76
CFAP298	0.298858	0.000299765	515.038	504.103	492.79	625.782	605.339	656.087
PPIB	0.298816	5.09e-14	3114.5	3075.12	3177.01	3855.3	3860.59	3841.26
NACC1	0.298768	1.4e-09	4139.3	4815.19	4677.15	5695.42	5679.92	5475.44
POMGNT1	0.298675	4.97e-10	1845.91	1868.71	1877.13	2308.95	2246.63	2361.38
MGAT5	0.298568	1.28e-08	1684.43	1570.44	1633.34	2007.13	1960.11	2082.31
ZNF585A	0.298479	0.013667	231.134	237.281	204.603	269.629	308.052	269.68
UBN1	0.298316	1.18e-11	2636.4	2708.24	2745.17	3312.01	3237.86	3450.83
FRG1HP	0.29813	0.0123825	246.965	202.022	238.559	293.775	293.146	280.414
EPHB4	0.297619	2.12e-06	1153.56	1343.64	1248.52	1501.07	1554.34	1588.56
RBM7	0.297617	0.000381906	485.487	483.139	467.541	580.508	597.886	610.47
FECH	0.297552	1.21e-09	2218.46	2034.52	2065.19	2650.01	2561.3	2584.1
NOG	0.297544	0.0131718	243.799	262.057	227.24	274.66	305.568	350.182
NLE1	0.29747	1.55e-05	740.895	786.172	787.941	982.94	943.203	945.893
CCR3	0.29729	0.0316091	3.16622	1.90587	2.61196	10.0608	8.28097	12.0752
ZNF783	0.297236	1.26e-05	918.203	899.572	918.539	1051.35	1202.4	1133.73
ARHGAP32	0.297024	0.00324098	404.221	388.798	397.018	441.669	484.437	571.561
VDAC1	0.296942	2.43e-21	8300.77	8458.26	8306.03	10449.1	10166.5	10234.4
CTNNAL1	0.296916	2.61e-17	5944.05	5993.01	6139.84	7601.94	7255.79	7411.51
JMY	0.296842	7.43e-05	632.188	631.797	598.139	773.675	771.786	763.423
POMGNT2	0.29679	2.84e-06	929.813	1019.64	974.261	1230.44	1203.23	1184.71
AURKB	0.296644	3.65e-14	3734.03	3778.39	3600.15	4534.4	4513.13	4644.94
DANCR	0.296558	0.00373967	373.614	452.645	388.311	547.307	454.625	524.602
PIPOX	0.296558	0.0478276	3.16622	5.71762	3.48261	7.04256	13.2496	17.442
GMNN	0.296532	5.59e-11	2550.92	2531.95	2638.08	3289.88	3070.58	3165.05
RRP1	0.296365	1.43e-08	1490.23	1557.1	1574.14	1927.65	1859.08	1925.33
CEP83	0.296335	0.0044534	297.625	303.987	317.788	393.377	402.455	352.865
SUPT3H	0.296257	0.0190796	195.25	263.01	269.032	325.97	283.209	317.981
UNC50	0.29619	1.37e-05	758.837	800.466	812.319	957.788	986.264	996.877
CLK3	0.296182	1.64e-06	1168.33	1120.65	1050.88	1336.07	1408.59	1379.26
ZNF234	0.295824	0.0132156	206.86	206.787	228.111	271.642	274.1	264.313
DPH5	0.295818	0.00445219	302.902	372.598	375.251	461.791	433.923	422.633
SNRPC	0.295457	9.53e-14	5122.94	5402.19	5292.7	6758.84	6263.73	6456.22
LINC00346	0.295424	0.00848805	252.242	234.422	269.032	317.921	319.645	312.614
H4C9	0.295115	0.00505602	360.949	287.787	334.331	417.523	398.315	415.924
CENPQ	0.294901	1.42e-05	972.029	943.407	1076.13	1295.83	1219.79	1186.06
MYEF2	0.294775	1.76e-09	1669.65	1677.17	1668.17	2075.54	2049.54	2054.13
SLIRP	0.294637	4.29e-08	2421.1	2754.94	2515.32	3261.71	2993.57	3242.87
RRP1B	0.294265	1.11e-09	1954.61	2111.71	2010.34	2530.29	2490.09	2463.35
EPB41L5	0.294242	0.0228636	183.641	187.728	202.862	240.453	218.618	275.047
CD44	0.294223	3.8e-22	9274.91	9399.76	9574.57	11596.1	11542	11568.1
WIPI2	0.294032	1.99e-10	2151.97	2211.76	2121.78	2697.3	2692.97	2584.1
PCDHB16	0.293465	0.041124	143.535	122.929	146.27	186.125	177.213	163.686
KLHL18	0.293218	0.000143738	693.402	664.196	700.005	799.833	919.188	823.799
ZNF844	0.293151	0.00332897	350.395	311.61	338.684	408.468	428.126	410.558
TMEM219	0.29276	7.6e-07	1220.05	1339.83	1223.27	1547.35	1521.21	1601.98
HINT3	0.292753	5.84e-11	2341.95	2269.89	2260.22	2783.82	2866.04	2792.06
FAM214B	0.292751	1.21e-05	808.441	863.36	841.051	1018.15	1067.42	1015.66
TIAM1	0.292724	0.00130735	574.141	559.373	545.899	798.827	645.916	641.329
FAM216A	0.29258	0.000233064	638.521	614.644	654.731	771.663	740.319	862.708
CCDC32	0.292499	0.0255369	177.308	195.352	198.509	260.575	209.509	258.947
TUFM	0.292493	1.26e-14	5569.38	5986.34	5707.13	7093.87	6913.78	7206.23
CEP41	0.292476	0.000108672	676.515	720.42	656.472	894.405	838.862	803.673
UTP25	0.292425	0.000407617	483.376	531.738	504.108	623.769	634.322	626.57
VAPB	0.292361	5.26e-17	5853.28	5696.65	5620.06	6908.75	7038	7129.75
TIMM8B	0.292333	7.23e-05	756.726	825.243	713.065	949.739	917.532	974.068
CHMP2B	0.292324	6.38e-08	1389.97	1416.06	1400.01	1769.69	1667.79	1746.88
GLG1	0.292164	2.75e-17	8024.25	7737.84	7635.63	9353.52	9568.66	9794.35
GINS4	0.292136	7.9e-05	677.571	644.185	671.273	843.095	835.55	780.865
RPS18P9	0.292032	0.0249969	187.862	170.576	215.051	261.581	236.836	228.088
DOLPP1	0.291985	5.56e-07	1091.29	1147.34	1129.24	1363.24	1392.03	1396.7
NAE1	0.291944	1.29e-11	3083.9	3001.75	3071.66	3879.44	3604.71	3772.84
PTK2	0.291877	5.17e-17	5037.45	5005.77	5021.06	6048.55	6234.74	6199.96
AIMP2	0.291825	0.000216992	597.36	603.209	561.571	726.39	696.43	763.423
ZPR1	0.291815	1.35e-05	817.94	859.548	834.086	1063.43	993.716	1047.86
MTRES1	0.291592	0.000613552	474.933	480.28	511.073	605.66	581.324	638.645
BRCA2	0.291581	0.00313452	329.287	341.151	344.779	415.511	406.596	448.125
LYSMD4	0.291472	0.0166574	200.527	198.211	214.181	248.502	268.303	254.921
KAZN	0.29131	0.000656342	454.88	467.892	461.446	590.569	553.997	574.244
AMZ2	0.291204	1.23e-08	2059.1	2308.96	2143.55	2696.29	2598.57	2720.95
NIBAN2	0.290857	5.71e-14	7838.5	8695.54	8183.27	10062.8	10204.6	10058.7
WARS2-AS1	0.290834	0.0436172	129.815	129.599	155.847	188.137	166.448	178.445
DDX49	0.290775	1.67e-07	1568.33	1773.41	1671.65	2031.27	2018.9	2127.92
TMEM248	0.290574	2.73e-11	3128.22	3206.63	3221.42	4030.36	3978.18	3708.44
TBC1D5	0.29047	9.37e-12	2891.81	2728.26	2858.35	3426.71	3483.8	3493.77
CIPC	0.290312	2.24e-05	808.441	875.748	808.837	1051.35	1035.95	983.46
ZWILCH	0.290282	4.41e-06	1213.72	1062.52	1191.05	1456.8	1410.25	1402.07
ENTPD6	0.290224	6.59e-13	3462.79	3655.46	3447.79	4351.29	4324.32	4278.66
PPP2R3C	0.289604	0.00232009	360.949	360.21	368.286	443.681	439.72	474.959
ZNF271P	0.289447	1.25e-05	851.713	820.478	842.792	1058.4	1037.61	998.219
FZD5	0.289251	0.00263009	388.389	458.362	386.57	504.046	532.466	493.743
UBE3D	0.289197	0.0150258	244.854	214.411	252.489	276.672	320.474	295.172
APBB1	0.288991	2.26e-09	1883.9	1931.6	1844.91	2263.68	2325.3	2358.69
IARS1	0.288963	2.57e-15	6338.77	6706.76	6412.36	8116.04	7737.74	7988.43
CLASP2	0.288941	3.13e-08	1579.94	1486.58	1511.45	1890.42	1864.05	1863.61
IARS2	0.288915	1.79e-12	3672.81	3619.25	3532.24	4374.43	4308.59	4593.95
DUSP5	0.288749	7.72e-06	1141.95	1258.83	1186.7	1391.41	1576.7	1442.32
APMAP	0.288642	3.38e-20	7424.78	7417.65	7331.77	8998.38	9003.9	9139.61
ZKSCAN5	0.288598	0.000469813	488.653	506.009	521.521	629.806	637.635	606.445
NDUFAF2	0.288503	0.000520946	683.903	867.172	756.597	1013.12	933.265	908.325
ZNF263	0.288355	4.13e-06	1147.23	1075.86	1061.33	1372.29	1280.24	1391.33
PIGK	0.288283	3.06e-06	1049.07	1044.42	982.967	1257.6	1286.86	1231.67
MED19	0.288155	1.98e-06	1107.12	1103.5	1204.98	1416.56	1412.73	1369.87
MIDN	0.288078	1.41e-06	1178.89	1300.76	1320.78	1593.63	1542.74	1538.92
TECPR2	0.288076	1.33e-05	827.438	879.56	865.429	1026.2	1059.14	1085.43
PTGES2	0.288073	4.04e-07	1622.16	1853.46	1735.21	2155.02	2051.2	2205.74
CRY1	0.288029	1.07e-05	853.824	875.748	888.066	1102.66	1038.43	1085.43
CLNS1A	0.287809	8.62e-09	2420.05	2469.06	2530.12	3159.09	2838.72	3116.75
PWWP2B	0.287742	0.0463833	122.427	129.599	134.081	167.009	164.791	161.003
PRNP	0.28771	2.05e-16	4888.64	5012.44	4902.65	6072.7	6069.12	5965.16
GALK2	0.287603	0.00777252	298.68	271.587	281.221	332.006	375.128	352.865
PANK1	0.287596	0.0164375	207.915	209.646	208.957	261.581	254.226	272.363
ISCA1	0.287563	4.27e-06	1107.12	1046.32	1017.79	1310.92	1250.43	1340.35
RIPK2	0.287425	0.00103691	466.489	465.033	439.68	582.52	578.84	529.968
CPEB2	0.287292	0.00210385	420.052	392.61	380.475	498.009	510.108	465.567
CPEB3	0.287275	0.0111939	255.408	244.905	266.42	347.097	311.365	299.197
TGFB2	0.2872	0.000102611	706.067	783.313	790.553	991.995	920.016	898.934
CABIN1	0.28701	4.01e-10	2170.97	2146.01	2144.42	2562.48	2655.71	2699.48
RAB5A	0.286785	1.5e-09	2075.98	2035.47	2006.86	2574.56	2437.09	2482.13
AFG3L2	0.286601	3.84e-09	2363.05	2182.22	2251.51	2854.25	2677.24	2797.43
MCPH1	0.286539	0.000825579	468.6	522.209	525.874	606.666	612.792	662.796
FAM136A	0.286535	5.15e-08	1722.42	1630.47	1606.35	2032.28	1965.07	2086.33
SLC35A2	0.28649	1.1e-08	1687.59	1733.39	1724.76	2146.97	2038.78	2126.58
TBCCD1	0.286397	0.000133095	681.792	694.69	652.99	855.168	859.565	778.181
PSMD2	0.286375	4.38e-21	13460.6	14026.3	13583.9	16508.8	16711.8	16967
AAR2	0.286338	4.26e-10	2382.05	2317.54	2374.27	2863.3	2805.59	3004.05
NDUFAB1	0.286205	4.16e-08	1817.41	1954.47	1999.89	2448.8	2305.42	2325.15
RBL2	0.286202	3.77e-11	2751.44	2622.48	2771.29	3374.39	3297.48	3293.85
CDC37L1	0.285761	0.000234252	642.742	608.926	704.358	801.846	818.988	790.257
NKX3-1	0.285589	0.0256019	168.865	202.975	201.991	236.429	252.57	233.454
ITPKC	0.285227	0.00280766	360.949	410.715	372.639	485.936	457.938	476.301
SPRY2	0.284686	0.00467069	339.841	342.104	397.888	426.578	467.047	448.125
ICE1	0.284443	3.79e-07	1677.04	1655.25	1760.46	2007.13	2012.28	2235.26
CMSS1	0.284394	2.21e-07	1846.96	2095.51	1884.96	2452.82	2329.44	2356.01
SEC16A	0.284375	4.01e-09	2368.33	2541.48	2362.95	2892.48	2919.87	3093.94
GET1	0.284183	0.00111358	458.046	457.409	461.446	579.502	534.123	591.686
TACC2	0.284128	2.31e-05	911.871	944.36	884.583	1134.86	1059.96	1178.01
CD164	0.28403	3.96e-20	13175.7	12696	13029.3	15668.7	16153.7	15606.6
PSMA1	0.283768	5.36e-05	792.61	789.031	765.304	1013.12	953.14	911.009
ELP2	0.28339	1.94e-08	1680.21	1666.69	1703	2117.8	2056.99	1995.1
RAB43	0.283155	0.0111226	273.35	258.246	240.3	318.927	317.989	323.348
IPPK	0.283116	0.0149837	229.023	254.434	227.24	312.891	291.49	281.755
KCTD6	0.283067	0.003503	373.614	363.069	363.933	449.718	427.298	491.059
PRMT3	0.282949	6.64e-05	900.261	949.124	841.921	1165.04	1039.26	1101.53
RFLNB	0.282826	1.63e-05	904.483	960.56	908.962	1135.86	1176.73	1081.4
UIMC1	0.282812	5.15e-07	1189.44	1200.7	1199.76	1456.8	1451.65	1487.94
MSRB2	0.282707	0.000634129	521.371	563.185	504.979	632.824	666.618	657.429
COQ3	0.282491	0.000163271	881.264	775.69	737.443	978.916	962.249	998.219
CMTR2	0.281856	2.12e-06	1114.51	1171.16	1173.64	1365.25	1458.28	1408.78
DTL	0.281684	1.02e-05	1030.08	967.23	994.286	1279.73	1204.88	1173.98
PRR14L	0.281664	0.00125877	549.867	514.585	592.915	627.794	681.524	740.614
AC130689.1	0.281625	0.0365054	3.16622	0.952936	4.35326	8.04864	11.5934	12.0752
EEF2	0.281385	2.76e-18	54142.3	58324.5	55238.6	67492.9	67407.9	69353.4
DESI1	0.281057	1.84e-05	865.433	849.066	914.186	1087.57	1075.7	1057.25
TSPYL4	0.280837	1.2e-10	2470.71	2495.74	2537.95	3039.37	3116.96	2986.61
SNHG4	0.280689	0.0233536	259.63	217.269	238.559	272.648	339.52	277.73
EIF4G1	0.280657	4.03e-26	19797.3	19991.6	19935.3	24363.2	24212.7	24067.3
AKAP11	0.280633	1.45e-06	1516.62	1375.09	1528	1810.94	1733.21	1866.29
SEC23IP	0.280375	2.94e-10	2410.55	2290.86	2370.79	2859.28	2867.7	2894.03
DCAF10	0.280184	5.5e-06	1349.86	1269.31	1213.69	1601.68	1606.51	1463.79
PSMD12	0.279859	1.13e-11	3359.36	3239.03	3230.99	4104.81	3940.09	3919.08
PKN1	0.279413	7.47e-11	6473.86	7356.67	6801.54	8289.09	8417.61	8424.48
ALKBH3	0.279402	0.000178557	658.573	734.714	726.995	899.435	835.55	870.758
BAIAP2L1	0.279348	0.00159861	535.091	564.138	602.492	775.687	684.836	631.937
HIVEP1	0.279335	0.00246484	382.057	393.563	405.724	472.857	500.171	483.009
AUNIP	0.279272	0.0484654	174.142	183.917	136.693	223.35	187.15	216.012
ALG5	0.27922	8.86e-05	798.942	735.667	844.533	970.867	973.014	974.068
HLTF	0.27912	4.48e-14	4296.56	4149.08	4306.25	5188.35	5195.48	5125.26
INAFM2	0.2788	0.00295004	375.725	423.104	416.172	520.143	476.156	505.818
ABTB2	0.278759	0.00213109	425.329	395.468	447.516	521.149	520.045	521.918
ADAM9	0.27852	7.24e-15	7120.82	6819.21	7013.98	8513.45	8237.91	8739.78
LRRC59	0.27844	1.8e-15	7579.93	8037.06	7633.89	9595.99	9360.81	9305.98
POLR3E	0.278419	7.89e-05	722.953	737.573	720.03	870.259	879.439	923.084
PWP2	0.27823	0.0209025	225.857	211.552	237.688	295.787	255.882	293.831
UFSP2	0.278151	0.00291608	450.658	451.692	392.664	546.301	544.888	497.768
URI1	0.277997	5.98e-07	1591.55	1764.84	1664.69	2130.88	2030.49	1957.53
WDR70	0.277935	2.11e-05	1134.56	1031.08	1008.22	1348.15	1257.05	1267.9
SMYD3	0.277652	5.27e-09	2206.85	2317.54	2280.24	2879.4	2691.32	2714.24
TCTN2	0.27753	2.09e-06	1172.56	1160.68	1134.46	1362.23	1439.23	1426.22
SMCR8	0.277265	7.04e-08	2028.49	2179.36	2124.39	2490.05	2509.96	2727.66
MFAP3	0.277209	1.17e-06	1401.58	1379.85	1377.37	1645.95	1633.84	1800.55
FBXW9	0.277156	0.000197129	668.072	710.89	672.144	803.858	828.097	884.175
QSOX2	0.277001	9.51e-07	1740.36	1934.46	1891.06	2400.51	2221.78	2160.12
BCL2L1	0.276425	7.77e-08	2098.15	2241.31	2138.32	2698.31	2709.53	2462
MEX3C	0.276377	8.37e-07	1320.31	1410.35	1386.95	1730.46	1629.7	1658.33
ATP5PB	0.276308	2.24e-12	3448.01	3436.29	3356.37	4148.07	4078.38	4216.94
ECSIT	0.276118	9.2e-07	1629.55	1763.88	1729.12	1996.06	2032.15	2225.87
CHIC2	0.276088	0.00503711	332.453	368.786	352.614	447.705	438.891	410.558
XPR1	0.276049	1.47e-05	919.259	896.713	910.703	1090.59	1103.03	1135.07
GPATCH3	0.276029	0.0131781	391.556	298.269	383.087	484.93	414.049	430.683
SASS6	0.27601	0.00248338	415.83	417.386	398.759	518.131	514.248	477.642
GAK	0.275876	6.76e-08	1895.51	1942.08	1913.7	2341.15	2219.3	2451.27
TSSC4	0.2754	4.36e-05	951.976	1091.11	977.743	1247.54	1253.74	1180.69
CUL9	0.275077	2.33e-08	1931.39	1807.72	1906.73	2258.65	2312.05	2287.58
LARS1	0.275034	2.31e-14	4970.96	4933.35	4893.07	6058.61	5829.8	6068.47
DNAH14	0.274748	0.027712	207.915	182.011	200.25	252.526	236.836	246.871
WDR3	0.274594	0.000180879	689.18	686.114	646.024	835.046	821.472	809.04
CHPF2	0.274591	2.85e-13	6197.34	6665.79	6553.4	7982.24	7738.57	7781.81
MRPL58	0.274586	4.45e-06	1261.21	1329.35	1194.54	1577.53	1492.23	1538.92
HDGFL2	0.274534	6.62e-11	3140.89	3381.02	3279.75	3940.81	3936.77	4026.42
NXN	0.274521	9.78e-05	830.605	912.913	874.136	993.001	1088.12	1118.97
ILDR2	0.274377	3.54e-07	1645.38	1538.04	1535.83	1850.18	1924.5	1962.9
EXOC5	0.274222	1.88e-12	5376.24	5037.22	5431.13	6392.63	6317.55	6509.89
FAM133B	0.274213	0.00313018	456.991	536.503	481.471	664.013	577.184	570.219
AGFG1	0.274108	1.99e-07	1810.02	1701.94	1865.81	2147.98	2248.28	2134.63
HROB	0.274068	0.0018369	460.157	451.692	435.326	572.459	527.498	552.777
CD320	0.274015	2.2e-07	2006.33	2146.01	2073.9	2510.17	2391.54	2683.38
HSD17B12	0.273808	7.66e-07	1375.19	1303.62	1333.84	1585.58	1634.66	1658.33
RASSF3	0.273536	1.09e-06	1871.23	1924.93	1851.01	2374.35	2384.09	2089.01
SEL1L	0.272962	2.41e-08	2957.25	2926.47	3086.46	3684.26	3400.17	3822.48
LLPH	0.272777	0.000760192	605.803	656.573	662.567	856.174	743.631	755.373
TWNK	0.272691	0.000152538	696.568	743.29	743.538	921.569	882.751	857.341
RBM19	0.272664	5.09e-05	932.979	946.266	857.593	1098.64	1147.74	1078.72
TMEM126A	0.272361	0.000371975	671.238	609.879	632.965	792.791	751.912	792.94
CENPU	0.272352	2.79e-06	1270.71	1192.12	1186.7	1486.99	1496.37	1443.66
GSTZ1	0.272187	5.2e-08	2374.66	2433.8	2416.93	2775.77	2878.47	3127.48
AVEN	0.271782	0.000452814	603.692	609.879	612.069	714.317	781.724	728.539
NPRL3	0.271766	7.93e-07	1463.85	1499.92	1522.77	1910.55	1779.58	1754.93
ACTN1-AS1	0.271487	0.0363459	3.16622	2.85881	1.74131	8.04864	10.7653	10.7335
MRPL15	0.271017	1.16e-06	1281.26	1260.73	1280.73	1556.41	1573.38	1502.69
PEX12	0.270934	0.0030942	441.16	420.245	394.406	529.198	500.171	507.16
DGKD	0.270838	1.4e-06	1556.72	1403.67	1470.53	1790.82	1751.43	1836.78
SMPD1	0.270731	4.75e-10	2589.97	2680.61	2757.36	3221.47	3254.42	3246.89
COTL1	0.270676	3.13e-09	5797.35	6435.18	6094.57	7825.29	7239.22	7124.38
MAMDC2	0.270669	0.00929162	442.215	479.327	459.705	669.043	538.263	488.376
DNAJB11	0.270661	1.47e-11	2970.97	2958.87	2978.5	3572.59	3601.39	3605.13
HAUS6	0.270639	1.66e-07	2264.9	2045	2210.59	2742.57	2569.59	2589.47
BPGM	0.270316	0.0188995	271.239	263.01	273.385	329.994	297.287	378.357
RPL15P3	0.270153	8.07e-07	1495.51	1556.14	1606.35	1961.86	1822.64	1868.98
ZNF829	0.269864	0.0180684	234.3	273.493	289.927	341.061	327.926	317.981
ZFAND1	0.269755	0.000705614	659.629	642.279	678.239	867.241	739.491	813.065
OSBP	0.269729	7.76e-11	2927.7	3025.57	2921.91	3523.29	3574.9	3640.01
DGAT2	0.269574	0.00680883	383.112	354.492	368.286	450.724	416.533	496.426
KLF4	0.26945	0.0183568	244.854	278.257	265.549	338.043	341.176	291.147
KLHL23	0.269335	0.0013113	510.817	551.75	532.84	693.189	631.01	622.545
DYM	0.269334	1.41e-07	1684.43	1626.66	1680.36	2032.28	1955.97	2063.52
ATP5PF	0.269305	3.45e-07	2309.23	2406.16	2173.15	2939.76	2707.88	2690.09
SEC23A	0.268963	2.08e-14	6545.63	6432.32	6510.74	7897.73	7597.79	8052.83
NRXN3	0.268637	0.00879812	357.783	303.034	328.236	397.401	405.768	410.558
PSMD3	0.268494	1.68e-11	7766.73	8581.19	7839.36	9659.37	9780.65	9775.57
PDE12	0.268457	1.99e-06	1320.31	1300.76	1278.99	1605.7	1602.37	1506.72
AC060780.1	0.268444	0.00487734	453.825	377.363	401.371	490.967	504.311	512.526
MACROD1	0.268328	3.65e-06	1173.61	1273.12	1215.43	1473.91	1474.84	1491.96
SNX29	0.267819	0.010251	287.07	315.422	322.142	364.201	382.581	391.774
MTRF1	0.267672	0.0229915	214.247	232.516	227.24	278.684	268.303	288.464
MGST1	0.267647	5.16e-08	2044.32	2223.2	2227.13	2580.59	2616.79	2664.6
PSMD11	0.267576	3.75e-13	5744.58	5968.24	5854.27	7314.2	6936.14	6943.26
NSMAF	0.267519	5.37e-06	1403.69	1390.33	1270.28	1617.78	1608.16	1698.58
SCAP	0.267452	6.83e-11	2912.92	3033.2	2955.87	3575.61	3600.57	3571.58
POLR3A	0.267108	5.04e-06	1305.54	1259.78	1305.98	1512.14	1526.18	1659.67
SAMD15	0.267103	0.0371077	217.414	198.211	181.966	230.392	269.132	238.821
ITPRIPL2	0.267054	7.45e-05	799.998	802.372	834.956	1006.08	973.014	979.435
COPRS	0.266994	2.17e-07	2189.97	2254.65	2112.2	2749.62	2492.57	2692.78
PGAM1	0.266615	3.87e-16	22398.9	21782.2	22065.8	25897.5	26215.9	27758.3
RPS2	0.26655	3.07e-13	31135.5	33597.7	31710.1	40117.4	37543.4	38312
LHPP	0.266038	0.00459491	390.5	405.951	406.595	516.119	497.686	452.15
TET3	0.265817	0.00142252	643.798	644.185	683.463	829.01	714.648	868.075
ETFA	0.26571	1.27e-09	2420.05	2442.38	2515.32	2944.8	3001.85	2954.41
COL4A1	0.265691	2.59e-09	2407.38	2421.41	2343.8	2945.8	2878.47	2822.92
ERCC4	0.265497	0.0109155	350.395	333.528	294.281	404.444	406.596	383.724
PSMG4	0.26532	5.26e-05	863.322	901.478	859.334	1063.43	1076.53	1034.44
THUMPD1	0.265299	1.41e-05	1100.79	1199.75	1168.42	1456.8	1381.27	1359.13
ZNF787	0.265008	0.000171891	834.826	927.207	838.439	1104.68	1035.12	1010.29
XYLT2	0.264843	4.63e-09	2378.89	2450	2308.97	2872.36	2896.68	2832.31
LAMC1	0.26471	1.34e-12	7506.05	7194.67	7210.75	8650.27	8572.46	9183.88
TMEM168	0.264408	0.0136214	313.456	295.41	321.271	413.499	347.801	382.382
SNX2	0.264269	2.03e-10	3243.26	3202.82	3150.02	3798.96	3781.92	3990.19
CFAP97	0.26416	4.56e-06	1325.59	1323.63	1254.61	1623.81	1576.7	1506.72
VNN1	0.264098	0.00711129	429.55	403.092	444.904	536.24	563.106	453.492
KDM3B	0.263924	1.44e-11	3693.92	3588.76	3551.39	4338.22	4297	4411.48
RRAD	0.26376	1.62e-11	4387.32	4669.39	4426.4	5498.23	5310.59	5429.83
SQSTM1	0.263694	2.11e-16	11214.7	11879.3	11501.3	13812.5	13990.7	13792.6
ZFP62	0.263473	0.000334137	762.003	691.832	707.841	847.119	900.97	866.733
GADD45GIP1	0.263339	7.94e-09	2232.18	2326.12	2275.02	2708.37	2712.85	2822.92
PDCD7	0.26322	0.000251278	731.396	743.29	782.717	954.77	878.611	904.3
TIMM23B	0.263191	0.0216316	252.242	232.516	245.524	284.721	300.599	313.956
ME2	0.262886	1.03e-06	1475.46	1478.96	1551.5	1805.91	1768.82	1870.32
FIP1L1	0.262863	0.00370433	539.313	581.291	655.602	772.669	740.319	646.695
DNAJB12	0.262746	4.39e-10	3075.45	3258.09	3089.08	3727.53	3832.43	3779.55
RPL13P12	0.262528	0.00124096	665.961	678.49	795.777	888.368	890.204	818.432
SNRPD1	0.262413	5.21e-08	2987.85	3079.89	3000.27	3887.49	3463.1	3574.27
RANBP3	0.261597	6.79e-09	2498.15	2595.8	2427.38	3060.49	3008.48	2975.87
FAM120A	0.261494	1e-13	5070.17	5078.2	5028.89	6195.44	6042.62	5990.65
ITGA5	0.261481	2.98e-11	4874.92	5247.82	5113.34	5968.06	6104.73	6254.97
RBFA	0.261437	0.00372726	451.714	431.68	498.013	582.52	549.028	550.094
SLC19A1	0.261418	0.00027935	813.718	965.324	914.186	1070.47	1118.76	1069.33
TULP4	0.261377	0.00161131	634.299	553.656	644.283	775.687	708.851	740.614
AP1AR	0.261367	0.000486727	672.294	681.349	713.065	809.894	880.267	807.699
WAC-AS1	0.261332	0.000657341	679.682	630.844	702.617	852.149	786.692	800.99
TRMT10A	0.261326	0.049054	168.865	204.881	195.897	222.344	219.446	271.022
AFAP1L1	0.260982	0.00271923	501.318	543.174	471.023	617.733	589.605	635.962
HNRNPH3	0.260713	8.19e-11	6545.63	6231.25	6133.75	7814.22	7657.41	7227.69
STAT3	0.260687	5.42e-17	9438.5	9316.86	9233.27	10999.5	11242.2	11340
YARS2	0.260433	0.000223252	728.23	749.008	742.667	882.332	876.127	929.792
RPL5	0.260382	2.12e-12	15197.8	15730.1	15198.1	19283.5	17538.3	18577.1
TAX1BP1	0.260269	3.87e-08	2516.09	2545.29	2727.76	3199.33	3033.32	3144.93
CNEP1R1	0.25991	0.00139536	613.191	563.185	588.561	669.043	751.912	713.78
HSPA4	0.25987	7.47e-12	8417.92	8238.13	8373.07	10115.1	9514.84	10437
ALG2	0.259836	8.7e-06	1143	1148.29	1104.86	1358.21	1365.53	1365.84
SNRPF	0.259813	4.27e-06	1660.15	1633.33	1723.02	2156.03	1962.59	1918.62
TMEM231	0.259775	0.00105498	563.587	603.209	561.571	679.104	711.335	701.705
DHX32	0.25971	3.17e-05	1190.5	1141.62	1087.45	1367.26	1429.3	1313.52
ZSCAN9	0.259562	0.00711578	360.949	355.445	379.605	458.772	426.47	452.15
BTRC	0.25956	0.000283137	964.641	953.889	972.519	1169.06	1061.62	1275.95
SIPA1L3	0.259548	3.43e-06	1367.81	1336.97	1293.79	1640.92	1570.07	1600.64
ACTR3B	0.259285	0.00821035	373.614	389.751	420.525	517.125	484.437	437.392
PHLDA1	0.259168	2.13e-08	2630.07	2527.19	2668.55	3176.19	3217.99	2996
HBEGF	0.258942	0.000318763	809.496	749.961	801.871	983.946	897.657	975.41
AC099850.4	0.25889	0.0193677	264.907	260.152	251.619	313.897	315.505	320.664
EGLN1	0.258805	8.56e-06	1346.7	1270.26	1329.49	1517.17	1647.91	1580.51
TANC1	0.258756	4.06e-06	1388.91	1372.23	1418.29	1690.21	1604.02	1745.54
FBRSL1	0.258711	0.000975793	637.465	644.185	684.333	780.718	846.315	744.639
DUSP16	0.258616	5.49e-05	1037.46	940.548	1006.47	1180.13	1215.65	1198.13
COA8	0.25826	0.0216576	258.574	267.775	256.843	342.067	300.599	316.639
SH2B1	0.258215	1.94e-06	1585.22	1655.25	1507.97	1936.7	1898	1868.98
CREB3L2	0.258188	5.45e-07	1791.02	1761.03	1662.95	2060.45	2075.21	2130.61
MTPAP	0.258158	0.000110004	836.937	811.902	834.956	1016.14	989.576	987.485
RPL39	0.25814	3.26e-13	12502.3	13267.7	13027.6	16085.2	15116.9	15307.4
USP38	0.258107	0.00334031	538.257	520.303	533.71	596.605	708.851	618.52
LONP1	0.257832	3.85e-09	3661.2	4025.2	3749.03	4683.3	4531.35	4505.4
GCC1	0.257817	0.00131345	572.03	597.491	554.606	709.286	664.134	715.122
NUDT16P1	0.257765	0.0321728	243.799	220.128	215.922	263.593	298.115	269.68
ZNF200	0.25762	0.0068194	390.5	400.233	382.217	443.681	476.156	508.501
DAZAP1	0.257568	3.88e-09	3891.28	4102.39	3935.35	5007.26	4735.06	4557.73
PFKFB2	0.257451	0.000229213	747.227	728.996	731.348	890.381	886.064	884.175
ABCF2	0.2574	0.000173556	930.868	822.384	887.195	1074.49	1061.62	1042.49
GLE1	0.257387	1.07e-06	1647.49	1535.18	1568.92	1930.67	1873.16	1902.52
ING2	0.257251	0.0184745	260.685	288.74	272.514	344.079	323.786	338.106
FKBP4	0.256943	3.79e-12	4298.67	4447.35	4411.6	5326.19	5261.73	5170.88
MOXD1	0.256852	0.0204309	287.07	272.54	256.843	345.085	337.036	311.273
[truncated: 1,431 more rows]
