# Supplementary material for: GRK6 Depletion Induces HIF Activity in Lung Adenocarcinoma
Source: Front Oncol. 2021 May 31;11:654812. doi: 10.3389/fonc.2021.654812 (PMC8201516; doi:10.3389/fonc.2021.654812)
Supplement: Supplementary file 3 [file Table_2.xlsx]

## Sheet: DEG-Down
Gene_symbol	Log2FoldChange	padj	Control_1	Control_2	Control_3	siGRK6_1	siGRK6_2	siGRK6_3
EZR	-0.0661739	0.0371923	16355.6	16454.3	16489.3	15804.5	15766.1	15485.8
HIF1A	-0.0694347	0.0371923	18333.5	18225.9	19014.2	17579.2	17689.8	17663.4
ASPH	-0.0701772	0.0350695	12567.8	12574	12851.7	12032.7	11981.7	12161.1
SLC25A5	-0.0716274	0.0281496	14259.6	14126.3	13974	13407	13278.5	13599.4
ARF6	-0.0719124	0.0317524	11605.2	11727.8	11532.7	11098.1	11128.8	10912
ACTN1	-0.073646	0.0384676	23304.4	24971.7	23666.1	22658.9	22818.2	22781.9
YWHAQ	-0.0739913	0.0280266	17412.1	16670.7	16979.5	15933.3	16163.6	16368.6
APLP2	-0.0743235	0.0124296	29388.8	29426.7	29072	27340.2	28074.1	27995.7
CTNNB1	-0.0756242	0.0271543	9800.5	9667.54	9677.31	9305.23	9149.64	9179.86
CAVIN1	-0.0767727	0.0231635	35587.2	37867.8	36378.5	34524.6	34888.6	34685.4
RPL10	-0.0770544	0.0346838	27690.7	29782.1	29096.4	28329.2	26432.9	26739.9
ATP1A1	-0.0772547	0.0166962	15596.8	15578.6	15380.1	14516.7	14612.6	14977.3
TMX1	-0.0777115	0.0350511	8525.57	8171.43	8373.07	7908.79	7972.09	7844.87
JPT2	-0.0779106	0.036357	6765.15	6699.14	6657.01	6314.16	6318.38	6417.31
TRA2B	-0.0784039	0.0449754	6559.35	6662.93	6480.27	6241.72	6316.72	6068.47
SAE1	-0.07867	0.0446139	6288.11	6237.92	6105.02	5785.96	5865.41	5975.9
MAT2A	-0.079101	0.0480761	6164.63	6245.54	6090.22	5873.49	5934.97	5671.33
CAST	-0.0804974	0.0270996	9120.82	8954.74	9360.39	8614.05	8733.94	8572.07
NELFE	-0.0826002	0.0275697	404.221	303.034	8.70653	7.04256	41.4049	16.1003
NUMA1	-0.082789	0.0382916	5595.76	5608.03	5672.3	5237.65	5430.66	5240.65
PLS3	-0.0828424	0.0131448	10332.4	10388	10296.3	9885.74	9692.88	9680.31
HP1BP3	-0.0829896	0.0309028	7998.92	7775.96	8065.73	7496.3	7663.21	7310.88
UBA1	-0.083039	0.0234965	13359.3	14108.2	13664	12571	13090.6	13115
MKRN1	-0.0837896	0.014402	12797.9	12784.6	12480.8	11773.1	11883.2	12238.9
ACTR1A	-0.0839459	0.0305919	5377.29	5443.17	5364.09	5081.71	5094.45	5075.62
IMPDH2	-0.0850833	0.0278833	6453.81	6771.56	6587.36	6263.85	6204.93	6189.22
DLST	-0.0855101	0.0294224	7712.91	7912.23	7603.41	7136.12	7502.56	7216.96
NASP	-0.087267	0.0238356	7655.92	7273.76	7294.33	6924.85	7033.03	6925.81
CAPZB	-0.0879528	0.0393423	5325.58	5409.82	5077.65	4922.75	4930.49	5005.85
RAB2A	-0.0879528	0.0438279	5072.28	5009.58	5008	4920.74	4572.75	4681.16
RTN4	-0.0881817	0.0242345	9034.28	9579.87	9214.12	8954.11	8603.93	8590.85
UBB	-0.0884261	0.00674301	23037.4	24176.9	23368.3	21816.8	22122.6	22399.5
COASY	-0.0885344	0.0254777	5223.2	5349.78	5308.37	4999.21	5019.92	4893.15
EIF2S2	-0.0889599	0.049126	12947.7	14220.7	14138.5	13429.2	12625.2	12731.3
GTPBP2	-0.0890271	0.0322896	6352.49	6686.75	6393.2	5938.89	6249.65	6051.03
PIEZO1	-0.0892537	0.0354984	4977.3	5262.11	5251.78	4885.52	4867.55	4791.18
H3-3A	-0.0894843	0.0496316	5639.03	5253.54	5383.25	4903.63	5231.09	5127.95
PSMA4	-0.0895116	0.0223564	5559.88	5594.69	5610.49	5354.36	5230.26	5148.07
SRP54	-0.0897446	0.0414559	4264.9	4171.95	4033.74	3906.61	3879.63	3912.37
NDUFB2	-0.0909393	0.0261763	8679.66	8567.85	9021.71	8503.39	8194.85	7925.37
GLOD4	-0.0915982	0.0340202	3988.38	4057.6	3929.26	3687.28	3771.98	3762.1
DLG1	-0.0916487	0.0188707	5812.12	5966.33	5970.94	5650.14	5458.82	5533.14
ARFGAP1	-0.0923767	0.0294774	5482.83	5758.59	5524.29	5122.96	5387.6	5185.64
MEA1	-0.0925907	0.0418627	4665.95	4990.53	4777.27	4389.53	4474.21	4661.04
SLC25A1	-0.0940495	0.0427695	3991.55	4096.67	4011.1	3808.01	3892.06	3599.76
SAP30BP	-0.0946642	0.0455167	3198.94	3151.36	3211.84	2903.55	3061.47	2969.16
PELP1	-0.094718	0.0237442	4230.07	4247.24	4240.95	4039.41	3953.34	3896.27
DEK	-0.0949037	0.00534853	24420	24211.2	24905	23687.1	22837.3	22260
LAPTM4A	-0.0949597	0.00657055	7386.79	7400.5	7411	6864.48	6941.11	6959.36
TPBG	-0.0951013	0.0478276	3093.4	3215.21	3135.22	2867.33	2938.09	3028.2
MAPK1	-0.0963207	0.0369184	3976.77	4012.81	4035.48	3592.71	3745.48	3902.98
TRIOBP	-0.0975495	0.0284909	3578.88	3698.34	3574.9	3390.49	3328.95	3411.92
SLC25A39	-0.0979136	0.0193386	5540.88	5669.97	5315.34	5082.71	5217.84	5110.5
HMGN2	-0.0983357	0.00470275	25883.8	25182.3	26130	24595.6	24299.7	23114.7
PFDN5	-0.0987623	0.0160383	4791.54	4961.94	4879.14	4648.09	4492.43	4505.4
RBM3	-0.0989803	0.00434162	8191.01	7997.99	8127.55	7560.69	7619.32	7494.69
ANXA11	-0.0990167	0.0123028	5869.11	6198.85	5977.03	5575.69	5586.34	5669.99
RPS16	-0.0995421	0.029058	23302.3	25575.9	25166.2	24224.4	22068	22706.8
RERE	-0.0998927	0.0094577	5913.44	5705.23	5730.64	5434.84	5345.37	5385.55
OTUB1	-0.100118	0.0197379	4292.34	4513.11	4328.02	4028.34	4069.27	4141.8
VTA1	-0.100166	0.0191054	4456.98	4306.32	4513.46	4121.91	4056.02	4198.15
TOX4	-0.100297	0.0373171	2908.7	2936.95	2839.2	2632.91	2726.1	2726.32
EIF1	-0.100568	0.0140753	12720.8	13105.7	12395.5	12442.2	11463.3	11688.8
MYOF	-0.100638	0.00570217	9906.04	10068.7	9861.89	9090.94	9117.35	9602.49
NAP1L1	-0.10096	0.00156539	18863.3	19056.8	19537.5	18199	17650.1	17678.1
UBE2G2	-0.101141	0.0401026	3068.07	2964.58	3004.62	2772.76	2904.96	2716.93
MRPL51	-0.101551	0.0458496	3824.79	4025.2	3738.58	3633.96	3418.38	3737.95
SH3GL1	-0.10203	0.0411155	4081.26	4534.07	4501.28	4006.21	4065.96	4132.41
POLDIP3	-0.102097	0.0149742	4068.59	4003.28	4113.84	3791.91	3737.2	3811.75
NEMF	-0.102228	0.0320713	2926.64	2875.96	2968.06	2744.59	2750.94	2652.52
FTH1	-0.102727	0.0212136	15990.5	17543.6	17276.4	16111.4	16133.8	14978.6
GNAS	-0.102811	0.000438294	44062.1	44297.2	43885.3	39976.6	41677.3	41356.3
FAM50A	-0.103008	0.0175082	4877.03	5166.82	5056.75	4767.81	4537.14	4745.56
KHSRP	-0.103326	0.0120438	13756.2	14943	14162	13738	13239.6	12853.4
SMC2	-0.103381	0.0157783	4816.87	4574.09	4732	4405.62	4452.68	4253.16
RAD23B	-0.103693	0.00327806	9113.43	9527.45	9233.27	8730.76	8556.73	8631.1
PAK2	-0.104109	0.00475496	8980.45	8622.17	8993.84	8422.9	8191.54	8098.45
ARL6IP5	-0.104238	0.00617017	5585.21	5437.45	5472.92	5072.65	5118.47	5133.31
SEPTIN7	-0.104461	0.0100213	5192.6	5301.18	5438.97	5036.43	4857.62	4909.25
RAB5C	-0.104689	0.034705	2982.58	3157.08	2975.02	2777.79	2783.23	2906.1
SOCS4	-0.104903	0.0387625	2802.1	2783.53	2772.16	2470.93	2678.89	2600.2
TFAM	-0.104939	0.0169163	3524	3444.86	3537.46	3246.62	3222.13	3288.49
PCM1	-0.104956	0.018619	3839.57	3675.47	3873.53	3486.07	3510.3	3579.63
MEN1	-0.104972	0.0439607	2350.39	2490.02	2409.1	2284.81	2245.8	2190.98
CDC20	-0.105189	0.0258959	3742.47	3979.46	3724.65	3529.33	3461.45	3640.01
HSPG2	-0.105253	0.013981	4521.36	4436.87	4518.69	4133.98	4063.47	4325.61
MPP5	-0.105652	0.00457923	7002.62	6821.12	6798.06	6446.96	6243.85	6456.22
DERL1	-0.105936	0.0340296	2661.73	2540.53	2619.79	2371.33	2451.17	2428.46
ARAP1	-0.106073	0.0216072	3059.62	3118.96	3089.95	2827.08	2926.5	2836.34
EIF4A3	-0.106213	0.00652814	5599.98	5764.31	5636.61	5355.36	5274.98	5133.31
IREB2	-0.106635	0.0241396	2812.66	2852.14	2875.77	2589.65	2657.36	2672.65
CYB561	-0.106985	0.00899718	6741.93	7026	6845.94	6166.26	6322.52	6638.69
RECQL4	-0.1073	0.0405913	2230.07	2199.38	2174.02	2053.41	2067.76	1985.7
MBNL2	-0.107399	0.0299416	2961.47	2828.31	2831.36	2640.96	2736.86	2594.83
DDA1	-0.107453	0.0243494	3044.85	3245.7	3177.88	2972.97	2887.57	2914.15
ANO6	-0.107459	0.0143682	5982.04	5766.22	5523.42	5259.78	5245.17	5503.62
QARS1	-0.107517	0.00484454	6139.3	6458.05	6365.34	5893.61	5830.63	5856.49
PRELID1	-0.107678	0.0350695	2820.05	3096.09	2926.26	2719.43	2760.05	2706.19
PDXK	-0.107729	0.00906805	4656.45	4751.34	4529.14	4278.86	4283.75	4355.13
WIPF2	-0.10787	0.0094916	4731.39	4881.89	4687.6	4513.27	4329.29	4410.14
DYNLL1	-0.107895	0.00521539	7170.43	7062.21	6812.86	6410.74	6441.77	6654.79
TSPAN4	-0.108595	0.0179727	3232.71	3387.69	3357.24	3027.29	3083.83	3131.51
TMED8	-0.108684	0.0382304	2207.91	2189.85	2231.48	1986	2068.59	2080.96
ANKIB1	-0.10869	0.0357029	2268.07	2222.25	2194.05	2079.57	2033.81	2071.57
SCO1	-0.108692	0.0490384	2050.65	2119.33	2173.15	2021.21	1915.39	1933.38
DDX17	-0.108724	0.000689485	13781.5	13744.2	14172.5	12985.5	12949	12692.4
PABPN1	-0.108816	0.0296149	4979.41	4966.7	4933.12	4874.46	4617.47	4257.19
MGRN1	-0.108998	0.0333633	3089.17	3296.21	3329.38	3040.37	3075.55	2861.83
IPO9	-0.109071	0.00918097	4188.91	4132.88	4285.35	3904.6	3933.46	3826.51
PNRC1	-0.109162	0.0463357	2029.55	2066.92	2027.75	1845.15	1953.48	1856.9
HACD3	-0.110589	0.008401	4807.37	4708.46	4840.83	4270.81	4501.54	4505.4
PSAP	-0.110735	6.03e-05	58608.8	59256.4	58128.3	53404.7	54541.8	54934.2
CEP57	-0.110899	0.0444234	2113.98	2151.73	2259.34	2057.43	1950.17	2025.95
SETD5	-0.110989	0.0216872	3850.12	3631.64	3784.73	3307.99	3524.38	3580.98
EDEM2	-0.111198	0.0409244	1965.17	2036.42	2002.5	1802.89	1873.16	1868.98
AFF1	-0.111512	0.0314811	2735.61	2589.13	2659.84	2412.58	2556.34	2390.89
STAU1	-0.111675	0.000560157	10252.2	10110.7	10118.7	9315.29	9494.13	9365.01
PSEN1	-0.111823	0.00408742	5563.05	5422.21	5435.49	4947.9	5141.65	5079.65
NUMB	-0.112175	0.00829888	4487.59	4284.4	4442.07	4096.76	3977.35	4137.78
DCTN3	-0.112354	0.0310779	2598.41	2594.84	2504.87	2262.67	2396.51	2447.25
PPP4R3B	-0.112474	0.0415707	2010.55	1926.84	1926.75	1806.92	1767.16	1838.12
OTUD5	-0.113085	0.0147346	3976.77	4310.13	4031.99	3749.66	3755.42	3869.44
DNAJB6	-0.113266	9.7e-05	16919.2	16876.5	16945.5	15705.9	15661.8	15489.8
MED16	-0.113877	0.025103	2291.29	2386.15	2303.75	2164.08	2133.18	2138.66
TARS1	-0.11434	0.0262198	6618.45	7347.14	6797.19	6731.68	6378	6012.12
MAP4	-0.114491	0.000215655	15358.3	15661.5	15357.4	14245.1	14066.1	14495.6
SUN1	-0.114626	0.00653211	4986.79	4925.73	4835.61	4544.46	4670.47	4363.18
CTCF	-0.114753	0.0157641	3019.52	2939.81	2961.96	2729.49	2670.61	2830.97
CUX1	-0.11503	0.0255776	2253.29	2244.16	2186.21	2034.29	2032.98	2091.7
SIGMAR1	-0.115171	0.017058	3232.71	3526.82	3385.1	3089.67	3163.33	3091.26
CUEDC1	-0.115332	0.0288502	2345.11	2528.14	2399.52	2248.59	2184.52	2270.14
TPM3	-0.115492	0.000178223	11687.6	11702.1	11689.4	10753	10863	10720.1
ANKFY1	-0.115765	0.0217253	4017.93	3709.78	3811.72	3375.4	3545.91	3708.44
KRI1	-0.115811	0.0320578	1899.73	1929.7	1929.37	1788.81	1742.32	1771.03
KEAP1	-0.115894	0.0142667	3852.23	4214.84	3934.48	3610.82	3729.75	3709.78
NR3C1	-0.116349	0.0135066	4185.74	4049.98	4223.54	3850.27	3641.14	3995.56
SLC31A1	-0.116566	0.0198589	2538.25	2653.93	2514.45	2385.41	2325.3	2384.19
NETO2	-0.117048	0.0087238	3746.69	3580.18	3533.98	3319.06	3352.14	3316.66
ARL2	-0.117094	0.049422	1864.9	1973.53	1994.67	1872.31	1790.35	1691.87
MMP14	-0.11726	0.000372616	11457.5	11249.4	11181.8	10182.5	10531.7	10484
KAT7	-0.117569	0.0137296	2714.5	2652.02	2684.22	2454.83	2509.96	2432.49
CLDN11	-0.117581	0.0108528	2881.26	2902.64	2874.03	2658.06	2690.49	2608.25
TOP3A	-0.118005	0.0141978	2847.49	2892.16	2900.14	2549.41	2700.42	2695.46
ANXA2	-0.11803	8.97e-05	25540.8	26408.7	25499.7	23782.7	23440.1	24056.5
WASHC4	-0.118247	0.0212391	2249.07	2191.75	2179.24	2001.09	2035.46	2046.08
KNTC1	-0.118319	0.0442606	2177.3	1942.08	2116.56	1874.33	1912.08	1940.09
UQCRH	-0.118466	0.0168358	3564.11	3786.97	3972.79	3530.33	3416.73	3466.93
CPSF6	-0.118776	0.00589461	3859.62	3878.45	3904.01	3645.03	3600.57	3445.46
TRAFD1	-0.118983	0.0109182	3231.65	3225.69	3190.94	2850.22	3053.19	2955.75
DDX50	-0.119084	0.0477573	1498.68	1533.27	1549.76	1364.24	1430.95	1408.78
TMBIM6	-0.119201	1.4e-05	28765.1	28477.5	28567.9	26061.5	26512.4	26364.2
E2F1	-0.119268	0.00223195	5462.78	5741.44	5584.37	5109.88	5217.84	5097.09
GET3	-0.119355	0.0123054	4843.26	5335.49	5250.91	4553.52	4852.65	4767.03
COX6B1	-0.119647	0.0069982	4681.78	5032.46	4837.35	4491.14	4314.39	4575.17
ALAS1	-0.119959	0.0153899	2956.19	3014.14	2868.8	2805.96	2614.3	2695.46
CAPN2	-0.120187	0.000924611	8994.17	9581.77	9215.86	8451.07	8546.79	8539.87
NAA38	-0.120206	0.0392523	1857.51	1981.15	1945.04	1725.43	1725.75	1864.95
FAAP20	-0.120329	0.0424487	2473.87	2855.95	2734.72	2539.35	2470.21	2382.84
ZBTB38	-0.120437	0.00331157	4361.99	4370.16	4370.68	3953.89	3959.96	4131.07
PGM1	-0.120598	0.00931898	3445.9	3409.61	3316.32	3000.13	3133.52	3205.3
KIF13B	-0.120836	0.0424756	1617.94	1582.83	1538.44	1425.61	1433.44	1486.59
CHD2	-0.120895	0.0264996	2354.61	2167.93	2233.22	2017.19	2111.65	2059.5
ARMCX1	-0.121024	0.0492369	1517.67	1554.24	1443.54	1387.38	1384.58	1360.48
RSRC2	-0.121723	0.0142203	3038.51	2981.74	2870.54	2673.15	2820.5	2643.13
APEX2	-0.121815	0.0264139	2030.6	2171.74	2099.14	1986	1883.09	1906.54
UBE2I	-0.122272	0.00445219	4702.89	4746.57	4456.87	4298.98	4291.2	4147.17
DNAJC9	-0.12243	0.0232884	2027.44	1946.85	1940.69	1818.99	1782.06	1816.65
FLNB	-0.122702	0.000663086	10617.4	10536.6	10399.1	9420.93	9517.32	10027.8
ABHD17A	-0.122902	0.00629536	3760.41	3910.85	3790.82	3556.49	3575.72	3358.25
ELMO2	-0.123002	0.0407957	1773.08	1841.07	1878.87	1699.27	1585.81	1754.93
PITPNA	-0.123566	0.0118109	3853.29	3807.93	3560.97	3324.09	3558.33	3379.72
GOT1	-0.123893	0.0147627	2568.86	2700.62	2681.61	2353.22	2408.11	2527.75
CALM1	-0.124112	0.000659714	6624.78	6375.14	6491.59	5923.8	5926.69	6010.78
MRPL52	-0.124263	0.022801	1859.63	1853.46	1843.17	1727.44	1662.82	1693.22
RRAGA	-0.124438	0.00861029	2729.28	2754.94	2653.75	2499.1	2487.6	2456.64
TJAP1	-0.124683	0.0129312	2281.79	2284.19	2240.19	2046.37	2090.12	2089.01
CIRBP	-0.125284	0.0187566	4531.91	4652.23	4375.03	4290.93	4301.14	3783.57
RSPH3	-0.125682	0.0371077	1528.23	1483.72	1447.9	1366.26	1354.77	1348.4
ZNF335	-0.125766	0.0398816	1408.97	1376.99	1435.71	1279.73	1285.21	1290.71
NECAP2	-0.12584	0.0119332	2315.56	2309.92	2311.58	2121.82	2150.57	2060.84
GHDC	-0.12613	0.0327588	1636.93	1575.2	1635.09	1495.03	1426.81	1509.4
SF3B1	-0.126245	0.000455728	7427.95	7352.85	7703.54	6813.17	6869.89	6892.27
NR2C2	-0.126349	0.0228657	1799.47	1770.56	1805.73	1597.65	1667.79	1642.23
PHF19	-0.126355	0.00277982	3874.4	3981.37	3805.62	3545.42	3535.97	3582.32
UROS	-0.126452	0.0350825	1537.73	1536.13	1474.89	1356.2	1408.59	1383.28
RABEP1	-0.126492	0.00576797	3511.34	3285.72	3454.75	3151.04	3135.18	3077.84
TNPO1	-0.126502	0.0015489	4591.02	4555.03	4677.15	4171.21	4172.78	4306.83
CHEK1	-0.126554	0.042163	1381.53	1416.06	1398.27	1234.46	1276.1	1322.91
VPS4B	-0.126862	0.00508269	3054.35	2975.07	3086.46	2788.85	2759.22	2784.01
ABI1	-0.127401	0.0141344	2556.19	2574.83	2782.61	2404.53	2438.75	2381.5
HNRNPM	-0.127865	0.00019795	10089.7	9778.08	9881.91	9239.84	8858.15	9095.33
PXDC1	-0.127909	0.0325706	1595.77	1666.69	1595.91	1415.55	1495.54	1521.48
NNMT	-0.127976	0.0233536	2011.6	2209.86	2043.42	1871.31	1912.08	1933.38
UBE2A	-0.128564	0.00193042	4821.09	4615.07	4769.44	4212.46	4324.32	4439.66
SPOUT1	-0.128749	0.0372315	1392.08	1443.7	1467.92	1307.9	1338.2	1270.58
MVB12A	-0.128857	0.0196473	1832.18	1848.7	1928.5	1720.4	1676.07	1722.73
NUFIP2	-0.129033	0.00135133	6065.42	5656.63	6002.28	5394.6	5362.76	5420.44
LAPTM4B	-0.129079	0.000229413	8484.41	8740.33	8560.26	7692.49	7832.97	8031.37
PRMT2	-0.129459	0.00407031	3229.54	3297.16	3387.71	2953.85	3047.4	3045.64
NUCB1	-0.12953	0.00311957	4937.19	5047.7	5149.91	4390.53	4774.81	4639.57
XXYLT1	-0.129598	0.0392319	1590.5	1485.63	1479.24	1322.99	1406.94	1415.48
ATP5MC1	-0.130101	0.0103503	2835.88	3085.61	2899.27	2738.55	2598.57	2707.53
CETN2	-0.130105	0.011546	2498.15	2333.74	2338.57	2190.24	2164.65	2174.88
RBM47	-0.130223	0.0492408	1529.28	1579.97	1580.24	1515.16	1441.72	1297.42
PIK3CB	-0.130645	0.0057293	3911.33	3759.33	3634.11	3341.19	3390.23	3575.61
TRIM41	-0.131139	0.00465515	3070.18	3260.95	3113.45	2890.47	2885.09	2824.26
CNOT6	-0.131244	0.00163533	4035.87	3871.78	3897.91	3594.72	3579.86	3578.29
KAT6B	-0.131423	0.0438985	1464.9	1331.25	1408.72	1286.78	1227.24	1312.17
PTEN	-0.131771	0.0121299	2115.03	2170.79	2160.96	1890.42	1961.76	2020.59
CHRAC1	-0.131847	0.00715388	2947.75	3016.04	3076.89	2837.14	2774.13	2608.25
STAG1	-0.131851	0.00460641	2993.13	3087.51	2930.62	2691.26	2734.38	2781.33
LOX	-0.131878	0.00581146	2802.1	2696.81	2731.24	2444.77	2556.34	2484.81
SMC1A	-0.131995	4.36e-05	10728.2	10428	10709	9596.99	9705.3	9743.37
IRF3	-0.132145	0.0227373	1556.72	1570.44	1527.13	1401.47	1412.73	1416.83
CLDND1	-0.132526	0.0188812	2060.15	1925.88	2063.45	1838.11	1772.96	1897.15
ACTR3	-0.132528	0.000439569	5435.34	5552.76	5417.2	5062.59	4959.47	4914.62
UBE2C	-0.132648	0.000901449	5406.85	5730	5438.97	5091.77	5024.89	4972.31
BNIP2	-0.132723	0.0303365	1775.19	1621.9	1793.55	1538.3	1557.65	1624.79
CNN3	-0.132813	2.4e-05	11006.8	10868.2	10900.6	9852.54	10067.2	9932.55
SLC9A3-AS1	-0.133205	0.0306951	1725.59	1581.87	1663.82	1519.18	1553.51	1430.24
ZNF740	-0.133385	0.00758217	2606.85	2708.24	2564.94	2328.07	2460.28	2369.43
YIF1B	-0.133427	0.0180191	2538.25	2880.73	2800.02	2406.54	2546.4	2518.36
FGD5-AS1	-0.133472	0.000121027	7095.5	7017.42	7105.4	6393.64	6533.69	6379.75
PAIP2	-0.133664	0.00751468	3516.61	3202.82	3264.08	2980.01	2972.87	3126.14
CISD1	-0.133705	0.0121299	2317.67	2203.19	2327.26	2147.98	2073.56	1993.75
SYS1	-0.133885	0.0492408	1263.32	1309.33	1272.89	1131.84	1111.31	1255.82
BTF3	-0.133894	0.000378514	13931.4	14468.4	13825.1	12719.9	12359.3	13361.9
GLT8D1	-0.134218	0.00778452	2439.04	2623.43	2540.57	2293.86	2343.51	2267.46
AURKA	-0.134221	7.07e-05	7985.2	7955.11	7817.59	7247.8	7138.2	7234.4
PDCD10	-0.134225	0.00618246	2542.47	2486.21	2501.39	2292.86	2217.64	2339.91
MTFR1	-0.13426	0.0242304	1563.06	1542.8	1552.37	1420.58	1355.59	1459.76
ATF7IP	-0.134939	0.00733289	2710.28	2553.87	2616.31	2319.01	2369.19	2474.08
TMEM203	-0.135073	0.0411166	1275.99	1436.07	1351.25	1227.42	1242.97	1211.55
GOLIM4	-0.135131	0.00533569	3006.85	2966.49	2984.6	2732.51	2585.32	2828.29
UBL4A	-0.135168	0.0160095	1772.03	1811.53	1727.38	1585.58	1587.46	1650.28
UFC1	-0.135562	0.029058	1397.36	1383.66	1400.01	1209.31	1285.21	1297.42
SEPTIN10	-0.135608	0.00271451	3031.13	3069.41	3089.08	2785.83	2838.72	2712.9
ARF1	-0.135961	4.88e-05	9702.35	10150.7	9886.26	8979.26	9035.37	9014.83
PARK7	-0.135997	7.22e-05	15530.3	15111.7	14853.3	13880.9	13368.8	14098.5
UBE2Q1	-0.136138	0.0118201	1940.89	1918.26	1895.41	1787.8	1738.18	1686.51
COQ5	-0.136518	0.0322193	1427.96	1376.99	1331.23	1287.78	1206.54	1251.8
NIN	-0.136699	0.0012965	5462.78	5244.01	5315.34	4855.34	4653.08	5050.13
EMC2	-0.136722	0.0396739	1632.71	1441.79	1437.45	1345.13	1355.59	1380.6
MEPCE	-0.136729	0.00729287	2398.94	2528.14	2406.48	2147.98	2237.52	2268.8
SLF2	-0.136765	0.00602219	3244.32	2986.5	3089.95	2725.47	2818.01	2914.15
RAD21	-0.137017	1.56e-05	13144	12616.9	12829.9	11732.9	11623.2	11691.5
ARPP19	-0.137162	0.000941427	5622.15	5425.07	5774.17	5222.56	5106.87	4928.03
ATP6V1D	-0.137293	0.000195982	6852.75	6885.92	6750.17	6142.12	6076.58	6394.5
IRF2BPL	-0.137324	0.00606928	2468.59	2635.82	2626.76	2301.91	2374.98	2333.2
SLC9A1	-0.13742	0.0288586	1269.65	1327.44	1312.07	1187.17	1158.51	1196.79
EPS8	-0.137492	0.00930239	2548.81	2491.93	2518.8	2381.39	2153.88	2323.81
ENDOD1	-0.137573	0.0111043	2792.6	2617.72	2721.66	2327.06	2438.75	2612.27
XIAP	-0.137803	0.00298892	2822.16	2712.06	2774.77	2497.09	2522.38	2511.65
SRSF7	-0.137857	0.0029811	3989.43	3859.39	3792.56	3689.29	3448.2	3407.9
ARHGEF1	-0.13798	0.00858796	2162.53	2259.41	2227.13	2055.42	2036.29	1923.99
TMEM132A	-0.138024	0.0012043	7856.44	8212.4	7750.55	7020.42	7579.57	6982.16
MITF	-0.138135	0.0483345	1002.64	1070.15	1071.77	931.63	954.796	957.968
PRRC2B	-0.138136	0.00175845	5496.55	5555.62	5581.76	5162.19	4732.57	5205.76
CCDC50	-0.13864	0.00173148	3209.49	3098	3204.87	2860.28	2875.98	2884.64
WDR48	-0.138688	0.00640888	2566.75	2378.53	2528.38	2233.5	2249.11	2287.58
MLH1	-0.138811	0.00562671	2760.94	2685.37	2579.74	2416.6	2359.25	2498.23
PTP4A2	-0.139287	0.00136586	6037.98	6349.41	6181.64	5895.63	5564.81	5352.01
SLC1A5	-0.139393	0.0227956	3376.24	3959.45	3667.19	3506.19	3337.23	3097.97
RNF6	-0.139411	0.0182985	1472.29	1446.56	1443.54	1318.97	1309.22	1316.2
SLC25A4	-0.139818	0.0222886	1528.23	1518.98	1500.14	1294.82	1401.14	1415.48
MYO1B	-0.139822	0.00265643	2711.34	2671.08	2708.6	2485.02	2425.5	2412.36
GNAI2	-0.139835	8.69e-05	13412.1	14241.6	14192.5	12501.5	12937.4	12476.4
WDR55	-0.140031	0.00606942	2185.75	2186.99	2227.13	1947.77	2044.57	1974.97
PPIA	-0.140131	6.42e-06	33860.6	35030.9	34070.4	31741.8	30257.8	31332.5
CLOCK	-0.140229	0.0275048	1543	1397.96	1505.36	1304.89	1326.61	1388.65
STX10	-0.140239	0.00543004	2408.44	2371.86	2274.15	2100.69	2122.41	2158.78
VMA21	-0.140394	0.0128882	2542.47	2675.84	2701.64	2525.26	2416.39	2205.74
FKBP5	-0.140516	0.000641329	4497.09	4253.91	4343.69	3922.7	3945.88	3986.17
DCK	-0.140563	0.0417672	1202.11	1143.52	1211.95	1058.4	1127.87	1014.32
UBE2N	-0.140563	0.00160087	3660.15	3613.53	3523.53	3342.2	3151.74	3281.78
SRC	-0.140623	0.0016715	2997.35	2988.41	2979.37	2705.35	2745.14	2655.21
ST3GAL2	-0.140757	0.00361992	2526.64	2592.94	2671.16	2330.08	2376.64	2341.25
ARMH3	-0.141223	0.0217156	1353.03	1338.88	1332.97	1214.34	1233.86	1179.35
ATG4B	-0.141229	0.0126204	1892.34	1796.28	1850.14	1679.15	1603.2	1729.44
ADGRG6	-0.141246	0.00116529	4738.77	4550.27	4724.16	4048.46	4373.18	4250.48
IDH3G	-0.141571	0.00719123	2671.23	2635.82	2661.59	2258.65	2529.84	2405.65
ITGA6	-0.141848	0.00606717	2100.26	2084.07	2031.23	1843.14	1896.34	1873
IP6K1	-0.141867	0.00259217	3508.17	3294.3	3377.26	2967.94	3168.3	3057.72
CENPV	-0.142022	0.0350695	1077.57	1130.18	1122.27	1024.19	995.373	982.118
ACOX1	-0.14213	0.0167151	1472.29	1457.99	1452.25	1304.89	1298.46	1356.45
PSMA3-AS1	-0.142149	0.0343682	1559.89	1412.25	1461.83	1243.51	1348.14	1408.78
POLD3	-0.142173	0.00573728	2126.64	2250.84	2228	1971.92	2014.76	1980.34
PACS2	-0.142532	0.0298138	1182.05	1148.29	1164.93	1022.18	1056.65	1073.35
RASA2	-0.142557	0.0437854	993.137	1042.51	1036.08	888.368	953.14	924.426
RTL8C	-0.142617	0.00188819	3361.47	3545.88	3295.42	3051.44	3104.54	3059.06
NDUFB10	-0.142822	0.00475496	3041.68	3335.28	3049.9	2891.47	2772.47	2852.44
AGTRAP	-0.143004	0.0259067	1346.7	1423.69	1341.68	1290.8	1227.24	1183.37
ITGA2	-0.143076	0.0411173	1057.52	1033.94	1033.47	913.52	917.532	988.827
SENP3	-0.143089	0.0313267	1354.09	1548.52	1485.33	1297.84	1360.56	1293.39
SGPP1	-0.14333	0.00733742	1913.45	1956.38	1952	1779.75	1700.08	1780.43
VEGFA	-0.143643	0.0249419	2393.66	2670.13	2559.72	2458.86	2323.64	2074.26
CKAP2L	-0.14383	0.0454402	1160.95	1047.28	1193.67	1040.29	1019.39	999.56
TGFB1	-0.143842	0.000723726	4215.29	4112.87	4093.81	3614.84	3844.85	3751.37
ITCH	-0.144027	0.000270215	4471.76	4347.29	4445.55	3945.84	3996.4	4041.18
ATP1B1	-0.144253	0.00105028	3774.13	3787.92	3901.4	3574.6	3429.98	3338.13
TRUB2	-0.144254	0.00693057	2168.86	2377.58	2301.14	2022.22	2056.99	2102.43
PNISR	-0.144358	0.00542335	6711.33	6116.9	6477.66	6036.48	6021.09	5331.88
ANKRD13C	-0.144462	0.0309234	1080.74	1075.86	1070.03	966.843	964.733	972.727
VAV2	-0.144623	0.00502964	2077.04	2105.04	2074.77	1831.07	1893.86	1919.96
KMT2E	-0.144631	0.0473802	1216.88	1108.26	1198.89	1116.75	1070.73	971.385
NEPRO	-0.144646	0.00899718	1955.67	1862.04	1871.9	1754.6	1652.05	1724.07
RBCK1	-0.144802	0.00112505	3947.22	4086.19	4125.15	3686.28	3771.98	3499.13
ZMPSTE24	-0.144879	0.0074857	1935.61	1889.67	1888.45	1719.39	1763.02	1656.99
CCNY	-0.144881	0.000368099	4134.03	4179.58	4080.75	3668.17	3717.33	3807.72
MARVELD1	-0.14504	0.0043936	3346.69	3777.44	3634.11	3170.16	3306.59	3222.74
TRIM37	-0.145048	0.000409616	4200.52	4070.94	4054.63	3665.15	3687.52	3774.18
ASPM	-0.145074	0.0113288	2579.41	2293.72	2508.35	2159.05	2313.7	2166.83
GTF2H5	-0.145186	0.012498	1628.49	1660.01	1622.9	1536.28	1463.25	1418.17
RUNDC1	-0.145198	0.027637	1432.19	1578.06	1409.59	1359.21	1271.96	1349.74
DBR1	-0.145271	0.0258641	1214.77	1311.24	1230.23	1107.69	1146.09	1124.34
DENND4B	-0.145561	0.0124842	1584.16	1621.9	1558.47	1409.52	1474.01	1399.38
AK3	-0.145648	0.00124689	2901.31	2929.33	3003.75	2644.98	2678.89	2641.79
NELFCD	-0.145761	0.000896182	4691.28	4703.69	4506.5	3988.1	4307.76	4235.72
TXNRD2	-0.145785	0.0162024	1435.35	1497.06	1490.56	1300.86	1302.6	1385.97
KLHL9	-0.145924	0.0204585	1701.31	1521.84	1536.7	1450.77	1430.95	1392.68
NDUFA1	-0.145941	0.00406098	3389.96	3772.67	3420.8	3234.55	3199.77	3095.28
USP47	-0.146055	0.00276969	2733.5	2623.43	2597.16	2350.2	2357.59	2464.69
FOXJ2	-0.146138	0.0171839	1528.23	1411.3	1448.77	1298.85	1303.42	1347.06
GNAI3	-0.146226	0.000573899	3805.79	3672.62	3724.65	3360.31	3305.76	3441.44
GPR137	-0.146607	0.0102086	2107.65	2404.26	2281.11	2044.35	2058.65	2009.85
PPP3R1	-0.146644	0.0426672	1083.9	1107.31	1140.56	1034.25	1037.61	909.667
CKAP2	-0.146703	0.000755741	3455.4	3334.32	3390.32	3120.86	3030.84	3018.81
AP2S1	-0.146731	0.0001392	5632.7	5854.84	5670.56	5288.96	5097.77	5080.99
FBXO9	-0.146809	0.00277454	2633.24	2567.21	2603.25	2435.72	2316.19	2270.14
ERCC1	-0.146876	0.0294278	1129.28	1249.3	1230.23	1078.52	1070.73	1097.5
ARHGEF17	-0.146959	0.00506723	2314.51	2527.19	2369.05	2201.3	2167.96	2118.53
GCNT1	-0.147057	0.0451048	936.145	919.583	916.798	844.101	791.661	857.341
CST3	-0.147161	0.00018255	5674.92	5900.58	5569.57	5088.75	5247.65	5107.82
ANKZF1	-0.147311	0.0386835	966.752	934.83	992.544	860.198	862.049	877.467
UBE4B	-0.147315	0.00022734	4492.86	4323.47	4408.99	3930.75	3955.82	4033.13
BRI3BP	-0.147448	0.03579	1113.45	1147.34	1077.87	1055.38	989.576	945.893
ESRRA	-0.147603	0.0151128	1658.04	1881.1	1763.94	1595.64	1560.96	1615.4
IRF1	-0.147728	0.0292009	1173.61	1116.84	1097.89	981.934	1020.22	1039.81
FAM111A	-0.147739	0.0126807	2713.45	2384.25	2593.68	2283.8	2425.5	2189.64
CREBBP	-0.147772	0.00231449	2950.92	2806.4	2972.41	2527.27	2652.39	2680.7
NINJ1	-0.147959	0.0052599	2368.33	2486.21	2409.1	2073.53	2278.92	2176.22
CERT1	-0.148075	0.00348948	2522.42	2427.13	2470.04	2153.01	2315.36	2197.69
AP1G1	-0.148563	5.66e-05	5269.64	5219.23	5304.89	4701.41	4773.15	4748.25
KNL1	-0.148787	0.0464293	1312.93	1116.84	1323.39	1115.74	1146.09	1097.5
DHRSX	-0.148851	0.0340881	62.269	47.6468	5.22392	7.04256	9.10907	5.36677
CRKL	-0.148958	0.000995856	2867.54	2806.4	2859.22	2531.3	2584.49	2558.61
FLYWCH2	-0.149089	0.045521	1077.57	1271.22	1269.41	1078.52	1072.39	1096.16
GJC1	-0.149091	0.00122725	3934.55	3672.62	3744.68	3316.04	3362.07	3539.38
KIF5B	-0.149141	2.22e-06	14998.4	14706.7	15342.6	13702.8	13480.6	13384.7
MT1E	-0.149204	0.0349277	1930.34	1917.31	2159.22	1942.74	1627.21	1824.7
COPS6	-0.149414	0.00160919	3347.75	3516.33	3269.3	2932.72	3097.91	3079.18
C12orf75	-0.149477	0.00920106	1572.56	1576.16	1544.54	1436.68	1392.03	1383.28
ETNK1	-0.149538	0.0296133	1338.25	1248.35	1223.27	1103.67	1099.71	1218.26
IL4R	-0.149767	0.0448655	884.43	847.16	893.29	771.663	806.567	768.789
SNX12	-0.149981	0.000243662	4588.91	4812.33	4778.14	4210.44	4186.03	4369.89
CLTC	-0.150086	3.86e-06	17632.7	16688.8	17266.8	15239.1	15608	15578.4
ERLIN1	-0.150128	0.00378529	2584.69	2375.67	2506.61	2212.37	2297.97	2186.96
STK4	-0.150171	0.000101711	5132.44	5221.14	5391.95	4676.26	4739.2	4750.93
MYL12B	-0.150378	1.56e-06	11915.5	11856.4	12036.8	10895.8	10559.1	10773.8
LATS1	-0.150708	0.0120507	1779.41	1626.66	1728.25	1529.24	1480.64	1601.98
RDX	-0.150957	8.86e-05	6467.53	6347.51	6761.49	5776.91	5888.6	5939.67
GRAMD1B	-0.150967	0.0355337	935.09	906.242	954.236	835.046	826.441	842.583
SLC35B2	-0.150992	0.000199066	6105.52	6560.96	6511.61	5611.91	5823.18	5806.84
MCU	-0.151114	0.00252126	2215.3	2211.76	2264.57	2045.36	1996.54	1962.9
ACSF3	-0.151313	0.0130244	1368.86	1324.58	1350.38	1215.34	1189.15	1222.28
ANXA2P2	-0.151393	0.0094631	1497.62	1557.1	1540.19	1338.09	1392.03	1391.33
GALM	-0.151511	0.041042	867.544	878.607	866.3	750.535	793.317	792.94
CMBL	-0.151549	0.0326797	958.309	943.407	996.898	879.314	858.737	855.999
SERPINH1	-0.151566	1.48e-05	11360.4	11889.8	11396	10097	10479.6	10569.8
REV3L	-0.1516	0.0076902	1925.06	1774.37	1917.18	1644.94	1671.1	1724.07
CRBN	-0.151625	0.0179727	1309.76	1264.55	1334.71	1126.81	1158.51	1222.28
NKTR	-0.151667	0.00521845	2309.23	2179.36	2416.93	2035.3	2109.16	2047.42
CPSF1	-0.151877	0.000152984	4389.43	4417.81	4332.37	3838.19	3999.71	3963.36
PTOV1	-0.151914	0.0031331	2663.84	2668.22	2764.32	2430.69	2533.15	2284.9
EOGT	-0.152263	0.0366289	897.095	901.478	915.927	785.748	809.051	835.874
SH2D4A	-0.152352	0.00343209	2281.79	2422.36	2251.51	2095.66	2025.53	2119.87
POLR2K	-0.152437	0.00230136	2627.96	2457.62	2480.49	2298.89	2217.64	2268.8
CHD3	-0.152582	9.45e-06	7779.4	7722.59	7593.83	6890.64	7035.51	6805.06
ZNF496	-0.152632	0.0182374	1167.28	1237.86	1239.81	1073.49	1094.74	1096.16
PYM1	-0.152647	0.0243056	1145.12	1211.18	1125.75	998.031	1042.57	1077.38
ITGA1	-0.152676	0.0206575	1413.19	1304.57	1402.62	1155.99	1262.85	1269.24
STRIP1	-0.152713	0.0269638	1040.63	1036.79	1023.89	909.496	903.454	966.018
TRAK1	-0.152815	0.00111988	2849.6	2755.89	2786.09	2498.1	2574.55	2443.22
AL159141.1	-0.152857	0.0259007	1217.94	1316	1188.44	1161.02	1101.37	1061.28
ARL3	-0.152879	0.0111085	1421.63	1429.4	1392.17	1230.44	1287.69	1281.32
OAT	-0.153024	0.000248628	4632.18	4418.76	4433.36	4107.82	3921.04	4074.72
CGGBP1	-0.15324	0.000430809	4150.91	3891.79	4120.8	3569.57	3637	3708.44
CDK2	-0.15325	0.00037121	3570.44	3558.26	3598.41	3294.91	3211.36	3108.7
PLCG1	-0.153329	3.75e-05	5774.13	5618.51	5600.04	5026.37	5055.53	5173.56
DHDDS	-0.153406	0.0329011	916.092	934.83	933.34	854.162	807.395	827.824
PPP1R7	-0.15356	0.00422924	1954.61	1945.9	1898.02	1724.42	1684.35	1792.5
RPS6KB1	-0.1536	0.00239575	2074.93	2076.45	2094.79	1845.15	1859.91	1895.81
PLD3	-0.153613	7.72e-06	8497.07	8580.24	8552.42	7521.45	7874.38	7598
HIPK3	-0.153722	0.00176505	2768.33	2660.6	2857.48	2415.6	2538.12	2470.05
RBM33	-0.153723	0.00275361	2688.12	2601.52	2639.82	2299.9	2298.8	2519.7
AHCYL1	-0.15378	8.56e-05	4580.46	4612.21	4536.1	4031.36	4181.89	4097.53
UBE2H	-0.153819	1.9e-05	5691.8	5764.31	5729.77	5113.9	5105.22	5208.45
CERCAM	-0.153861	0.00333842	2483.37	2667.27	2463.95	2208.34	2350.97	2255.38
TULP3	-0.154182	0.00480392	1723.48	1762.93	1749.14	1590.61	1565.1	1528.19
DHRS7	-0.154346	0.00910874	1761.47	1929.7	1771.78	1628.84	1573.38	1691.87
FASTK	-0.154618	1.25e-05	7874.38	8303.88	8075.31	7183.41	7322.86	7246.48
NSL1	-0.154898	0.0227154	1099.73	1068.24	1031.72	961.812	947.343	945.893
GIGYF1	-0.154903	0.00445356	1989.44	2056.44	2026.01	1797.86	1892.2	1732.12
CBX3	-0.154944	0.000928175	5513.44	5902.49	5845.56	5481.12	4993.43	4985.73
PDCD4	-0.155155	0.000676552	3326.64	3141.83	3288.46	2857.27	2897.51	2989.29
KLHDC8B	-0.155271	0.0294005	977.306	1025.36	956.848	852.149	896.001	892.225
MED12	-0.155313	0.0136764	1775.19	1798.19	1722.15	1442.72	1661.16	1626.13
TMEM189	-0.155394	0.00652188	1737.2	1660.01	1705.61	1524.21	1569.24	1458.42
FAM122B	-0.155529	0.00027935	3615.82	3687.86	3666.32	3358.29	3184.86	3288.49
ECH1	-0.155554	0.00850875	1614.77	1559	1711.7	1460.83	1455.79	1451.71
GFPT2	-0.155653	0.000431919	2989.97	3027.48	3044.67	2749.62	2677.24	2688.75
SLC35E1	-0.156383	0.00297674	2101.31	2139.34	2022.53	1828.05	1913.73	1851.53
CSTF3	-0.156425	0.0138438	1346.7	1258.83	1252.87	1137.88	1147.74	1156.54
NLRX1	-0.156464	0.0340569	1033.24	1133.04	1094.41	893.399	989.576	1027.74
C8orf82	-0.156491	0.00868963	2263.85	2606.28	2426.51	2193.25	2254.91	2060.84
ATPAF1	-0.156494	0.0029657	1973.61	2011.65	2073.02	1807.93	1767.99	1848.85
KPNA6	-0.156566	0.000379806	3211.6	3168.51	3127.39	2771.75	2867.7	2867.2
GFER	-0.156672	0.0135511	1272.82	1393.19	1314.69	1200.25	1175.07	1178.01
BASP1	-0.156721	0.00114968	3686.53	4071.9	3765.57	3518.26	3444.88	3338.13
ZBTB4	-0.156756	0.000153831	3694.98	3698.34	3763.83	3268.75	3366.21	3351.55
OXA1L	-0.156788	8.85e-05	4424.26	4570.28	4438.59	3943.83	3989.77	4097.53
DELE1	-0.156998	0.000211716	3404.74	3496.32	3395.55	3067.54	3056.51	3091.26
CHN1	-0.157009	0.0454979	930.868	843.348	854.111	817.943	778.411	737.931
PRPF38A	-0.157109	0.0107126	1806.86	1626.66	1604.61	1484.97	1511.28	1494.64
CREBL2	-0.157181	0.0221762	1327.7	1376.99	1285.08	1149.95	1278.58	1114.95
FGFR1	-0.157465	1.48e-05	5988.37	6093.07	6153.78	5401.64	5378.49	5551.92
SEC24A	-0.157612	0.002933	2252.24	2084.07	2100.89	1929.66	1915.39	1899.84
PLPBP	-0.15767	0.0180019	1236.94	1133.99	1188.44	1031.23	1054.17	1089.45
FTSJ3	-0.157745	0.000107281	4060.15	4077.61	3992.81	3648.04	3661.02	3532.67
POLR2M	-0.15793	0.0478225	882.319	830.007	921.151	825.991	727.897	792.94
HDAC5	-0.158064	0.00215099	2524.53	2523.37	2430.86	2174.14	2336.89	2154.76
VAT1	-0.158079	3.15e-06	13096.5	13842.3	13233.1	11842.6	12199.5	11891.4
RNF167	-0.158101	2.72e-05	5079.67	5051.51	5177.77	4629.98	4554.53	4506.74
CPNE2	-0.158258	0.000782827	3162	3399.12	3286.71	2829.1	2969.56	3002.71
TAOK2	-0.15837	0.00128722	2711.34	2764.47	2909.72	2458.86	2458.62	2585.44
IFNAR1	-0.158529	0.000697283	2696.56	2765.42	2825.27	2509.16	2424.67	2475.42
REX1BD	-0.158537	0.030821	879.153	906.242	925.504	786.754	793.317	838.557
UNC93B1	-0.15855	0.0274059	1511.34	1731.48	1520.16	1296.84	1488.09	1454.39
MED9	-0.158646	0.0139425	1178.89	1185.45	1181.48	1042.3	1085.64	1026.39
DNMT1	-0.158684	2.54e-06	9046.94	9182.49	8999.94	7988.27	8311.61	8044.78
WARS1	-0.15876	0.000784909	3560.94	3801.26	3594.93	3355.28	3314.04	3104.68
CYC1	-0.158777	6.44e-05	7979.93	8485.9	7860.25	7098.9	7209.41	7443.71
DHX8	-0.158819	0.000265424	3738.25	3765.05	3774.28	3257.69	3489.6	3320.69
SUB1	-0.15882	0.000370307	4861.2	4472.13	4671.92	4132.98	4067.61	4321.59
MFSD10	-0.158838	0.00485479	1764.64	1900.15	1866.68	1592.62	1653.71	1694.56
CDC42EP3	-0.158907	0.0173282	1239.05	1277.89	1363.44	1155.99	1199.08	1094.82
ZNF706	-0.159072	0.00236799	2859.1	2682.52	2806.11	2626.87	2374.98	2448.59
NONO	-0.159762	3.31e-08	26013.6	26866.1	26076.1	23828	23401.2	23354.8
SLC43A3	-0.159854	0.00148465	2281.79	2271.8	2254.12	2097.68	2005.65	1964.24
RCE1	-0.159886	0.0263805	1007.91	1138.76	1031.72	946.721	953.14	924.426
ZADH2	-0.159926	0.0404558	1036.41	915.772	942.917	884.344	886.064	790.257
SRSF11	-0.159973	7.87e-05	4693.39	4448.31	4590.08	4077.64	4150.42	4026.42
NFE2L2	-0.160262	0.00142892	2164.64	2161.26	2233.22	1957.83	1977.5	1910.57
PDLIM1	-0.160277	1.71e-05	7869.11	7890.31	7673.94	6708.54	7076.92	7148.53
ZFYVE16	-0.160283	0.00320924	2028.49	1883	1985.96	1720.4	1787.03	1745.54
NR2C1	-0.160299	0.0302992	978.361	930.066	1052.62	862.21	900.142	868.075
JADE1	-0.160463	0.0152184	1480.73	1452.27	1379.11	1219.37	1240.49	1385.97
PLEKHO1	-0.160658	0.0394522	748.283	789.031	787.07	674.073	682.352	711.097
DPY30	-0.160948	0.00774357	1412.13	1395.1	1447.03	1258.61	1228.9	1308.15
STK38L	-0.16111	0.0390169	945.644	864.313	902.867	750.535	854.596	796.965
CD82	-0.161199	0.00105817	3107.12	3120.87	3085.59	2611.78	2905.79	2778.64
MID1	-0.16126	0.0105693	1241.16	1200.7	1203.24	1078.52	1078.18	1085.43
MPV17	-0.161401	0.0327074	801.053	829.054	833.215	745.505	732.038	707.072
NDUFA2	-0.161456	0.00249862	2163.58	2363.28	2317.68	2089.63	2027.18	1979
CUTC	-0.161473	0.0463638	730.341	718.514	694.781	655.964	632.666	607.786
CIZ1	-0.161708	7.9e-05	4810.54	5057.23	4717.2	4333.19	4355.79	4316.22
PLIN2	-0.16177	0.00140323	2565.69	2426.18	2588.45	2181.18	2316.19	2252.7
GNPTAB	-0.161785	0.000867896	2975.19	2963.63	3075.15	2549.41	2709.53	2785.35
ACOT1	-0.161942	0.0438812	815.829	834.772	773.14	668.037	720.444	763.423
CDC42EP4	-0.162049	0.000160146	4463.31	4645.56	4672.79	3922.7	4193.48	4174
CCDC106	-0.162251	0.0286078	996.303	1031.08	1100.51	866.235	975.498	933.818
CFAP20	-0.162412	0.0114422	1332.98	1249.3	1287.7	1138.88	1107.17	1199.47
DGLUCY	-0.162537	0.0209397	1023.74	1053.95	993.415	873.277	944.859	904.3
MMP24OS	-0.162551	0.00306468	1763.58	1862.04	1831.85	1636.89	1643.77	1571.12
C12orf49	-0.162681	0.00694253	1491.29	1411.3	1396.53	1290.8	1264.5	1263.87
PTK7	-0.162706	6.06e-07	9941.93	9990.58	9827.93	8746.86	9036.2	8751.86
SEPHS1	-0.162753	7.65e-05	3758.3	3745.99	3683.73	3357.29	3272.64	3343.5
CUL7	-0.162783	0.00238684	1829.02	1870.61	1887.58	1618.78	1695.11	1656.99
KATNAL1	-0.162864	0.010322	1425.85	1332.2	1457.47	1222.39	1226.41	1304.12
BMPR2	-0.163293	0.022496	1379.42	1200.7	1271.15	1092.6	1107.17	1222.28
RHBDF1	-0.163369	0.0146103	1134.56	1089.21	1062.2	973.885	976.326	963.335
PDCD6IP	-0.163403	1.24e-05	6602.62	6381.81	6464.6	5955.99	5696.48	5674.02
GNB5	-0.163448	0.00736068	1377.3	1347.45	1422.65	1224.4	1203.23	1263.87
PRR5L	-0.163473	0.0425657	769.391	808.09	828.862	656.97	740.319	735.247
XPO6	-0.163561	7.3e-05	3895.5	4090	3972.79	3518.26	3569.1	3566.22
C16orf70	-0.163601	0.0183377	967.807	999.63	967.295	866.235	860.393	878.808
TAZ	-0.163813	0.0268278	845.38	890.042	875.006	788.766	777.583	744.639
C22orf39	-0.163946	0.03478	751.449	805.231	800.13	680.11	705.539	703.047
DCP1A	-0.164119	0.011897	1135.62	1126.37	1177.12	1036.26	1017.73	996.877
SS18L1	-0.164157	0.0122431	1530.34	1465.62	1338.19	1297.84	1295.97	1243.75
PIGX	-0.164261	0.00084879	2411.6	2407.12	2450.02	2163.07	2217.64	2074.26
PRKAG1	-0.164342	0.00289507	2159.36	2213.67	2240.19	2037.31	1838.38	2015.22
CCSER2	-0.164343	0.0149832	1480.73	1304.57	1392.17	1302.87	1189.15	1211.55
BCOR	-0.164477	0.0139928	1190.5	1124.46	1116.18	1003.06	989.576	1054.57
TUBA1A	-0.164528	0.000671004	3554.61	3455.35	3842.19	3219.45	3180.72	3260.31
UPF3A	-0.164552	0.000808166	2369.39	2343.27	2298.52	2065.48	2126.55	2034
ARAP3	-0.16474	0.00512759	1812.13	1997.35	2066.06	1743.54	1748.11	1729.44
UBXN4	-0.165053	2.41e-05	4483.36	4471.18	4632.74	4048.46	4031.18	4014.34
SAMHD1	-0.16513	0.000188158	15245.3	14828.6	14934.3	12454.3	14286.3	13278.7
AP5S1	-0.165148	0.0141567	1124.01	1254.06	1222.4	1048.34	1086.46	1057.25
METTL26	-0.165222	0.00847405	1490.23	1679.07	1667.3	1470.89	1404.45	1419.51
MYO1C	-0.165291	7.1e-06	13312.9	14362.7	13919.1	12038.7	12641.7	12338.2
HK1	-0.165308	2.47e-06	7123.99	7046.01	6936.49	6144.13	6283.6	6363.64
C5orf22	-0.165325	0.0169257	1084.96	1056.81	1129.24	965.836	925.813	1015.66
MADD	-0.165395	0.000247919	3398.41	3217.11	3336.34	2888.45	2928.15	3038.93
ZCCHC17	-0.165527	0.0212579	1119.79	1046.32	1050.88	952.757	891.861	1011.64
NAA60	-0.165555	0.00127388	2421.1	2577.69	2473.53	2120.82	2289.69	2225.87
SCCPDH	-0.165559	0.00323913	1628.49	1609.51	1605.48	1455.8	1396.17	1451.71
FAM102A	-0.165729	0.00152499	2272.29	2303.25	2194.05	2074.54	1922.84	2019.25
PPIG	-0.16612	0.00169152	2856.98	2742.55	2961.09	2635.93	2583.66	2368.09
FYN	-0.166538	0.000210554	3349.86	3332.42	3284.1	2866.32	3063.13	2915.5
COQ9	-0.166698	0.00647257	1627.44	1810.58	1747.4	1454.79	1560.13	1587.22
SACM1L	-0.166921	0.00232626	2009.49	1862.99	1962.45	1681.16	1725.75	1772.38
CDC42SE1	-0.16695	0.0015986	1922.95	1841.07	1872.77	1671.1	1650.4	1681.14
OTULIN	-0.16701	0.00110274	2321.89	2246.07	2396.04	1996.06	2095.09	2091.7
DYNLRB1	-0.167116	4.99e-06	8581.51	8842.29	8701.31	7677.39	7519.12	8048.81
GNE	-0.16722	0.00247228	1845.91	1775.32	1792.67	1553.39	1587.46	1666.38
UBR2	-0.167288	0.001919	2272.29	2141.25	2196.66	1853.2	2018.07	1989.73
PITPNM2	-0.167362	0.0243254	916.092	851.925	863.688	790.779	752.74	783.548
BTN2A1	-0.167397	0.0005749	2331.39	2390.92	2381.24	2149.99	2061.96	2095.72
RBSN	-0.167468	0.00321261	1622.16	1617.13	1610.71	1481.96	1389.55	1430.24
CCDC85C	-0.167554	0.0220177	908.705	993.912	908.091	834.04	819.816	831.849
PLEK2	-0.167823	0.0273381	898.151	905.289	886.325	737.456	792.489	851.974
A4GALT	-0.167924	0.0480042	731.396	821.431	862.817	715.323	669.931	754.031
RANBP10	-0.167989	0.000924609	2030.6	2093.6	2047.78	1810.94	1817.67	1848.85
NUP160	-0.168081	0.000228896	3038.51	2955.05	2954.13	2582.61	2632.52	2731.68
APPBP2	-0.168248	0.000236282	2989.97	2905.5	3032.48	2577.58	2697.94	2644.47
EXTL2	-0.168637	0.0461606	626.911	663.244	694.781	599.623	572.215	579.611
APBA3	-0.168653	0.0495603	656.463	692.785	646.024	555.356	621.073	578.269
PCNP	-0.168908	2.7e-05	5285.47	4940.02	5199.54	4582.69	4586	4517.48
SOS2	-0.169215	6.49e-05	3625.32	3462.02	3567.07	3166.13	3151.74	3130.17
SPECC1L	-0.169304	0.0214911	859.101	856.69	898.514	754.56	790.005	762.081
ARID4B	-0.16947	0.00853568	1166.22	1179.73	1167.55	1000.04	1058.31	1047.86
ATP5IF1	-0.169608	0.00108715	3284.42	3583.99	3155.25	2937.75	2918.21	3026.86
RHEB	-0.169664	6.01e-08	12954.1	13184.8	13030.2	11686.6	11335	11766.6
TCF4	-0.169922	0.0203062	1022.69	993.912	1077.87	848.125	955.624	927.109
ORC2	-0.170049	0.0232591	892.874	885.278	891.549	788.766	824.785	733.905
HS6ST1	-0.170116	0.016518	1001.58	1056.81	996.898	859.192	940.718	893.567
RHNO1	-0.170144	0.0108744	1076.51	1082.54	1132.72	973.885	945.687	994.194
TRAF4	-0.170405	0.00109616	1995.77	2048.81	1958.97	1784.79	1732.38	1801.89
SELENOO	-0.170533	0.0230041	931.924	990.101	964.683	846.113	905.11	784.89
HSBP1L1	-0.17054	0.037343	812.663	808.09	713.065	697.213	665.79	690.971
TBX18	-0.170565	0.000260912	2656.46	2666.32	2746.91	2349.2	2361.73	2445.9
PPWD1	-0.170656	0.00262125	1530.34	1570.44	1530.61	1351.17	1372.98	1372.55
FAM177A1	-0.170732	0.00707866	1493.4	1541.85	1441.8	1308.91	1395.34	1238.38
HPF1	-0.170798	0.0182517	963.586	1001.54	1063.07	919.557	851.284	906.984
TOR1B	-0.170986	0.00108281	2087.59	1999.26	2151.38	1842.13	1845	1832.75
F11R	-0.17124	0.00290094	1660.15	1630.47	1748.27	1482.96	1447.51	1532.21
SF3B3	-0.171295	1.23e-07	14146.7	14395.1	13821.6	12282.2	12496	12793
BID	-0.171313	0.0160178	937.201	967.23	914.186	812.912	845.487	825.141
HOMER3	-0.171419	0.032925	746.172	833.819	849.757	743.493	701.398	694.996
ZDHHC17	-0.171696	0.00565881	1288.65	1250.25	1320.78	1126.81	1155.2	1124.34
POLR2G	-0.171707	0.000552302	2349.33	2425.22	2323.77	2157.03	2045.4	2078.28
TEAD1	-0.17182	2.67e-06	5427.95	5447.94	5423.3	4904.64	4761.56	4773.74
CHAMP1	-0.172071	0.00697547	1193.66	1175.92	1204.98	1019.16	1067.42	1069.33
YIPF2	-0.172174	0.0108581	1184.17	1257.88	1253.74	1012.12	1115.45	1136.41
CCNA2	-0.172204	0.000157377	3302.37	3389.59	3387.71	3071.56	2849.48	3008.07
GLRX	-0.172234	0.0313918	757.782	784.266	720.901	636.848	664.962	690.971
ERBB2	-0.172412	8.81e-06	4919.25	5091.54	5120.31	4470.01	4541.28	4379.28
ADM	-0.17245	0.00638499	1434.3	1428.45	1505.36	1298.85	1347.31	1198.13
KRT8	-0.172581	6.78e-09	42465.3	44919.5	43516.1	38752.2	38366.6	38860.8
TKFC	-0.172647	0.0185136	961.475	955.795	948.141	800.839	897.657	818.432
PHLPP2	-0.172721	0.00423829	1396.3	1390.33	1429.61	1256.59	1271.96	1186.06
RNF166	-0.172771	0.0292327	837.992	818.572	910.703	765.627	784.208	704.388
TASOR	-0.172872	0.000137872	3576.77	3320.98	3502.64	3032.32	3126.89	3032.22
SGK3	-0.172887	0.0218219	820.051	830.007	796.647	738.462	701.398	713.78
ERCC3	-0.172888	0.00118073	1970.44	1858.23	1904.12	1661.04	1687.66	1717.37
NT5DC1	-0.172929	0.00095603	1846.96	1868.71	1907.6	1645.95	1665.3	1658.33
SEC14L1	-0.173084	3.15e-07	8342.98	8598.34	8361.75	7458.07	7364.27	7593.98
PREPL	-0.173277	0.00196885	1734.03	1690.51	1760.46	1492.02	1502.17	1592.59
PLSCR1	-0.173462	8.36e-05	7980.98	7849.33	7939.48	6585.8	7460.33	6966.06
KIF22	-0.173484	0.000528333	2367.28	2335.65	2342.93	1986	2127.38	2111.82
THBS2	-0.173609	6.36e-05	4283.89	4474.99	4539.58	3842.22	3844.03	4090.82
RAB14	-0.173658	1.58e-05	4412.65	4240.57	4259.23	3845.24	3745.48	3833.21
PNPLA6	-0.173834	9.56e-05	4560.41	4956.22	4651.03	4038.4	4199.28	4293.41
ANKRD26	-0.173983	0.00546605	1323.48	1305.52	1366.05	1176.11	1127.04	1227.65
SERAC1	-0.174193	0.0263654	765.169	740.431	735.702	668.037	634.322	669.504
GSTP1	-0.174195	4.9e-05	3845.9	4140.51	4062.47	3551.46	3553.36	3548.78
RAB7A	-0.174301	4.74e-08	17508.1	18060	17851.9	16232.1	15508.6	15527.4
PPP1R3E	-0.174347	0.0240843	772.557	744.243	794.906	677.092	683.18	670.846
FLYWCH1	-0.17437	0.00313608	1766.75	1942.08	1878	1552.38	1700.08	1674.43
HAUS1	-0.174378	0.00184517	1617.94	1631.43	1637.7	1428.63	1405.28	1485.25
ITPR3	-0.174398	3.8e-07	7024.78	7174.66	7070.57	6372.51	6223.98	6217.4
RARA	-0.174667	0.0303944	677.571	728.996	720.03	636.848	617.76	613.153
SCFD1	-0.174768	0.000619049	1959.89	1960.19	1944.17	1717.38	1723.27	1736.15
KLHL22	-0.175045	0.0313994	727.175	710.89	774.01	616.727	649.228	680.238
HNRNPF	-0.175122	1.08e-07	12912.9	13518.4	12833.4	11526.7	11686.1	11503.7
RTL10	-0.175276	0.0257315	782.056	809.043	828.862	724.377	664.134	744.639
IGF2BP2	-0.175297	1.52e-05	4749.33	5076.29	4930.51	4411.66	4348.34	4274.63
GNA13	-0.175312	1.04e-05	3914.5	3870.83	3895.3	3430.73	3431.63	3460.22
FUNDC1	-0.175461	0.0405709	709.233	632.75	646.895	600.63	576.356	563.511
HMGN1	-0.175742	2.19e-08	12020	11824	11653.7	10596	10444	10329.7
ARHGEF3	-0.175967	0.01079	1158.84	1051.09	1090.93	990.988	932.437	980.777
MCUB	-0.176135	0.0173034	982.583	1099.69	1098.76	876.295	944.031	980.777
HEXIM1	-0.176203	0.000100115	4159.36	4251.05	3904.01	3668.17	3672.61	3512.55
ETFDH	-0.176295	0.0442738	715.565	619.408	700.876	621.757	566.418	595.711
RBM23	-0.176317	1.66e-05	4700.78	4602.68	4684.11	3961.94	4136.34	4258.53
HMGN4	-0.176666	0.000437647	2572.02	2435.7	2602.38	2314.99	2206.88	2184.27
ZFP91	-0.176685	1.54e-05	4248.01	4293.93	4368.94	3922.7	3748.8	3721.85
TMEM14B	-0.176692	5.76e-06	4728.22	4590.29	4651.9	4091.73	4046.91	4202.18
BIN1	-0.176831	0.00581146	1274.93	1396.05	1328.62	1121.78	1201.57	1195.45
CYTH1	-0.176882	0.00072984	2261.74	2149.82	2091.31	1905.51	1943.54	1871.66
PSME1	-0.177341	2.5e-07	7628.48	7713.06	7742.72	6632.08	6912.95	6831.9
MAN2C1	-0.17745	0.0128357	1106.07	1031.08	1043.91	957.788	963.077	861.366
TRAM1	-0.17751	6.08e-08	10605.8	10266	10655.1	9200.6	9214.24	9426.73
JUND	-0.177541	0.00112765	4584.68	5335.49	4982.75	4553.52	4435.29	4121.68
SIKE1	-0.177842	0.00435627	1356.2	1281.7	1374.76	1199.25	1189.15	1133.73
CIAO2B	-0.177933	0.000136213	3353.03	3651.65	3385.1	3044.4	3020.07	3096.62
LITAF	-0.178006	3.63e-06	4535.08	4667.48	4695.43	4079.65	4083.35	4098.87
STAP2	-0.178045	0.00239483	1634.82	1771.51	1739.56	1459.82	1573.38	1489.28
LTBP3	-0.178116	5.4e-05	4692.34	4847.59	4629.26	4005.2	4370.7	4100.21
ARHGEF40	-0.178244	0.000312842	2603.69	2819.74	2802.63	2473.95	2394.86	2377.48
LRRFIP1	-0.178515	2.93e-05	3850.12	3770.77	3721.17	3418.66	3348	3216.04
SMARCAD1	-0.178525	0.00129324	1658.04	1591.4	1633.34	1427.63	1431.78	1435.61
ZNF672	-0.178526	0.00313018	1349.86	1372.23	1383.47	1163.03	1208.19	1242.41
UQCRB	-0.178555	2.99e-06	6526.63	6536.19	6800.67	5972.09	5895.22	5635.11
DMTF1	-0.178577	0.0140867	925.591	867.172	930.728	782.73	789.177	819.774
SPPL2B	-0.178687	0.00287377	1591.55	1513.26	1613.32	1363.24	1445.86	1329.62
ELOVL1	-0.178765	0.00118759	2037.99	2088.84	1985.96	1692.23	1858.25	1824.7
NUB1	-0.178881	4.52e-08	10348.3	10316.5	10240.6	9186.51	9220.03	8829.67
STAM2	-0.178923	0.00771964	1146.17	1112.08	1078.74	938.672	1009.45	976.752
INO80E	-0.179106	0.00614893	1118.73	1137.81	1189.31	993.001	1031.81	999.56
SNHG14	-0.179186	0.0231424	858.045	784.266	853.24	745.505	683.18	762.081
IGBP1	-0.179497	0.000415695	2023.21	1976.39	2046.03	1777.74	1765.5	1776.4
MSH6	-0.179498	7.46e-06	4274.39	4161.47	4286.22	3666.15	3739.69	3807.72
OTUD7B	-0.179541	0.0123966	928.757	931.019	899.384	777.7	804.082	839.899
SH3PXD2A	-0.179599	0.00116131	1933.5	1812.48	1844.04	1693.23	1589.12	1631.5
SPINT2	-0.179599	0.0225107	734.563	733.761	754.856	662	662.478	617.178
ATG5	-0.179636	0.000287654	2884.42	2645.35	2672.03	2391.45	2385.75	2437.85
BIRC2	-0.179681	0.000582606	2556.19	2341.36	2433.47	2142.95	2082.66	2228.55
LARP4	-0.179688	5.76e-05	2858.04	2873.1	2843.55	2516.21	2556.34	2468.71
TMEM70	-0.179837	0.00513023	1201.05	1147.34	1191.92	1061.41	1011.11	1035.79
SLC35B4	-0.179961	0.0105375	999.47	935.783	944.658	838.064	852.112	830.507
POLH	-0.180196	0.0081015	1035.35	1010.11	1070.9	892.393	905.11	939.184
RNF146	-0.180327	0.0100591	935.09	937.689	939.435	798.827	829.753	837.216
USP28	-0.180348	0.00128429	1785.75	1735.3	1729.12	1527.23	1483.95	1610.03
SETD1B	-0.180383	0.00182114	1441.68	1431.31	1448.77	1276.72	1267.82	1249.12
PYGB	-0.180396	1.04e-06	7598.92	8047.55	7634.76	6760.86	6963.47	6772.86
PTPN23	-0.180403	0.000124515	2713.45	2911.22	2798.28	2491.05	2466.9	2451.27
ATL1	-0.181048	0.0248659	730.341	713.749	700.005	609.684	606.167	662.796
HIBADH	-0.181156	0.00032381	2033.77	2106.94	2053	1805.91	1822.64	1813.97
COMMD2	-0.181416	5.65e-05	2808.44	2855.95	2859.22	2473.95	2468.56	2559.95
RAB1A	-0.18146	9.72e-06	3919.78	3926.1	3770.8	3390.49	3395.2	3430.71
ATG4D	-0.181532	0.0466606	586.806	649.902	556.347	516.119	539.091	503.134
ARMC9	-0.181684	0.00958609	940.367	945.313	914.186	813.918	828.097	806.357
KLHL7	-0.181776	0.0182985	833.771	777.596	826.25	676.086	727.897	727.197
HEATR5A	-0.181847	0.0445658	569.919	564.138	583.337	490.967	469.531	543.385
SRA1	-0.181952	0.00329167	1631.66	1774.37	1598.52	1397.44	1458.28	1537.58
MICU1	-0.182031	6.15e-05	3738.25	4029.01	3788.21	3373.39	3482.98	3288.49
PLEKHH3	-0.182094	0.00324939	1425.85	1512.31	1410.46	1328.03	1223.1	1262.53
NCR3LG1	-0.182253	0.00280089	1678.1	1611.41	1697.77	1420.58	1392.86	1572.46
PPIP5K2	-0.182282	0.000402904	2048.54	1992.59	1971.16	1762.65	1725.75	1792.5
KLHL17	-0.182332	0.0030288	1433.24	1526.6	1401.75	1318.97	1252.91	1249.12
KLHL2	-0.182738	0.0291772	719.787	639.42	706.1	611.696	604.511	582.294
SH3TC2	-0.183011	0.00294544	1427.96	1370.32	1367.8	1162.02	1218.96	1271.92
TECR	-0.183012	9.79e-08	7525.05	7784.53	7781.9	6744.76	6852.5	6703.09
CNOT8	-0.18328	9.97e-05	3243.26	3013.18	3028.13	2659.07	2748.45	2738.39
EPM2AIP1	-0.183285	0.00186746	1702.37	1579.97	1719.54	1510.13	1455.79	1412.8
VPS13C	-0.18336	0.0193884	1071.24	930.066	1052.62	831.022	880.267	960.651
COPS7B	-0.183416	0.00246642	1336.14	1395.1	1356.48	1223.39	1200.74	1151.17
SH3BP2	-0.183476	0.00501712	1281.26	1274.08	1361.7	1173.09	1180.87	1065.3
EIF2B5	-0.183966	0.000130673	2793.66	2648.21	2598.9	2377.37	2333.58	2338.57
WDR81	-0.184051	0.0456725	16.8865	83.8584	20.025	8.04864	14.0777	9.39184
LTA4H	-0.184227	0.000196551	2192.08	2300.39	2216.68	1971.92	1968.39	1941.43
B3GAT3	-0.184317	0.000419926	1973.61	2085.98	1985.96	1746.55	1799.45	1749.57
LSR	-0.184335	6.88e-05	2882.31	2841.66	2880.12	2473.95	2609.33	2453.95
ZNF655	-0.184343	0.0200575	862.267	816.666	806.225	671.055	771.786	719.147
PASK	-0.184437	0.0214484	787.333	756.631	840.18	700.231	724.585	648.037
CDH11	-0.184504	3.98e-05	4902.36	4782.79	4755.51	3964.96	4395.54	4305.49
FN3KRP	-0.18453	9.25e-06	3534.55	3521.1	3621.92	3092.69	3164.16	3112.73
MTFR1L	-0.18474	0.0149539	854.879	795.702	799.259	710.292	696.43	732.564
KANK2	-0.184804	3.15e-07	7248.53	7558.69	7212.49	6319.19	6517.95	6496.47
BNIP1	-0.184895	0.0386437	536.146	578.432	545.029	488.955	473.672	481.667
RPS6KC1	-0.18517	0.0152401	791.555	790.937	799.259	726.39	673.243	677.554
KNOP1	-0.185287	0.0286403	661.74	708.032	646.024	608.678	553.169	595.711
PER3	-0.1853	0.00419358	1259.1	1266.45	1307.72	1050.35	1169.27	1129.7
ARNTL	-0.185374	0.0475601	534.035	493.621	513.685	428.59	438.063	474.959
ADD1	-0.185659	2.73e-07	5765.68	5811	5698.42	4989.15	5139.17	5021.95
RNF19A	-0.185675	0.00109532	1538.78	1508.5	1506.23	1309.92	1320.81	1356.45
SOCS3	-0.185706	0.0340569	744.061	835.725	814.061	769.651	626.869	689.63
SENP1	-0.185834	0.00302545	1621.1	1526.6	1579.36	1361.23	1469.87	1286.68
OFD1	-0.185849	0.0188168	746.172	742.337	720.901	625.782	626.041	677.554
DGKQ	-0.186234	0.0363459	539.313	541.268	551.994	471.851	480.296	465.567
ZFP36L1	-0.186315	7.9e-07	8334.54	8616.45	8676.93	7507.37	7754.3	7195.49
ACAP2	-0.186328	0.000190617	2480.2	2338.51	2380.37	2046.37	2158.85	2091.7
EEF1B2	-0.186415	5.29e-06	5878.61	5754.78	5879.52	5276.89	4862.59	5224.55
SNU13	-0.186593	5.3e-05	2986.8	2991.27	2823.53	2548.4	2555.51	2605.57
VSIG10	-0.186783	0.00499042	1112.4	1141.62	1086.57	940.685	963.077	1017
PUDP	-0.186825	0.01255	967.807	980.571	907.22	858.186	771.786	864.05
TXN2	-0.186944	0.000395138	2320.84	2379.48	2262.83	1938.72	2015.59	2146.71
CPEB4	-0.186982	0.00820789	1136.67	1052.04	1125.75	910.502	951.484	1035.79
DNMT3A	-0.187043	0.0485941	477.044	504.103	480.6	431.608	401.627	437.392
DIAPH2	-0.187188	0.0303219	599.471	618.456	670.403	530.204	553.997	559.486
NPHP4	-0.18727	0.000544113	2271.23	2363.28	2359.47	1908.53	2141.46	2063.52
ANAPC2	-0.187413	0.000258881	1956.72	2048.81	2019.04	1734.48	1776.27	1758.96
DIPK1A	-0.187439	0.0325037	560.421	582.244	592.915	488.955	520.873	496.426
HIP1R	-0.18776	0.000753311	1549.34	1579.02	1575.88	1381.35	1358.91	1372.55
ATP2B4	-0.187792	0.000629673	2863.32	2638.68	2688.58	2256.64	2353.45	2558.61
ELF2	-0.187883	0.00167716	1341.42	1363.65	1367.8	1185.16	1159.34	1218.26
PNMA2	-0.187899	0.000399869	1993.66	2021.18	1998.15	1768.69	1811.88	1663.7
EXOSC9	-0.188159	0.00081149	1836.41	1748.64	1725.63	1550.37	1592.43	1485.25
ANKRD50	-0.188333	0.021209	645.909	655.62	646.895	568.435	561.45	563.511
FUT8	-0.188432	5.24e-08	6676.5	6704.86	6849.43	5913.74	5964.78	5837.7
KPNA2	-0.188469	2.78e-10	13735.1	14194.9	13916.5	12285.2	12067	12240.3
AP2M1	-0.188512	2.41e-11	18275.4	18526	18210.6	15954.4	16096.6	16172.8
RBM22	-0.188595	2.69e-05	2749.33	2808.3	2833.98	2433.71	2473.53	2432.49
MRPL41	-0.188611	0.000995856	1773.08	1975.44	1911.08	1656.01	1684.35	1597.96
MOV10	-0.188918	0.000109411	2856.98	2716.82	2688.58	2312.98	2467.73	2436.51
SUCLG2	-0.189031	1.74e-05	3082.84	3140.88	2999.4	2700.32	2685.52	2678.02
PEX16	-0.189299	0.0257467	725.064	816.666	829.732	635.842	683.18	747.322
PMPCB	-0.189315	0.000256019	2407.38	2391.87	2324.64	2182.19	2059.48	1969.6
FZD6	-0.189331	0.000185648	2606.85	2451.9	2704.25	2233.5	2265.67	2286.24
CMTR1	-0.189355	2.77e-06	5963.04	6075.92	5883	5003.23	5434.8	5232.6
AGRN	-0.189422	4.14e-07	23362.5	24752.5	23781.9	20415.4	22033.2	20447.4
CMTM6	-0.189611	2.36e-07	6982.57	6586.69	6888.61	5934.86	5944.91	6021.51
PNN	-0.189647	1.17e-06	8301.82	8024.67	8144.09	7348.41	7274.83	6762.13
RAB11B	-0.189653	1.47e-05	3800.52	3944.2	3835.23	3254.67	3504.51	3358.25
PCED1A	-0.1898	0.000178264	2052.76	2046.91	2030.36	1783.78	1820.99	1741.52
DCAF16	-0.189883	0.00228678	1839.57	1706.71	1607.23	1538.3	1512.93	1428.9
CGNL1	-0.189982	0.0194873	686.014	663.244	673.015	607.672	573.871	572.902
RNF11	-0.190239	0.000133758	2488.65	2322.31	2388.2	2057.43	2085.98	2145.37
MCMBP	-0.190413	1.8e-07	5711.86	5788.13	5629.64	5051.53	5024.06	4894.49
UBE2L3	-0.190425	4.77e-06	3988.38	4130.02	3975.4	3623.9	3492.09	3448.15
SKP1	-0.190534	1.99e-07	6221.62	6130.24	6334	5583.74	5353.65	5402.99
CENPB	-0.190588	1.95e-05	5126.11	5702.37	5317.08	4629.98	4821.18	4643.6
HSD17B4	-0.190742	5.5e-07	7019.51	6758.22	6720.57	5767.85	6025.23	6128.85
NFX1	-0.190767	0.00118324	1506.06	1533.27	1514.07	1267.66	1379.61	1317.54
SP6	-0.19089	0.0182937	785.222	923.395	849.757	744.499	771.786	699.021
BCS1L	-0.190938	0.0430618	519.26	520.303	531.969	411.487	481.124	465.567
FAM53C	-0.191166	4.77e-06	3788.91	3956.59	3878.76	3424.7	3429.98	3291.17
PURB	-0.191251	0.00135491	1607.38	1469.43	1494.04	1346.13	1326.61	1304.12
HPS6	-0.191262	0.00313608	1083.9	1126.37	1126.62	963.824	970.53	971.385
TOR1AIP2	-0.191346	0.00186272	1618.99	1483.72	1485.33	1275.71	1342.35	1377.92
SNX3	-0.191983	2.51e-09	9010	9218.7	9182.78	7922.88	8070.63	7968.31
PIGN	-0.192085	0.000899946	1472.29	1454.18	1432.22	1239.49	1278.58	1277.29
BMT2	-0.192346	0.034896	547.756	559.373	514.556	473.864	480.296	442.758
OPTN	-0.192657	1.14e-08	12053.8	11748.7	11598	10048.7	10578.1	10280
WNK4	-0.192792	0.0120507	840.103	876.701	857.593	797.821	740.319	689.63
TMEM120B	-0.192837	0.00669346	943.533	911.007	928.987	811.906	829.753	768.789
CCDC12	-0.193122	0.00543106	1216.88	1350.31	1233.72	1097.63	1167.62	1025.05
GTF2I	-0.193126	0.000322613	2068.6	2062.15	2154.87	1739.51	1902.97	1828.73
SPARC	-0.193148	3.02e-14	98653	97492	98106.9	84165.6	86202.4	86402.3
CGN	-0.193266	0.0283445	547.756	562.232	573.76	499.016	472.015	487.034
NCBP2	-0.193282	1.59e-06	4222.68	4046.17	4178.26	3659.11	3574.07	3627.93
NUCB2	-0.193474	2.28e-06	5338.24	4943.83	5234.37	4471.02	4575.24	4481.25
RARG	-0.193625	0.000632539	1628.49	1753.4	1655.11	1430.65	1463.25	1491.96
PDHB	-0.193696	5.9e-06	4365.16	4321.57	4090.33	3764.75	3616.3	3762.1
SCAI	-0.193714	0.0419221	468.6	460.268	456.222	390.359	405.768	397.141
ZNF76	-0.193736	0.000499617	1900.79	1826.78	1871.03	1534.27	1657.85	1682.48
PIM1	-0.193736	0.00018987	1899.73	1962.1	1909.34	1661.04	1706.71	1652.96
TTC31	-0.193834	0.0048757	1211.61	1100.64	1074.39	983.946	963.077	991.51
TIMM9	-0.193957	0.00861029	823.217	877.654	872.394	767.639	738.663	724.514
FEM1B	-0.193977	0.00153947	1552.5	1567.58	1468.79	1309.92	1400.31	1266.56
PALM	-0.194054	0.0160804	718.732	766.161	775.752	608.678	675.727	674.871
PIAS3	-0.194164	8.77e-05	2356.72	2300.39	2332.48	1982.98	2103.37	1991.07
PLEKHA5	-0.194173	0.000482319	1858.57	1823.92	1986.83	1669.09	1664.48	1595.27
RBBP9	-0.194355	0.000556005	1681.26	1652.39	1652.5	1382.35	1490.57	1461.1
ORAI1	-0.194552	0.00619072	1214.77	1421.78	1289.44	1067.45	1180.04	1157.88
JUP	-0.194559	5.46e-07	4538.25	4619.83	4576.15	3892.52	4045.25	4037.15
JMJD8	-0.194723	0.0131448	752.505	821.431	745.279	665.019	658.337	686.946
MBD4	-0.194816	7.9e-05	2353.56	2266.08	2315.94	2062.46	1956.79	2020.59
SERTAD1	-0.194898	0.0378222	551.977	535.55	565.054	425.572	500.999	499.109
DPP7	-0.194991	2.42e-05	3608.43	3842.24	3611.47	3142.99	3343.86	3134.19
XRN1	-0.195002	0.000238323	2301.84	2106.94	2136.58	1868.29	1934.43	1883.74
MDM1	-0.195074	0.0339527	615.302	528.88	615.552	513.101	487.749	519.235
REST	-0.195087	0.00050242	1562	1549.47	1608.1	1355.19	1386.23	1360.48
KLF9	-0.195275	0.00143539	1425.85	1478.96	1372.15	1282.75	1195.77	1237.04
CSRP1	-0.19528	2.9e-06	5145.1	5466.99	5520.81	4608.85	4611.67	4848.87
P2RX6	-0.195318	0.0203097	752.505	707.079	740.055	592.581	690.633	611.812
INTS7	-0.195443	0.00156195	1348.81	1336.02	1302.5	1177.11	1101.37	1188.74
RAP1B	-0.195491	2.16e-06	4489.7	4205.31	4373.29	3825.11	3736.37	3822.48
KDM5D	-0.195598	0.0434401	458.046	435.492	463.187	392.371	397.487	375.674
JPT1	-0.195601	2.76e-08	6935.07	7141.3	6859.87	6164.25	6033.52	6047.01
PARP4	-0.195769	6.54e-06	3042.74	3018.9	2972.41	2603.73	2643.29	2613.62
PTK2B	-0.195918	0.00597732	898.151	908.148	903.738	764.621	809.879	770.131
CNDP2	-0.196158	1.41e-05	3211.6	3259.99	3163.95	2681.2	2828.78	2877.93
MEIS2	-0.196198	0.0412086	468.6	452.645	477.118	404.444	415.705	379.699
CITED2	-0.196329	3.71e-05	4656.45	5203.03	4749.41	4263.77	4345.85	4086.79
UBE2T	-0.196363	0.00148834	1298.15	1278.84	1245.9	1092.6	1083.98	1144.46
VPS39	-0.196388	2.89e-05	2434.82	2395.68	2409.97	2071.52	2112.48	2113.16
TMEM51	-0.196439	0.0320922	491.819	526.974	534.581	447.705	452.969	437.392
C1orf216	-0.196722	0.00499986	994.193	986.289	928.116	850.137	847.971	815.749
TMSB4XP8	-0.196777	0.015514	879.153	936.736	994.286	853.156	849.628	716.463
DHX58	-0.197103	0.0105953	1664.38	1585.69	1541.06	1197.23	1546.06	1391.33
TLCD4	-0.197192	0.00326511	1117.68	1115.89	1034.34	943.703	937.406	948.576
SMYD2	-0.197239	0.0220007	762.003	680.396	774.881	618.739	602.855	699.021
AMOT	-0.197463	0.000169913	2134.03	2173.65	2074.77	1762.65	1878.12	1903.86
CHMP2A	-0.197543	0.000208686	2231.13	2181.27	2207.11	1839.11	1874.81	2046.08
DPH1	-0.197604	0.00339924	1083.9	1158.77	1198.02	985.958	1027.67	963.335
DCAKD	-0.197637	0.000325387	1906.06	2041.19	1860.59	1661.04	1676.07	1705.29
AKAP17A	-0.197708	0.03896	23.2189	86.7172	15.6718	13.079	9.93716	9.39184
TSEN54	-0.197716	0.00057032	1585.22	1596.17	1607.23	1367.26	1339.03	1458.42
JKAMP	-0.197975	4.56e-06	3203.16	3138.97	3102.14	2775.77	2715.33	2714.24
ATP11B	-0.198082	1.73e-05	2702.89	2657.74	2631.11	2258.65	2331.09	2354.67
MOB4	-0.198453	0.0406913	624.8	505.056	531.969	472.857	467.875	485.692
ROBO1	-0.198523	0.000719434	1927.17	1848.7	1868.42	1505.1	1692.63	1695.9
PATZ1	-0.198607	0.00410571	1080.74	1048.23	1002.99	884.344	942.374	874.783
TAF1	-0.198794	0.000262666	2239.57	2067.87	2067.8	1770.7	1888.06	1866.29
RCCD1	-0.198832	0.0104141	810.552	852.878	841.051	757.578	739.491	657.429
CBFB	-0.198912	5.06e-08	5272.81	5269.74	5290.96	4664.19	4529.69	4572.49
SERBP1	-0.199012	2.03e-09	10747.2	10673.8	10460.9	9476.26	9028.74	9214.74
CC2D1A	-0.199069	8.43e-06	2920.31	2956.01	2999.4	2572.55	2625.07	2502.26
HNRNPUL2	-0.199113	0.000225545	2712.39	2626.29	2449.15	2335.11	2138.97	2278.19
C12orf43	-0.199299	0.00606056	946.699	1067.29	1001.25	907.484	863.705	831.849
ABCD4	-0.199399	0.000208772	2021.1	2019.27	1973.77	1663.05	1820.16	1724.07
ERP29	-0.199416	9.08e-09	5988.37	6028.27	5999.67	5244.69	5226.12	5186.98
UGDH	-0.199508	0.00262562	1198.94	1096.83	1120.53	973.885	1003.65	972.727
LRWD1	-0.199655	0.00980146	768.336	793.796	816.672	671.055	660.821	728.539
SLC12A4	-0.199696	6.12e-05	2210.02	2287.05	2221.04	1884.39	1986.6	1954.85
NECTIN3	-0.199727	0.00657791	885.486	850.972	927.245	743.493	775.099	784.89
HACD1	-0.200243	0.00209265	1096.57	1166.39	1148.39	991.995	998.685	956.626
USP21	-0.200744	0.003474	959.364	943.407	946.4	823.979	824.785	810.382
PTGES3	-0.201196	1.92e-10	12589.9	12269.1	12420.7	11020.6	10757.8	10585.9
GPATCH11	-0.20125	0.0164489	789.444	753.772	906.35	718.341	675.727	719.147
AC073349.2	-0.201483	0.0469061	13.7203	8.57642	4.35326	2.01216	1.65619	2.68338
MMP2	-0.201511	1.46e-09	9131.37	9018.59	9013.87	7658.28	7913.3	8013.93
DNAJC2	-0.201571	0.0113366	724.009	703.267	727.866	644.897	621.901	584.978
JOSD1	-0.201737	3.33e-06	2928.75	2972.21	2978.5	2568.52	2555.51	2576.05
IL1R1	-0.202268	0.00206379	1327.7	1314.1	1346.9	1069.46	1231.38	1136.41
RBM6	-0.202377	8.89e-05	3607.38	3178.99	3325.89	3012.2	2837.89	2899.4
XRCC1	-0.202444	0.00462661	954.087	992.006	907.22	797.821	842.175	817.09
REEP3	-0.202519	3.21e-07	4462.26	4411.14	4586.6	3912.64	3947.54	3798.33
RP2	-0.20252	0.000307356	1791.02	1714.33	1853.62	1580.55	1496.37	1563.07
ASS1	-0.20253	0.0418627	599.471	636.561	552.865	458.772	578.84	485.692
VPS26A	-0.202575	1.32e-07	4644.84	4634.13	4518.69	3927.74	4017.93	4014.34
INPPL1	-0.202699	9.42e-09	6214.23	6191.23	6258.25	5439.87	5458.82	5275.53
IRF2BP1	-0.202745	0.00313893	1037.46	1012.02	1001.25	867.241	915.047	841.241
SCPEP1	-0.202759	1.91e-05	3272.81	3066.55	3190.07	2647	2856.11	2739.73
PLAC8	-0.202847	0.00410781	912.926	951.03	939.435	839.07	783.38	795.623
PEX26	-0.203046	0.00120622	1401.58	1528.51	1574.14	1303.88	1253.74	1341.69
SH3GLB2	-0.20322	6.11e-06	3632.71	3901.32	3703.76	3213.42	3346.34	3161.03
DCAF17	-0.203228	0.0197533	670.183	605.114	594.656	556.362	527.498	517.893
BAK1	-0.203332	0.000148584	2075.98	2133.62	2116.56	1823.02	1912.9	1720.05
ZFP36L2	-0.203386	0.0051127	870.71	939.595	924.633	760.596	815.676	778.181
HOXB3	-0.203469	0.00529928	856.99	895.76	849.757	744.499	769.302	723.172
MAGEF1	-0.203684	0.000133075	2123.48	2304.2	2115.69	1852.19	1875.64	1933.38
C3	-0.203746	0.00407995	1775.19	1574.25	1548.02	1270.68	1469.87	1477.2
TP53I13	-0.203819	3.2e-05	2230.07	2357.56	2341.19	2010.15	1997.37	1987.05
CRTC3	-0.204022	0.00679848	769.391	766.161	791.424	673.067	656.681	674.871
MKRN2	-0.20415	0.000442307	1659.1	1553.29	1698.64	1419.58	1438.4	1377.92
ANKRD40	-0.204169	6.59e-06	2702.89	2672.03	2693.8	2358.25	2283.89	2342.59
GRN	-0.20433	7.52e-10	23607.3	24847.8	24057.9	20496.9	21638.2	20668.8
C12orf65	-0.204335	0.00127848	1220.05	1272.17	1208.47	1106.69	1049.2	1033.1
ITGB7	-0.204539	0.0306423	10.5541	10.4823	3.48261	2.01216	1.65619	0
PRR7	-0.204644	0.0146877	646.964	650.855	636.447	532.216	539.091	594.37
EPS15L1	-0.204721	0.000475238	1748.81	1624.76	1619.41	1394.43	1416.05	1502.69
TAF9B	-0.2048	6.81e-05	2580.47	2395.68	2663.33	2221.42	2187.83	2192.32
COG3	-0.204814	0.00939452	734.563	700.408	702.617	615.721	622.729	594.37
PDE4DIP	-0.205028	7.1e-07	4355.66	4173.86	4262.72	3613.84	3641.97	3821.14
MYH9	-0.205143	5.03e-11	17381.5	17903.8	17374.8	15047.9	14964.5	15607.9
PARP1	-0.205176	2.95e-09	6583.62	6706.76	6587.36	5729.62	5664.18	5822.94
LARS2	-0.205208	0.000611256	1572.56	1736.25	1622.03	1456.8	1360.56	1442.32
GNAI1	-0.205458	0.00449431	978.361	931.019	999.51	793.797	881.923	822.457
NR2F1	-0.205622	0.0144675	613.191	665.149	681.721	572.459	568.075	539.36
KCTD5	-0.205661	0.000174364	1726.64	1776.27	1707.35	1475.92	1546.06	1467.81
PIK3R4	-0.205689	4.73e-06	2706.06	2722.54	2763.45	2338.13	2350.14	2397.6
EXOG	-0.205876	0.0216498	664.906	595.585	609.457	523.161	500.171	583.636
ATP6V1C1	-0.205889	2.39e-06	4752.49	4492.14	4801.65	4085.69	4167.81	3872.12
CBX4	-0.205955	0.00379756	1049.07	1191.17	1050.88	945.715	961.421	920.401
SIK3	-0.206116	0.00167118	1131.4	1115.89	1197.15	1004.07	1004.48	953.943
MID1IP1	-0.206119	0.000198935	1839.57	1999.26	1857.1	1685.18	1617.27	1610.03
VAMP2	-0.206179	0.000899946	1367.81	1347.45	1386.08	1236.47	1184.18	1105.55
AAGAB	-0.20624	0.000274996	1566.22	1622.85	1558.47	1331.04	1358.08	1410.12
WDR20	-0.206382	0.0365413	429.55	434.539	477.988	368.225	391.69	386.407
TANGO2	-0.206553	0.045521	398.943	448.833	454.481	369.231	395.83	340.79
KATNB1	-0.206846	0.000271968	1534.56	1558.05	1554.12	1287.78	1349.8	1371.21
AAK1	-0.207004	0.00161037	1074.4	1056.81	1090.93	936.66	934.922	897.592
TAF6L	-0.207106	0.00723877	793.665	863.36	867.17	729.408	755.225	676.213
MAST2	-0.207135	0.000412116	1718.2	1685.74	1723.89	1504.09	1537.78	1361.82
MPHOSPH8	-0.207225	0.00173043	1413.19	1460.85	1528.87	1345.13	1285.21	1148.49
GNAQ	-0.207248	0.000641329	1928.23	1748.64	1881.48	1490	1616.45	1685.17
NBDY	-0.207717	0.00180772	1124.01	1150.19	1152.74	1040.29	974.67	927.109
SERTAD2	-0.207775	0.00035346	1472.29	1505.64	1534.09	1249.55	1301.77	1340.35
SESN1	-0.207806	0.0335376	534.035	511.727	553.735	397.401	476.984	492.401
UBL7	-0.208186	0.0021105	1032.19	1132.09	1141.43	937.666	948.999	957.968
GINS1	-0.208322	1.08e-05	3316.09	3510.62	3421.67	3098.73	2917.39	2816.21
CSRP2	-0.20838	0.00283234	1032.19	1058.71	1028.24	897.423	839.69	951.26
PTDSS2	-0.208421	0.0288376	454.88	471.703	448.386	383.316	395.002	394.457
CUL2	-0.208448	3.86e-07	3808.96	3772.67	3661.1	3261.71	3241.17	3193.23
LRRC37B	-0.208504	0.0313429	450.658	432.633	442.292	380.298	382.581	364.94
FADS2	-0.208508	1.9e-11	14722.9	15116.4	14768	12611.2	12799.9	13143.2
INPP5E	-0.208562	0.00579452	823.217	799.513	872.394	734.438	718.788	684.263
IDS	-0.208598	1.38e-06	2980.47	2951.24	3004.62	2566.51	2576.21	2566.66
OASL	-0.208635	0.00436691	1108.18	1073.96	1067.42	893.399	1018.56	864.05
DRAM2	-0.20869	0.00225609	1111.34	1080.63	1039.56	902.453	971.358	893.567
MYO1E	-0.208871	0.000131674	1675.98	1693.37	1770.91	1462.84	1479.81	1486.59
KMT5C	-0.208929	0.00834632	766.225	778.549	786.2	693.189	690.633	605.103
ALS2CL	-0.208956	0.00712607	855.934	771.878	815.802	717.335	713.82	656.087
PTMS	-0.208963	0.0390803	16414.7	19358.9	17650.7	15976.5	15720.6	13759.1
NFYA	-0.209207	0.000369189	1450.13	1390.33	1426.13	1207.3	1254.57	1203.5
DSTN	-0.20921	3.67e-10	12022.1	11324.7	11705.1	10105.1	9998.44	10163.3
IDH1	-0.209326	1.15e-05	2944.58	2749.22	2742.56	2419.62	2385.75	2466.03
APOBEC3B	-0.209327	0.0343682	511.872	501.244	489.307	390.359	476.156	406.533
TRIM58	-0.20934	0.018141	544.59	574.62	579.855	464.809	508.452	476.301
NAPG	-0.209379	0.000812523	1252.77	1292.18	1324.26	1128.82	1136.15	1054.57
RBX1	-0.209498	3.1e-05	2211.08	2227.01	2175.76	1946.76	1922.84	1816.65
TSNAX	-0.2097	0.00627001	730.341	758.537	753.115	651.94	626.869	644.012
STMP1	-0.209847	0.000201332	1691.82	1638.1	1768.3	1420.58	1475.67	1491.96
RC3H1	-0.20985	0.0312565	471.767	485.044	487.566	383.316	448.001	394.457
IST1	-0.2099	4.21e-08	5568.32	5500.35	5309.24	4764.79	4605.88	4758.98
CASP1	-0.209926	0.00352556	973.084	898.619	952.494	794.803	841.347	779.523
ADCK5	-0.210073	0.0346947	411.608	454.551	443.162	354.14	386.721	372.99
AIDA	-0.210073	0.00096969	1253.82	1203.56	1286.83	1035.26	1111.31	1066.65
SPART	-0.210102	7.46e-06	3025.85	2907.41	2788.7	2497.09	2504.99	2506.28
UMAD1	-0.210162	0.0320915	547.756	504.103	532.84	470.845	396.659	488.376
CSGALNACT2	-0.210291	0.000419738	1475.46	1397.96	1491.43	1280.74	1259.54	1206.18
NOL9	-0.21037	0.00265626	1203.16	1223.57	1289.44	1069.46	977.983	1153.86
CHTOP	-0.210511	4.99e-05	2087.59	2115.52	2201.01	1888.41	1854.94	1761.64
GSKIP	-0.21058	0.0317585	443.271	428.821	445.774	357.158	370.159	397.141
TNK2	-0.210596	0.000232587	1720.31	1812.48	1640.31	1502.08	1483.95	1455.74
FAM135A	-0.21061	0.015802	587.861	553.656	555.477	476.882	491.89	477.642
NTHL1	-0.210693	0.00944885	725.064	795.702	731.348	667.031	658.337	594.37
ZFP1	-0.210694	0.0140867	604.748	588.914	576.372	484.93	505.967	521.918
HCFC2	-0.210737	0.0038233	1005.8	890.042	986.45	817.943	812.363	841.241
HDDC2	-0.210857	0.00233353	1176.78	1049.18	1053.49	936.66	939.062	932.476
BRD8	-0.211452	4.02e-07	4840.09	4451.16	4638.84	3971	4039.46	3970.07
GGT7	-0.211535	0.00207644	996.303	991.054	1002.99	814.925	884.408	862.708
AKR7A2	-0.211649	2.49e-05	2035.88	2065.01	2096.53	1739.51	1799.45	1792.5
CIT	-0.211679	1.8e-05	2690.23	2539.57	2577.13	2161.06	2224.27	2335.89
MLST8	-0.211723	2.95e-05	2347.22	2463.34	2315.94	1985	2023.04	2127.92
DGAT1	-0.211983	0.00342983	1030.08	1119.7	1054.36	913.52	977.155	842.583
MINDY2	-0.212011	0.00388338	818.995	847.16	865.429	717.335	706.367	748.664
PAN2	-0.212014	1.91e-05	2299.73	2200.33	2187.08	1883.38	1939.4	1923.99
RSPRY1	-0.212311	0.00316456	1004.75	977.712	1088.32	830.016	894.345	908.325
ECHDC1	-0.212327	1.03e-07	3791.02	3808.89	3834.36	3315.03	3286.72	3238.84
TLE4	-0.2125	0.000443119	1509.23	1437.98	1457.47	1203.27	1321.64	1247.77
OSBPL3	-0.21256	0.000710367	1195.78	1204.51	1198.02	991.995	1053.34	1039.81
TOX2	-0.212682	0.000711188	1331.92	1389.38	1342.55	1235.47	1132.84	1113.6
SPATA2L	-0.212749	0.0228531	528.758	552.703	551.994	480.906	491.062	410.558
UBA5	-0.212852	0.000822708	1524.01	1381.76	1439.19	1314.95	1192.46	1215.57
VDR	-0.212869	0.00249323	900.261	908.148	921.151	787.76	792.489	752.689
LRSAM1	-0.21299	0.00358528	869.655	942.454	880.23	798.827	756.881	745.981
COG6	-0.213032	0.0057293	928.757	983.43	867.17	793.797	836.378	735.247
SPTLC2	-0.213056	3.72e-07	4676.5	4324.42	4520.43	3820.08	3877.15	3935.18
FBXO3	-0.213073	0.000722373	1157.78	1167.35	1174.51	976.903	1021.04	1000.9
ATP6V1A	-0.213131	1.3e-06	4187.85	3994.71	4302.77	3536.37	3698.28	3492.42
SLC17A5	-0.213204	3.92e-05	2185.75	2116.47	2261.09	1861.25	1942.72	1826.04
ZNF638	-0.213237	0.000217924	1734.03	1598.07	1613.32	1451.77	1401.14	1384.63
ARPC2	-0.213589	5.28e-10	7715.02	8089.47	7862	6745.76	6769.69	6860.07
C1orf35	-0.213628	0.00533344	769.391	844.301	824.508	720.353	667.446	699.021
SPIN4	-0.21367	0.000474598	1490.23	1369.37	1384.34	1246.53	1198.26	1188.74
RITA1	-0.21383	0.000815774	1293.93	1422.73	1330.36	1118.76	1207.37	1136.41
POC1A	-0.213844	0.00362138	959.364	1087.3	992.544	902.453	821.472	878.808
KCTD3	-0.214136	0.000211777	2173.08	2072.64	2200.14	1732.47	1810.22	1997.78
FLOT2	-0.214145	1.55e-09	6644.84	6700.09	6677.04	5592.8	5872.04	5754.52
PPOX	-0.214337	0.0266413	606.858	575.573	554.606	503.04	539.091	421.291
BDNF	-0.214364	0.0404253	396.833	464.08	392.664	358.164	343.66	360.915
USP20	-0.214538	0.00651273	904.483	839.537	992.544	775.687	812.363	743.297
TMEM44	-0.214697	3.59e-05	1825.85	1859.18	1816.18	1574.51	1563.45	1583.2
NT5C	-0.21472	0.0123682	687.069	822.384	732.219	672.061	606.167	633.279
L3MBTL2	-0.214805	0.0203179	484.431	512.68	527.616	441.669	414.049	444.1
ZSCAN31	-0.214907	0.0387001	509.761	429.774	468.411	361.183	434.751	391.774
CORO1C	-0.215139	1.35e-11	9904.99	9961.99	10151.8	8474.21	8662.72	8683.43
TMSB10	-0.215231	7.67e-07	35157.7	40734.2	38155.5	33141.3	32759.5	31980.6
SLC35F6	-0.215327	0.00108474	1284.43	1312.19	1299.01	1073.49	1199.08	1047.86
NEK8	-0.215331	0.0373055	407.387	373.551	410.078	323.958	351.941	330.056
RAD51B	-0.215452	0.0119256	648.019	639.42	639.93	554.35	581.324	496.426
SKAP2	-0.215542	4.17e-06	3319.25	3040.82	3163.95	2783.82	2692.97	2691.43
CFLAR	-0.215583	0.000395138	1841.68	1740.06	1765.68	1399.46	1595.74	1581.85
LUC7L3	-0.215637	2.17e-07	8299.71	7762.62	7928.17	7128.07	6950.22	6501.84
TGFBR2	-0.215823	7.82e-07	3612.65	3551.59	3540.95	2948.82	3058.16	3190.54
PTMA	-0.215928	2.5e-11	32773.5	32963	33745.6	29590.8	28282.8	27581.2
MBNL1	-0.215966	2.82e-08	5407.9	5248.77	5478.15	4496.17	4741.68	4612.74
TRAF6	-0.216183	0.0363681	471.767	399.28	418.784	369.231	375.956	340.79
CORO1B	-0.21667	3.9e-06	4080.2	4483.56	4341.08	3519.27	3748.8	3805.04
PBLD	-0.216757	0.00890052	621.634	658.479	638.189	523.161	554.825	555.46
ANP32A	-0.216829	1.77e-07	4830.59	4696.07	4803.39	4292.94	4000.54	3998.24
CFL1	-0.216972	1.12e-08	28269.1	30355.8	29900.8	26352.2	25430	24174.6
TPM2	-0.217076	4.39e-09	7347.74	7682.57	7702.67	6495.25	6340.74	6696.38
TRIM24	-0.217191	0.000620504	1346.7	1257.88	1307.72	1082.54	1170.93	1081.4
UBE2Q2	-0.217489	0.000575522	1253.82	1220.71	1204.98	1026.2	1023.53	1100.19
GLMP	-0.217914	6.19e-05	1754.08	1874.43	1900.64	1574.51	1575.87	1584.54
YWHAZ	-0.218071	1.1e-15	27253.8	27025.3	27146.1	23633.8	23289.4	22985.9
NRBF2	-0.218107	0.00283531	848.546	892.901	875.006	774.681	743.631	708.413
SEPTIN8	-0.218126	1.68e-09	5775.18	5559.43	5644.44	4826.16	4876.66	4856.92
ZDHHC8	-0.218153	0.000376596	1319.26	1324.58	1356.48	1171.08	1162.65	1076.04
VRK1	-0.2186	0.0135907	577.307	650.855	639.059	566.423	500.999	519.235
UCK1	-0.218618	0.000206962	1588.39	1632.38	1506.23	1293.82	1375.47	1368.53
BRD4	-0.21887	1.99e-05	3503.95	3880.36	3910.97	3383.45	3179.89	3099.31
IZUMO1	-0.218969	0.0386327	5.27703	8.57642	13.9304	2.01216	0.828097	4.02508
BLVRA	-0.218997	0.000359984	1259.1	1232.15	1300.76	1074.49	1093.92	1067.99
ARFGAP2	-0.219074	2.76e-07	3204.21	3175.18	3113.45	2688.24	2706.22	2735.71
TWIST1	-0.219086	0.0162416	543.534	591.773	648.636	485.936	505.967	524.602
LPIN2	-0.219092	1.09e-05	2315.56	2261.32	2322.9	1987.01	2023.87	1881.05
SMARCA1	-0.219104	9.4e-09	7083.89	6729.63	6957.39	6073.7	5997.08	5700.85
PARVA	-0.219174	2.01e-09	7083.89	6881.15	6794.58	5789.99	5915.93	6093.96
POLD1	-0.219178	3.15e-05	2008.44	2105.04	1940.69	1733.48	1714.99	1728.1
DYRK1B	-0.219231	0.00058709	1300.26	1209.28	1224.14	1059.4	1095.57	1022.37
AARS1	-0.21928	5.2e-10	13226.3	14240.7	13317.5	11743	11620.7	11589.5
TRPC1	-0.219299	0.00298612	963.586	869.078	978.614	810.9	771.786	814.407
FBXO31	-0.219685	0.000130869	1516.62	1612.37	1611.58	1329.03	1387.89	1329.62
CMTM7	-0.220087	0.00128676	1018.47	1068.24	1031.72	913.52	903.454	833.191
TIMP1	-0.220322	4.16e-09	5712.91	5768.12	5761.11	4956.95	5043.94	4748.25
C3orf18	-0.220772	0.0125172	540.368	592.726	551.994	461.791	484.437	481.667
PIGZ	-0.220984	0.0314811	439.049	380.221	445.774	355.146	353.597	358.232
ADNP	-0.221059	3.16e-07	3877.56	3627.83	3740.33	3128.91	3233.72	3254.94
TMSB4X	-0.221319	1.7e-10	45370.9	48019.4	46642.6	40753.3	40912.1	38200.7
TPM1	-0.221517	1.31e-10	7661.19	7337.61	7459.75	6353.39	6389.6	6481.71
SOX9	-0.221586	0.000140558	1712.92	1817.25	1813.57	1508.11	1604.85	1432.93
USP11	-0.22177	4.17e-08	4965.69	4911.43	4758.12	4035.39	4296.17	4175.35
CXXC5	-0.221857	3.03e-06	2891.81	2895.02	2815.69	2377.37	2565.44	2393.58
SCRN2	-0.222265	3.69e-06	2960.41	2955.05	2737.33	2421.63	2495.88	2466.03
MAX	-0.222341	3.45e-07	3699.2	3985.18	3931.87	3321.07	3248.62	3366.3
CBX2	-0.222372	0.0404693	355.672	331.622	363.062	284.721	288.178	312.614
HACD2	-0.222763	1.4e-11	8139.29	7991.32	8214.61	6929.88	6879	7021.07
CDKN1B	-0.223246	6.02e-07	3630.6	3653.56	3662.84	2958.88	3139.32	3257.63
PITX1	-0.223603	0.0335376	413.719	452.645	387.441	366.213	364.363	317.981
TM7SF3	-0.223938	6.58e-06	2461.21	2297.53	2358.6	2008.14	2070.24	1981.68
STYX	-0.224	0.000190106	1677.04	1600.93	1816.18	1467.87	1454.14	1412.8
PTPN1	-0.224002	1.71e-10	6901.3	7101.28	7103.66	6089.8	5884.46	6069.81
SHC1	-0.224098	1.17e-10	6480.19	6607.66	6489.85	5495.21	5662.53	5564
MECOM	-0.224289	0.00456074	697.623	707.079	675.627	580.508	598.714	580.953
DMAC2	-0.2243	6.54e-06	2184.69	2226.06	2163.57	1925.64	1821.81	1858.24
TNFRSF1A	-0.224348	2.13e-08	5765.68	6253.17	5906.51	5183.32	5079.55	5038.05
FAM120AOS	-0.224493	0.00179303	918.203	932.924	951.624	838.064	792.489	743.297
YWHAB	-0.224628	2.37e-14	20624.7	20718.7	20650.1	17959.5	17810.7	17181.7
ATP5F1A	-0.225387	2.7e-14	15721.3	16002.7	16164.5	13835.6	13512.1	13556.5
RIMKLB	-0.225395	0.0003298	1387.86	1273.12	1328.62	1143.91	1159.34	1077.38
COX5B	-0.225541	1.01e-06	3302.37	3601.15	3366.81	2910.59	2872.67	2977.21
TBL1X	-0.225654	0.000571044	1063.85	1090.16	1039.56	900.441	911.735	897.592
RALGAPA1	-0.225677	0.0048003	750.394	685.161	733.09	600.63	636.807	593.028
DSP	-0.225763	0.000122905	2611.07	2371.86	2598.9	1972.92	2230.07	2245.99
ZNF142	-0.226051	0.00841055	675.46	602.256	652.119	542.277	516.733	575.586
ARMC7	-0.226055	0.000462992	1073.35	1072.05	1093.54	910.502	916.703	924.426
PLAUR	-0.226206	0.00419841	721.898	721.373	779.234	607.672	651.712	619.862
ZFYVE1	-0.22627	2.07e-06	2807.38	2772.09	2644.17	2258.65	2380.78	2360.04
MORC3	-0.226287	0.00023116	1339.31	1305.52	1260.71	1087.57	1087.29	1145.8
SH2B3	-0.226432	6.66e-06	2174.14	2319.45	2267.18	1963.87	1877.3	1917.28
GTF2B	-0.226446	0.016535	507.65	572.715	526.745	487.949	446.344	415.924
CDC73	-0.226473	8.28e-05	1727.7	1619.04	1619.41	1437.69	1430.95	1341.69
ZNF609	-0.226547	1.09e-06	2837.99	2973.16	2902.76	2514.19	2384.09	2533.11
BZW2	-0.226574	0.0120507	508.706	499.339	514.556	423.56	429.782	430.683
FEN1	-0.227195	2.2e-09	5577.82	5624.23	5409.37	4589.74	4769.01	4797.89
PXYLP1	-0.227542	0.00841055	564.642	610.832	573.76	506.058	486.093	483.009
LEPROTL1	-0.227683	8.95e-05	1545.11	1450.37	1472.27	1280.74	1237.18	1277.29
ABHD8	-0.227697	0.000303838	1340.37	1399.86	1293.79	1094.61	1131.18	1202.16
LRP10	-0.227967	2.28e-09	10224.8	10745.3	10557.5	8748.87	9380.68	8786.74
REXO2	-0.228104	0.000948166	985.749	931.971	986.45	834.04	802.426	825.141
UBE2K	-0.228142	8.39e-08	3880.73	3850.81	3845.67	3323.08	3380.29	3132.85
KIFAP3	-0.228374	0.0216576	639.576	569.856	541.546	538.253	500.999	421.291
AHCYL2	-0.22839	0.0111654	515.038	506.009	516.297	428.59	441.376	422.633
PCYT1A	-0.228582	6.72e-08	3386.8	3422.95	3337.21	2938.76	2875.98	2812.19
DCAF11	-0.228589	2.18e-07	3335.08	3211.39	3212.71	2721.45	2725.27	2861.83
GPR4	-0.228774	0.0425269	11.6095	4.76468	12.1891	3.01824	2.48429	1.34169
DNASE1L1	-0.229098	0.0132281	493.93	505.056	544.158	432.614	449.657	413.241
LETM1	-0.229183	0.000233337	1211.61	1285.51	1227.62	1075.5	1052.51	1026.39
CEP85L	-0.229301	0.0456149	320.843	347.822	361.321	288.745	255.054	322.006
ZMYND8	-0.229448	2.7e-08	3832.18	3747.9	3799.53	3128.91	3271.81	3277.75
ZDHHC3	-0.22947	3.37e-07	2752.5	2802.58	2787.83	2407.55	2310.39	2378.82
DOK1	-0.229536	0.000685108	1126.12	1167.35	1115.31	894.405	983.779	1010.29
AIP	-0.229903	1.38e-07	4156.19	4118.59	3938.83	3436.77	3348.82	3606.47
DGCR6L	-0.229977	0.00018854	1290.76	1330.3	1261.58	1085.56	1132.84	1063.96
RBM15	-0.229979	0.0197915	504.484	472.656	536.322	450.724	439.72	372.99
BAG4	-0.230168	0.00461642	644.853	662.291	684.333	539.259	568.903	572.902
LINC00511	-0.230631	0.0123028	501.318	543.174	511.944	422.553	423.158	466.909
TMEM120A	-0.230666	0.00935178	528.758	565.091	558.089	485.936	450.485	453.492
DAZAP2	-0.230687	6.48e-14	9575.7	9505.54	9571.96	8130.13	8138.54	8106.5
PSPH	-0.230857	0.00293372	818.995	940.548	931.599	798.827	732.038	741.956
CBLB	-0.230985	0.000178052	1307.65	1342.69	1416.55	1115.74	1181.69	1145.8
ERF	-0.231111	8.26e-05	1555.67	1712.43	1590.68	1390.4	1391.2	1329.62
NSUN5P1	-0.231252	0.0160467	519.26	450.739	510.203	396.395	425.642	418.608
WDR19	-0.231574	0.00175846	927.702	887.183	894.161	775.687	799.942	700.363
DRAXIN	-0.231743	0.0314811	11.6095	6.67055	7.83588	2.01216	0.828097	2.68338
ANKRD13A	-0.231789	7.12e-07	2611.07	2589.13	2519.67	2136.91	2230.89	2176.22
FBXO44	-0.231877	0.0109379	493.93	500.291	499.755	408.468	428.954	415.924
ABCA3	-0.232061	2.87e-05	2200.52	2250.84	2154	1724.42	1926.15	1946.79
PPP2R5D	-0.232066	2.22e-07	3072.29	3282.86	3134.35	2723.46	2672.27	2655.21
ZDHHC12	-0.232127	0.000112336	1594.72	1697.18	1713.44	1376.32	1501.34	1349.74
G6PC3	-0.232357	1.49e-08	3768.86	3879.4	3742.07	3230.52	3270.98	3157
BLVRB	-0.232774	0.000148762	1883.9	2225.11	1978.12	1688.2	1720.79	1741.52
ARIH1	-0.23286	5.78e-05	1486.01	1406.53	1447.9	1220.37	1237.18	1211.55
MYL6B	-0.232915	7.21e-05	1501.84	1555.19	1548.89	1236.47	1301.77	1365.84
ARMCX6	-0.233015	0.00291608	861.211	944.36	803.613	713.31	753.568	727.197
MLPH	-0.233069	0.00137896	853.824	827.149	818.414	699.225	716.304	688.288
MPZL1	-0.23312	3.1e-09	4186.8	4308.22	4342.82	3640	3672.61	3576.95
E4F1	-0.233156	0.000452758	1065.96	1017.74	1045.65	872.271	904.282	861.366
TYSND1	-0.233162	0.00328152	870.71	944.36	825.379	747.517	784.208	681.579
RAD52	-0.233233	0.0320254	327.176	343.057	332.589	281.702	284.037	268.338
TMEM87B	-0.233369	0.000361906	1205.27	1119.7	1184.09	965.836	966.389	1037.13
TBC1D2B	-0.233472	2.36e-06	2241.68	2227.01	2263.7	1860.24	1970.04	1864.95
TMEM179B	-0.233539	0.0130237	493.93	516.491	572.019	418.529	453.797	456.175
TET2	-0.233555	0.00102124	917.148	930.066	938.564	762.608	825.613	755.373
UNK	-0.233622	2.48e-06	2072.82	2097.41	2032.1	1762.65	1748.11	1740.17
SSBP4	-0.233682	1.4e-05	1919.78	2045.95	2014.69	1716.37	1730.72	1606.01
ZDHHC24	-0.233774	0.000444119	1171.5	1263.59	1280.73	1086.57	1068.25	975.41
TMEM102	-0.2339	0.0213197	423.218	431.68	437.068	356.152	330.411	399.824
ZNF414	-0.23405	0.00485121	669.127	699.455	702.617	599.623	607.823	525.943
WDR90	-0.234155	3.6e-05	1995.77	2129.81	2120.91	1773.72	1856.59	1638.21
ADAMTSL5	-0.234156	0.0117214	492.875	491.715	527.616	431.608	399.971	440.075
ACTR10	-0.234181	5.99e-09	4252.23	4160.52	4334.11	3674.2	3524.38	3614.52
KCTD10	-0.234271	2.34e-07	3105	3080.84	2915.82	2548.4	2559.65	2601.54
NDUFA4	-0.234475	2.04e-06	2226.91	2173.65	2144.42	1883.38	1845.83	1804.58
DDX60	-0.234536	6.29e-05	3350.91	3026.52	3200.52	2483	2929.81	2669.97
CYBC1	-0.234627	5.45e-09	3622.15	3606.86	3591.44	3076.59	3036.63	3056.37
INF2	-0.234767	1.06e-06	2309.23	2300.39	2393.42	2005.12	1975.84	1945.45
NUDT14	-0.234949	0.00502758	597.36	613.691	590.303	510.082	499.343	503.134
GSR	-0.234993	1.08e-07	3254.87	3478.22	3356.37	2893.49	2862.73	2782.67
KCTD17	-0.235023	0.000827407	936.145	1017.74	932.469	804.864	810.707	817.09
INPP5K	-0.235296	0.000100955	1360.42	1483.72	1431.35	1166.05	1215.65	1231.67
ARSA	-0.235363	0.00737363	684.959	606.067	592.044	512.095	547.372	513.868
NCOR1	-0.235491	7.73e-11	5782.57	5666.16	5876.04	4879.49	4843.54	4965.6
TBC1D17	-0.235577	0.000238655	1320.31	1331.25	1414.81	1097.63	1215.65	1110.92
NFKBIZ	-0.235736	0.016493	591.027	526.021	564.183	458.772	525.014	410.558
ING4	-0.235942	4.38e-05	1670.71	1583.78	1567.18	1298.85	1384.58	1385.97
HNRNPH2	-0.235955	1.41e-09	5126.11	5089.63	4935.73	4236.6	4396.37	4183.4
PCBP1	-0.236033	6.35e-07	2802.1	2983.64	2942.81	2505.14	2509.13	2360.04
FAM131A	-0.236175	0.00044868	1033.24	984.383	990.803	835.046	857.909	838.557
CDK2AP1	-0.236205	0.000139091	1207.38	1250.25	1229.36	1066.44	1008.62	1037.13
NIT1	-0.236253	0.00513023	620.579	602.256	666.05	535.234	537.435	509.843
ADAL	-0.236402	0.0205319	456.991	546.032	598.139	467.827	437.235	432.025
SELENOM	-0.236576	0.000100856	1285.48	1333.16	1319.91	1063.43	1122.07	1139.1
DPY19L3	-0.236595	0.0019845	911.871	821.431	889.807	692.183	775.927	732.564
EIF4EBP2	-0.236623	4.37e-10	4798.93	4734.19	4724.16	3931.76	4036.97	4100.21
C9orf116	-0.236781	0.0220851	428.495	454.551	435.326	328.988	407.424	358.232
SH3BP5	-0.236879	0.00369337	652.241	723.278	669.532	580.508	558.137	579.611
ADGRL1	-0.237004	1.15e-05	1701.31	1741.01	1669.91	1464.85	1419.36	1431.59
OGDH	-0.237216	1.1e-09	4682.84	4965.75	4839.09	4097.76	4085.83	4076.06
PLD1	-0.23727	1.92e-05	1721.37	1619.04	1663.82	1401.47	1439.23	1375.23
MOB1A	-0.237428	1.33e-10	5079.67	5098.21	5218.69	4349.28	4290.37	4398.07
USP30	-0.237517	0.000529737	943.533	967.23	962.942	832.028	794.145	791.598
TNKS2	-0.237523	1.71e-08	3722.42	3534.44	3636.72	3017.23	3078.86	3116.75
TMEM159	-0.237676	0.0241156	398.943	364.975	394.406	326.976	297.287	343.473
PHF13	-0.237707	2.73e-07	3874.4	3848.91	3656.74	3106.77	3368.7	3124.8
SDCBP	-0.237815	4.04e-13	9907.1	9637.04	10002.9	8404.79	8193.19	8420.46
SGCB	-0.237854	1.97e-05	1746.7	1741.97	1719.54	1528.24	1472.36	1383.28
WT1	-0.237861	0.000260464	1096.57	1175.92	1161.45	940.685	955.624	1000.9
ZNF384	-0.237878	0.000178051	1189.44	1159.72	1224.14	984.952	1035.95	984.802
TBC1D8	-0.238132	0.000713398	890.763	942.454	931.599	769.651	796.629	755.373
MRPS22	-0.238236	2.43e-08	3166.22	3138.02	3151.76	2666.11	2614.3	2716.93
RNF215	-0.238334	0.0421866	346.173	333.528	336.943	317.921	284.865	232.113
SLC16A7	-0.238359	0.00374502	641.687	623.22	644.283	553.344	528.326	516.551
NAP1L4	-0.238387	0.00764086	884.43	730.902	950.753	736.45	722.929	684.263
CAPN1	-0.238924	6.35e-11	5567.27	5803.38	5689.72	4847.29	4744.17	4836.8
CCNT2	-0.239219	0.00145744	768.336	773.784	752.244	647.915	646.744	627.912
ATF5	-0.239279	4.56e-05	1444.85	1431.31	1446.15	1240.5	1238.83	1152.51
LIMK2	-0.239643	0.00436691	676.515	656.573	728.737	537.247	607.823	579.611
RAB28	-0.239682	0.00966019	558.31	506.009	491.919	443.681	420.673	433.366
IL17RC	-0.239695	8e-05	1377.3	1354.12	1303.37	1088.58	1147.74	1159.22
MT-TP	-0.239702	0.0308869	343.007	345.916	384.829	327.982	284.865	276.389
BAX	-0.239951	6.26e-07	2426.38	2549.1	2418.67	2040.33	2076.04	2123.9
CNNM3	-0.239968	0.000525324	951.976	1035.84	981.226	814.925	852.112	825.141
NDUFB11	-0.240124	2.53e-08	4642.73	4961.94	4550.9	3966.97	3907.79	4076.06
NIPA1	-0.240397	2.21e-05	1531.39	1577.11	1555.86	1259.61	1338.2	1329.62
CCDC88A	-0.240416	1.81e-05	1807.91	1695.27	1858.84	1481.96	1492.23	1545.63
PIN1	-0.240493	1.17e-07	4347.22	4610.3	4257.49	3585.67	3680.06	3890.91
RAB27A	-0.240518	2.48e-05	1586.28	1591.4	1531.48	1319.98	1364.7	1269.24
CENPC	-0.240695	0.00558245	585.75	566.044	628.611	514.107	493.546	478.984
SNRNP200	-0.240918	1.75e-12	8336.65	8106.63	8050.06	6755.83	7009.84	6911.05
LRRFIP2	-0.240921	6.51e-06	1947.22	1844.88	1808.35	1570.49	1562.62	1580.51
PAQR4	-0.240972	0.00048952	1174.67	1377.95	1258.96	1086.57	1089.78	1018.34
ENOSF1	-0.241348	0.00033566	1096.57	1033.94	1091.8	889.374	940.718	868.075
MTAP	-0.241428	1.17e-06	2149.86	2100.27	2192.3	1839.11	1775.44	1815.31
CDK2AP2	-0.241486	4.7e-07	2580.47	2706.34	2549.27	2155.02	2257.39	2184.27
SRR	-0.241489	0.0294513	345.118	324.951	325.624	265.605	262.507	299.197
ERICH5	-0.241523	0.0240089	334.564	360.21	358.709	293.775	281.553	300.539
PRKAR1A	-0.241559	1.81e-15	12230	11903.1	12223.1	10183.5	10235.3	10285.4
TDRP	-0.241625	0.0286078	421.107	435.492	364.804	342.067	300.599	372.99
APOL6	-0.241956	3.12e-06	1941.95	2016.41	2036.46	1634.88	1727.41	1682.48
PNMA1	-0.242043	8.18e-11	5735.08	5748.11	5654.02	4670.22	4845.2	4945.48
CCNO	-0.242348	0.0190905	434.827	370.692	400.5	332.006	331.239	336.765
FKBP2	-0.242351	4.46e-07	3012.13	3066.55	2835.72	2433.71	2577.87	2486.16
PARD6B	-0.242403	0.0107985	448.548	469.797	446.645	370.237	387.549	377.015
TMEM59	-0.242439	6.55e-09	3995.77	3844.14	3959.73	3265.73	3419.21	3246.89
MRI1	-0.242458	0.00145621	920.314	954.842	823.638	761.602	733.694	763.423
C19orf54	-0.242596	0.000689011	965.697	944.36	902.867	826.997	769.302	756.714
TPD52	-0.242794	1.35e-06	2824.27	2545.29	2612.83	2233.5	2255.74	2220.5
KLHL42	-0.242815	0.000750323	953.032	875.748	924.633	744.499	798.286	759.398
BRF1	-0.24313	0.000215491	1126.12	1081.58	1153.62	922.575	975.498	916.376
COX14	-0.243156	5.12e-05	1306.59	1334.11	1361.7	1152.97	1091.43	1118.97
DYRK4	-0.243359	0.0221986	383.112	364.975	397.018	337.037	323.786	283.097
SPTLC1	-0.243372	6.64e-08	2792.6	2788.29	2734.72	2378.37	2281.41	2342.59
CCHCR1	-0.243454	0.00707221	522.426	604.161	566.795	489.961	465.391	454.834
CTBP2	-0.243479	7.05e-07	2253.29	2299.43	2343.8	1878.35	1935.26	1995.1
THAP7	-0.243778	0.00131496	795.776	909.101	882.842	709.286	729.554	728.539
ZFYVE19	-0.243805	0.000313018	1146.17	1103.5	1146.65	905.472	923.328	1026.39
ZNF513	-0.243953	0.0222272	356.727	359.257	352.614	294.781	310.536	275.047
PIK3R1	-0.244108	0.000201332	1115.56	1049.18	1090.93	888.368	908.422	933.818
WDTC1	-0.244172	6.6e-07	2789.44	2865.48	2786.96	2316	2500.85	2266.12
ELP3	-0.244243	9.8e-05	1194.72	1188.31	1164.06	1022.18	976.326	974.068
METRN	-0.244253	0.000551536	1515.56	1887.77	1613.32	1394.43	1400.31	1406.09
TMEM80	-0.244295	0.0119962	550.922	685.161	628.611	479.9	568.903	496.426
STARD3NL	-0.244311	0.000690809	896.04	928.16	907.22	808.888	734.522	741.956
NUPR1	-0.24432	0.0448072	2507.64	3068.45	2900.14	2595.69	2210.19	2156.1
R3HDM2	-0.244332	0.000394538	1000.52	1016.78	1036.95	873.277	881.923	794.282
GDI1	-0.244449	8.41e-09	4681.78	4735.14	4727.65	3761.73	4133.03	4003.61
GAA	-0.244488	7.29e-10	4742.99	4722.75	4701.53	3879.44	4123.92	3908.35
MORF4L1	-0.244885	4.42e-14	10459.1	10209.8	10160.5	8844.45	8569.15	8546.58
OGFRL1	-0.244928	5.84e-07	2376.77	2292.76	2361.21	1935.7	2037.12	1926.67
SLC25A11	-0.245049	6.55e-08	3097.62	3269.52	3178.75	2600.72	2658.19	2777.3
DPP3	-0.245132	7.35e-08	2812.66	2852.14	2804.37	2416.6	2411.42	2280.88
ADA	-0.245261	0.00182855	717.676	710.89	713.935	591.575	623.557	567.536
SUDS3	-0.245593	3.01e-07	2510.81	2498.6	2456.11	2101.7	2151.4	2005.83
IFITM1	-0.245679	0.0189591	6807.37	7015.52	7153.28	5303.05	6570.95	5467.39
ARFIP1	-0.245715	0.000249506	1063.85	1033.94	1119.66	868.247	912.563	913.692
SLC2A8	-0.24576	0.00082194	846.436	877.654	809.707	714.317	712.163	686.946
PDIA5	-0.245935	1.69e-05	3038.51	2635.82	2786.96	2224.44	2445.37	2421.75
PIGT	-0.245981	1.15e-11	9003.67	9618.94	9230.66	7616.02	7941.45	7873.05
XAF1	-0.24606	0.000520652	1436.41	1328.39	1406.98	1073.49	1288.52	1113.6
LRRC8C	-0.246271	0.020672	386.279	374.504	338.684	304.842	301.427	300.539
ARSD	-0.24663	0.000957553	773.613	789.984	811.449	649.927	651.712	685.605
PKN3	-0.246715	1.64e-05	1456.46	1535.18	1534.96	1239.49	1281.07	1274.61
SGMS1	-0.246898	8.04e-05	1372.03	1277.89	1333.84	1053.37	1129.52	1152.51
MCM5	-0.247031	3.32e-10	7734.02	8458.26	8209.39	6678.36	6840.08	6982.16
CROT	-0.247044	0.0212579	470.711	394.516	419.655	313.897	361.878	386.407
ATP11A	-0.247054	8.6e-06	1721.37	1691.46	1615.93	1374.3	1433.44	1402.07
P2RX4	-0.247171	0.00441493	805.275	769.019	740.055	583.526	721.273	610.47
RTN2	-0.247217	0.0323333	280.738	314.469	318.659	258.562	256.71	234.796
ZWINT	-0.247352	1.3e-09	4037.98	3861.3	4028.51	3369.36	3357.93	3285.8
LARP6	-0.247501	0.00011192	1306.59	1340.78	1277.25	1095.62	1029.32	1167.27
MAPRE1	-0.247531	3.7e-13	10963.6	10729.1	10789.1	8788.11	9141.36	9383.79
SEC31A	-0.247555	2.69e-09	4065.42	4350.15	4307.99	3523.29	3558.33	3610.49
TSPAN31	-0.247642	0.00340137	755.671	672.773	784.458	571.453	639.291	630.595
ANKRD9	-0.24777	0.00014721	1228.49	1303.62	1209.34	979.922	1078.18	1069.33
MAP9	-0.247771	0.00165834	707.122	690.879	719.159	609.684	567.247	589.003
MROH1	-0.247834	1.55e-06	1898.68	1957.33	1865.81	1594.64	1595.74	1606.01
PNKD	-0.247852	9.1e-06	1654.88	1637.14	1733.47	1449.76	1367.19	1394.02
TMCO6	-0.247855	0.00479238	553.033	529.832	531.098	440.663	448.001	452.15
NPC2	-0.248325	4.02e-14	9764.62	9894.34	10187.5	8290.1	8303.33	8496.93
GRHPR	-0.248648	2.2e-07	3306.59	3557.31	3435.6	2839.16	2769.98	3042.96
EXOC6B	-0.248709	0.000936493	776.779	790.937	787.941	653.952	679.04	625.228
NEK2	-0.248768	5.13e-05	1324.53	1257.88	1253.74	1091.6	1071.56	1038.47
MZT2B	-0.248912	0.000274375	1039.57	1134.95	1142.3	948.733	942.374	873.441
ADAM17	-0.249026	3.72e-06	1713.98	1680.98	1687.33	1389.4	1449.17	1412.8
EP400P1	-0.249035	0.011023	465.434	533.644	485.824	380.298	443.032	402.508
ROR2	-0.24914	0.0131363	403.165	404.045	437.068	331	338.692	362.257
DERA	-0.249143	2.98e-06	2043.27	1882.05	1921.53	1623.81	1614.79	1656.99
PSME2	-0.249176	1.39e-11	5566.21	5647.1	5546.93	4647.08	4811.24	4596.64
SPATA5	-0.249208	0.0336646	289.181	265.869	283.833	232.404	225.242	230.771
TSPOAP1	-0.249219	0.0018369	741.95	833.819	783.588	646.909	695.602	614.495
CAB39	-0.249228	1.11e-05	1934.56	1866.8	1936.33	1543.33	1710.02	1534.9
STMN1	-0.249457	1.77e-15	15127.1	14680.9	14937.8	12844.6	12448	12264.4
MT-ATP6	-0.249503	0.017809	58995.1	59611.9	62843.7	56142.3	49570.7	44290.6
HEBP1	-0.249586	3.82e-06	2144.59	2307.06	2160.96	1746.55	1906.28	1881.05
WASH2P	-0.249638	0.046531	281.793	292.551	279.48	274.66	218.618	201.254
IRF2	-0.249676	0.00010212	1288.65	1402.72	1258.09	1059.4	1115.45	1123
SRFBP1	-0.249685	0.00850331	484.431	462.174	503.237	406.456	375.956	422.633
SDHC	-0.2499	1.01e-08	3231.65	3229.5	3311.09	2648	2733.55	2816.21
MXRA7	-0.250155	2.01e-08	2869.65	3011.28	2980.25	2435.72	2495.88	2495.55
SPEG	-0.250215	1.71e-05	1702.37	1800.1	1668.17	1522.2	1399.48	1396.7
SAMD1	-0.250372	2.73e-06	2583.63	2915.03	2753.88	2384.41	2317.02	2196.35
PSD3	-0.250501	0.00071688	946.699	867.172	892.419	720.353	734.522	803.673
KLF11	-0.250761	0.00174425	662.795	672.773	645.154	546.301	551.513	547.41
DENND10	-0.25089	0.000133263	1065.96	1036.79	1025.63	873.277	857.909	878.808
TCF7L2	-0.251145	0.00266963	661.74	632.75	703.488	564.411	570.559	519.235
PCID2	-0.25123	9.14e-05	1177.83	1209.28	1138.81	997.025	1000.34	936.501
TUBGCP4	-0.251498	0.00053593	955.142	874.795	906.35	728.402	790.833	754.031
ST6GALNAC4	-0.25172	0.00152675	893.929	895.76	807.095	723.371	767.646	654.746
S100A16	-0.251781	1.28e-09	5069.12	5541.32	5197.8	4386.51	4383.12	4469.18
SLC22A5	-0.252306	0.00594461	526.648	500.291	534.581	420.541	412.392	464.225
TPRA1	-0.252332	1.79e-07	3126.11	3494.42	3258.85	2705.35	2765.02	2793.4
MT-CYB	-0.252552	0.00853583	44135	42986	44783.8	40617.4	36164.7	32741.3
EME2	-0.25273	0.00720584	532.98	517.444	548.511	441.669	478.64	393.116
PSAT1	-0.252801	0.0431434	3365.69	4206.26	3740.33	3424.7	2914.07	2876.59
GFOD1	-0.25305	0.015411	426.384	425.962	385.699	311.885	334.551	375.674
TMEM126B	-0.253377	9.81e-05	1102.9	1076.82	1063.07	881.326	894.345	927.109
LRRC41	-0.253563	6.31e-07	2099.2	2138.39	2020.79	1782.77	1714.99	1725.42
FKBP11	-0.253758	0.0317562	282.849	269.681	280.35	214.295	238.492	226.746
PCIF1	-0.253891	2.85e-06	1994.72	1882.05	1966.81	1545.34	1671.1	1658.33
RCAN3	-0.253945	0.00558859	478.099	498.386	511.944	400.42	419.017	410.558
SMAD5	-0.253999	1.27e-07	2865.43	2689.19	2818.3	2242.55	2399.83	2346.62
TMEM47	-0.254001	0.00410923	621.634	540.315	592.915	467.827	491.89	491.059
GOLPH3	-0.25447	1.26e-09	3253.82	3333.37	3332.86	2765.71	2790.69	2730.34
NID2	-0.2546	7.21e-06	2059.1	2285.14	2113.95	1762.65	1729.07	1903.86
MTPN	-0.254734	1.02e-11	4964.63	5167.77	5135.11	4242.64	4296.17	4222.3
TSHZ1	-0.254798	0.00815254	461.212	476.468	472.765	376.274	419.017	362.257
PCYOX1L	-0.255156	0.000387832	976.251	893.854	989.062	778.706	819.816	771.473
MANBA	-0.255203	0.000647894	862.267	838.584	896.773	677.092	718.788	766.106
ENY2	-0.255336	2.26e-09	3891.28	3689.77	3649.78	3135.95	3158.36	3073.82
TRIM3	-0.255547	0.00118324	854.879	793.796	904.608	747.517	708.851	654.746
SAP30	-0.255625	0.00930239	437.994	452.645	486.695	373.256	404.111	352.865
AC091230.1	-0.255723	0.00139484	705.011	714.702	787.07	600.63	630.182	595.711
MFSD6	-0.255725	0.00010388	1442.74	1256.92	1375.63	1080.53	1156.85	1148.49
EDEM1	-0.255811	2.12e-06	1867.01	1953.52	2026.01	1668.08	1628.87	1572.46
SPSB2	-0.25592	0.0486668	240.633	208.693	235.076	172.04	188.806	194.545
LZTS2	-0.255965	1.02e-08	3732.97	4052.84	3871.79	3140.98	3317.36	3269.7
TSPYL1	-0.256001	5.59e-09	3751.97	3739.32	3766.44	3132.93	3266.84	2977.21
FAAP100	-0.256118	1.77e-07	2421.1	2562.45	2554.5	2028.26	2158.85	2097.06
ITM2C	-0.256171	7.22e-11	4188.91	4278.68	4131.25	3489.08	3554.19	3469.62
DPY19L4	-0.256205	9.78e-07	2143.53	1966.86	2044.29	1691.22	1708.36	1728.1
CAMK1D	-0.256283	6.6e-05	1783.64	1693.37	1815.31	1352.17	1599.06	1443.66
RBM4	-0.256297	0.00951252	453.825	465.033	470.153	375.268	417.361	343.473
CEP78	-0.256472	1.72e-05	1296.04	1284.56	1327.75	1065.44	1089.78	1097.5
ATXN10	-0.256723	3.62e-07	3179.94	3071.31	3098.65	2692.27	2411.42	2700.83
CTDSP2	-0.256968	1.77e-15	8237.44	8209.54	8170.21	6885.61	6916.27	6750.05
UPF3B	-0.257043	1.94e-05	1787.86	1908.73	1926.75	1677.13	1461.59	1541.6
LCORL	-0.257319	0.00287587	676.515	585.103	652.99	513.101	520.045	550.094
TMED4	-0.257382	5e-09	3074.4	2962.68	2995.92	2486.02	2561.3	2475.42
TMEM52B	-0.257518	0.025186	377.835	350.68	367.416	342.067	255.882	299.197
PLPP5	-0.257525	0.00144941	697.623	648.949	668.661	550.326	540.747	578.269
CYP27A1	-0.257619	0.0019809	622.69	678.49	637.318	521.149	558.137	519.235
NDUFA12	-0.257712	4.05e-05	2063.32	2401.4	2037.33	1858.23	1749.77	1793.84
ZNF580	-0.258071	0.00022339	885.486	946.266	928.116	771.663	760.193	756.714
HACD4	-0.258134	0.039529	297.625	231.563	274.256	216.307	215.305	220.037
DYSF	-0.258298	3.83e-05	1197.89	1246.44	1179.73	1032.24	984.607	991.51
MELTF-AS1	-0.258301	0.0222535	316.622	316.375	293.41	245.483	260.851	248.213
IER5	-0.258372	2.74e-09	4525.58	4584.58	4517.82	3957.92	3820.84	3559.51
SH3KBP1	-0.258389	6.83e-10	3616.88	3831.76	3731.62	3151.04	3088.8	3077.84
BTG1	-0.258477	4.6e-06	1727.7	1649.53	1755.24	1383.36	1483.95	1391.33
CAVIN3	-0.258757	9.49e-06	1451.18	1526.6	1426.13	1193.21	1238.01	1226.31
RAB9A	-0.258763	0.000326944	998.414	1131.14	1012.57	906.478	864.533	827.824
ARRB2	-0.258829	2.05e-08	2771.5	2913.13	2828.75	2363.28	2300.45	2435.17
ARSK	-0.258891	0.0037481	516.094	544.126	522.392	435.633	448.001	417.266
METTL7B	-0.259057	0.0218716	295.514	345.916	351.744	262.587	275.756	273.705
ABRACL	-0.259115	7.83e-05	1143	1147.34	1145.78	1011.11	919.188	917.717
EID1	-0.260023	1.54e-11	4935.08	4946.69	4886.97	3984.08	4089.97	4234.38
CXXC1	-0.260326	1.3e-06	1916.62	1914.45	1817.05	1516.16	1613.96	1555.02
NKAPD1	-0.260374	8.92e-05	1023.74	1026.31	1059.58	885.35	835.55	857.341
TRMT10B	-0.260864	0.0161809	339.841	344.963	347.391	291.763	260.851	293.831
CCNK	-0.261051	0.00666755	456.991	426.915	452.74	364.201	375.956	354.207
FLCN	-0.261478	1.55e-05	1306.59	1383.66	1411.33	1113.73	1160.99	1124.34
SLC12A2	-0.261549	7.39e-05	1271.76	1148.29	1262.45	980.928	1053.34	1010.29
RBM39	-0.261563	2.79e-12	11611.6	11175.1	11500.5	9654.34	9833.65	9016.17
BST1	-0.261603	0.00216731	677.571	605.114	605.974	509.076	533.295	508.501
PSMD10	-0.261623	2.02e-07	2899.2	2695.86	2687.71	2225.45	2250.77	2408.34
COL4A6	-0.26165	0.000282631	855.934	892.901	866.3	726.39	742.803	686.946
P4HTM	-0.261661	1.95e-05	1476.51	1507.54	1432.22	1161.02	1295.97	1194.11
CLSPN	-0.26202	4.46e-05	1214.77	1173.06	1300.76	1028.21	1010.28	1017
PDZD8	-0.262073	6.96e-07	2145.64	2036.42	2070.41	1747.56	1650.4	1799.21
SHISA5	-0.26214	1.19e-11	10290.2	10407	10484.4	8329.33	9146.33	8454
ARL6IP1	-0.262329	5.09e-11	6220.56	5763.36	6231.26	5077.68	5013.3	5052.81
MRPL16	-0.262338	2.62e-07	2130.86	2283.23	2295.04	1833.08	1841.69	1901.18
TBC1D10A	-0.26243	0.0070804	486.542	501.244	491.919	364.201	446.344	398.482
RAB27B	-0.262621	0.00253468	646.964	570.809	619.034	479.9	525.014	503.134
MT-ND3	-0.262639	0.0140802	17258	17323.4	17976.4	16197.9	13934.4	12731.3
PPP1R15B	-0.262695	3.22e-07	2284.95	2377.58	2504.87	2002.1	2023.87	1915.94
TCEAL4	-0.263085	9.35e-09	3788.91	3988.99	3756	3355.28	3136.83	3076.5
NAAA	-0.263153	0.0193386	321.899	322.092	354.356	289.751	248.429	277.73
TMEM164	-0.263157	7.31e-06	1549.34	1672.4	1683.84	1321.99	1412.73	1324.25
ABCB8	-0.263161	8.16e-10	3892.34	4110.01	3966.69	3363.32	3383.6	3181.15
PEG10	-0.263182	9.32e-08	2567.8	2561.49	2560.59	2096.67	2042.92	2255.38
KLHL8	-0.263629	0.000733098	816.884	737.573	826.25	668.037	627.698	669.504
GGPS1	-0.263648	0.00738942	435.883	438.351	442.292	328.988	375.956	372.99
RGL1	-0.263833	0.00119534	802.109	733.761	738.314	616.727	582.98	678.896
LIG1	-0.263946	5.1e-08	2315.56	2265.13	2275.02	1857.22	1948.51	1873
MZF1	-0.264055	0.00143368	651.186	634.655	648.636	524.168	560.622	500.451
MRNIP	-0.264099	0.00102169	867.544	729.949	789.682	645.903	662.478	654.746
DOP1B	-0.264323	2.63e-06	1582.05	1725.77	1649.89	1364.24	1359.74	1383.28
GMPR	-0.264505	4.67e-07	2223.74	2302.29	2323.77	1792.83	1989.92	1887.76
RALGPS2	-0.264604	4.4e-05	1488.12	1332.2	1429.61	1182.14	1103.03	1234.36
EPHX1	-0.264835	8.24e-08	2426.38	2422.36	2423.03	1923.62	2099.23	1996.44
CEP55	-0.264866	1.76e-09	2994.19	2940.76	2969.8	2522.24	2408.11	2456.64
MTHFD1	-0.265027	6.24e-18	15008.9	15075.4	14977	12122.3	12534.1	12756.8
TMEM129	-0.265058	1.04e-05	1540.89	1682.89	1540.19	1256.59	1323.3	1363.16
NGRN	-0.265171	0.000561373	829.549	890.995	781.846	683.128	708.023	664.137
REPIN1	-0.265222	2.84e-15	16940.3	18017.2	17386.1	14745.1	14620.1	14086.4
LANCL1	-0.265333	1.35e-10	3658.04	3496.32	3567.07	2961.9	2964.59	2963.8
MZT1	-0.2656	3.78e-05	1299.2	1190.22	1316.43	1071.47	1058.31	1007.61
COL1A2	-0.265626	5.7e-15	7011.06	6834.46	6882.51	5660.2	5760.24	5785.38
CEBPG	-0.265631	7.68e-06	1502.9	1634.29	1604.61	1324	1348.97	1239.72
ARHGAP28	-0.265828	0.000929567	1050.13	894.807	974.261	725.383	857.909	813.065
LRRC7	-0.265914	0.00128074	649.075	636.561	626.87	521.149	501.827	552.777
SCAMP4	-0.266051	1.03e-10	4788.38	5215.42	5030.63	4138.01	4205.91	4118.99
MAT2B	-0.266056	4.88e-12	4674.39	4557.89	4494.31	3778.84	3842.37	3754.05
DECR1	-0.26607	7.31e-06	1625.33	1535.18	1477.5	1272.69	1313.36	1237.04
ZFHX2	-0.26619	0.0379704	282.849	240.14	224.628	201.216	193.775	206.621
PAGR1	-0.266272	0.049806	191.028	189.634	208.957	149.906	163.135	159.661
PCBD2	-0.266369	0.00999995	381.002	383.08	392.664	314.903	332.895	291.147
TBC1D15	-0.266451	8.24e-08	2104.48	2033.57	2086.08	1691.22	1737.35	1721.39
TMEM63B	-0.266622	6.01e-09	2659.62	2705.39	2644.17	2243.56	2240	2140
UBE2O	-0.266974	7.81e-07	1768.86	1755.31	1811.83	1418.57	1469.87	1529.53
RHOA	-0.267007	2.32e-21	23747.7	24108.3	23635.6	19535	19660.7	20142.8
ACAA2	-0.267135	3.73e-08	2392.61	2409.02	2325.51	1897.47	2004.82	1993.75
UBXN2B	-0.267168	3.18e-06	1459.63	1538.04	1545.41	1236.47	1236.35	1286.68
BTBD19	-0.267364	0.0159231	319.788	327.81	339.555	257.556	286.522	254.921
POMK	-0.267565	0.0490695	229.023	191.54	254.231	189.143	182.181	167.711
RSU1	-0.267582	9.29e-09	2556.19	2659.64	2653.75	2186.21	2118.27	2216.48
CDK10	-0.267758	4.61e-07	2257.51	2207.95	2186.21	1779.75	1946.86	1756.27
TNRC18	-0.267773	4.96e-08	3420.57	3877.5	3745.55	3112.81	3012.62	3010.76
VPS36	-0.267804	1.6e-05	1259.1	1252.16	1224.14	1072.48	1011.93	992.852
ENTPD7	-0.267846	0.00143368	600.526	602.256	631.223	478.894	515.904	509.843
GIGYF2	-0.268126	1.35e-07	2102.37	2081.21	2133.1	1666.07	1771.3	1785.79
SKI	-0.268567	1.35e-10	3483.9	3587.8	3655	3001.14	2952.99	2922.2
DSC3	-0.268645	0.0069307	436.938	407.857	404.854	329.994	351.941	334.081
FBXO2	-0.268665	0.00139989	720.842	715.655	804.483	583.526	664.962	583.636
ANP32E	-0.268676	6.02e-11	4577.3	4454.02	4709.36	3877.43	3824.15	3660.14
UQCC2	-0.268882	1.3e-07	2355.67	2581.5	2427.38	2000.09	1994.89	2097.06
LRFN4	-0.269055	0.00190596	648.019	649.902	631.223	525.174	571.387	473.617
MXRA8	-0.269087	0.0207008	326.12	361.163	336.072	293.775	298.115	229.429
CNPY4	-0.269138	0.00415647	645.909	558.421	541.546	467.827	505.967	444.1
CDKN3	-0.26915	1.47e-10	3190.49	3177.09	3213.58	2647	2612.65	2669.97
CAV2	-0.269276	2.73e-09	3097.62	2986.5	2978.5	2580.59	2432.12	2478.1
HMG20A	-0.269417	0.000120067	893.929	890.995	888.066	746.511	715.476	737.931
AZI2	-0.269489	0.000256114	911.871	881.466	981.226	790.779	768.474	716.463
DHX35	-0.269521	2.57e-05	1173.61	1152.1	1161.45	972.879	912.563	992.852
TMEM14A	-0.269777	4.31e-07	1797.36	1749.59	1867.55	1481.96	1496.37	1490.62
PRKAR2B	-0.269778	0.0483908	222.691	193.446	208.086	166.003	148.229	187.837
C1QTNF2	-0.269971	0.014448	350.395	316.375	335.201	258.562	285.693	265.655
CDAN1	-0.270091	0.00103454	684.959	656.573	629.482	561.392	520.873	531.31
FBXO25	-0.270109	5.46e-05	1002.64	1013.92	995.156	799.833	828.097	851.974
OGT	-0.270207	2.31e-10	8785.2	7891.26	8396.58	6898.69	7131.57	6668.21
BTN2A2	-0.270316	6.99e-08	2196.3	2113.61	2137.45	1742.53	1829.27	1741.52
AL022476.1	-0.270749	0.031586	15.8311	7.62349	6.96522	2.01216	2.48429	2.68338
SETDB2	-0.270841	0.0136817	325.065	312.563	334.331	258.562	264.991	264.313
NBPF8	-0.270863	0.000817805	691.291	703.267	646.895	551.332	575.527	540.702
SLC30A4	-0.271002	0.0149377	421.107	363.069	398.759	291.763	300.599	371.649
TUSC1	-0.271069	0.00113238	642.742	612.738	673.885	548.313	516.733	513.868
LOXL2	-0.271172	4.23e-14	18181.5	19862	19117.8	15413.1	15998	15846.7
HEATR6	-0.271374	4.87e-05	1039.57	1013.92	1008.22	848.125	857.08	805.015
TOR1AIP1	-0.271389	5.07e-08	2466.48	2276.56	2343.8	1966.89	1914.56	1964.24
ZCCHC8	-0.2714	4.15e-05	1081.79	1092.06	1131.85	902.453	868.674	955.285
ZFAND2A	-0.271797	0.027835	293.403	243.952	254.231	217.313	211.993	205.279
NCOA1	-0.271929	0.000582757	782.056	697.549	754.856	594.593	628.526	603.761
DLK2	-0.271976	0.0125977	334.564	364.022	388.311	285.727	313.849	279.072
RUNX2	-0.272674	0.000269691	779.945	821.431	815.802	668.037	681.524	626.57
FBXO34	-0.272724	1.09e-09	3016.35	3045.58	2971.54	2393.46	2516.59	2542.51
FMNL2	-0.272897	1.53e-05	1639.05	1421.78	1601.13	1253.58	1300.11	1274.61
UNC119	-0.272996	2.11e-06	1499.73	1475.15	1413.94	1193.21	1206.54	1208.86
OAZ2	-0.273001	5.59e-10	3145.11	3105.62	3028.13	2590.66	2576.21	2474.08
PRKACA	-0.27315	8.73e-15	5744.58	5886.29	5897.8	4818.12	4841.88	4812.65
GOLPH3L	-0.273413	1.38e-05	1174.67	1203.56	1169.29	934.648	992.06	987.485
DDIT3	-0.273605	0.00608829	421.107	473.609	428.361	368.225	370.987	331.398
HRH1	-0.273632	0.000365365	949.865	823.337	953.365	768.645	725.413	737.931
PHPT1	-0.273652	3.31e-10	3424.79	3320.98	3247.54	2680.2	2754.25	2802.79
ACTG1	-0.273846	2.55e-19	124955	132863	130591	108645	107506	105751
FKBP1C	-0.273893	0.011891	381.002	346.869	389.182	280.696	291.49	336.765
ACSF2	-0.274008	1.86e-09	2940.36	2874.06	2790.44	2301.91	2396.51	2388.21
UCKL1	-0.274035	1.56e-06	1535.62	1582.83	1613.32	1297.84	1341.52	1243.75
CYTH2	-0.2741	1.1e-08	3444.85	3255.23	3439.95	2839.16	2881.78	2612.27
NFYB	-0.274263	2.52e-06	1493.4	1491.34	1601.13	1273.7	1272.79	1219.6
ARAF	-0.274438	7.84e-12	3841.68	3986.13	3923.16	3187.26	3233.72	3271.04
PGAP2	-0.274485	8.36e-05	1178.89	1149.24	1053.49	873.277	922.5	978.093
KCNMA1	-0.274618	3.99e-07	1729.81	1722.91	1805.73	1454.79	1401.97	1474.52
RABEP2	-0.274715	0.000676329	984.694	1198.79	1060.46	800.839	920.016	932.476
MR1	-0.274726	5.5e-07	1579.94	1607.6	1574.14	1329.03	1289.35	1296.07
DHX57	-0.274866	0.000429228	764.114	696.596	760.951	608.678	597.886	610.47
RNF169	-0.27513	0.00319213	545.645	527.927	531.969	408.468	480.296	410.558
CASP8AP2	-0.275436	2.18e-08	2528.75	2417.6	2574.52	2030.27	2135.66	2012.54
SLC2A10	-0.275715	0.00863754	433.772	382.127	438.809	325.97	369.331	315.298
MAPK8IP3	-0.27584	2.16e-06	1892.34	2117.42	2002.5	1593.63	1740.66	1593.93
ZNF367	-0.275842	1.49e-05	1470.18	1467.52	1554.12	1334.06	1170.93	1178.01
H2AZ2	-0.276184	2.85e-15	6460.14	6455.19	6258.25	5219.54	5265.87	5311.76
MAPK11	-0.276197	0.00408742	460.157	498.386	549.382	422.553	393.346	411.899
DBN1	-0.276262	1.29e-09	4978.35	5502.25	5278.77	4420.71	4423.69	4106.92
ASAH1	-0.276281	1.07e-08	3527.17	3230.45	3331.12	2649.01	2872.67	2765.23
KAZALD1	-0.276529	0.00233591	567.808	566.044	525.004	485.936	437.235	422.633
LGALS3	-0.27687	1.6e-17	8130.85	8226.7	8075.31	6633.08	6788.74	6699.07
CPNE8	-0.276939	0.000364818	789.444	727.09	728.737	605.66	626.869	595.711
GATA6	-0.277026	2.3e-07	1833.24	1871.57	1944.17	1503.08	1596.57	1536.24
THAP11	-0.277331	4.27e-06	1362.53	1373.18	1333.84	1099.65	1160.16	1066.65
RFX3	-0.277339	0.032047	288.126	255.387	254.231	177.07	236.836	221.379
GTF2IP4	-0.277352	0.000830723	773.613	711.843	800.13	602.642	674.071	578.269
CERS6	-0.277464	9.52e-05	1070.18	962.465	1082.22	813.918	852.94	882.833
SREK1	-0.277662	3.39e-07	3059.62	2772.09	3008.11	2525.26	2476.01	2236.6
TRANK1	-0.277667	0.000130204	1521.9	1470.38	1450.51	1071.47	1352.28	1196.79
L3HYPDH	-0.277717	3.71e-06	1348.81	1382.71	1296.4	1110.71	1110.48	1074.7
ZC3H8	-0.277887	0.0227646	269.129	286.834	275.997	245.483	197.087	226.746
TMEM62	-0.278054	0.0078318	424.273	404.045	369.157	345.085	307.224	313.956
HAPLN3	-0.278114	0.0021105	551.977	554.609	534.581	407.462	472.015	452.15
CHURC1	-0.278345	1.12e-08	2293.4	2202.24	2280.24	1813.96	1884.75	1862.27
EFNA1	-0.278769	0.00331143	482.321	453.598	495.402	397.401	398.315	360.915
SYNGR1	-0.279098	0.00432184	598.415	524.115	531.969	390.359	479.468	468.25
HDAC6	-0.279249	9.5e-10	2986.8	3161.84	2965.44	2454.83	2540.6	2482.13
TPST1	-0.279272	0.00107302	663.85	597.491	595.527	492.979	496.858	520.576
APEX1	-0.279346	3.41e-15	6280.72	6393.25	6188.6	5264.81	5137.51	5098.43
SEPTIN2	-0.279429	6.74e-20	13827.9	13669.9	13767.6	11043.7	11527.1	11364.1
STX16	-0.279429	3.99e-09	3211.6	3086.56	3399.9	2665.11	2702.08	2585.44
SHFL	-0.279508	0.000273587	1034.3	1037.75	1036.95	767.639	944.859	813.065
AAMDC	-0.279592	0.00910294	362.004	410.715	363.933	307.86	285.693	327.373
GPX8	-0.279753	3.58e-08	2711.34	2879.77	2692.06	2374.35	2153.88	2267.46
CRTC1	-0.279911	5.82e-05	1099.73	1242.63	1278.12	989.982	1017.73	945.893
PAFAH1B3	-0.280011	0.000356077	822.161	864.313	894.161	739.469	727.897	626.57
BMP4	-0.280034	1.94e-12	4791.54	4879.99	4718.94	3947.86	4054.36	3798.33
CREB1	-0.280139	4.06e-07	1779.41	1670.5	1788.32	1388.39	1445.86	1457.08
SLC35A4	-0.280595	4.12e-15	5459.62	5547.99	5405.88	4518.3	4480.01	4479.91
ARHGEF19	-0.280631	0.00426053	421.107	431.68	462.317	342.067	348.629	377.015
PSMD5	-0.280632	1.89e-08	2283.9	2466.2	2436.96	1942.74	1939.4	2016.56
C16orf58	-0.280812	0.000690636	638.521	728.043	719.159	545.295	581.324	570.219
SPSB1	-0.281093	6.35e-07	1497.62	1528.51	1561.08	1285.77	1237.18	1230.33
C1R	-0.281263	1.07e-07	2301.84	2306.11	2442.18	1831.07	2027.18	1909.23
DENND3	-0.281322	3.31e-06	1478.62	1431.31	1364.31	1131.84	1207.37	1147.15
BCAT2	-0.28143	3.33e-08	2165.69	2258.46	2221.91	1761.65	1782.89	1909.23
CLK1	-0.281602	0.000316723	835.882	817.619	775.752	605.66	669.931	703.047
BANF1	-0.281663	3.09e-14	7354.07	7846.48	7357.02	6100.87	6190.85	6220.08
APBB3	-0.281745	9.89e-05	881.264	878.607	917.668	765.627	725.413	686.946
ACADS	-0.282015	0.000190586	770.446	835.725	840.18	675.079	679.868	633.279
FZR1	-0.282016	1.11e-09	2808.44	2989.36	2907.98	2348.19	2337.72	2456.64
CACNA1G	-0.28235	0.0195497	18.9973	9.52936	4.35326	0	3.31239	2.68338
TAF1C	-0.282394	2.23e-06	1794.19	1721	1856.23	1428.63	1566.76	1380.6
RNASET2	-0.282555	0.00345279	426.384	429.774	444.904	343.073	346.973	363.599
ARGLU1	-0.282634	1.9e-07	3720.31	3513.48	3633.23	2967.94	3198.94	2695.46
RASSF2	-0.282699	0.0490437	17.9419	11.4352	7.83588	5.0304	4.96858	1.34169
DAGLA	-0.282748	0.000353382	813.718	957.701	892.419	745.505	746.115	668.163
PGRMC2	-0.282899	3.27e-09	2903.42	2870.24	2864.45	2471.94	2240.83	2362.72
TMEM134	-0.282924	0.000547309	667.017	702.314	729.607	534.228	568.075	607.786
ARHGAP42	-0.283029	0.000630838	724.009	682.302	701.746	524.168	612.792	570.219
PCSK4	-0.283257	0.0278241	223.746	214.411	227.24	174.052	182.181	171.737
MEGF8	-0.283384	1.63e-06	1473.35	1514.22	1561.08	1176.11	1249.6	1294.73
NAGK	-0.283822	5.66e-07	1796.3	1799.14	1641.18	1403.48	1428.47	1442.32
NFU1	-0.283947	0.00347104	493.93	470.75	506.72	420.541	355.254	417.266
SH3GLB1	-0.28409	3.39e-12	4034.82	3913.71	4065.08	3204.36	3272.64	3364.96
MFGE8	-0.284498	4.14e-14	5494.44	5428.88	5364.96	4395.56	4580.2	4347.08
TMEM106A	-0.284728	0.0100036	308.179	322.092	324.754	259.569	257.538	248.213
CCNJL	-0.284917	0.000615271	660.684	636.561	657.343	499.016	563.106	517.893
TMEM107	-0.284949	1.03e-05	1200	1201.65	1137.07	1001.05	921.672	960.651
H1-2	-0.285186	0.000475061	945.644	809.043	886.325	652.946	715.476	776.84
WDR34	-0.285385	5e-11	7069.11	7425.28	7040.1	5592.8	5772.66	6261.68
LIMS2	-0.285517	0.0328971	229.023	202.022	200.25	170.027	172.244	154.295
LIMA1	-0.285562	1.67e-16	7334.02	7461.49	7555.53	6208.52	6138.68	5939.67
LEO1	-0.285588	4.03e-06	1306.59	1206.42	1294.66	1033.24	1033.47	1034.44
CALD1	-0.285662	3.43e-14	4836.93	4743.72	4823.42	4005.2	3861.42	3920.42
NOP14-AS1	-0.285664	0.0361371	185.751	205.834	228.111	160.973	172.244	155.636
RBPMS	-0.285667	6.49e-05	863.322	876.701	935.081	732.426	727.069	715.122
ORMDL2	-0.285711	0.000292305	674.404	726.137	693.91	577.49	563.934	556.802
OTUD6B	-0.285719	3.79e-05	1103.95	1042.51	1181.48	928.612	915.047	858.683
OGFOD1	-0.285779	2.26e-06	1261.21	1333.16	1335.58	1068.46	1049.2	1089.45
ORAI2	-0.285818	3.51e-09	2477.04	2620.57	2544.05	2076.55	2018.9	2157.44
SYN3	-0.286123	0.0361744	10.5541	9.52936	10.4478	3.01824	3.31239	1.34169
PHF8	-0.286314	8.17e-06	1115.56	1139.71	1080.48	915.533	890.204	909.667
CD83	-0.286406	0.00509713	398.943	404.998	374.381	331	304.74	311.273
NDEL1	-0.286562	1.1e-06	1719.26	1848.7	1730.86	1361.23	1522.87	1426.22
ANXA4	-0.286722	3.64e-08	2027.44	2063.11	2042.55	1606.71	1647.09	1758.96
PIKFYVE	-0.286943	1.6e-06	1281.26	1268.36	1312.07	1041.29	1059.14	1043.84
S1PR2	-0.286998	0.00887749	414.775	343.057	361.321	295.787	314.677	281.755
HNRNPUL1	-0.287129	4.13e-16	14880.2	15510.9	15484.6	12941.2	12572.2	11981.3
TTC5	-0.287131	7.21e-05	824.272	843.348	861.946	664.013	688.977	703.047
NR2C2AP	-0.287229	0.000127389	801.053	815.713	836.697	653.952	699.742	630.595
AP003969.2	-0.2873	0.0209953	9.49865	5.71762	13.0598	2.01216	0.828097	2.68338
NRP2	-0.287647	6.11e-06	1151.45	1189.26	1153.62	915.533	982.123	940.526
AC095057.3	-0.287715	0.0364737	10.5541	10.4823	9.57718	3.01824	2.48429	2.68338
BLOC1S2	-0.287822	1.45e-05	995.248	1032.98	998.639	825.991	823.957	807.699
BOC	-0.287899	0.0452977	163.588	202.975	173.26	142.863	147.401	131.486
CPNE1	-0.288354	1.56e-17	7829	8071.37	7814.11	6351.38	6541.97	6481.71
LYRM2	-0.288478	4.86e-09	2789.44	2710.15	2592.8	2279.78	2199.43	2105.11
ARPC1B	-0.288595	0.0279984	219.524	225.846	215.051	163.991	165.619	195.887
RHBDD2	-0.288653	7.79e-07	1660.15	1746.73	1701.26	1293.82	1454.97	1404.75
TRIM62	-0.288659	0.00454429	436.938	404.998	400.5	352.128	336.207	304.564
TTL	-0.288716	5.25e-09	2423.21	2266.08	2378.62	1869.3	1946.03	1944.11
BCHE	-0.288798	0.000240164	836.937	808.09	780.105	622.763	708.851	622.545
MECP2	-0.289263	7.42e-11	2815.82	2811.16	2839.2	2303.92	2252.42	2354.67
RPP14	-0.290903	0.000163213	813.718	775.69	792.294	689.165	608.651	627.912
ABHD14B	-0.290946	3.1e-06	1307.65	1358.89	1449.64	1145.92	1119.59	1073.35
HOXA2	-0.291279	0.00592083	378.891	387.845	397.888	331	278.241	327.373
ARHGAP6	-0.291456	0.0205218	224.801	240.14	242.912	190.149	188.806	181.128
EVA1B	-0.291536	0.00217372	449.603	511.727	507.591	377.28	396.659	409.216
RTL8B	-0.291854	8.02e-07	1557.78	1618.09	1478.37	1210.31	1277.75	1289.37
RBM45	-0.292179	0.0152451	277.572	267.775	259.455	197.192	216.961	225.404
STAT5B	-0.292208	1.92e-09	2444.32	2430.94	2379.49	1895.45	2037.95	1958.87
HOXA3	-0.292322	0.000115844	913.982	935.783	880.23	788.766	745.287	662.796
ZBTB25	-0.292641	3.1e-05	976.251	983.43	1001.25	857.18	767.646	770.131
ALDH16A1	-0.292666	1.27e-05	1073.35	1015.83	1011.7	808.888	852.112	847.949
SLC27A1	-0.292691	0.000179339	732.452	787.125	780.105	658.982	606.995	589.003
L1CAM	-0.292737	3.21e-05	1026.91	1153.05	1188.44	890.381	940.718	893.567
ABHD15	-0.29289	0.000602689	612.136	657.526	645.154	502.034	486.093	562.169
NAXE	-0.29355	1.89e-07	1965.17	2105.04	2178.37	1607.72	1763.85	1697.24
RFC5	-0.293934	1.11e-08	1901.84	1888.72	1978.99	1576.53	1555.17	1552.34
SENP5	-0.29428	7.07e-08	2033.77	1901.11	1963.32	1519.18	1596.57	1673.09
TMCO4	-0.294378	0.000695971	568.864	586.056	565.924	439.657	454.625	493.743
ZC3H4	-0.294555	6.44e-06	1502.9	1680.03	1618.54	1295.83	1387.89	1188.74
EML2	-0.295088	0.000409552	626.911	625.126	610.328	484.93	525.842	483.009
SIRT7	-0.295111	1.63e-07	1652.77	1726.72	1641.18	1356.2	1302.6	1416.83
FBXO46	-0.295192	0.000557841	576.252	583.197	615.552	476.882	493.546	453.492
TMEM184C	-0.295321	2.81e-06	1141.95	1199.75	1217.17	939.678	962.249	980.777
TENT5A	-0.295453	1.09e-05	1136.67	1039.65	1098.76	845.107	905.11	894.908
LPCAT4	-0.295459	1.22e-05	956.198	997.724	1002.99	810.9	799.942	776.84
PKM	-0.295485	4.89e-22	71428.8	76679	74421.7	60748.1	60228.3	60111.8
YPEL1	-0.295496	0.033728	210.026	177.246	208.086	156.948	166.448	139.536
YIPF6	-0.295634	5.27e-12	3545.11	3364.82	3492.19	2835.13	2853.62	2747.79
TRA2A	-0.296012	1.33e-08	1898.68	1851.55	1903.25	1562.44	1537.78	1474.52
TCEAL9	-0.296293	1.17e-09	5098.67	4840.92	5139.46	4400.59	3967.41	3849.31
MORF4L1P1	-0.296383	3.67e-10	2531.92	2618.67	2515.32	2083.59	2013.1	2127.92
WDR13	-0.296431	1.27e-09	3617.93	3682.14	3477.39	2713.4	2977.01	3051.01
IFITM2	-0.296498	4.1e-11	3855.4	3986.13	3953.64	3170.16	3353.79	3025.52
DAB2	-0.29663	3.89e-08	1891.29	1767.7	1904.12	1496.04	1483.12	1529.53
ELAC1	-0.29668	0.0375159	195.25	188.681	182.837	137.833	169.76	130.144
EML4	-0.296824	1.12e-09	2480.2	2380.43	2476.14	1905.51	2031.32	2008.51
UBXN11	-0.296876	8.96e-06	1016.36	1064.43	1018.66	805.87	835.55	864.05
SCNM1	-0.296908	2.76e-05	1163.06	1295.99	1121.4	942.697	926.641	1025.05
MPRIP	-0.297071	1.09e-20	9306.57	9244.43	9317.73	7408.77	7562.18	7674.48
FOXN2	-0.297222	0.000508504	559.365	584.15	580.726	445.693	472.015	466.909
ABHD3	-0.297258	1.43e-05	970.974	968.183	928.116	751.542	783.38	776.84
RAC2	-0.297391	1.18e-11	3033.24	3209.49	3175.27	2563.49	2546.4	2526.41
FKBP1A	-0.297578	1.16e-19	11717.1	11938.4	12188.3	9943.09	9681.28	9475.03
PSIP1	-0.297718	2.72e-17	11901.8	11624.9	12208.3	10035.6	9536.37	9429.41
ZNRF1	-0.297853	5.73e-07	1417.41	1511.36	1527.13	1238.48	1211.51	1147.15
PROC	-0.297854	0.0246099	8.44325	8.57642	15.6718	0	2.48429	5.36677
TPT1	-0.29815	3.09e-16	21029	20579.6	20976.6	17791.5	16084.1	16893.2
DUSP1	-0.298436	0.000374077	659.629	668.961	610.328	513.101	543.232	493.743
KRT19	-0.298522	3.9e-19	32944.5	34295.2	33754.3	26679.2	26963.7	28572.7
ASF1B	-0.298531	1.11e-12	3675.98	3829.85	3631.49	2997.11	3057.33	2963.8
FAHD2A	-0.29857	2.06e-05	968.863	983.43	950.753	750.535	826.441	755.373
SHARPIN	-0.298601	3.5e-07	1856.46	2024.04	1930.24	1558.42	1663.65	1459.76
LIMCH1	-0.29861	1.44e-10	3835.35	3524.91	3605.37	2839.16	2984.46	3057.72
NDRG3	-0.298622	3.56e-15	5075.45	4940.97	5172.55	4068.59	4170.3	4072.03
NAA40	-0.298723	3.17e-11	2728.22	2701.57	2792.18	2193.25	2257.39	2205.74
PARP14	-0.298953	3.49e-10	9222.14	8971.89	9275.07	6843.35	8036.68	7343.08
MRGPRF	-0.299039	0.0261321	193.139	216.316	213.31	176.064	157.338	154.295
SNRNP35	-0.299117	5.76e-05	847.491	875.748	810.578	665.019	659.165	719.147
C2CD5	-0.299469	1.77e-07	1610.55	1489.44	1583.72	1237.48	1276.93	1266.56
SLC10A3	-0.299555	1.65e-06	1300.26	1417.02	1318.17	1059.4	1129.52	1061.28
MT1X	-0.29965	0.0414862	192.084	166.764	234.206	170.027	149.886	139.536
RMI2	-0.299812	8.23e-06	1021.63	1036.79	1089.19	844.101	875.299	811.724
FAR2	-0.299815	5.15e-05	871.765	819.525	813.19	652.946	660.821	703.047
SNRNP25	-0.299903	5.73e-08	1776.25	1756.26	1833.6	1372.29	1462.42	1505.38
REEP2	-0.299906	2.03e-08	1851.18	1774.37	1883.22	1465.86	1522.04	1458.42
PLD2	-0.299932	1.39e-06	1317.15	1210.23	1244.16	1015.13	1006.97	1018.34
RNF115	-0.299946	5.62e-07	1311.87	1331.25	1271.15	1048.34	1070.73	1034.44
PRKCI	-0.299958	3.9e-11	3620.04	3324.79	3547.91	2805.96	2791.52	2898.05
STX4	-0.299996	1.02e-05	1185.22	1299.8	1174.51	935.654	965.561	1053.23
ABCB9	-0.300154	0.000135814	667.017	688.02	695.652	542.277	552.341	552.777
SNHG19	-0.300293	0.013714	311.345	414.527	309.952	267.617	279.069	269.68
TMEM143	-0.300353	0.0148799	272.295	281.116	244.653	207.252	224.414	193.204
BMP1	-0.300417	8.51e-10	4306.06	4205.31	4422.05	3288.87	3751.28	3402.53
ERC1	-0.300629	5.86e-08	2395.77	2188.89	2218.42	1724.42	1844.17	1926.67
TPGS1	-0.300678	0.00899718	290.237	297.316	282.092	223.35	233.523	230.771
SEMA3C	-0.301093	2.96e-06	1256.99	1174.97	1139.68	966.843	944.859	963.335
GOLGA1	-0.301196	3.87e-06	1274.93	1165.44	1150.13	947.727	980.467	957.968
FIBCD1	-0.301258	0.000284657	670.183	644.185	621.646	487.949	533.295	528.627
PCGF3	-0.301329	1.8e-07	1510.29	1454.18	1441.8	1190.19	1209.85	1145.8
C16orf87	-0.301337	0.000825579	518.204	543.174	504.108	407.462	409.08	437.392
S1PR1	-0.301384	0.00152581	454.88	485.997	443.162	372.249	371.816	358.232
SLK	-0.301448	3.01e-11	2963.58	2849.28	2896.66	2270.72	2399.83	2366.74
C1RL-AS1	-0.301518	0.0112497	288.126	327.81	284.704	248.502	247.601	210.646
CYB5R1	-0.301605	1.08e-05	935.09	965.324	964.683	741.481	784.208	779.523
CCDC122	-0.301648	0.0192615	253.297	228.705	252.489	167.009	201.228	209.304
DAPK1	-0.301747	1.26e-08	2066.49	2257.51	2162.7	1805.91	1688.49	1745.54
FBXL4	-0.302067	2.07e-06	1093.4	1094.92	1127.5	888.368	894.345	886.858
CA13	-0.302425	0.000716681	545.645	513.633	568.536	420.541	430.61	452.15
FAM167A	-0.302839	0.00401076	398.943	436.445	410.948	359.17	292.318	342.131
PGD	-0.302904	3.12e-18	8108.68	8441.11	8012.62	6553.6	6719.18	6585.02
AK4	-0.302939	1.19e-11	4077.03	3904.18	3969.31	3061.5	3213.02	3386.43
PIP4K2A	-0.303243	4.35e-11	2856.98	2745.41	2832.23	2271.73	2331.92	2193.67
RANBP6	-0.30327	3.1e-07	1329.81	1303.62	1305.98	1039.28	1076.53	1053.23
SNAPIN	-0.303296	1.05e-05	1057.52	1034.89	981.226	787.76	857.909	818.432
KITLG	-0.30332	7.14e-08	2163.58	2034.52	1950.26	1566.47	1673.58	1713.34
FCMR	-0.303633	0.00361082	420.052	472.656	499.755	353.134	410.736	336.765
MLKL	-0.303741	0.000251277	608.969	628.938	618.164	473.864	510.936	499.109
PC	-0.303752	4.33e-06	1112.4	1158.77	1130.98	951.751	926.641	847.949
CRY2	-0.303929	0.00557288	389.445	346.869	334.331	263.593	291.49	291.147
SSH3	-0.304063	1.48e-07	1416.35	1453.23	1458.34	1138.88	1199.08	1141.78
TMEM9B	-0.304104	5.07e-09	2108.7	2028.8	1970.29	1604.7	1628.04	1691.87
KCTD9	-0.304139	2.23e-07	1414.24	1376.04	1373.89	1091.6	1104.68	1159.22
EEF1A2	-0.304288	0.0417962	150.923	181.058	150.623	116.705	129.183	126.119
SEPTIN7P2	-0.304546	0.01165	281.793	270.634	283.833	244.477	212.821	198.57
SLC25A29	-0.304562	1.27e-05	946.699	958.654	914.186	738.462	737.006	791.598
UBE3B	-0.304659	1.6e-09	2206.85	2195.56	2265.44	1708.32	1818.5	1850.19
TIA1	-0.304675	1.23e-06	1929.28	1685.74	1949.39	1433.66	1556.82	1477.2
SKIL	-0.304792	0.000930845	603.692	622.267	596.397	506.058	522.529	413.241
LAGE3	-0.304853	7.57e-08	1555.67	1528.51	1472.27	1200.25	1230.55	1234.36
PFKM	-0.30488	7.38e-10	2490.76	2506.22	2642.43	2037.31	2132.35	1977.65
PIGV	-0.305091	0.0012043	486.542	461.221	515.427	369.231	395.83	401.166
ZBTB1	-0.305127	3.87e-08	2604.74	2258.46	2376.88	1934.69	1979.98	1902.52
LYN	-0.305132	1.58e-05	965.697	1020.59	1021.28	849.131	752.74	815.749
AC008105.3	-0.30524	0.0270657	193.139	197.258	205.474	151.918	171.416	136.853
ACCS	-0.305358	0.0014343	481.265	468.845	486.695	347.097	385.893	413.241
SLC46A2	-0.305398	0.0184296	15.8311	13.3411	3.48261	3.01824	2.48429	0
CRAT	-0.305485	3.03e-10	2929.81	2975.07	2859.22	2245.57	2480.15	2325.15
FUCA1	-0.30551	1.29e-07	1726.64	1645.72	1697.77	1286.78	1435.92	1347.06
KRBOX4	-0.305527	0.000966821	532.98	515.538	491.048	409.474	431.439	378.357
DCXR	-0.305786	2.55e-10	2529.81	2698.71	2498.77	2079.57	2059.48	2086.33
VHL	-0.305801	4.23e-12	3067.01	3017.95	2968.06	2498.1	2413.9	2378.82
ZC3H12A	-0.306017	0.0177603	214.247	247.763	243.783	170.027	191.29	191.862
CARD16	-0.306044	0.00193042	453.825	485.044	437.938	397.401	349.457	344.815
LLGL1	-0.30607	2.2e-17	6425.31	6568.59	6615.22	5116.92	5359.44	5347.98
GIT2	-0.30611	0.000161417	828.494	750.914	829.732	630.812	694.773	590.344
GPR161	-0.306174	4.92e-05	768.336	789.031	793.165	594.593	645.916	641.329
RCBTB2	-0.306332	0.015862	269.129	270.634	235.076	182.1	221.93	199.912
CCNL2	-0.306733	5.21e-12	10529.8	9697.08	10008.2	8274	8496.28	7556.41
FBXL7	-0.306776	0.000336222	650.13	691.832	753.985	528.192	597.058	544.727
PBXIP1	-0.307197	4.48e-15	4394.71	4319.66	4368.07	3429.73	3598.91	3508.52
TENT2	-0.307504	7.69e-08	1434.3	1445.6	1400.88	1153.97	1134.49	1149.83
ACAP3	-0.307604	4.61e-13	3754.08	3999.47	3742.94	3079.61	3092.11	3084.55
AC093752.1	-0.307886	0.0303906	184.696	206.787	201.991	181.094	140.777	136.853
ZNF429	-0.308011	0.0240089	193.139	187.728	201.991	157.955	150.714	143.561
CASKIN2	-0.308216	1.8e-05	1217.94	1448.46	1259.83	1059.4	1090.6	983.46
DMPK	-0.308308	4.11e-10	2334.56	2490.97	2382.11	1974.93	1875.64	1949.48
SFN	-0.309289	0.0137404	244.854	255.387	238.559	177.07	206.196	193.204
COA1	-0.309373	3.5e-08	1651.71	1561.86	1625.51	1333.06	1262.85	1286.68
AC046143.1	-0.309576	0.0483674	126.649	141.035	137.563	109.663	103.512	95.2601
FBXL14	-0.309819	0.000122581	671.238	723.278	704.358	536.24	545.716	597.053
DOCK11	-0.31034	5.44e-08	1552.5	1458.95	1534.96	1198.24	1213.16	1234.36
P3H4	-0.310432	5.93e-11	3297.09	3676.43	3417.31	2736.54	2792.34	2818.89
PCDH1	-0.31046	5.84e-06	1056.46	1172.11	1144.04	850.137	936.578	909.667
CASP10	-0.310543	0.00366536	359.893	371.645	373.51	283.714	316.333	266.997
CAMK2N2	-0.310859	0.0162336	296.569	290.646	316.047	192.161	281.553	226.746
PLAAT3	-0.311041	7.38e-10	2179.41	2149.82	2141.81	1721.4	1670.27	1809.94
C9orf85	-0.311168	0.000243509	627.967	592.726	585.949	498.009	462.078	476.301
ZFPM1	-0.311169	0.00187022	536.146	564.138	468.411	435.633	432.267	364.94
GRK5	-0.311189	0.000127902	656.463	641.326	639.93	505.052	533.295	500.451
MCM9	-0.31144	0.000188538	636.41	670.867	634.706	502.034	547.372	489.718
ANKRD13D	-0.31145	1.84e-05	855.934	883.372	864.558	652.946	717.96	707.072
VPS11	-0.3117	8.66e-07	1163.06	1153.05	1192.79	917.545	971.358	912.35
HMGCL	-0.311713	2.37e-06	1055.41	1016.78	1019.53	805.87	822.3	843.924
IQGAP3	-0.312163	5.18e-09	1686.54	1715.28	1715.19	1352.17	1348.14	1404.75
TOM1L2	-0.312206	3.54e-15	3991.55	4148.13	4086.84	3304.97	3227.92	3289.83
SNX13	-0.312263	4.91e-07	1225.33	1176.88	1223.27	982.94	940.718	978.093
PEX11B	-0.312312	0.000130433	724.009	681.349	709.582	529.198	547.372	611.812
ARHGAP33	-0.312483	3.78e-05	783.111	739.478	778.364	591.575	612.792	630.595
METTL7A	-0.312905	1.8e-07	1300.26	1287.42	1359.96	1050.35	1064.1	1041.15
KLHL28	-0.313165	0.000292663	695.513	616.55	616.422	506.058	484.437	543.385
LRCH3	-0.313186	1.22e-08	1858.57	1974.48	1864.07	1477.93	1592.43	1481.23
TOGARAM1	-0.313283	6.67e-05	781	700.408	733.96	579.502	601.198	578.269
PPP3CA	-0.313296	1.08e-07	1484.96	1478.96	1409.59	1120.77	1167.62	1211.55
OXCT1	-0.313326	1.48e-10	2592.08	2672.03	2611.09	2179.17	1995.71	2144.02
HAUS5	-0.313433	7.34e-09	2143.53	2305.15	2109.59	1746.55	1819.33	1671.75
NSUN4	-0.313552	5.45e-06	902.372	928.16	919.41	725.383	741.975	724.514
TMEM256	-0.313715	0.00110109	451.714	460.268	482.342	371.243	343.66	393.116
NCAPD2	-0.313727	1.1e-19	6680.72	6755.36	6607.39	5267.83	5361.93	5463.37
ACIN1	-0.313762	3.05e-19	8591.01	8761.29	8562	6925.85	7150.62	6704.43
INAFM1	-0.313906	0.000104334	691.291	710.89	698.264	560.386	519.217	597.053
GALE	-0.314053	3.33e-09	2175.19	2306.11	2067.8	1743.54	1758.05	1734.81
PPIF	-0.314224	3.09e-11	3698.14	3810.79	3644.55	3169.15	2934.78	2818.89
TYK2	-0.314265	5.87e-12	4046.43	4280.59	4099.03	3170.16	3498.71	3276.41
ASH2L	-0.314487	1.95e-12	2738.78	2792.1	2745.17	2172.13	2251.6	2203.06
CALCOCO1	-0.31479	7.22e-12	4343	4037.59	4126.89	3173.18	3482.98	3351.55
AL365205.1	-0.314811	0.0438028	175.197	142.94	154.976	109.663	141.605	104.652
DENND2D	-0.315028	0.00163268	453.825	489.809	428.361	335.025	356.082	394.457
MAPK9	-0.315051	5.37e-12	2700.78	2715.87	2657.23	2092.65	2201.08	2168.17
WDSUB1	-0.315073	0.00675678	353.561	326.857	287.315	238.441	264.163	252.238
PKIG	-0.315207	2.32e-14	3749.86	3932.77	3764.7	3008.18	3077.21	3087.23
NPHP1	-0.315229	0.00610155	305.012	295.41	290.798	247.496	224.414	225.404
ARVCF	-0.315232	0.00010356	637.465	697.549	700.005	523.161	549.028	544.727
LOXL1-AS1	-0.315352	0.000238495	642.742	660.385	599.88	538.253	496.03	469.592
MT-CO3	-0.315437	0.00760169	52623.6	52595.4	55554.6	48071.5	40956	36761
FBXO45	-0.315455	1.97e-07	1356.2	1288.37	1329.49	1065.44	1019.39	1092.14
ZFYVE28	-0.315462	0.0438065	172.031	162.952	201.121	119.723	169.76	114.044
SLC37A4	-0.31575	3.68e-07	1321.37	1389.38	1348.64	1012.12	1103.85	1125.68
KRT15	-0.315903	0.000103136	667.017	648.949	637.318	533.222	496.03	521.918
PNPLA2	-0.316156	2.83e-15	4811.6	5123.94	5014.96	3934.78	4094.11	3936.52
MGST3	-0.316206	8.07e-09	1621.1	1651.44	1577.62	1303.88	1291	1275.95
TASP1	-0.316326	0.000955654	491.819	446.927	481.471	349.11	380.097	393.116
DCTPP1	-0.316396	1.84e-06	1010.02	1024.41	1028.24	834.04	818.16	783.548
HOOK3	-0.316493	4.81e-07	1263.32	1205.46	1303.37	1039.28	977.983	990.169
NCOA7	-0.316671	1.6e-14	4569.91	4436.87	4412.47	3429.73	3628.72	3684.29
HEG1	-0.316739	9.79e-25	18755.6	18374.5	18491.8	14716.9	14523.2	15331.5
NUMBL	-0.316795	6.48e-07	1367.81	1566.63	1514.07	1224.4	1141.12	1183.37
FAM111B	-0.316996	6.64e-13	3669.65	3430.57	3442.56	2751.63	2842.86	2833.65
NBPF9	-0.317365	8.58e-05	1018.47	818.572	912.444	707.274	741.975	727.197
SUOX	-0.317499	2.11e-05	1005.8	1038.7	990.803	808.888	871.986	716.463
PBX4	-0.31782	0.0346778	153.034	160.093	144.528	118.717	108.481	123.436
EEF1B2P3	-0.31782	0.0120175	244.854	245.858	296.022	201.216	193.775	220.037
TPCN2	-0.317861	8.38e-05	683.903	646.091	688.686	546.301	542.404	507.16
AC034102.1	-0.318002	0.0162022	243.799	209.646	253.36	189.143	163.963	197.229
NIPBL-DT	-0.318062	0.00111269	504.484	487.903	460.575	398.408	401.627	336.765
B2M	-0.318102	0.00033153	11348.8	9481.71	11021.6	8235.77	8807.64	8121.26
DIP2A	-0.318314	1.61e-10	2055.93	2006.88	2013.82	1596.65	1614.79	1640.89
ECI1	-0.318346	5.96e-10	2318.73	2496.69	2302.88	1871.31	1955.14	1846.17
VPS13A	-0.318546	2.53e-09	2169.91	1964	2131.36	1645.95	1682.69	1666.38
CALM2	-0.318836	2.02e-17	14478.1	13776.6	14769.8	11421	11921.3	11036.8
VPS28	-0.318858	1.3e-09	2693.4	2719.68	2537.95	1979.96	2215.99	2140
ARID5B	-0.319236	8.87e-05	866.488	775.69	871.524	602.642	671.587	720.489
ZBTB34	-0.319238	0.000193747	655.407	706.126	647.766	580.508	503.483	503.134
STEAP2	-0.319445	0.0160352	246.965	230.611	235.076	214.295	162.307	174.42
MAP3K8	-0.319453	4.95e-05	694.457	691.832	676.497	558.374	529.154	547.41
SHISA4	-0.31973	8.57e-06	824.272	850.972	853.24	656.97	666.618	685.605
NPR1	-0.320158	0.00877598	260.685	277.304	260.325	212.283	219.446	185.153
CALHM2	-0.32051	7.24e-11	2223.74	2231.78	2323.77	1811.95	1757.22	1843.48
CEP192	-0.320559	2.5e-10	2402.1	2242.26	2329	1782.77	1860.73	1917.28
SNHG5	-0.320649	8.1e-09	1898.68	2058.34	1916.31	1590.61	1600.71	1474.52
PSG8	-0.320679	0.0247766	17.9419	10.4823	6.09457	1.00608	4.96858	1.34169
MT-ND6	-0.320697	0.00156942	18993.1	18008.6	18551	16430.3	13946.8	13202.2
HLA-C	-0.320701	0.000377499	658.573	572.715	622.517	475.876	528.326	449.467
SUMO1	-0.321258	3.33e-17	5079.67	4916.2	4867.82	3984.08	3886.26	3995.56
NADK	-0.321659	1.81e-14	4589.96	4700.83	4407.25	3636.98	3751.28	3519.26
KBTBD7	-0.321749	0.0025606	340.896	387.845	361.321	285.727	292.318	273.705
ST3GAL5	-0.321964	0.000113152	738.784	727.09	650.378	522.155	573.043	574.244
RABIF	-0.322558	0.000114031	639.576	683.255	643.413	484.93	515.904	555.46
NBEAL2	-0.322632	2.7e-07	1124.01	1154.96	1130.98	898.429	901.798	906.984
CCDC90B	-0.323218	2.07e-06	1000.52	1065.38	1076.13	852.149	847.971	784.89
HSPB1	-0.323289	2.05e-20	12716.6	13751.8	13090.3	10372.7	10588	10585.9
KIF5A	-0.323394	0.0320713	148.812	187.728	153.235	131.796	117.59	123.436
CASP2	-0.323857	4.11e-18	5964.1	6006.36	6044.07	4708.45	4961.96	4669.09
GPSM1	-0.324129	1.48e-05	1050.13	1144.48	1066.55	800.839	949.827	818.432
VCL	-0.324498	1.32e-25	14299.7	14950.6	14862.9	11720.8	11843.4	11582.8
ATP13A1	-0.324542	4.03e-13	2812.66	2954.1	2936.71	2304.93	2336.06	2280.88
STARD7	-0.324547	4.56e-15	3819.51	3706.92	3708.11	3009.18	3030.84	2888.66
PAXX	-0.324609	0.000227456	567.808	582.244	560.7	466.821	415.705	468.25
GXYLT1	-0.324623	8.76e-07	1151.45	1056.81	1119.66	880.32	854.596	904.3
PNKP	-0.324777	2.2e-06	980.472	1014.88	971.649	769.651	818.16	754.031
RRM2	-0.3248	1.34e-12	3058.57	2891.21	2987.21	2288.83	2399	2420.41
CLIP2	-0.324941	2.87e-07	1330.87	1370.32	1360.83	1063.43	1145.26	998.219
RNPEP	-0.325408	1.11e-10	2258.57	2258.46	2256.73	1754.6	1739.83	1898.49
QKI	-0.325512	2.88e-21	6174.13	6300.81	6247.81	5018.33	4944.57	4941.45
PHACTR4	-0.325648	1.75e-09	1972.55	1842.98	1958.97	1535.28	1572.56	1465.13
PEX1	-0.325692	0.000185682	774.668	702.314	648.636	541.271	596.23	525.943
GPX1	-0.325786	1.69e-13	7959.87	9004.29	8113.61	6656.22	6524.58	6760.79
WSB2	-0.325866	5.03e-11	2452.76	2458.58	2422.16	1880.36	1896.34	2059.5
S100A10	-0.326061	3.44e-17	5235.87	5344.07	5043.69	4065.57	4173.61	4187.42
AKNA	-0.326153	0.000405699	528.758	584.15	536.322	445.693	395.83	458.859
GALNT16	-0.326502	0.00929062	238.522	232.516	264.678	191.155	185.494	193.204
KCTD12	-0.326689	1.1e-06	1146.17	1079.68	1131.85	848.125	937.406	862.708
CNIH1	-0.326711	3.94e-21	12248	11406.6	11546.6	9366.6	9308.64	9324.76
SLC39A9	-0.327024	2.53e-17	5717.13	5599.45	5678.4	4321.11	4643.97	4540.29
IVD	-0.327043	1.41e-11	2175.19	2209.86	2230.61	1721.4	1748.11	1785.79
PDK2	-0.327077	3.9e-07	1105.01	1096.83	1164.93	898.429	896.001	866.733
F2R	-0.327113	6.02e-11	2906.59	2782.57	2906.24	2162.07	2408.93	2239.28
MKNK1	-0.327195	5.18e-06	916.092	872.889	846.275	692.183	703.883	680.238
DDX6	-0.327298	8.02e-15	3330.86	3229.5	3241.44	2585.62	2575.38	2627.03
UBALD2	-0.327629	5.56e-07	2174.14	2507.17	2362.95	1948.78	1954.31	1651.62
WDR45B	-0.327722	2.13e-18	5052.23	5071.53	4874.79	3953.89	3984.8	3976.77
FAM98C	-0.327766	0.0002188	586.806	574.62	522.392	431.608	448.829	438.733
SAT2	-0.327769	1.95e-10	1975.72	1997.35	1935.46	1562.44	1516.25	1612.71
DEGS1	-0.327828	3.59e-13	2844.32	2889.3	2861.84	2331.09	2294.66	2186.96
RABAC1	-0.327875	0.00347974	299.735	344.963	347.391	267.617	253.398	250.896
ACSS2	-0.328504	1.61e-10	1900.79	1908.73	1937.2	1475.92	1527.84	1553.68
SMAD9	-0.328627	0.00360388	427.439	345.916	371.769	267.617	293.974	330.056
GPS2	-0.328742	0.0166951	243.799	262.057	262.067	200.21	231.867	148.928
CCDC157	-0.328836	0.0412475	126.649	120.07	135.822	94.5715	89.4345	104.652
ANKRD18EP	-0.328891	0.00230594	351.45	395.468	413.56	286.733	326.27	288.464
ZFP37	-0.329001	0.045637	163.588	135.317	113.185	111.675	94.4031	100.627
GSDME	-0.329054	5.2e-09	1629.55	1798.19	1756.11	1357.2	1380.44	1365.84
ACTR3C	-0.329147	1.78e-08	1545.11	1522.79	1496.65	1234.46	1236.35	1128.36
RUSC1-AS1	-0.329208	0.0427883	157.256	114.352	148.011	93.5654	113.449	105.994
MIR1244-2	-0.329608	0.0173958	186.807	188.681	186.32	139.845	138.292	152.953
PARD6A	-0.329736	0.00138547	375.725	407.857	393.535	284.721	313.849	320.664
RHOBTB2	-0.329798	0.000137302	611.08	626.079	587.691	438.651	491.062	503.134
FAM120C	-0.329912	0.00666554	326.12	280.163	275.997	204.234	244.289	230.771
TMOD3	-0.329921	2.77e-15	4237.46	4407.33	4505.63	3382.44	3579.04	3464.25
THOC6	-0.329961	1.86e-06	1232.71	1123.51	1253.74	891.387	1008.62	941.868
TEAD2	-0.330249	3.35e-06	872.821	864.313	882.842	676.086	711.335	673.529
ATXN3	-0.330637	4.31e-06	831.66	883.372	901.996	688.159	693.117	680.238
MRPL34	-0.330673	9.04e-08	1581	1653.34	1507.97	1303.88	1165.96	1279.97
SNN	-0.330728	1.23e-05	801.053	786.172	767.045	615.721	590.433	650.721
RASSF5	-0.330953	0.000243597	526.648	489.809	517.168	401.426	403.283	394.457
GTPBP1	-0.330999	1.71e-11	2286.01	2373.76	2263.7	1835.09	1869.02	1765.67
HADH	-0.33126	2.65e-07	1130.34	1119.7	1141.43	850.137	917.532	906.984
MMP17	-0.331446	0.0325736	14.7757	4.76468	20.025	2.01216	4.14049	5.36677
ACOT7	-0.331638	1.46e-16	9341.4	9805.71	9455.29	7104.93	7785.77	7771.08
THBD	-0.331716	0.000771937	414.775	445.021	422.267	352.128	322.958	324.689
AC124798.1	-0.332484	0.00671779	395.777	295.41	302.987	245.483	260.851	257.605
ZCCHC10	-0.332488	3.51e-06	1080.74	1056.81	1046.52	896.417	760.193	853.316
ZNF785	-0.332664	0.006145	264.907	255.387	288.186	196.186	217.79	209.304
CERS5	-0.332686	5.82e-08	1386.8	1318.86	1331.23	1021.17	1045.89	1121.65
AC004943.2	-0.332744	0.00247064	340.896	357.351	350.873	277.678	290.662	240.163
FBXL8	-0.332907	0.00765036	290.237	289.693	271.644	221.338	245.945	181.128
PSMC3IP	-0.333049	6.05e-05	762.003	761.396	707.841	639.867	570.559	532.652
TRIM65	-0.333136	6.04e-08	1426.91	1390.33	1352.12	1114.74	1136.98	1022.37
FSTL3	-0.333253	1.13e-05	810.552	786.172	752.244	610.69	635.979	591.686
TSPAN2	-0.333853	0.0415221	123.483	114.352	129.727	98.5958	91.0907	83.1849
LMNB1	-0.333889	2.41e-27	10419	10429.9	10332	8356.5	8133.57	8203.1
HPCAL1	-0.334669	1.08e-13	3122.95	3263.81	3026.39	2475.96	2467.73	2491.52
THY1	-0.334894	0.0276974	151.978	148.658	193.285	121.736	127.527	123.436
ISCU	-0.334937	1.33e-10	2584.69	2745.41	2427.38	2051.4	2011.45	2055.47
FZD4	-0.335217	0.000843043	490.764	491.715	442.292	337.037	359.394	415.924
TMEM14C	-0.335292	4.65e-23	8302.88	8296.26	8040.48	6461.04	6393.74	6638.69
GDF11	-0.335433	3.05e-08	1323.48	1354.12	1339.06	1097.63	1058.31	999.56
IRF8	-0.335499	4.86e-05	627.967	604.161	622.517	469.839	486.921	495.084
BORCS7	-0.335531	6.89e-05	714.51	661.338	695.652	576.484	552.341	483.009
MAST3	-0.335588	6.72e-05	703.956	670.867	637.318	492.979	559.794	515.21
IQSEC2	-0.335626	2.28e-06	881.264	976.759	968.166	739.469	740.319	740.614
FAM13B	-0.335754	5.83e-08	1577.83	1419.87	1445.28	1112.72	1180.04	1202.16
LINC02861	-0.335811	0.00526583	254.353	306.845	297.763	226.368	222.758	211.987
SLC50A1	-0.336059	2.25e-08	1489.18	1671.45	1601.13	1205.28	1276.93	1266.56
PFN1	-0.336535	8.59e-22	28012.6	30792.2	29365.4	23551.3	23041.8	23077.1
CHD9	-0.336663	3.89e-08	1307.65	1283.6	1254.61	1009.1	1040.09	966.018
SMCO4	-0.336741	0.000764698	414.775	390.704	404.854	308.866	308.052	324.689
CADM4	-0.336757	2.58e-06	836.937	906.242	891.549	688.159	689.805	689.63
ADCY7	-0.337072	6.1e-06	851.713	844.301	950.753	687.152	701.398	685.605
HTRA2	-0.337532	2.33e-05	656.463	693.737	684.333	517.125	525.842	551.435
MT-ND1	-0.337652	0.017327	22306	21484.9	22788.5	19726.2	16683.7	14034.1
PIN4	-0.33784	1.03e-07	1446.96	1562.82	1400.01	1189.19	1185.01	1078.72
CFDP1	-0.338323	7.54e-14	3970.44	3662.13	3900.53	3109.79	3054.85	2910.13
XPNPEP3	-0.33846	0.00327413	340.896	389.751	440.55	325.97	309.708	264.313
RSRP1	-0.338696	1.4e-07	1488.12	1353.17	1419.16	1143.91	1160.99	1025.05
TBRG1	-0.339067	1.17e-05	762.003	743.29	720.901	602.642	581.324	551.435
FILIP1L	-0.339259	2.74e-05	712.399	685.161	745.279	567.429	582.98	516.551
RXRA	-0.339786	1.6e-08	1570.44	1533.27	1590.68	1187.17	1315.02	1171.3
RO60	-0.339924	0.000153831	815.829	651.808	669.532	554.35	546.544	559.486
MRPS18A	-0.33993	4.31e-07	1132.45	1229.29	1090.06	878.308	918.36	905.642
SSBP3	-0.339971	2.15e-09	1737.2	1804.86	1783.97	1313.94	1471.53	1392.68
DACT3	-0.340127	0.0260091	10.5541	10.4823	9.57718	3.01824	1.65619	2.68338
WDFY1	-0.340165	7.59e-14	2674.4	2591.03	2666.81	2045.36	2096.74	2099.75
TGFB3	-0.340221	0.0115046	222.691	202.975	238.559	163.991	185.494	152.953
SPIRE2	-0.340237	4.58e-08	1171.5	1207.37	1227.62	917.545	955.624	956.626
MPDU1	-0.340507	1.27e-14	2930.86	3086.56	3080.37	2377.37	2389.06	2394.92
TK2	-0.340832	3.9e-11	1962	1892.53	2001.63	1523.2	1521.21	1560.39
RNF34	-0.341062	2.87e-08	1293.93	1238.82	1225.88	985.958	998.685	955.285
PPIEL	-0.341099	0.0435888	110.818	113.399	107.961	74.4499	87.7783	81.8432
WDR35	-0.341172	4.28e-06	842.214	857.642	844.533	710.292	636.807	639.987
WDR82	-0.341435	2.21e-21	5940.88	5922.5	5872.55	4752.72	4671.3	4529.55
DYNLT1	-0.341684	7.02e-14	3224.27	3217.11	3005.49	2441.76	2465.25	2518.36
TRIM23	-0.34193	7.64e-07	902.372	917.677	913.315	712.304	700.57	727.197
SNHG29	-0.342143	8.52e-20	6452.75	6801.1	6812.86	5407.68	5197.97	5176.25
TRIQK	-0.342232	8.69e-07	1072.29	991.054	1008.22	754.56	810.707	837.216
ARF4	-0.342268	5.85e-21	8399.98	8287.69	8320.83	6859.45	6452.53	6358.28
TTLL7	-0.342364	0.00396787	286.015	334.481	297.763	214.295	255.054	233.454
MOCS1	-0.342451	1.94e-06	871.765	828.101	846.275	652.946	675.727	657.429
SHMT2	-0.342965	1.05e-05	6697.61	7902.7	7386.62	5962.03	5647.62	5523.75
LINC01578	-0.34313	0.000143988	567.808	680.396	700.005	506.058	514.248	492.401
MAPKAPK5	-0.34323	2e-07	1056.46	1085.39	1037.82	855.168	801.598	830.507
ALDOC	-0.343314	9.37e-09	1739.31	1707.66	1599.39	1248.54	1391.2	1302.78
CUL4B	-0.343558	5.05e-20	5346.69	5180.16	5407.63	4237.61	4181.89	4098.87
MPC2	-0.3436	1.82e-06	898.151	862.407	907.22	658.982	717.96	704.388
MAP3K3	-0.343613	2.45e-18	4292.34	4376.84	4327.15	3343.2	3497.88	3362.28
PDE4A	-0.343817	2.6e-05	617.413	672.773	651.248	507.064	496.858	508.501
MYO6	-0.343828	9.61e-08	1176.78	1129.23	1170.16	943.703	867.018	909.667
SSNA1	-0.34405	1.33e-11	2244.85	2397.59	2200.14	1807.93	1782.06	1772.38
PYGL	-0.344099	8.58e-15	3053.29	3165.65	3123.03	2452.82	2370.84	2519.7
NET1	-0.344289	7.62e-11	2150.92	2151.73	2179.24	1623.81	1798.63	1646.26
RAB31	-0.344693	1.48e-14	2660.68	2694.9	2740.82	2096.67	2118.27	2140
PRORP	-0.344868	0.00636304	274.406	252.528	274.256	198.198	230.211	177.103
PRR14	-0.345114	2.56e-08	1361.47	1336.97	1386.95	1071.47	1117.93	992.852
HACE1	-0.345148	2.83e-08	1239.05	1188.31	1265.93	941.691	961.421	986.144
SCNN1A	-0.345219	3.41e-07	1053.3	1095.88	1067.42	784.742	843.831	886.858
MAST1	-0.34523	0.00739082	295.514	263.963	328.236	258.562	226.899	186.495
VPS16	-0.345347	5.88e-09	1407.91	1356.03	1467.05	1096.63	1117.1	1093.48
ATP1B2	-0.345649	0.0417962	11.6095	11.4352	13.9304	3.01824	5.79668	2.68338
PLXNB1	-0.345995	5.13e-07	1239.05	1142.57	1196.28	937.666	991.232	847.949
SYNJ2	-0.34612	4.25e-18	3844.84	3777.44	3756.87	2982.02	3000.2	2935.62
LRRK1	-0.346261	0.00010406	595.249	600.35	571.148	429.596	499.343	433.366
ARNT2	-0.346429	1.72e-10	1787.86	1881.1	1789.19	1395.43	1475.67	1391.33
GPR135	-0.346678	0.00998774	215.303	218.222	257.713	161.979	193.775	166.37
ERGIC2	-0.346796	1.18e-14	2768.33	2696.81	2764.32	2126.85	2127.38	2197.69
RBMS1	-0.346897	1.4e-11	2007.38	2045	2039.94	1656.01	1569.24	1537.58
NAALAD2	-0.346939	5.53e-06	889.707	807.137	818.414	611.696	672.415	670.846
ZSCAN16-AS1	-0.347243	0.0122659	219.524	211.552	195.897	133.809	168.104	171.737
EHD2	-0.347371	3.97e-17	7613.7	8362.01	7940.35	6206.51	6475.72	6042.98
TMEM170A	-0.347403	2.49e-07	1166.22	1112.08	1273.77	915.533	921.672	933.818
PRDX2	-0.347865	8.66e-20	4890.75	4952.41	4822.55	3722.49	3882.12	3886.88
POLM	-0.34823	0.00285816	319.788	293.504	329.107	233.41	264.163	218.696
PLXNA2	-0.348541	1.68e-05	679.682	647.997	671.273	490.967	534.123	524.602
BCL2L11	-0.348575	0.000499617	491.819	468.845	455.351	317.921	387.549	385.066
AKAP9	-0.348599	4.89e-06	772.557	763.302	742.667	617.733	580.496	568.877
IFI35	-0.348616	1.24e-11	4615.29	4821.86	4913.97	3454.88	4050.22	3700.39
RND1	-0.349178	0.02408	154.089	179.152	165.424	122.742	144.917	99.2852
GANC	-0.349224	0.000681337	424.273	425.009	376.122	308.866	327.926	301.881
CAMSAP3	-0.349252	9.56e-05	531.925	627.985	610.328	449.718	457.11	464.225
PLEKHG5	-0.349358	2.36e-09	2503.42	2498.6	2424.77	1903.5	2111.65	1756.27
DNAJC4	-0.349533	1.7e-07	1072.29	1009.16	1083.96	796.815	830.581	837.216
PRAF2	-0.349772	0.000606875	418.996	462.174	466.67	378.286	348.629	305.906
CLUHP3	-0.349795	0.00166799	306.068	332.575	334.331	259.569	244.289	241.505
IL24	-0.349806	0.00406433	264.907	300.175	254.231	209.265	204.54	210.646
PHLPP1	-0.349819	4.38e-05	593.138	652.761	601.621	486.943	452.969	493.743
ATP8B2	-0.349866	4.65e-09	1419.52	1408.44	1344.29	1044.31	1092.26	1116.29
CSRNP2	-0.349948	7.42e-09	1235.88	1295.04	1281.6	981.934	1005.31	982.118
CMTM3	-0.350434	8.45e-13	2180.47	2303.25	2228.87	1724.42	1767.99	1748.22
EFCAB14	-0.350564	1.42e-15	3444.85	3246.65	3365.07	2608.76	2680.55	2558.61
H3C10	-0.350623	0.0279175	145.646	126.74	149.752	103.626	115.105	91.235
FZD7	-0.351393	1.96e-07	973.084	971.995	982.097	737.456	756.881	783.548
SLC9A3R2	-0.351493	9.57e-06	929.813	1060.62	1002.12	805.87	823.957	677.554
MSL2	-0.351614	7.45e-07	941.422	902.43	908.091	690.171	747.772	692.313
C9orf72	-0.351677	0.000529399	407.387	394.516	386.57	291.763	302.255	320.664
TNS2	-0.351727	2.73e-13	2267.01	2370.9	2316.81	1781.77	1801.94	1847.51
ROM1	-0.352349	0.021421	177.308	192.493	142.787	135.821	130.011	112.702
DPYSL2	-0.352503	6.72e-13	2512.92	2445.23	2572.78	1875.33	1969.21	2034
EIF2AK1	-0.352852	7.85e-24	5537.72	5580.39	5573.05	4331.17	4349.17	4359.16
TMPO	-0.352884	1.12e-24	7697.08	7489.12	7841.97	6072.7	5992.11	5922.23
DCLRE1C	-0.352936	2.54e-05	592.083	591.773	628.611	461.791	472.015	466.909
VEGFB	-0.353093	3.77e-08	1438.52	1486.58	1429.61	1037.27	1213.16	1127.02
PM20D2	-0.353474	3.83e-15	2950.92	3027.48	2945.42	2403.52	2269.81	2283.56
ALDH9A1	-0.354261	4.88e-14	2950.92	3088.47	2968.93	2261.67	2304.59	2463.35
MMAA	-0.354434	0.0496866	120.316	82.9054	130.598	71.4317	87.7783	80.5015
ADD3	-0.354585	4.12e-18	4874.92	4559.8	4853.89	3635.97	3757.08	3744.66
SLC25A51	-0.354725	0.00254473	311.345	335.433	290.798	233.41	259.194	216.012
MYLK	-0.354996	1.51e-19	5096.56	5210.65	5438.1	4061.54	4039.46	4180.71
CDK5	-0.355425	5.43e-15	2765.16	2699.67	2799.15	2170.11	2091.77	2178.91
PSME3IP1	-0.355617	2.37e-18	3652.76	3626.87	3588.83	2854.25	2769.98	2847.07
WNT6	-0.355742	0.00154812	354.616	310.657	368.286	245.483	270.788	272.363
SAYSD1	-0.35585	1.56e-05	711.344	648.949	661.696	507.064	546.544	500.451
KHK	-0.356024	0.00243752	287.07	270.634	291.669	208.258	221.102	216.012
FCHSD1	-0.356138	5.45e-11	2031.66	1875.38	1919.79	1474.91	1563.45	1479.89
SLC26A6	-0.356428	4.31e-12	1846.96	1874.43	1906.73	1453.79	1442.55	1482.57
MAP3K6	-0.356629	6.09e-07	863.322	947.218	920.28	720.353	689.805	704.388
CTXN1	-0.356736	5.22e-09	2052.76	2277.52	2287.21	1696.25	1841.69	1581.85
NIPAL1	-0.356777	3.19e-05	679.682	701.361	714.806	474.87	565.59	576.928
LRRC75A	-0.356851	2.48e-06	744.061	771.878	741.796	567.429	592.089	583.636
CELSR2	-0.356912	7.38e-08	1057.52	1120.65	1143.17	836.052	891.032	842.583
SAPCD2	-0.356924	1.36e-07	984.694	986.289	951.624	735.444	761.849	764.764
FUT11	-0.35697	6.53e-07	892.874	1006.3	987.32	727.396	758.537	747.322
GRK4	-0.35697	0.0267901	149.868	134.364	140.175	104.632	119.246	84.5266
TNFRSF1B	-0.357018	4.9e-07	907.649	899.572	981.226	705.262	723.757	729.88
STX11	-0.357028	5.26e-05	565.698	631.797	579.855	426.578	476.156	464.225
TAF1B	-0.357224	0.000207344	456.991	519.35	480.6	355.146	364.363	402.508
RAB6A	-0.357324	7.97e-19	4648.01	4548.36	4746.8	3747.65	3573.24	3524.62
SYTL4	-0.357493	2e-08	1450.13	1282.65	1446.15	1071.47	1085.64	1078.72
FAM160B1	-0.357638	3.8e-09	1397.36	1295.04	1343.42	1013.12	1059.96	1053.23
MBOAT1	-0.357918	1.68e-05	640.631	606.067	623.388	478.894	462.906	501.793
TMF1	-0.358726	3.12e-13	2243.79	2171.74	2248.03	1714.36	1769.64	1681.14
INSYN1	-0.35887	0.0036737	287.07	276.351	250.748	196.186	223.586	191.862
PTMAP5	-0.359123	0.0246533	156.2	228.705	158.459	147.894	135.808	114.044
BRWD3	-0.359315	3.25e-08	1806.86	1591.4	1846.65	1260.62	1401.97	1389.99
FBXO21	-0.35941	1.23e-11	1848.02	1935.41	1815.31	1420.58	1450.83	1470.49
AHRR	-0.359481	0.000216992	505.54	465.033	571.148	388.347	401.627	390.432
SAMD9	-0.359711	3.67e-08	1665.43	1539.94	1625.51	1175.1	1366.36	1180.69
KPTN	-0.35988	8.48e-05	601.581	592.726	515.427	418.529	438.891	453.492
CASD1	-0.360135	0.000757757	434.827	371.645	390.053	319.933	277.413	316.639
TANC2	-0.360804	7.3e-07	1181	1074.91	1121.4	806.876	841.347	964.676
IP6K2	-0.360822	8.39e-15	2691.29	2782.57	2822.66	2211.36	2140.63	2078.28
LCA5	-0.360939	0.00363027	336.675	274.446	283.833	222.344	247.601	199.912
SRD5A1	-0.361171	5.23e-09	1535.62	1394.15	1419.16	1107.69	1167.62	1076.04
SLC2A5	-0.361256	0.00406306	243.799	233.469	246.395	183.107	173.9	190.52
PDHX	-0.361278	2.89e-12	1872.29	1862.99	1816.18	1434.67	1415.22	1451.71
TMEM50A	-0.361559	2.24e-17	3286.53	3318.12	3189.2	2563.49	2500.85	2531.77
MXD4	-0.36159	5.22e-14	2607.91	2798.77	2802.63	2106.73	2172.93	2078.28
ZC2HC1A	-0.361599	0.000622075	480.21	398.327	417.043	303.836	325.442	359.573
ENTPD5	-0.361659	8.19e-10	1537.73	1424.64	1467.92	1110.71	1172.59	1137.75
PMM1	-0.361849	1.3e-06	991.026	975.807	861.076	731.42	740.319	699.021
MTO1	-0.361983	1.52e-08	1159.89	1104.45	1146.65	891.387	852.94	892.225
B3GNT9	-0.361985	2.42e-12	1983.11	2080.26	2049.52	1529.24	1630.52	1568.44
AC009065.9	-0.362022	0.0423515	89.7095	110.541	109.702	86.5229	72.0444	63.0595
RUSC1	-0.36208	6.08e-11	1573.61	1601.89	1561.08	1190.19	1241.32	1231.67
NAA80	-0.362087	0.000758584	371.503	398.327	436.197	311.885	328.755	272.363
PCK2	-0.362209	2.52e-08	2139.31	2628.2	2383.85	1930.67	1837.55	1748.22
GLI4	-0.362297	0.0026153	354.616	324.951	295.151	279.69	223.586	232.113
PRR16	-0.362493	0.0167102	165.699	161.999	149.752	103.626	122.558	127.461
CDA	-0.362831	0.022072	136.147	150.564	132.339	92.5593	105.996	110.019
STAMBPL1	-0.363408	1.32e-05	596.304	660.385	659.084	488.955	494.374	487.034
ACTR2	-0.363508	6.9e-29	10001	9761.88	9876.69	7467.12	7728.63	7797.91
C1orf21	-0.36408	5.75e-06	659.629	680.396	726.995	524.168	535.779	527.285
STARD4	-0.36449	9.66e-15	3773.08	3422.95	3654.13	2753.64	2895.86	2731.68
[truncated: 1,687 more rows]
