# Supplementary material for: GRK6 Depletion Induces HIF Activity in Lung Adenocarcinoma
Source: Front Oncol. 2021 May 31;11:654812. doi: 10.3389/fonc.2021.654812 (PMC8201516; doi:10.3389/fonc.2021.654812)
Supplement: Supplementary file 4 [file Table_3.xlsx]

## Sheet: siGRK6-Up-GO
Category	ID	Name	q-value FDR B&H	Gene Count	Hit Count in Genome	Rich Factor	Hit in Query List
GO: Molecular Function	GO:0003723	RNA binding	1.592e-43	551	1973	0.27927	H4C9,ISY1,SCAF4,LRRC47,AARS2,XPO5,ALDOA,DHX16,DHX37,ANXA7,FBRSL1,APEH,ZNF622,YBX3,ERI1,DENR,RRP1,NCOA5,CCDC124,USO1,JRK,RTCA,DDX3Y,EIF3A,EIF3B,EIF3D,EIF3F,EIF3G,EIF3I,RBM24,ATP5F1C,AUH,PABPC4,SUCLG1,FUBP1,DDX18,EIF2B3,EIF2B2,BYSL,C1QBP,ZNF598,MBD2,NUDT16,CALR,CANX,RPL14,SART1,CCNT1,CCT6A,PRPF4,PRPF3,RRP9,DDX21,CDK9,NOLC1,CDKN2A,TBRG4,RPL23,SCAF1,CACTIN,LONP1,CLK3,CLNS1A,DDX23,NOCT,EIF4E2,RPL36,FX…
GO: Molecular Function	GO:0003735	structural constituent of ribosome	1.87e-15	85	205	0.414634	MRPS34,MRPL49,RPL14,RPL23,RPL36,MRPL19,MRPL54,MRPL4,MRPS7,MRPS2,RPL26L1,MRPL10,RPL39L,FAU,MRPL28,MRPS23,MRPS33,MRPS30,MRPL3,RPL35,RPSA,RPL22L1,MRPL42,MRPL13,MRPL15,MRPL22,RPL10A,MRPL57,RPL3,RPL4,RPL5,RPL6,RPL7,RPL8,RPL9,RPL11,RPL12,RPL13,RPL15,RPL17,RPL18,RPL18A,RPL19,RPL21,RPL22,RPL23A,RPL24,RPL30,RPL27A,RPL29,RPL31,RPL32,RPL34,RPL37,RPL37A,RPL38,RPL39,RPLP0,RPLP1,MRPL12,MRPS12,RPS2,RPS3,RPS3A,R…
GO: Molecular Function	GO:0043021	ribonucleoprotein complex binding	1.012e-11	65	156	0.416667	XPO5,YBX3,ERI1,GADD45GIP1,C1QBP,ZNF598,NOLC1,GEMIN5,MTRF1,CSNK2A1,LTN1,GEMIN4,CPEB2,NMD3,EEF2,SBDS,EIF4G1,EIF5A,PRMT3,EIF2A,ETF1,PPIH,SND1,MTOR,SEC61B,GCN1,RPL35,HNRNPC,HNRNPU,GUF1,PRMT1,HSPA5,EIF6,RPSA,EIF5AL1,MTIF2,NME1,NPM1,SEC61A1,YTHDF1,MAIP1,PTCD3,ABCE1,RPLP1,RPN2,NAA15,CPEB3,WDR12,SNRPB,SNRPC,SNRPD1,SNRPD2,SNRPG,SRP19,SRP68,SRP72,SRPRA,BOP1,DNAJC1,LARP1,PES1,TOP2B,UNG,RICTOR,PRPF6
GO: Molecular Function	GO:0019843	rRNA binding	5.357e-11	39	72	0.541667	ERI1,DDX21,RPL23,MRPS7,EEF2,SBDS,RPF2,UTP25,KDM2B,GTF3A,FASTKD5,NCL,NPM1,PTCD3,RPL3,RPL4,RPL5,RPL6,RPL7,RPL8,RPL9,RPL11,RPL12,RPL17,RPL19,RPL23A,RPL37,RPL37A,RPLP0,RPS3,RPS4X,RPS4Y1,RPS5,RPS13,RPS14,FASTKD2,RRS1,RPLP0P6,RCC1L
GO: Molecular Function	GO:0016772	transferase activity, transferring phosphorus-containing groups	1.489e-08	398	1859	0.214094	SEH1L,ABL2,HIPK1,ACTB,ACVR1,ADCY6,ADCY9,ADORA2B,KIDINS220,SERINC1,ALPK3,AK2,ALDH1A1,ALDOA,CDC42BPA,APC,ELP1,ZNF622,DGKE,DGKD,CASK,TRIB3,PEA15,HYAL2,AXL,ADAM9,CDS2,RIPK2,CCND1,TNFRSF10B,SUCLG1,BCR,FGF18,NRP1,POLR3D,BPGM,BRAF,SQSTM1,BUB1,EIF2B3,FOXK1,CAD,ADCK2,SPAG9,CAV1,NFS1,PAPSS2,CCNC,CCNE1,CCNF,CCNG1,CCNG2,CCNT1,USP14,CCT6A,TAMM41,HGS,NEURL1,CD44,CD81,MAP3K13,CDC25A,AURKB,CDK6,CDK8,CDK9,CDKN2A,…
GO: Molecular Function	GO:0140098	catalytic activity, acting on RNA	4.494e-08	122	438	0.278539	ISY1,LRRC47,AARS2,DHX16,DHX37,ERI1,RTCA,DDX3Y,POLR3D,DDX18,NUDT16,EXO1,DDX21,TRMT61A,MED21,DDX23,NOCT,MED20,POLR1A,POLR1C,RPAP1,CSTF2,DHX34,AQR,EARS2,DHX38,DARS1,DDX1,DDX10,RAMAC,FARSB,YARS2,LACTB2,POP7,FBL,FARSA,POLR1B,RTCB,RNASEH2A,LARS1,TRMT6,SND1,PTRH2,DTD1,AGO2,RPP40,RNASE7,POP1,NUDT21,DDX52,POLR3A,DDX20,HARS1,DDX42,METTL2A,IARS1,DCP2,MRPL58,TRMT10A,HELZ2,CXCL8,KARS1,TYW3,DROSHA,NPM1,PDE12,P…
GO: Molecular Function	GO:0043022	ribosome binding	1.359e-07	32	65	0.492308	ERI1,GADD45GIP1,C1QBP,ZNF598,GEMIN5,MTRF1,CPEB2,EEF2,SBDS,EIF5A,PRMT3,EIF2A,ETF1,MTOR,SEC61B,GCN1,GUF1,HSPA5,EIF6,RPSA,EIF5AL1,SEC61A1,YTHDF1,MAIP1,RPN2,NAA15,CPEB3,SRP19,SRP68,SRP72,DNAJC1,RICTOR
GO: Molecular Function	GO:0051082	unfolded protein binding	4.428e-07	50	134	0.373134	AAMP,CHAF1B,CALR,CANX,CCT6A,CHAF1A,SSUH2,TRAP1,DNAJA2,TUBB4B,PPIH,CCT7,CCT4,NUDC,DNAJB11,RUVBL2,AFG3L2,DNAJB4,CDC37,GRPEL2,DNAJA1,HSPA5,HSPA8,HSPA9,HSP90AA1,HSP90AA2P,HSP90AB1,HSPD1,HSPE1,DNAJB1,NUDCD2,NPM1,PFDN4,PPIB,PPID,DNAJC3,SHQ1,CDC37L1,GRPEL1,SCAP,CCT5,HSPA13,TCP1,NUDCD3,SIL1,HSP90B1,CCT3,TTC1,UGGT1,PDRG1
GO: Molecular Function	GO:0030554	adenyl nucleotide binding	4.544e-06	329	1566	0.210089	ABL2,HIPK1,ACTB,ACVR1,ADCY6,ADCY9,AARS2,AHCY,ALPK3,AK2,DHX16,TTF2,KIF6,SMARCA5,CDC42BPA,EP400,DHX37,ELP1,DGKE,DGKD,APRT,CASK,TRIB3,RTCA,DDX3Y,ATP1A2,ATP5F1B,AFG1L,AXL,RIPK2,BCR,BRAF,DDX18,BUB1,EIF2B2,CAD,ADCK2,RUNX1,PAPSS2,CCT6A,MAP3K13,DDX21,AURKB,CDK6,CDK8,CDK9,NOLC1,CENPE,MAPKAPK2,CHD1,LONP1,CLCN3,CLCN4,CLCN5,CLCN7,CLK3,DDX23,ABCC2,MAP4K4,MTHFD1L,CDC42BPB,CSK,CSNK1E,CSNK1G3,CSNK2A1,CSNK2A2,RAP…
GO: Molecular Function	GO:0005524	ATP binding	4.591e-06	314	1485	0.211448	ABL2,HIPK1,ACTB,ACVR1,ADCY6,ADCY9,AARS2,ALPK3,AK2,DHX16,TTF2,KIF6,SMARCA5,CDC42BPA,EP400,DHX37,ELP1,DGKE,DGKD,CASK,TRIB3,RTCA,DDX3Y,ATP1A2,ATP5F1B,AFG1L,AXL,RIPK2,BCR,BRAF,DDX18,BUB1,EIF2B2,CAD,ADCK2,RUNX1,PAPSS2,CCT6A,MAP3K13,DDX21,AURKB,CDK6,CDK8,CDK9,NOLC1,CENPE,MAPKAPK2,CHD1,LONP1,CLCN3,CLCN4,CLCN5,CLCN7,CLK3,DDX23,ABCC2,MAP4K4,MTHFD1L,CDC42BPB,CSK,CSNK1E,CSNK1G3,CSNK2A1,CSNK2A2,CTPS1,DHX34,U…
GO: Molecular Function	GO:0008135	translation factor activity, RNA binding	4.599e-06	35	85	0.411765	DENR,EIF3A,EIF3B,EIF3D,EIF3F,EIF3G,EIF3I,EIF2B3,EIF2B2,EIF4E2,MTRF1,EIF5B,CPEB2,EEF2,EIF2D,EIF1AX,EIF2B1,EIF2S3,EIF4G1,EIF4G2,EIF5A,EIF2A,ETF1,EIF3M,AGO2,GCN1,GSPT1,MRPL58,GFM1,EIF6,EIF5AL1,MCTS1,MTIF2,CPEB3,TUFM
GO: Molecular Function	GO:0045182	translation regulator activity	4.599e-06	51	148	0.344595	DENR,EIF3A,EIF3B,EIF3D,EIF3F,EIF3G,EIF3I,EIF2B3,EIF2B2,C1QBP,NEURL1,EIF4E2,FXR2,MTRF1,EIF5B,CTIF,CPEB2,EEF2,EIF2D,EIF1AX,EIF2B1,EIF2S3,EIF4G1,EIF4G2,EIF5A,EIF2A,ETF1,EIF3M,PABPC1,IGF2BP1,MTOR,AGO2,GCN1,GSPT1,MRPL58,GFM1,EIF6,EIF5AL1,MCTS1,MTIF2,SAMD4B,EIF2AK4,RPL22,RPS14,CPEB3,SHMT1,SAMD4A,LARP1,TUFM,CNBP,FXR1
GO: Molecular Function	GO:0016853	isomerase activity	4.719e-06	84	294	0.285714	SEH1L,ALDOA,BPGM,FOXK1,ENOPH1,PDIA4,NUP155,NUP93,NUP58,POM121,DKC1,TOP1MT,NUP153,GNPDA1,PIGK,PDIA6,ENO1,ZBTB7A,PRKAG2,PPIH,FKBP4,POM121C,EBP,GPI,PDIA3,GSTZ1,HK2,HMGCS1,HNRNPU,HSPD1,PPIL4,IDI1,FOXK2,INSR,EIF6,LDHA,LSS,NUP54,MGST1,MMUT,MYC,NUP88,NUP98,NUP43,P4HB,PFKFB2,PFKFB3,PFKFB4,PFKL,PGAM1,PGK1,NUP37,TMX3,DSE,PUS7,PMM2,ERO1A,PPARA,PPIB,PPID,PRKAA2,QSOX1,QSOX2,FKBP14,DHTKD1,SEC13,PTGES2,RPUSD1,N…
GO: Molecular Function	GO:0032559	adenyl ribonucleotide binding	9.131e-06	324	1555	0.20836	ABL2,HIPK1,ACTB,ACVR1,ADCY6,ADCY9,AARS2,ALPK3,AK2,DHX16,TTF2,KIF6,SMARCA5,CDC42BPA,EP400,DHX37,ELP1,DGKE,DGKD,APRT,CASK,TRIB3,RTCA,DDX3Y,ATP1A2,ATP5F1B,AFG1L,AXL,RIPK2,BCR,BRAF,DDX18,BUB1,EIF2B2,CAD,ADCK2,RUNX1,PAPSS2,CCT6A,MAP3K13,DDX21,AURKB,CDK6,CDK8,CDK9,NOLC1,CENPE,MAPKAPK2,CHD1,LONP1,CLCN3,CLCN4,CLCN5,CLCN7,CLK3,DDX23,ABCC2,MAP4K4,MTHFD1L,CDC42BPB,CSK,CSNK1E,CSNK1G3,CSNK2A1,CSNK2A2,RAPGEF2,…
GO: Molecular Function	GO:0035639	purine ribonucleoside triphosphate binding	1.32e-05	374	1841	0.20315	ABL2,HIPK1,RAB22A,ACTB,ACVR1,ADCY6,ADCY9,AARS2,ALPK3,AK2,DHX16,TTF2,KIF6,SMARCA5,CDC42BPA,EP400,DHX37,ELP1,DGKE,DGKD,ARL4D,CASK,RHOB,RND3,ARHGAP5,TRIB3,RTCA,DDX3Y,ATP1A2,ATP5F1B,AFG1L,AXL,RIPK2,BCR,BRAF,ARHGEF7,DDX18,BUB1,EIF2B2,RAB29,CAD,NUDT16,ADCK2,RUNX1,PAPSS2,CCT6A,MAP3K13,DDX21,AURKB,CDK6,CDK8,CDK9,NOLC1,CENPE,MAPKAPK2,CHD1,SRPRB,LONP1,CLCN3,CLCN4,RRAGD,CLCN5,CLCN7,CLK3,DDX23,ABCC2,MAP4K4,M…
GO: Molecular Function	GO:0003712	transcription coregulator activity	1.377e-05	144	597	0.241206	HIPK1,ARID1B,TLE5,HOMEZ,SUPT3H,MED30,YBX3,PIR,BHLHE40,MIER1,TRIB3,ATF3,HYAL2,URI1,CCND1,BCL9,SQSTM1,C1QBP,LIMD1,CCNE1,MTA1,MED21,CDYL,MED7,MED20,CIR1,NFE2L3,HDAC9,NOC2L,GMEB2,DDX1,MED24,MED13,NR1D2,MED6,MED31,E2F6,GMNN,YAF2,RLIM,ELK4,MTDH,SAP18,SCAND1,ZBTB7A,FGF2,SETD3,FHL2,ZBTB18,CARM1,SFMBT1,MYBBP1A,HTATIP2,SND1,ANKRD1,FUS,GABPA,KDM5B,ZMYND11,WWOX,ZNF274,GATA3,RUVBL2,JMY,ARHGAP35,RIOX2,AJUBA,HD…
GO: Molecular Function	GO:0017076	purine nucleotide binding	1.932e-05	392	1951	0.200923	ABL2,HIPK1,RAB22A,ACTB,ACVR1,ADCY6,ADCY9,AARS2,AHCY,ALPK3,AK2,DHX16,TTF2,KIF6,SMARCA5,CDC42BPA,EP400,DHX37,ELP1,DGKE,DGKD,APRT,ARL4D,CASK,RHOB,RND3,ARHGAP5,ARHGDIB,TRIB3,RTCA,DDX3Y,ATP1A2,ATP5F1B,AFG1L,AXL,RIPK2,SUCLG1,BCR,BRAF,ARHGEF7,DDX18,BUB1,EIF2B2,RAB29,CAD,NUDT16,ADCK2,RUNX1,PAPSS2,CCT6A,MAP3K13,DDX21,AURKB,CDK6,CDK8,CDK9,NOLC1,CENPE,MAPKAPK2,CHD1,SRPRB,LONP1,CLCN3,CLCN4,RRAGD,CLCN5,CLCN7,…
GO: Molecular Function	GO:0045296	cadherin binding	1.933e-05	91	338	0.269231	ACVR1,ESYT2,H3C6,ALDOA,PKP4,APC,SHTN1,USO1,ATIC,CTNNAL1,RPL14,CDH1,CDH2,CDH4,CDH13,VAPB,PRDX6,CHMP2B,CLINT1,GAPVD1,RSL1D1,ASAP1,EEF2,EIF2S3,EPHA2,EIF4G2,EMD,CTTN,EIF2A,ENO1,PLIN3,FASN,NDRG1,PPME1,SNX9,AHSA1,PAICS,SND1,NUDC,MMP24,GCN1,GOLGA2,GOLGA3,HDLBP,HSPA5,HSPA8,HSP90AB1,DNAJB1,MICALL1,ARHGAP18,ITGB1,KRT18,KTN1,LDHA,TACSTD2,AFDN,PRDX1,PLEC,EFHD2,TWF1,PTPRB,PTPRJ,RAN,RANBP1,RARS1,RPL6,RPL15,RPL…
GO: Molecular Function	GO:0090079	translation regulator activity, nucleic acid binding	2.382e-05	40	111	0.36036	DENR,EIF3A,EIF3B,EIF3D,EIF3F,EIF3G,EIF3I,EIF2B3,EIF2B2,C1QBP,EIF4E2,MTRF1,EIF5B,CTIF,CPEB2,EEF2,EIF2D,EIF1AX,EIF2B1,EIF2S3,EIF4G1,EIF4G2,EIF5A,EIF2A,ETF1,EIF3M,PABPC1,AGO2,GCN1,GSPT1,MRPL58,GFM1,EIF6,EIF5AL1,MCTS1,MTIF2,CPEB3,SHMT1,LARP1,TUFM
GO: Molecular Function	GO:0032555	purine ribonucleotide binding	2.507e-05	387	1930	0.200518	ABL2,HIPK1,RAB22A,ACTB,ACVR1,ADCY6,ADCY9,AARS2,ALPK3,AK2,DHX16,TTF2,KIF6,SMARCA5,CDC42BPA,EP400,DHX37,ELP1,DGKE,DGKD,APRT,ARL4D,CASK,RHOB,RND3,ARHGAP5,ARHGDIB,TRIB3,RTCA,DDX3Y,ATP1A2,ATP5F1B,AFG1L,AXL,RIPK2,SUCLG1,BCR,BRAF,ARHGEF7,DDX18,BUB1,EIF2B2,RAB29,CAD,NUDT16,ADCK2,RUNX1,PAPSS2,CCT6A,MAP3K13,DDX21,AURKB,CDK6,CDK8,CDK9,NOLC1,CENPE,MAPKAPK2,CHD1,SRPRB,LONP1,CLCN3,CLCN4,RRAGD,CLCN5,CLCN7,CLK3,…
GO: Molecular Function	GO:0032553	ribonucleotide binding	3.274e-05	389	1947	0.199795	ABL2,HIPK1,RAB22A,ACTB,ACVR1,ADCY6,ADCY9,AARS2,ALPK3,AK2,DHX16,TTF2,KIF6,SMARCA5,CDC42BPA,EP400,DHX37,ELP1,DGKE,DGKD,APRT,ARL4D,CASK,RHOB,RND3,ARHGAP5,ARHGDIB,TRIB3,RTCA,DDX3Y,ATP1A2,ATP5F1B,AFG1L,AXL,RIPK2,SUCLG1,BCR,BRAF,ARHGEF7,DDX18,BUB1,EIF2B2,RAB29,CAD,NUDT16,ADCK2,RUNX1,PAPSS2,CCT6A,MAP3K13,DDX21,AURKB,CDK6,CDK8,CDK9,NOLC1,CENPE,MAPKAPK2,CHD1,SRPRB,LONP1,CLCN3,CLCN4,RRAGD,CLCN5,CLCN7,CLK3,…
GO: Molecular Function	GO:0016866	intramolecular transferase activity	3.274e-05	48	146	0.328767	SEH1L,ALDOA,BPGM,FOXK1,NUP155,NUP93,NUP58,POM121,DKC1,NUP153,ENO1,ZBTB7A,PRKAG2,POM121C,GPI,HK2,FOXK2,INSR,EIF6,LDHA,LSS,NUP54,MMUT,MYC,NUP88,NUP98,NUP43,PFKFB2,PFKFB3,PFKFB4,PFKL,PGAM1,PGK1,NUP37,PUS7,PMM2,PPARA,PRKAA2,DHTKD1,SEC13,RPUSD1,NUP35,NDC1,NUP133,STAT3,NUP205,NUP107,NUP214
GO: Molecular Function	GO:0051087	chaperone binding	4.381e-05	39	110	0.354545	FNIP2,AMFR,BIRC5,ATP1A2,CALR,SCARB2,CDC25A,TIMM10,DNAJA2,HYOU1,FN1,AHSA1,PDPN,GAK,STIP1,DNAJB4,CDC37,FICD,GRPEL2,DNAJA1,HSPA5,HSPA8,HSPA9,HSPD1,HSPE1,DNAJB1,PFDN4,DNAJC10,DNAJC3,PRNP,WRAP53,CDC37L1,GRPEL1,SOD1,DNAJC1,TBCD,TERT,TFRC,SDF2L1
GO: Molecular Function	GO:0050839	cell adhesion molecule binding	4.381e-05	127	525	0.241905	ACVR1,TENM2,ESYT2,H3C6,ALDOA,PKP4,ANXA7,APC,SHTN1,USO1,ATIC,CTNNAL1,ADAM15,ADAM9,CALR,RPL14,CD81,CDH1,CDH2,CDH4,CDH13,VAPB,NRXN3,PRDX6,CHMP2B,TENM4,CCN2,CLINT1,CXADR,GAPVD1,RSL1D1,ASAP1,S1PR3,EEF2,EIF2S3,EPHA2,EIF4G2,EMD,CTTN,EIF2A,ENO1,PLIN3,FASN,FBN1,NDRG1,FGF1,FGF2,PPME1,SNX9,FN1,AHSA1,PAICS,POSTN,NPTN,SND1,NUDC,GFRA1,MMP24,GCN1,GOLGA2,GOLGA3,GSK3B,HDLBP,HSPA5,HSPA8,HSP90AB1,DNAJB1,MICALL1,CCN…
GO: Molecular Function	GO:0016774	phosphotransferase activity, carboxyl group as acceptor	4.381e-05	43	127	0.338583	SEH1L,ALDOA,BPGM,FOXK1,NUP155,NUP93,NUP58,POM121,NUP153,ENO1,ZBTB7A,PRKAG2,POM121C,GPI,HK2,FOXK2,INSR,EIF6,LDHA,NUP54,MYC,NUP88,NUP98,NUP43,PFKFB2,PFKFB3,PFKFB4,PFKL,PGAM1,PGK1,NUP37,PPARA,PRKAA2,ALDH18A1,DHTKD1,SEC13,NUP35,NDC1,NUP133,STAT3,NUP205,NUP107,NUP214
GO: Molecular Function	GO:0016903	oxidoreductase activity, acting on the aldehyde or oxo group of donors	4.381e-05	53	170	0.311765	SEH1L,PDP2,ALDH1A1,ALDH1B1,ALDOA,AKR1B1,AOX1,BPGM,FOXK1,NUP155,NUP93,NUP58,POM121,DLD,NUP153,ENO1,ZBTB7A,PRKAG2,HTATIP2,POM121C,GPI,HK2,FOXK2,INSR,EIF6,LDHA,NUP54,ALDH6A1,MYC,NUP88,NUP98,NUP43,PDHA1,PFKFB2,PFKFB3,PFKFB4,PFKL,PGAM1,PGK1,NUP37,PPARA,PDP1,PRKAA2,ALDH18A1,DHTKD1,SEC13,NUP35,NDC1,NUP133,STAT3,NUP205,NUP107,NUP214
GO: Molecular Function	GO:0044877	protein-containing complex binding	4.381e-05	282	1356	0.207965	ABL2,ACTB,ACVR1,AP2A1,H3C6,XPO5,MAD1L1,AMFR,SHROOM3,SMARCA5,ANXA7,APBB1,APC,YBX3,ERI1,SHTN1,GADD45GIP1,CASK,GAS2L2,PSMG1,SKAP1,ATF1,ATP5F1B,ATP5PB,ATP5PF,SNX4,CTNNAL1,MYOM1,ADAM15,ADAM9,CCND1,BCL2L1,C1QBP,ZNF598,MBD2,RAB29,FMNL1,CALR,CASP8,CAV1,CCNE1,USP14,ATP6V0D1,CD36,SCARB1,CD44,CD81,MAP3K13,CDH2,CDH13,NOLC1,NOG,CENPA,CENPE,RCC1,PSMF1,ABI3BP,CIR1,GEMIN5,CPD,MACROH2A1,CDC42BPB,MTRF1,CSNK2A1,SIP…
GO: Molecular Function	GO:0042802	identical protein binding	4.381e-05	396	1997	0.198297	ACAT1,KDM5C,ACTB,ACVR1,ACYP2,TENM2,ESCO1,ESYT2,TLE5,MAD1L1,AHCY,ALCAM,C1QTNF6,ALDOA,MRFAP1L1,AMFR,CDC42BPA,ANXA7,AOX1,APC,APEH,BIRC5,DGKD,ZBTB26,BHLHE40,SKAP1,GRAMD2B,ATF1,ATF3,ATIC,BECN1,MYOM1,RIPK2,BCAT1,BCL2,BCL2L1,BCL2L2,BLMH,BNIP3,BNIP3L,BRAF,BRCA2,SQSTM1,MTMR2,CAD,NUDT16,TNFSF18,CASP8,SPAG9,CAV1,RUNX1,NFS1,CLDN12,CLDN2,CLDN1,DPP9,PRPF3,SCARB1,SCARB2,HGS,MAP3K13,DDX21,CDH1,CDH2,CDH4,CDH13,VA…
GO: Molecular Function	GO:0016301	kinase activity	4.996e-05	329	1621	0.202961	SEH1L,ABL2,HIPK1,ACTB,ACVR1,ADCY6,ADCY9,ADORA2B,KIDINS220,ALPK3,AK2,ALDH1A1,ALDOA,CDC42BPA,APC,ELP1,ZNF622,DGKE,DGKD,CASK,TRIB3,PEA15,HYAL2,AXL,ADAM9,RIPK2,CCND1,TNFRSF10B,SUCLG1,BCR,FGF18,NRP1,BPGM,BRAF,SQSTM1,BUB1,FOXK1,CAD,ADCK2,SPAG9,CAV1,PAPSS2,CCNC,CCNE1,CCNF,CCNG1,CCNG2,CCNT1,HGS,NEURL1,CD44,CD81,MAP3K13,CDC25A,AURKB,CDK6,CDK8,CDK9,CDKN2A,CDKN2B,TBRG4,CENPE,MAPKAPK2,SOCS6,KLF4,CKS2,CLK3,FB…
GO: Molecular Function	GO:0016779	nucleotidyltransferase activity	5.063e-05	71	253	0.280632	CDS2,POLR3D,EIF2B3,NFS1,PAPSS2,USP14,CCT6A,TAMM41,AURKB,CDS1,KLF4,MED21,MED20,POLR1A,POLR1C,RPAP1,DKC1,ERCC4,POLR1B,CCT7,CCT4,POLQ,PAPOLA,MOCS3,TENT4A,POLR3A,FICD,NUDT5,HNRNPA1,HNRNPC,HNRNPU,HSP90AA1,HSP90AB1,DCP2,CXCL8,KARS1,MAP3K4,MYC,NPM1,POLE3,NANS,PNPT1,GAR1,NABP2,POLG,POLR2B,POLR2C,POLR2D,POLRMT,PPARG,PRIM2,MAP2K7,YRDC,RFC1,RFC3,WRAP53,MTPAP,NOP10,NHP2,CCT5,POLR3E,FLAD1,UAP1,TENT4B,TCP1,SMG…
GO: Molecular Function	GO:0017056	structural constituent of nuclear pore	5.701e-05	16	28	0.571429	NUP155,NUP93,NUP58,POM121,NUP153,NUTF2,POM121C,NUP54,NUP88,NUP98,NUP35,NDC1,NUP133,NUP205,NUP107,NUP214
GO: Molecular Function	GO:0004634	phosphopyruvate hydratase activity	5.701e-05	42	125	0.336	SEH1L,ALDOA,BPGM,FOXK1,NUP155,NUP93,NUP58,POM121,NUP153,ENO1,ZBTB7A,PRKAG2,POM121C,GPI,HK2,FOXK2,INSR,EIF6,LDHA,NUP54,MYC,NUP88,NUP98,NUP43,PFKFB2,PFKFB3,PFKFB4,PFKL,PGAM1,PGK1,NUP37,PPARA,PRKAA2,DHTKD1,SEC13,NUP35,NDC1,NUP133,STAT3,NUP205,NUP107,NUP214
GO: Molecular Function	GO:0043891	glyceraldehyde-3-phosphate dehydrogenase (NAD(P)+) (phosphorylating) activity	5.701e-05	42	125	0.336	SEH1L,ALDOA,BPGM,FOXK1,NUP155,NUP93,NUP58,POM121,NUP153,ENO1,ZBTB7A,PRKAG2,POM121C,GPI,HK2,FOXK2,INSR,EIF6,LDHA,NUP54,MYC,NUP88,NUP98,NUP43,PFKFB2,PFKFB3,PFKFB4,PFKL,PGAM1,PGK1,NUP37,PPARA,PRKAA2,DHTKD1,SEC13,NUP35,NDC1,NUP133,STAT3,NUP205,NUP107,NUP214
GO: Molecular Function	GO:0004618	phosphoglycerate kinase activity	5.701e-05	42	125	0.336	SEH1L,ALDOA,BPGM,FOXK1,NUP155,NUP93,NUP58,POM121,NUP153,ENO1,ZBTB7A,PRKAG2,POM121C,GPI,HK2,FOXK2,INSR,EIF6,LDHA,NUP54,MYC,NUP88,NUP98,NUP43,PFKFB2,PFKFB3,PFKFB4,PFKL,PGAM1,PGK1,NUP37,PPARA,PRKAA2,DHTKD1,SEC13,NUP35,NDC1,NUP133,STAT3,NUP205,NUP107,NUP214
GO: Molecular Function	GO:0004619	phosphoglycerate mutase activity	5.701e-05	42	125	0.336	SEH1L,ALDOA,BPGM,FOXK1,NUP155,NUP93,NUP58,POM121,NUP153,ENO1,ZBTB7A,PRKAG2,POM121C,GPI,HK2,FOXK2,INSR,EIF6,LDHA,NUP54,MYC,NUP88,NUP98,NUP43,PFKFB2,PFKFB3,PFKFB4,PFKL,PGAM1,PGK1,NUP37,PPARA,PRKAA2,DHTKD1,SEC13,NUP35,NDC1,NUP133,STAT3,NUP205,NUP107,NUP214
GO: Molecular Function	GO:0003743	translation initiation factor activity	5.701e-05	23	51	0.45098	DENR,EIF3A,EIF3B,EIF3D,EIF3F,EIF3G,EIF3I,EIF2B3,EIF2B2,EIF4E2,EIF5B,EIF2D,EIF1AX,EIF2B1,EIF2S3,EIF4G1,EIF4G2,EIF2A,EIF3M,AGO2,EIF6,MCTS1,MTIF2
GO: Molecular Function	GO:0016620	oxidoreductase activity, acting on the aldehyde or oxo group of donors, NAD or NADP as acceptor	7.724e-05	50	161	0.310559	SEH1L,ALDH1A1,ALDH1B1,ALDOA,AKR1B1,BPGM,FOXK1,NUP155,NUP93,NUP58,POM121,DLD,NUP153,ENO1,ZBTB7A,PRKAG2,HTATIP2,POM121C,GPI,HK2,FOXK2,INSR,EIF6,LDHA,NUP54,ALDH6A1,MYC,NUP88,NUP98,NUP43,PDHA1,PFKFB2,PFKFB3,PFKFB4,PFKL,PGAM1,PGK1,NUP37,PPARA,PRKAA2,ALDH18A1,DHTKD1,SEC13,NUP35,NDC1,NUP133,STAT3,NUP205,NUP107,NUP214
GO: Molecular Function	GO:0016868	intramolecular transferase activity, phosphotransferases	8.097e-05	43	131	0.328244	SEH1L,ALDOA,BPGM,FOXK1,NUP155,NUP93,NUP58,POM121,NUP153,ENO1,ZBTB7A,PRKAG2,POM121C,GPI,HK2,FOXK2,INSR,EIF6,LDHA,NUP54,MYC,NUP88,NUP98,NUP43,PFKFB2,PFKFB3,PFKFB4,PFKL,PGAM1,PGK1,NUP37,PMM2,PPARA,PRKAA2,DHTKD1,SEC13,NUP35,NDC1,NUP133,STAT3,NUP205,NUP107,NUP214
GO: Molecular Function	GO:0000049	tRNA binding	8.441e-05	26	63	0.412698	AARS2,XPO5,PTCD1,EARS2,YARS2,EIF2S3,EIF2A,FARSA,DTD1,IARS1,TRMT10A,KARS1,PSTK,NSUN2,TRMT10C,RARS1,YRDC,DARS2,EIF2AK4,RPL6,TRMT1,IARS2,SSB,TERT,SLFN13,TRMT1L
GO: Molecular Function	GO:0030515	snoRNA binding	8.544e-05	15	26	0.576923	BYSL,NUDT16,RRP9,DDX21,NOLC1,DKC1,NUFIP1,UTP25,IMP4,NUDT5,GAR1,NOP10,NHP2,TSR1,UTP6
GO: Molecular Function	GO:0005198	structural molecule activity	9.955e-05	173	779	0.22208	SEH1L,ACTB,MRPS34,EIF3A,MYOM1,BSN,MRPL49,RPL14,CAV1,CLDN2,CLDN1,COPB2,RPL23,SLIT2,COL4A1,COL8A1,RPL36,COL11A1,COL12A1,COL13A1,COL17A1,ABI3BP,COPB1,CPOX,NUP155,NUP93,MRPL19,NUP58,MAGI2,POM121,ANKRD2,NUP153,MRPL54,MRPL4,MRPS7,MRPS2,RPL26L1,PCOLCE2,NUTF2,EPB41,MRPL10,RPL39L,TUBA1B,TUBB4B,FAU,FBN1,FBN2,EFEMP1,SCARA3,FLG,FN1,MRPL28,COPG2,POM121C,POSTN,MRPS23,MRPS33,MRPS30,SRPX2,PCLO,TUBA1C,MRPL3,RPL35…
GO: Molecular Function	GO:0004576	oligosaccharyl transferase activity	0.0001557	9	11	0.818182	OSTC,DDOST,MAGT1,STT3A,STT3B,ALG5,RPN1,RPN2,TUSC3
GO: Molecular Function	GO:0031625	ubiquitin protein ligase binding	0.0003911	79	308	0.256494	SPOP,CUL1,APBB1,APC,TRIB3,ANKRA2,BECN1,ATP6V0C,BCL2,SQSTM1,NAE1,CALR,CASP8,SRPRB,RPL23,FBXO7,EIF4E2,PRDX6,SIPA1L1,TANK,LRPPRC,TUBA1B,FHIT,SNX9,UBE2J1,NLK,NEK6,GPI,GSK3B,ERLIN2,CHEK2,UBASH3B,SHPRH,DNAJA1,HSPA5,HSPA8,HSPA9,HSP90AA1,HSP90AB1,HSPD1,JUN,LTBR,MC1R,MYC,NDUFS2,PA2G4,PCBP2,PRKAR2A,PSMD1,PTK2,MUL1,SMC6,WRAP53,RPA2,RPL5,UBE2W,RPL11,FBXW7,RPS27A,YOD1,CASC3,NPLOC4,HLTF,CUL9,FAF2,TCP1,SMG5,TGF…
GO: Molecular Function	GO:0044389	ubiquitin-like protein ligase binding	0.0005585	82	326	0.251534	SPOP,CUL1,APBB1,APC,TRIB3,ANKRA2,BECN1,ATP6V0C,BCL2,SQSTM1,NAE1,CALR,CASP8,HGS,SRPRB,RPL23,FBXO7,EIF4E2,PRDX6,SIPA1L1,TANK,LRPPRC,TUBA1B,FHIT,SNX9,UBE2J1,NLK,NEK6,GPI,GSK3B,ERLIN2,CHEK2,UBASH3B,SHPRH,DNAJA1,HSPA5,HSPA8,HSPA9,HSP90AA1,HSP90AB1,HSPD1,JUN,LTBR,MC1R,MYC,NDUFS2,PA2G4,PCBP2,PRKAR2A,PSMD1,PTK2,MUL1,SMC6,WRAP53,RPA2,RPL5,UBE2W,RPL11,FBXW7,RPS27A,YOD1,CASC3,NPLOC4,HLTF,SUMO3,CUL9,FAF2,TCP…
GO: Molecular Function	GO:0008144	drug binding	0.0005585	349	1786	0.195409	ABL2,HIPK1,ACTB,ACVR1,ADCY6,ADCY9,AARS2,ALPK3,AK2,DHX16,TTF2,KIF6,SMARCA5,CDC42BPA,EP400,DHX37,ELP1,DGKE,DGKD,APRT,CASK,TRIB3,RTCA,DDX3Y,CHID1,ATP1A2,ATP5F1B,AFG1L,AXL,RIPK2,BCR,BRAF,DDX18,BUB1,EIF2B2,CAD,ADCK2,RUNX1,NFS1,PAPSS2,CCT6A,MAP3K13,DDX21,AURKB,CDK6,XPR1,CDK8,CDK9,NOLC1,CENPE,MAPKAPK2,CHD1,LONP1,CLCN3,CLCN4,CLCN5,CLCN7,CLK3,DDX23,ABCC2,MAP4K4,MTHFD1L,CDC42BPB,CSK,CSNK1E,CSNK1G3,CSNK2A1,…
GO: Molecular Function	GO:0004579	dolichyl-diphosphooligosaccharide-protein glycotransferase activity	0.00072	8	10	0.8	OSTC,DDOST,MAGT1,STT3A,STT3B,RPN1,RPN2,TUSC3
GO: Molecular Function	GO:0070180	large ribosomal subunit rRNA binding	0.00072	8	10	0.8	RPL23,RPL12,RPL17,RPL19,RPL23A,RPL37A,RPLP0,RPLP0P6
GO: Molecular Function	GO:0016875	ligase activity, forming carbon-oxygen bonds	0.000813	19	44	0.431818	LRRC47,AARS2,EARS2,DARS1,FARSB,YARS2,FARSA,LARS1,HARS1,IARS1,KARS1,CARS2,RARS1,NARS2,DARS2,RPL5,IARS2,HARS2,AIMP2
GO: Molecular Function	GO:0004812	aminoacyl-tRNA ligase activity	0.000813	19	44	0.431818	LRRC47,AARS2,EARS2,DARS1,FARSB,YARS2,FARSA,LARS1,HARS1,IARS1,KARS1,CARS2,RARS1,NARS2,DARS2,RPL5,IARS2,HARS2,AIMP2
GO: Molecular Function	GO:0016758	transferase activity, transferring hexosyl groups	0.001068	61	229	0.266376	AGL,B4GALT4,B4GALT2,OSTC,PPP1R3G,DDOST,ALG3,EXT1,EXT2,EXTL3,B3GNT3,MAGT1,FUT4,GALNT1,GALNT2,GBA,GBE1,B4GALT1,GSK3B,POMGNT2,GYS1,HAS2,HEXB,MGAT4B,MGAT4A,ALG2,STT3A,MGAT1,MGAT5,C1GALT1C1,TMTC3,B4GALNT3,ALG10B,STT3B,PIGA,PIGC,ALG5,CHPF2,PLOD1,PLOD2,POMT2,GALNT18,CHPF,COLGALT1,RFNG,ALG9,RPN1,RPN2,POMGNT1,GALNT11,XYLT2,POFUT2,ALG1,DPY19L1,POFUT1,UGT8,SDF2L1,UGGT1,C1GALT1,POGLUT1,TUSC3
GO: Molecular Function	GO:0004386	helicase activity	0.001068	50	177	0.282486	CDC45,DHX16,TTF2,SMARCA5,EP400,DHX37,DDX3Y,DDX18,DDX21,CHD1,DDX23,DHX34,AQR,DHX38,DDX1,DDX10,HELZ,GINS4,POLQ,XRCC6,MCM8,RUVBL2,ASCC3,DDX52,GTF2F2,FBH1,DDX20,DDX42,SHPRH,HELZ2,MCM2,MCM3,MNAT1,DDX54,DDX49,DDX56,RFC3,ACTR5,CHD7,DDX27,HLTF,SMARCA4,DHX32,SSBP1,SUPV3L1,DICER1,WRN,TWNK,YTHDC2,NAV2
GO: Molecular Function	GO:0140097	catalytic activity, acting on DNA	0.00118	88	364	0.241758	CDC45,ERI1,CCT6A,EXO1,AURKB,CHD1,KLF4,CRY1,TATDN2,DDX1,DFFA,DKC1,DCLRE1A,TOP1MT,TATDN1,ERCC4,RNF138,GINS4,CCT7,CCT4,POLQ,XRCC6,MGME1,MCM8,RUVBL2,ASCC3,GTF2F2,FBH1,HMGA1,HNRNPA1,HNRNPC,HNRNPU,HSP90AA1,HSP90AB1,DCP2,CXCL8,KPNB1,LIG4,MCM2,MCM3,MAP3K4,MNAT1,N6AMT1,MYC,NME1,NPM1,POLE3,GAR1,ERI3,NABP2,POLG,PPARG,MAP2K7,PTBP1,WDR70,RFC1,ERI2,RFC3,WRAP53,MAP1S,EXD2,ACTR5,RPS3,NOP10,CHD7,NHP2,FAN1,CCT5,SU…
GO: Molecular Function	GO:0008097	5S rRNA binding	0.00118	9	13	0.692308	EEF2,RPF2,GTF3A,RPL3,RPL4,RPL5,RPL7,RPL11,RRS1
GO: Molecular Function	GO:0003720	telomerase activity	0.001247	30	89	0.337079	CCT6A,AURKB,KLF4,DKC1,ERCC4,CCT7,CCT4,HNRNPA1,HNRNPC,HNRNPU,HSP90AA1,HSP90AB1,DCP2,MAP3K4,MYC,GAR1,NABP2,PPARG,MAP2K7,RFC1,WRAP53,NOP10,NHP2,CCT5,TENT4B,TCP1,SMG5,TERF1,TERT,CCT3
GO: Molecular Function	GO:0003697	single-stranded DNA binding	0.001333	38	124	0.306452	CDC45,YBX3,BRCA2,FUBP1,LONP1,MYEF2,LRPPRC,ERCC4,RNF138,RAD51AP1,WBP11,MCM8,SHOC1,FBH1,HNRNPA1,HNRNPU,HSPD1,MCM2,MCM3,NCL,NME1,YBX1,PCBP2,NABP2,POLR2D,PTBP1,RAD23A,RPA2,MCM10,NUP35,SSBP1,TERF1,TOP1,SMUG1,TWNK,NABP1,CNBP,REXO4
GO: Molecular Function	GO:0070034	telomerase RNA binding	0.001546	12	22	0.545455	DKC1,HNRNPC,HNRNPU,DCP2,GAR1,WRAP53,NOP10,NHP2,SNRPB,TENT4B,SMG5,TERT
GO: Molecular Function	GO:0016835	carbon-oxygen lyase activity	0.001887	55	205	0.268293	SEH1L,ALDOA,AUH,BCAT1,BPGM,FOXK1,CA9,CDYL,NUP155,NUP93,NUP58,POM121,NUP153,ECHS1,ENO1,ZBTB7A,FASN,PRKAG2,POM121C,POLQ,XRCC6,GMDS,GPI,HK2,HMGA1,FOXK2,INSR,EIF6,LDHA,NUP54,MYC,NUP88,NUP98,NUP43,PCBD1,PFKFB2,PFKFB3,PFKFB4,PFKL,PGAM1,PGK1,NUP37,PPARA,PRKAA2,PTS,RPS3,DHTKD1,SEC13,NUP35,NDC1,NUP133,STAT3,NUP205,NUP107,NUP214
GO: Molecular Function	GO:0016887	ATPase activity	0.003226	130	596	0.218121	CDC45,FNIP2,DHX16,TTF2,KIF6,SMARCA5,EP400,DHX37,ATP6V1E2,DDX3Y,ATP1A2,ATP1B3,ATP5F1B,ATP5F1C,AFG1L,ATP5PB,ATP5PF,ATP6V0C,ATP6V0A1,DDX18,ATP6V0D1,DDX21,CENPE,CHD1,LONP1,DDX23,ABCC2,ATP6V1G1,CPOX,DYNLL2,DHX34,AQR,DHX38,DDX1,DDX10,PSMD6,HELZ,DYNC1H1,LONP2,ABCF2,DNAJA2,CD320,ATP6AP1L,GINS4,AHSA1,MLH3,POLQ,XRCC6,KIF1C,DNAJB11,MCM8,VPS4A,HSPH1,RUVBL2,SHOC1,ASCC3,KIF2C,DDX52,DNAJB4,GTF2F2,GTF2H1,GTF2H3,…
GO: Molecular Function	GO:0140101	catalytic activity, acting on a tRNA	0.003571	37	125	0.296	LRRC47,AARS2,TRMT61A,EARS2,DARS1,FARSB,YARS2,POP7,FARSA,LARS1,TRMT6,PTRH2,DTD1,RPP40,POP1,HARS1,METTL2A,IARS1,MRPL58,TRMT10A,KARS1,TYW3,NSUN2,DUS2,TRMT10C,CARS2,RARS1,NARS2,DARS2,RPL5,TRMT1,IARS2,DUS1L,THUMPD2,HARS2,TRMT1L,AIMP2
GO: Molecular Function	GO:0016836	hydro-lyase activity	0.003695	50	186	0.268817	SEH1L,ALDOA,AUH,BCAT1,BPGM,FOXK1,CA9,CDYL,NUP155,NUP93,NUP58,POM121,NUP153,ECHS1,ENO1,ZBTB7A,FASN,PRKAG2,POM121C,GMDS,GPI,HK2,FOXK2,INSR,EIF6,LDHA,NUP54,MYC,NUP88,NUP98,NUP43,PCBD1,PFKFB2,PFKFB3,PFKFB4,PFKL,PGAM1,PGK1,NUP37,PPARA,PRKAA2,DHTKD1,SEC13,NUP35,NDC1,NUP133,STAT3,NUP205,NUP107,NUP214
GO: Molecular Function	GO:0016860	intramolecular oxidoreductase activity	0.003778	29	90	0.322222	ALDOA,BPGM,FOXK1,ENOPH1,PDIA4,GNPDA1,PIGK,PDIA6,ENO1,EBP,GPI,PDIA3,HK2,IDI1,FOXK2,MGST1,P4HB,PFKL,PGAM1,PGK1,TMX3,ERO1A,QSOX1,QSOX2,PTGES2,RPIA,ERP44,SREBF2,TKT
GO: Molecular Function	GO:0016667	oxidoreductase activity, acting on a sulfur group of donors	0.003943	23	65	0.353846	PDIA4,DLD,PDIA6,GLRX5,GLRX3,PDIA3,GSTO2,P4HB,PDHA1,PGK1,DNAJC10,TMX3,ERO1A,QSOX1,QSOX2,PTGES2,MSRB2,SUMF1,NXN,TXN,TXNRD1,MSRB3,COIL
GO: Molecular Function	GO:0016757	transferase activity, transferring glycosyl groups	0.004681	73	302	0.241722	AGL,APRT,ART4,B4GALT4,B4GALT2,OSTC,PPP1R3G,DDOST,PARP2,NAMPT,ALG3,EXT1,EXT2,EXTL3,B3GNT3,MAGT1,FUT4,GALNT1,GALNT2,GBA,GBE1,B4GALT1,GSK3B,POMGNT2,GYS1,HAS2,HEXB,MGAT4B,MGAT4A,HPRT1,ALG2,STT3A,MGAT1,MGAT5,C1GALT1C1,TMTC3,B4GALNT3,PNP,ALG10B,STT3B,PIGA,PIGC,ALG5,CHPF2,PLOD1,PLOD2,POMT2,GALNT18,PARP16,CHPF,PARP8,COLGALT1,RFNG,ALG9,RPN1,RPN2,POMGNT1,ST8SIA1,GALNT11,XYLT2,POFUT2,ALG1,DPY19L1,QPRT,POFUT…
GO: Molecular Function	GO:0034513	box H/ACA snoRNA binding	0.004895	5	5	1	NOLC1,DKC1,GAR1,NOP10,NHP2
GO: Molecular Function	GO:0016773	phosphotransferase activity, alcohol group as acceptor	0.007041	279	1444	0.193213	ABL2,HIPK1,ACTB,ACVR1,ADCY6,ADCY9,ADORA2B,KIDINS220,ALPK3,ALDH1A1,ALDOA,CDC42BPA,APC,ELP1,DGKE,DGKD,CASK,TRIB3,PEA15,HYAL2,AXL,ADAM9,RIPK2,CCND1,TNFRSF10B,BCR,FGF18,NRP1,BPGM,BRAF,SQSTM1,BUB1,FOXK1,CAD,ADCK2,SPAG9,CAV1,PAPSS2,CCNC,CCNE1,CCNF,CCNG1,CCNG2,CCNT1,HGS,NEURL1,CD81,MAP3K13,CDC25A,AURKB,CDK6,CDK8,CDK9,CDKN2A,CDKN2B,TBRG4,CENPE,MAPKAPK2,SOCS6,CKS2,CLK3,FBXO7,MAP4K4,AKAP6,COX11,MACROH2A1,C…
GO: Molecular Function	GO:0004674	protein serine/threonine kinase activity	0.007819	185	913	0.202629	HIPK1,ACTB,ACVR1,ADORA2B,KIDINS220,ALPK3,CDC42BPA,APC,ELP1,CASK,TRIB3,PEA15,HYAL2,ADAM9,RIPK2,CCND1,BCR,FGF18,BRAF,SQSTM1,BUB1,ADCK2,SPAG9,CAV1,CCNC,CCNE1,CCNF,CCNG1,CCNG2,CCNT1,HGS,CD81,MAP3K13,CDC25A,AURKB,CDK6,CDK8,CDK9,CDKN2A,CDKN2B,MAPKAPK2,CKS2,CLK3,FBXO7,MAP4K4,AKAP6,MACROH2A1,CDC42BPB,HIGD1A,CSK,CSNK1E,CSNK1G3,CSNK2A1,CSNK2A2,RAPGEF2,ULK2,STK35,RPS6KL1,RIOK1,DUSP3,DUSP4,DUSP5,DUSP6,HASPIN…
GO: Molecular Function	GO:0031369	translation initiation factor binding	0.008204	16	40	0.4	EIF3B,EIF3F,ZPR1,EIF4G1,TBL2,EIF3M,GLE1,MYC,POLR2D,EIF2AK4,RPS3A,RPS19,RPS24,TRIM32,ANGEL1,LARP1
GO: Molecular Function	GO:0016864	intramolecular oxidoreductase activity, transposing S-S bonds	0.008535	10	19	0.526316	PDIA4,PIGK,PDIA6,PDIA3,P4HB,TMX3,ERO1A,QSOX1,QSOX2,ERP44
GO: Molecular Function	GO:0003756	protein disulfide isomerase activity	0.008535	10	19	0.526316	PDIA4,PIGK,PDIA6,PDIA3,P4HB,TMX3,ERO1A,QSOX1,QSOX2,ERP44
GO: Molecular Function	GO:0003713	transcription coactivator activity	0.008885	79	340	0.232353	ARID1B,SUPT3H,MED30,HYAL2,BCL9,CCNE1,MTA1,MED21,MED7,MED20,NFE2L3,GMEB2,MED24,MED13,NR1D2,MED6,MED31,YAF2,MTDH,SCAND1,FGF2,SETD3,FHL2,ZBTB18,CARM1,HTATIP2,ANKRD1,FUS,GABPA,WWOX,GATA3,JMY,HMGA1,TADA2B,HELZ2,JUN,HIPK2,MTF1,BRD7,NACA,SFR1,NFE2L1,NFKBIB,NPM1,NUP98,PCBD1,ABT1,BICRA,PPARA,PPARG,PKN1,KDM5A,SNW1,TRIM32,SMARCA4,SMARCC1,SMARCD1,NCOA6,SP4,DCAF6,CENPJ,RRP1B,PPRC1,LPIN1,TAF7,WWC1,TCF3,ZEB1,US…
GO: Molecular Function	GO:0003682	chromatin binding	0.009092	133	629	0.211447	CHAF1B,ACTB,MBD6,BAP1,CDC45,PWWP2A,H3C6,SMARCA5,EP400,PARG,APBB1,NCOA5,URI1,BMI1,POLR3D,MBD2,RUNX1,CREB3L1,CCNT1,MTA1,EXO1,CDK9,CENPA,RCC1,CHD1,KLF4,CKS2,CDYL,POLR1A,FAAP24,MACROH2A1,ATF2,KLHDC3,SETD1A,PCLAF,NOC2L,DDX1,ANKRD2,NUP153,ARID3A,CHAF1A,E2F4,GMNN,ELK4,COQ7,ING5,MLH3,FUS,POLQ,GABPA,ZNF274,MCM8,KDM3B,RUVBL2,RBMX,HDGFL2,NUDT21,POLR3A,GTF2H1,FBH1,AJUBA,HDAC1,HMGA1,HNRNPC,HNRNPU,MSL1,TADA2B,…
GO: Molecular Function	GO:0004842	ubiquitin-protein transferase activity	0.009092	100	451	0.221729	HECW2,MIB1,ARRDC3,MARCHF4,CUL1,AMFR,MED30,SH3RF1,CDC14B,TRIB3,RNF182,CDC23,AUP1,BMI1,BSN,ZNF598,BTRC,CCNC,NEURL1,DCUN1D3,CDK8,TRIP12,RPL23,FBXO7,MED21,MED7,MED20,LTN1,UBE3C,RNF144B,RNF144A,MED24,AREL1,FBXO22,FBXO10,MED6,ARRDC4,MED31,NOSIP,RLIM,HERC5,NHLRC1,RNF181,ARIH2,RNF138,UBE2J1,DCUN1D5,DTL,ASB1,PRPF19,GOLGA2,WWP1,PCLO,MASTL,TRIM6,SHPRH,LIMK1,HECTD4,PEX12,RNF26,MARCHF5,RNF128,MUL1,RNF2,RPL5,U…
GO: Molecular Function	GO:0008757	S-adenosylmethionine-dependent methyltransferase activity	0.009443	44	165	0.266667	AHCY,TRMT61A,ENOPH1,COMT,SETD1A,RAMAC,KMT5B,PRMT3,FBL,PEMT,SETD3,LCMT1,CARM1,TRMT6,DPH5,DOT1L,COQ3,ATPSCKMT,PRMT1,METTL2A,TRMT10A,METTL21A,SETD2,N6AMT1,METTL16,NSUN2,TRMT10C,RBBP5,PRMT6,MRM3,MRM1,TRMT1,CMTR2,SUV39H1,TFB2M,THUMPD2,ICMT,SETD7,SUZ12,METTL3,SMYD3,NSD2,BUD23,TRMT1L
GO: Molecular Function	GO:0019900	kinase binding	0.01388	185	925	0.2	ACTB,ACVR1,ADCY6,KIDINS220,AP2A1,AP1B1,SH3RF1,APC,ELP1,RHOB,RND3,TRIB3,ANKRA2,SKAP1,EIF3A,BECN1,PEA15,HYAL2,MYOM1,ADAM9,CCND1,BCL2L1,NRP1,BRAF,ARHGEF7,SQSTM1,ZPR1,TAX1BP1,C1QBP,SPAG9,CAV1,CCNC,CCNE1,CCNF,CCNG1,CCNG2,CCNT1,CD44,MAP3K13,CDC25A,CDH2,AURKB,CDK9,CDKN2A,CDKN2B,CENPE,MAPKAPK2,COPB2,SOCS6,KLF4,CKS2,RASGRP3,FBXO7,CIR1,MACROH2A1,ATF2,SH2B1,CRY1,CSK,SIPA1L1,PITPNM3,APPL1,RAPGEF2,SMCR8,CYLD,…
GO: Molecular Function	GO:0017169	CDP-alcohol phosphatidyltransferase activity	0.01555	7	11	0.636364	SERINC1,CDS1,CEPT1,CDIPT,SELENOI,SERINC2,CHPT1
GO: Molecular Function	GO:0003964	RNA-directed DNA polymerase activity	0.01623	32	112	0.285714	CCT6A,AURKB,KLF4,DKC1,ERCC4,CCT7,CCT4,HNRNPA1,HNRNPC,HNRNPU,HSP90AA1,HSP90AB1,DCP2,CXCL8,MAP3K4,MYC,GAR1,NABP2,PPARG,MAP2K7,RFC1,WRAP53,NOP10,NHP2,CCT5,TENT4B,TCP1,SMG5,TERF1,TERT,TOP2B,CCT3
GO: Molecular Function	GO:0016817	hydrolase activity, acting on acid anhydrides	0.0187	282	1487	0.189644	RAB22A,ACYP2,CDC45,ARHGAP31,SRGAP1,ALDH1A1,ARHGAP21,FNIP2,DHX16,TTF2,KIF6,SMARCA5,EP400,DHX37,RANBP3,ATP6V1E2,PKP4,DENND1A,ARL4D,RHOB,RND3,ARHGAP5,ARHGDIB,DDX3Y,ATP1A2,ATP1B3,ATP5F1B,ATP5F1C,AFG1L,STARD13,ATP5PB,ATP5PF,ATP6V0C,ATP6V0A1,BCR,NRP1,ASAP2,ARHGEF7,DDX18,RAB29,NUDT16,ATP6V0D1,ENTPD6,DDX21,EVI5L,CENPE,CHD1,SLIT2,LONP1,RRAGD,RASGRP3,ARHGAP29,DDX23,ABCC2,MAP4K4,RASAL2,ATP6V1G1,CPOX,ENTPD4,…
GO: Molecular Function	GO:0016818	hydrolase activity, acting on acid anhydrides, in phosphorus-containing anhydrides	0.0187	282	1487	0.189644	RAB22A,ACYP2,CDC45,ARHGAP31,SRGAP1,ALDH1A1,ARHGAP21,FNIP2,DHX16,TTF2,KIF6,SMARCA5,EP400,DHX37,RANBP3,ATP6V1E2,PKP4,DENND1A,ARL4D,RHOB,RND3,ARHGAP5,ARHGDIB,DDX3Y,ATP1A2,ATP1B3,ATP5F1B,ATP5F1C,AFG1L,STARD13,ATP5PB,ATP5PF,ATP6V0C,ATP6V0A1,BCR,NRP1,ASAP2,ARHGEF7,DDX18,RAB29,NUDT16,ATP6V0D1,ENTPD6,DDX21,EVI5L,CENPE,CHD1,SLIT2,LONP1,RRAGD,RASGRP3,ARHGAP29,DDX23,ABCC2,MAP4K4,RASAL2,ATP6V1G1,CPOX,ENTPD4,…
GO: Molecular Function	GO:0140272	exogenous protein binding	0.01938	24	77	0.311688	HYAL2,AXL,CLDN1,SCARB1,SCARB2,CD81,XPR1,CXADR,CD55,DPP4,EPHA2,ITGA5,ITGAV,ITGB1,ITGB5,LAMP1,RPSA,LDLR,NCAM1,NPC1,PVR,NECTIN2,TFRC,TYRO3
GO: Molecular Function	GO:0001618	virus receptor activity	0.01938	24	77	0.311688	HYAL2,AXL,CLDN1,SCARB1,SCARB2,CD81,XPR1,CXADR,CD55,DPP4,EPHA2,ITGA5,ITGAV,ITGB1,ITGB5,LAMP1,RPSA,LDLR,NCAM1,NPC1,PVR,NECTIN2,TFRC,TYRO3
GO: Molecular Function	GO:0016462	pyrophosphatase activity	0.02117	281	1485	0.189226	RAB22A,CDC45,ARHGAP31,SRGAP1,ALDH1A1,ARHGAP21,FNIP2,DHX16,TTF2,KIF6,SMARCA5,EP400,DHX37,RANBP3,ATP6V1E2,PKP4,DENND1A,ARL4D,RHOB,RND3,ARHGAP5,ARHGDIB,DDX3Y,ATP1A2,ATP1B3,ATP5F1B,ATP5F1C,AFG1L,STARD13,ATP5PB,ATP5PF,ATP6V0C,ATP6V0A1,BCR,NRP1,ASAP2,ARHGEF7,DDX18,RAB29,NUDT16,ATP6V0D1,ENTPD6,DDX21,EVI5L,CENPE,CHD1,SLIT2,LONP1,RRAGD,RASGRP3,ARHGAP29,DDX23,ABCC2,MAP4K4,RASAL2,ATP6V1G1,CPOX,ENTPD4,TBC1D1…
GO: Molecular Function	GO:0101005	ubiquitinyl hydrolase activity	0.02284	67	289	0.231834	ACTB,MBD6,ZUP1,BAP1,USP31,SUPT3H,APC,EIF3F,BECN1,FOXK1,USP14,HGS,CDC25A,PSMF1,CYLD,PSMD6,USP15,TANK,USP43,PSMD14,TNIP1,USP42,USP39,UIMC1,INO80C,GATA3,USP38,USP32,ADRM1,TADA2B,FOXK2,SMAD4,FOXO4,MYC,USP53,PSMA1,PSMB1,PSMC1,PSMC3,PSMC6,PSMD1,PSMD2,PSMD3,PSMD7,PSMD11,PSMD12,RNF128,RAD23A,ASXL2,ACTR5,RPS27A,YOD1,MBD5,PSME4,USP22,TGFBR1,ASXL1,TRAF2,TRAF3,OTUD1,UBC,UBE2D1,UCHL1,UCHL3,UFD1,YY1,STAM
GO: Molecular Function	GO:0002134	UTP binding	0.02375	4	4	1	CAD,HSP90AA1,HSP90AB1,MTPAP
GO: Molecular Function	GO:0004672	protein kinase activity	0.02384	251	1315	0.190875	ABL2,HIPK1,ACTB,ACVR1,ADCY6,ADCY9,ADORA2B,KIDINS220,ALPK3,CDC42BPA,APC,ELP1,DGKE,DGKD,CASK,TRIB3,PEA15,HYAL2,AXL,ADAM9,RIPK2,CCND1,TNFRSF10B,BCR,FGF18,NRP1,BRAF,SQSTM1,BUB1,CAD,ADCK2,SPAG9,CAV1,CCNC,CCNE1,CCNF,CCNG1,CCNG2,CCNT1,HGS,NEURL1,CD81,MAP3K13,CDC25A,AURKB,CDK6,CDK8,CDK9,CDKN2A,CDKN2B,TBRG4,CENPE,MAPKAPK2,CKS2,CLK3,FBXO7,MAP4K4,AKAP6,MACROH2A1,CDC42BPB,HIGD1A,CSK,CSNK1E,CSNK1G3,CSNK2A1,CS…
GO: Molecular Function	GO:0017111	nucleoside-triphosphatase activity	0.02389	271	1431	0.189378	RAB22A,CDC45,ARHGAP31,SRGAP1,ALDH1A1,ARHGAP21,FNIP2,DHX16,TTF2,KIF6,SMARCA5,EP400,DHX37,RANBP3,ATP6V1E2,PKP4,DENND1A,ARL4D,RHOB,RND3,ARHGAP5,ARHGDIB,DDX3Y,ATP1A2,ATP1B3,ATP5F1B,ATP5F1C,AFG1L,STARD13,ATP5PB,ATP5PF,ATP6V0C,ATP6V0A1,BCR,NRP1,ASAP2,ARHGEF7,DDX18,RAB29,ATP6V0D1,ENTPD6,DDX21,EVI5L,CENPE,CHD1,SLIT2,LONP1,RRAGD,RASGRP3,ARHGAP29,DDX23,ABCC2,MAP4K4,RASAL2,ATP6V1G1,CPOX,TBC1D10B,SIPA1L1,DYN…
GO: Molecular Function	GO:0042803	protein homodimerization activity	0.02594	199	1019	0.195289	ACAT1,ACVR1,TENM2,AOX1,BIRC5,DGKD,BHLHE40,SKAP1,ATF3,ATIC,BECN1,MYOM1,RIPK2,BCL2,BCL2L1,BCL2L2,BNIP3,BNIP3L,SQSTM1,MTMR2,NUDT16,TNFSF18,SPAG9,RUNX1,NFS1,SCARB1,SCARB2,MAP3K13,CDH1,CDH2,CDH4,CDH13,VAPB,NOG,SLIT2,CLCN3,PSMF1,FXR2,MTHFD1L,CPOX,PRDX6,FOXP4,TENM4,DYNLL2,APPL1,BLOC1S6,CANT1,GOLGA5,HSPB8,DPP4,ARID3A,PDCD6,ECE1,YARS2,THAP4,SYT16,NAMPT,TIMM10,SYT14,ELAVL1,ENG,ENO1,STOM,EXT1,EXT2,FASN,SNX9…
GO: Molecular Function	GO:0015037	peptide disulfide oxidoreductase activity	0.02617	8	15	0.533333	PDIA4,PDIA6,GLRX5,GLRX3,PDIA3,GSTO2,P4HB,TXN
GO: Molecular Function	GO:0004843	thiol-dependent ubiquitin-specific protease activity	0.02863	66	287	0.229965	ACTB,MBD6,BAP1,USP31,SUPT3H,APC,EIF3F,BECN1,FOXK1,USP14,HGS,CDC25A,PSMF1,CYLD,PSMD6,USP15,TANK,USP43,PSMD14,TNIP1,USP42,USP39,UIMC1,INO80C,GATA3,USP38,USP32,ADRM1,TADA2B,FOXK2,SMAD4,FOXO4,MYC,USP53,PSMA1,PSMB1,PSMC1,PSMC3,PSMC6,PSMD1,PSMD2,PSMD3,PSMD7,PSMD11,PSMD12,RNF128,RAD23A,ASXL2,ACTR5,RPS27A,YOD1,MBD5,PSME4,USP22,TGFBR1,ASXL1,TRAF2,TRAF3,OTUD1,UBC,UBE2D1,UCHL1,UCHL3,UFD1,YY1,STAM
GO: Molecular Function	GO:0003714	transcription corepressor activity	0.02863	60	256	0.234375	HIPK1,TLE5,HOMEZ,YBX3,BHLHE40,MIER1,TRIB3,ATF3,URI1,CCND1,C1QBP,LIMD1,MTA1,CDYL,CIR1,HDAC9,NOC2L,E2F6,GMNN,YAF2,RLIM,SAP18,ZBTB7A,SFMBT1,MYBBP1A,ANKRD1,KDM5B,ZMYND11,ZNF274,RUVBL2,ARHGAP35,RIOX2,AJUBA,HDAC1,HNRNPU,DNAJB1,MAP3K10,HIPK2,BRD7,MXI1,NFIL3,CNOT7,DDX54,LMCD1,TBL1XR1,ZHX2,SNW1,SMARCA4,ZHX3,CENPJ,AEBP2,SIN3B,ZEB1,TFAP2A,NACC2,ZNF281,RBFOX2,TSG101,UBP1,YY1
GO: Molecular Function	GO:0016780	phosphotransferase activity, for other substituted phosphate groups	0.02863	10	22	0.454545	SERINC1,CDS1,CEPT1,CDIPT,SGMS2,SELENOI,SAMD8,SERINC2,CRLS1,CHPT1
GO: Molecular Function	GO:0003899	DNA-directed 5'-3' RNA polymerase activity	0.02863	15	41	0.365854	POLR3D,MED21,MED20,POLR1A,POLR1C,RPAP1,POLR1B,POLR3A,POLR2B,POLR2C,POLR2D,POLRMT,PRIM2,POLR3E,POLR3H
GO: Molecular Function	GO:0004721	phosphoprotein phosphatase activity	0.0292	68	298	0.228188	ACP1,ELFN2,PDP2,CDC14B,PLPP2,URI1,MTMR2,MTMR4,CD33,CDC25A,BOD1,MINPP1,CSNK2A1,MAGI2,RCAN1,DUSP3,DUSP4,DUSP5,DUSP6,PPP1R14B,ENSA,PPME1,MTOR,STYXL1,WBP11,PPP1R9B,PTPN21,GSK3B,MASTL,UBASH3B,HTT,HSP90AB1,DUSP19,SSH2,PGAM5,MGAT5,SSU72,PPP4R2,MTM1,CYCS,SSH1,BOD1L1,PPP1CB,PPP1CC,PPP1R8,PPP2R2A,PPP2R5A,PPP3CB,PDP1,PTPN11,PTPN14,PTPRA,PTPRB,PTPRF,PTPRG,PTPRJ,PTPRR,PPP1R3B,ROCK1,CPPED1,PPP6R1,LHPP,MTMR14,D…
GO: Molecular Function	GO:0019901	protein kinase binding	0.03089	165	831	0.198556	ACTB,ACVR1,ADCY6,KIDINS220,AP2A1,AP1B1,APC,ELP1,RHOB,RND3,TRIB3,ANKRA2,SKAP1,EIF3A,BECN1,PEA15,HYAL2,ADAM9,CCND1,BCL2L1,NRP1,BRAF,ARHGEF7,SQSTM1,ZPR1,C1QBP,SPAG9,CAV1,CCNC,CCNE1,CCNF,CCNG1,CCNG2,CCNT1,CD44,MAP3K13,CDC25A,CDH2,CDK9,CDKN2A,CDKN2B,CENPE,MAPKAPK2,COPB2,CKS2,FBXO7,CIR1,MACROH2A1,ATF2,SH2B1,CRY1,CSK,SIPA1L1,PITPNM3,APPL1,RAPGEF2,SMCR8,CYLD,HDAC9,RHOBTB1,ANKRD2,SLC12A6,DUSP3,DVL1,EEF2,T…
GO: Molecular Function	GO:0048027	mRNA 5'-UTR binding	0.03223	11	26	0.423077	RSL1D1,GNL3,IGF2BP1,NCL,RPL5,RPS3A,RPS13,RPS14,SHMT1,CCT5,LARP1
GO: Molecular Function	GO:0019787	ubiquitin-like protein transferase activity	0.03223	117	564	0.207447	HECW2,MIB1,ARRDC3,MARCHF4,CUL1,AMFR,MED30,SH3RF1,CDC14B,TRIB3,BECN1,RNF182,CDC23,AUP1,BMI1,BSN,ZNF598,BTRC,CCNC,NEURL1,DCUN1D3,CDK8,TRIP12,RPL23,FBXO7,MED21,MED7,MED20,LTN1,UBE3C,SMCR8,ULK2,WIPI2,RNF144B,EMC6,RNF144A,MED24,AREL1,FBXO22,FBXO10,MED6,ARRDC4,MED31,NOSIP,RLIM,HERC5,NHLRC1,RNF181,ARIH2,RNF138,UBE2J1,DCUN1D5,ATG7,DTL,ASB1,PRPF19,GOLGA2,WWP1,PCLO,MASTL,TRIM6,SHPRH,ATG101,LIMK1,MTM1,HECTD…
GO: Molecular Function	GO:0070628	proteasome binding	0.03376	9	19	0.473684	PSMG1,USP14,PSMF1,PSMD14,ADRM1,RAD23A,ZFAND1,PSME4,WFS1
GO: Molecular Function	GO:0004707	MAP kinase activity	0.03392	83	380	0.218421	ADORA2B,KIDINS220,TRIB3,PEA15,HYAL2,ADAM9,RIPK2,FGF18,BRAF,SPAG9,CAV1,HGS,CD81,MAP3K13,MAPKAPK2,CSK,DUSP3,DUSP4,DUSP5,DUSP6,PLCE1,EPHB2,SPRY2,DTNBP1,FGF1,FGF2,MAP3K21,NLK,MAP3K2,CDK12,MAP3K20,GBA,STK39,RAPGEF1,GSK3B,AJUBA,HMGCR,HRAS,DNAJA1,DUSP19,IGF1R,INSR,IRAK1,IRAK2,KARS1,KRAS,SPRED2,MAP3K4,MET,MAP3K9,MAP3K10,NF1,PRKCA,PKN1,MAPK6,MAP2K3,MAP2K5,MAP2K7,PTPN11,PTPRJ,MUL1,RAF1,SPRED1,RPS3,RPS27A,S…
GO: Molecular Function	GO:0034062	5'-3' RNA polymerase activity	0.03392	16	46	0.347826	POLR3D,MED21,MED20,POLR1A,POLR1C,RPAP1,POLR1B,POLR3A,POLR2B,POLR2C,POLR2D,POLRMT,PRIM2,POLR3E,TERT,POLR3H
GO: Molecular Function	GO:0097747	RNA polymerase activity	0.03392	16	46	0.347826	POLR3D,MED21,MED20,POLR1A,POLR1C,RPAP1,POLR1B,POLR3A,POLR2B,POLR2C,POLR2D,POLRMT,PRIM2,POLR3E,TERT,POLR3H
GO: Molecular Function	GO:0060590	ATPase regulator activity	0.03464	15	42	0.357143	FNIP2,ATP1B3,DNAJA2,AHSA1,HSPH1,DNAJB4,GRPEL2,DNAJA1,DNAJB1,DNAJC10,GRPEL1,DNAJC1,NCAPH,SIL1,HSPBP1
GO: Molecular Function	GO:0016741	transferase activity, transferring one-carbon groups	0.03773	55	234	0.235043	AHCY,ATIC,CAD,TRMT61A,ENOPH1,COMT,FAM98A,SETD1A,RAMAC,KMT5B,PRMT3,FBL,SMYD5,PEMT,SETD3,LCMT1,CARM1,TRMT6,DPH5,DOT1L,GART,GCSH,COQ3,ATPSCKMT,PRMT1,METTL2A,TRMT10A,METTL21A,TYW3,NTMT1,SETD2,N6AMT1,METTL16,NDUFAF5,NSUN2,TRMT10C,RBBP5,PRMT6,MRM3,MRM1,TRMT1,SHMT1,CMTR2,SUV39H1,TFB2M,THUMPD2,ICMT,SETD7,SUZ12,METTL3,METTL17,SMYD3,NSD2,BUD23,TRMT1L
GO: Molecular Function	GO:0016874	ligase activity	0.03845	59	255	0.231373	LRRC47,AARS2,RTCA,BECN1,SUCLG1,NAE1,BTRC,CAD,MTHFD1L,CTPS1,SMCR8,ULK2,WIPI2,EMC6,EARS2,DARS1,FARSB,YARS2,ACSL1,ACSL3,ACSL4,FARSA,RTCB,ATG7,LARS1,PAICS,ACSL5,GART,MOCS3,GCLC,HARS1,HLCS,ATG101,IARS1,KARS1,LIG4,MTM1,PCCB,PFAS,ASNSD1,CARS2,RAB5A,ATG16L1,RARS1,ATG2B,NARS2,DARS2,RPL5,IARS2,MCCC2,ATG2A,NSFL1C,HARS2,STX12,UCHL1,XRCC4,MCCC1,AIMP2,NPRL3
GO: Molecular Function	GO:0030145	manganese ion binding	0.03986	20	64	0.3125	ABL2,ARG2,NUDT16,CDIPT,GALNT1,GALNT2,B4GALT1,PAPOLA,DCP2,IMPA1,ME1,MGAT1,MGAT5,SLC11A2,MTPAP,POMGNT1,SOD2,NEK4,XYLT2,WRN
GO: Molecular Function	GO:0061630	ubiquitin protein ligase activity	0.03986	61	266	0.229323	HECW2,CUL1,AMFR,MED30,SH3RF1,CDC14B,BSN,ZNF598,BTRC,CCNC,NEURL1,CDK8,RPL23,MED21,MED7,MED20,LTN1,RNF144B,RNF144A,MED24,AREL1,MED6,MED31,NOSIP,RLIM,NHLRC1,RNF181,ARIH2,RNF138,ASB1,PRPF19,GOLGA2,WWP1,PCLO,MASTL,TRIM6,SHPRH,RNF26,RNF128,RNF2,RPL5,RPL11,RNF145,RNF126,TRIM32,CHFR,HLTF,MYCBP2,PJA1,TRIM2,NEDD4L,UBE3A,ANAPC1,MED11,FBXL17,UBR3,KCMF1,PELI1,RNF170,UBE3D,TRIM56
GO: Molecular Function	GO:0015036	disulfide oxidoreductase activity	0.0433	15	43	0.348837	PDIA4,PDIA6,GLRX5,GLRX3,PDIA3,GSTO2,P4HB,PGK1,DNAJC10,ERO1A,PTGES2,NXN,TXN,TXNRD1,COIL
GO: Molecular Function	GO:0140142	nucleocytoplasmic carrier activity	0.04393	12	31	0.387097	XPO5,CSE1L,NUTF2,IPO11,KPNB1,KPNA4,KPNA5,RAN,XPO7,TNPO3,XPO1,NUP214
GO: Molecular Function	GO:0008443	phosphofructokinase activity	0.04424	13	35	0.371429	ALDOA,BPGM,FOXK1,ENO1,GPI,HK2,FOXK2,PFKFB2,PFKFB3,PFKFB4,PFKL,PGAM1,PGK1
GO: Molecular Function	GO:0034061	DNA polymerase activity	0.0443	37	145	0.255172	CCT6A,AURKB,KLF4,DKC1,ERCC4,CCT7,CCT4,POLQ,HNRNPA1,HNRNPC,HNRNPU,HSP90AA1,HSP90AB1,DCP2,CXCL8,MAP3K4,MYC,NPM1,POLE3,GAR1,NABP2,POLG,PPARG,MAP2K7,RFC1,RFC3,WRAP53,NOP10,NHP2,CCT5,TENT4B,TCP1,SMG5,TERF1,TERT,TOP2B,CCT3
GO: Molecular Function	GO:0031418	L-ascorbic acid binding	0.04649	9	20	0.45	P4HA2,P4HA1,PAM,PLOD1,PLOD2,EGLN1,P3H2,P3H1,ALKBH3
GO: Biological Process	GO:0022613	ribonucleoprotein complex biogenesis	3.997e-33	193	512	0.376953	AAMP,ISY1,DHX37,ZNF622,ERI1,DENR,RRP1,EIF3A,EIF3B,EIF3D,EIF3F,EIF3G,EIF3I,DDX18,BYSL,C1QBP,BTRC,NUDT16,LIMD1,RPL14,SART1,PRPF3,RRP9,DDX21,NOLC1,CLNS1A,DDX23,NOCT,TSR3,NOL11,GEMIN5,AAR2,GEMIN4,NOC2L,RSL1D1,URB2,DDX1,DDX10,URB1,G3BP2,RAMAC,DKC1,DYNC1H1,RIOK1,NMD3,MRPS7,EIF2D,UTP18,MRPS2,SBDS,EIF2S3,RPL26L1,MRTO4,MPHOSPH10,MPHOSPH6,EIF2A,POP7,FBL,SF3A1,MRPL10,NUFIP1,CRNKL1,NSA2,RPF2,NIP7,EIF3M,MYBBP…
GO: Biological Process	GO:0019080	viral gene expression	4.499e-32	109	211	0.516588	SEH1L,DENR,EIF3A,EIF3B,EIF3D,EIF3F,EIF3G,RPL14,CCNT1,CDK9,CHD1,RPL23,RPL36,NELFB,NUP155,NUP93,NUP58,TRIM14,POM121,NUP153,EIF2D,ATG7,POM121C,GTF2F2,RPL35,HDAC1,CXCL8,JUN,RPSA,NUP54,MCTS1,RPL10A,NUP88,NUP98,NUP43,FURIN,PCBP2,NUP37,POLR2B,POLR2C,POLR2D,PSMC3,PTBP1,ATG16L1,EIF2AK4,RPL3,RPL4,RPL5,RPL6,RPL7,RPL8,RPL9,RPL11,RPL12,RPL13,RPL15,RPL17,RPL18,RPL18A,RPL19,RPL21,RPL22,RPL23A,RPL24,RPL30,RPL27A…
GO: Biological Process	GO:0042254	ribosome biogenesis	6.807e-31	134	303	0.442244	AAMP,DHX37,ZNF622,ERI1,RRP1,DDX18,BYSL,C1QBP,BTRC,NUDT16,RPL14,SART1,RRP9,DDX21,NOLC1,TSR3,NOL11,GEMIN4,NOC2L,RSL1D1,URB2,DDX10,URB1,DKC1,RIOK1,NMD3,MRPS7,UTP18,MRPS2,SBDS,RPL26L1,MRTO4,MPHOSPH10,MPHOSPH6,EIF2A,POP7,FBL,MRPL10,NSA2,RPF2,NIP7,MYBBP1A,NOP16,UTP25,WBP11,RPP40,WDR3,IMP4,UTP20,EBNA1BP2,DDX52,RIOX2,PWP1,GTF3A,LTV1,RPL35,EIF6,RPSA,GTPBP10,MRPL22,DROSHA,NCL,RPL10A,NPM1,NUP88,PA2G4,ABT1,G…
GO: Biological Process	GO:0016032	viral process	7.484e-30	264	853	0.309496	SEH1L,AP2A1,AP1B1,CUL1,GADD45GIP1,DENR,EIF3A,EIF3B,EIF3D,EIF3F,EIF3G,BECN1,HYAL2,ATP6V0C,GBF1,AXL,MPDZ,BCL2,BCL2L1,BNIP3,BNIP3L,BUB1,C1QBP,RAB29,BTRC,CASP8,RPL14,CAV1,CLDN1,CCNT1,SCARB1,SCARB2,CD81,XPR1,CDK9,VAPB,CENPA,RCC1,CHD1,RPL23,AP1S1,CCR3,RPL36,COPB1,NELFB,CHMP2B,RSAD2,NUP155,ITSN2,NUP93,CTSB,CXADR,TBKBP1,CD55,NUP58,TRIM14,DDB1,POM121,G3BP2,NUP153,DPP4,ACOT8,TANK,AP1M2,EIF2D,EPHA2,EIF4G1,S…
GO: Biological Process	GO:0016071	mRNA metabolic process	2.414e-29	273	901	0.302997	ISY1,SCAF4,DHX16,TTF2,YBX3,ERI1,RBM24,AUH,PABPC4,ZPR1,C1QBP,NUDT16,RPL14,SART1,CCNT1,PRPF4,PRPF3,TRMT61A,CDK9,TBRG4,MAPKAPK2,RPL23,SCAF1,CACTIN,CLNS1A,DDX23,NOCT,RPL36,PSMF1,ZNF473,FXR2,CIR1,GEMIN5,VIRMA,PRDX6,AAR2,UPF2,CTR9,GEMIN4,CSTF2,DHX34,SF3B5,AQR,DHX38,CTIF,MYEF2,DDX1,PSMD6,RBM19,RAMAC,DKC1,PDCD7,DAZAP1,EIF4G1,RBM7,ELAVL1,MRTO4,PSMD14,HNRNPR,SF3B4,SAP18,SMNDC1,BCAS2,SF3A1,ETF1,CRNKL1,ZBTB7…
GO: Biological Process	GO:0044403	symbiotic process	6.042e-29	274	911	0.300768	SEH1L,AP2A1,AP1B1,CUL1,GADD45GIP1,DENR,EIF3A,EIF3B,EIF3D,EIF3F,EIF3G,BECN1,HYAL2,ATP6V0C,GBF1,AXL,MPDZ,BCL2,BCL2L1,BNIP3,BNIP3L,BUB1,C1QBP,RAB29,BTRC,CASP8,RPL14,CAV1,CLDN1,CCNT1,SCARB1,SCARB2,CD81,CDH1,XPR1,CDK9,VAPB,CENPA,RCC1,CHD1,RPL23,AP1S1,CCR3,RPL36,COPB1,NELFB,CHMP2B,RSAD2,NUP155,ITSN2,NUP93,CTSB,ULK2,CXADR,TBKBP1,CD55,NUP58,TRIM14,DDB1,POM121,G3BP2,NUP153,DPP4,ACOT8,TANK,AP1M2,EIF2D,EPHA…
GO: Biological Process	GO:0044419	interspecies interaction between organisms	1.892e-26	278	960	0.289583	SEH1L,AP2A1,AP1B1,TMEM181,CUL1,GADD45GIP1,DENR,EIF3A,EIF3B,EIF3D,EIF3F,EIF3G,BECN1,HYAL2,ATP6V0C,GBF1,AXL,MPDZ,BCL2,BCL2L1,BNIP3,BNIP3L,BUB1,C1QBP,RAB29,BTRC,H2BC11,CASP8,RPL14,CAV1,CLDN1,CCNT1,SCARB1,SCARB2,CD81,CDH1,XPR1,CDK9,VAPB,CENPA,RCC1,CHD1,RPL23,AP1S1,CCR3,RPL36,COPB1,NELFB,CHMP2B,RSAD2,NUP155,ITSN2,NUP93,CTSB,ULK2,CXADR,TBKBP1,CD55,NUP58,TRIM14,DDB1,POM121,G3BP2,NUP153,DPP4,ACOT8,TANK,A…
GO: Biological Process	GO:0019083	viral transcription	5.978e-26	96	197	0.48731	SEH1L,RPL14,CCNT1,CDK9,CHD1,RPL23,RPL36,NELFB,NUP155,NUP93,NUP58,TRIM14,POM121,NUP153,ATG7,POM121C,GTF2F2,RPL35,HDAC1,CXCL8,JUN,RPSA,NUP54,RPL10A,NUP88,NUP98,NUP43,NUP37,POLR2B,POLR2C,POLR2D,PSMC3,ATG16L1,RPL3,RPL4,RPL5,RPL6,RPL7,RPL8,RPL9,RPL11,RPL12,RPL13,RPL15,RPL17,RPL18,RPL18A,RPL19,RPL21,RPL22,RPL23A,RPL24,RPL30,RPL27A,RPL29,RPL31,RPL32,RPL34,RPL37,RPL37A,RPL38,RPL39,RPLP0,RPLP1,RPS2,RPS3,R…
GO: Biological Process	GO:0043604	amide biosynthetic process	3.923e-25	268	930	0.288172	ACAT1,AARS2,PDP2,NSMAF,ENC1,APEH,YBX3,GADD45GIP1,DENR,ARG2,MRPS34,EIF3A,EIF3B,ATIC,EIF3D,EIF3F,EIF3G,EIF3I,RBM24,PABPC4,EIF2B3,EIF2B2,C1QBP,ZNF598,MRPL49,CALR,RPL14,NEURL1,NOLC1,RPL23,EIF4E2,AKAP6,RPL36,FXR2,MTHFD1L,EEF1E1,GEMIN5,MTRF1,LTN1,EIF5B,ELOVL3,CYP1B1,EARS2,MRPL19,DARS1,CTIF,DDX1,DLD,CPEB2,DRG2,MRPL54,FARSB,RN7SL2,YARS2,MRPL4,MRPS7,LRPPRC,EEF2,TRAP1,EIF2D,EIF1AX,MRPS2,EIF2B1,EIF2S3,RPL26…
GO: Biological Process	GO:0006414	translational elongation	5.608e-25	232	764	0.303665	AARS2,ENC1,APEH,YBX3,GADD45GIP1,DENR,MRPS34,EIF3A,EIF3B,EIF3D,EIF3F,EIF3G,EIF3I,RBM24,PABPC4,EIF2B3,EIF2B2,C1QBP,ZNF598,MRPL49,CALR,RPL14,NEURL1,NOLC1,RPL23,EIF4E2,AKAP6,RPL36,FXR2,EEF1E1,GEMIN5,MTRF1,LTN1,EIF5B,CYP1B1,EARS2,MRPL19,DARS1,CTIF,DDX1,CPEB2,DRG2,MRPL54,FARSB,RN7SL2,YARS2,MRPL4,MRPS7,LRPPRC,EEF2,TRAP1,EIF2D,EIF1AX,MRPS2,EIF2B1,EIF2S3,RPL26L1,EIF4G1,EIF4G2,EIF5A,ELAVL1,EIF2A,HNRNPR,TAC…
GO: Biological Process	GO:0006412	translation	5.608e-25	232	764	0.303665	AARS2,ENC1,APEH,YBX3,GADD45GIP1,DENR,MRPS34,EIF3A,EIF3B,EIF3D,EIF3F,EIF3G,EIF3I,RBM24,PABPC4,EIF2B3,EIF2B2,C1QBP,ZNF598,MRPL49,CALR,RPL14,NEURL1,NOLC1,RPL23,EIF4E2,AKAP6,RPL36,FXR2,EEF1E1,GEMIN5,MTRF1,LTN1,EIF5B,CYP1B1,EARS2,MRPL19,DARS1,CTIF,DDX1,CPEB2,DRG2,MRPL54,FARSB,RN7SL2,YARS2,MRPL4,MRPS7,LRPPRC,EEF2,TRAP1,EIF2D,EIF1AX,MRPS2,EIF2B1,EIF2S3,RPL26L1,EIF4G1,EIF4G2,EIF5A,ELAVL1,EIF2A,HNRNPR,TAC…
GO: Biological Process	GO:0006401	RNA catabolic process	3.915e-24	151	417	0.36211	YBX3,ERI1,RBM24,AUH,PABPC4,ZPR1,NUDT16,RPL14,TBRG4,MAPKAPK2,RPL23,NOCT,RPL36,PSMF1,FXR2,UPF2,DHX34,CTIF,MYEF2,PSMD6,DKC1,LRPPRC,EIF4G1,ELAVL1,MRTO4,PSMD14,HNRNPR,ETF1,RNASEH2A,PABPC1,IGF2BP1,SND1,MTOR,LSM7,AGO2,LSM3,RNPS1,POP1,TENT4A,GSPT1,RPL35,HNRNPC,HNRNPU,HSPA8,DCP2,HELZ2,RPSA,DROSHA,RPL10A,NPM1,YBX1,PDE12,PNPT1,CNOT7,METTL16,FASTKD3,POLR2D,PPP1R8,PPP2R2A,PRKCA,PSMA1,PSMB1,PSMC1,PSMC3,PSMC6,P…
GO: Biological Process	GO:0006402	mRNA catabolic process	4.54e-24	141	377	0.374005	YBX3,ERI1,RBM24,AUH,PABPC4,NUDT16,RPL14,TBRG4,MAPKAPK2,RPL23,NOCT,RPL36,PSMF1,FXR2,UPF2,DHX34,CTIF,MYEF2,PSMD6,EIF4G1,ELAVL1,MRTO4,PSMD14,HNRNPR,ETF1,PABPC1,IGF2BP1,MTOR,LSM7,AGO2,LSM3,RNPS1,TENT4A,GSPT1,RPL35,HNRNPC,HNRNPU,HSPA8,DCP2,HELZ2,RPSA,RPL10A,NPM1,YBX1,PDE12,PNPT1,CNOT7,METTL16,FASTKD3,POLR2D,PPP2R2A,PRKCA,PSMA1,PSMB1,PSMC1,PSMC3,PSMC6,PSMD1,PSMD2,PSMD3,PSMD7,PSMD11,PSMD12,PTBP1,SAMD4B,…
GO: Biological Process	GO:0000184	nuclear-transcribed mRNA catabolic process, nonsense-mediated decay	5.934e-24	69	120	0.575	RPL14,RPL23,RPL36,UPF2,DHX34,CTIF,EIF4G1,ETF1,PABPC1,RNPS1,GSPT1,RPL35,DCP2,HELZ2,RPSA,RPL10A,PPP2R2A,RPL3,RPL4,RPL5,RPL6,RPL7,RPL8,RPL9,RPL11,RPL12,RPL13,RPL15,RPL17,RPL18,RPL18A,RPL19,RPL21,RPL22,RPL23A,RPL24,RPL30,RPL27A,RPL29,RPL31,RPL32,RPL34,RPL37,RPL37A,RPL38,RPL39,RPLP0,RPLP1,RPS2,RPS3,RPS3A,RPS4X,RPS4Y1,RPS5,RPS6,RPS12,RPS13,RPS14,RPS15,RPS15A,RPS19,RPS24,RPS26,RPS27A,CASC3,PNRC2,SMG1,SM…
GO: Biological Process	GO:0043043	peptide biosynthetic process	1.444e-23	234	791	0.295828	AARS2,ENC1,APEH,YBX3,GADD45GIP1,DENR,MRPS34,EIF3A,EIF3B,EIF3D,EIF3F,EIF3G,EIF3I,RBM24,PABPC4,EIF2B3,EIF2B2,C1QBP,ZNF598,MRPL49,CALR,RPL14,NEURL1,NOLC1,RPL23,EIF4E2,AKAP6,RPL36,FXR2,EEF1E1,GEMIN5,MTRF1,LTN1,EIF5B,CYP1B1,EARS2,MRPL19,DARS1,CTIF,DDX1,CPEB2,DRG2,MRPL54,FARSB,RN7SL2,YARS2,MRPL4,MRPS7,LRPPRC,EEF2,TRAP1,EIF2D,EIF1AX,MRPS2,EIF2B1,EIF2S3,RPL26L1,EIF4G1,EIF4G2,EIF5A,ELAVL1,EIF2A,HNRNPR,TAC…
GO: Biological Process	GO:0006413	translational initiation	3.778e-23	92	198	0.464646	DENR,EIF3A,EIF3B,EIF3D,EIF3F,EIF3G,EIF3I,EIF2B3,EIF2B2,RPL14,RPL23,EIF4E2,RPL36,EIF5B,CTIF,DDX1,EIF2D,EIF1AX,EIF2B1,EIF2S3,EIF4G1,EIF4G2,EIF2A,FECH,EIF3M,PABPC1,MTOR,AGO2,GLE1,RPL35,EIF6,RPSA,MCTS1,MTIF2,RPL10A,NPM1,POLR2D,DNAJC3,YTHDF1,ABCE1,EIF2AK4,RPL3,RPL4,RPL5,RPL6,RPL7,RPL8,RPL9,RPL11,RPL12,RPL13,RPL15,RPL17,RPL18,RPL18A,RPL19,RPL21,RPL22,RPL23A,RPL24,RPL30,RPL27A,RPL29,RPL31,RPL32,RPL34,RP…
GO: Biological Process	GO:0006613	cotranslational protein targeting to membrane	6.707e-23	64	109	0.587156	RPL14,RPL23,RPL36,RN7SL2,SEC61B,RPL35,SEC63,RPSA,RPL10A,SEC61A1,RPL3,RPL4,RPL5,RPL6,RPL7,RPL8,RPL9,RPL11,RPL12,RPL13,RPL15,RPL17,RPL18,RPL18A,RPL19,RPL21,RPL22,RPL23A,RPL24,RPL30,RPL27A,RPL29,RPL31,RPL32,RPL34,RPL37,RPL37A,RPL38,RPL39,RPLP0,RPLP1,RPS2,RPS3,RPS3A,RPS4X,RPS4Y1,RPS5,RPS6,RPS12,RPS13,RPS14,RPS15,RPS15A,RPS19,RPS24,RPS26,RPS27A,SRP19,SRP68,SRP72,SRPRA,SSR1,SSR2,SEC62
GO: Biological Process	GO:0044265	cellular macromolecule catabolic process	7.475e-23	316	1201	0.263114	BAP1,USP31,AP2A1,HECW2,SPOP,CUL1,AMFR,ENC1,YBX3,COPS3,ERI1,TRIB3,RBM24,CDC23,AFG1L,AUH,AUP1,PABPC4,BNIP3,BNIP3L,SQSTM1,ZPR1,BTRC,PTTG1IP,NUDT16,CASP8,RPL14,CAV1,CCNF,USP14,MTA1,CD81,CDC27,AURKB,TBRG4,MAPKAPK2,SOCS6,TRIP12,RPL23,LONP1,TMEM259,FBXO7,NOCT,RPL36,PSMF1,FXR2,ANAPC15,UPF2,CSNK1E,CSNK2A1,CSNK2A2,LTN1,N4BP1,UBE3C,CTSB,DHX34,CTSL,CTSV,CTSZ,RNF144B,CYLD,RNF144A,CTIF,DDB1,MYEF2,PSMD6,TMUB1,D…
GO: Biological Process	GO:0045047	protein targeting to ER	2.486e-22	67	120	0.558333	RPL14,RPL23,RPL36,RN7SL2,SEC61B,RPL35,SEC63,SPCS3,HSPA5,RPSA,RPL10A,SEC61A1,PMM2,RPL3,RPL4,RPL5,RPL6,RPL7,RPL8,RPL9,RPL11,RPL12,RPL13,RPL15,RPL17,RPL18,RPL18A,RPL19,RPL21,RPL22,RPL23A,RPL24,RPL30,RPL27A,RPL29,RPL31,RPL32,RPL34,RPL37,RPL37A,RPL38,RPL39,RPLP0,RPLP1,RPS2,RPS3,RPS3A,RPS4X,RPS4Y1,RPS5,RPS6,RPS12,RPS13,RPS14,RPS15,RPS15A,RPS19,RPS24,RPS26,RPS27A,SGTA,SRP19,SRP68,SRP72,SRPRA,SEC62,SEC61G
GO: Biological Process	GO:0072599	establishment of protein localization to endoplasmic reticulum	4.334e-22	68	124	0.548387	RPL14,RPL23,RPL36,RN7SL2,SEC61B,RPL35,SEC63,SPCS3,HSPA5,RPSA,RPL10A,SEC61A1,PMM2,RPL3,RPL4,RPL5,RPL6,RPL7,RPL8,RPL9,RPL11,RPL12,RPL13,RPL15,RPL17,RPL18,RPL18A,RPL19,RPL21,RPL22,RPL23A,RPL24,RPL30,RPL27A,RPL29,RPL31,RPL32,RPL34,RPL37,RPL37A,RPL38,RPL39,RPLP0,RPLP1,RPS2,RPS3,RPS3A,RPS4X,RPS4Y1,RPS5,RPS6,RPS12,RPS13,RPS14,RPS15,RPS15A,RPS19,RPS24,RPS26,RPS27A,RYR2,SGTA,SRP19,SRP68,SRP72,SRPRA,SEC62,…
GO: Biological Process	GO:0006614	SRP-dependent cotranslational protein targeting to membrane	1.651e-21	61	105	0.580952	RPL14,RPL23,RPL36,RN7SL2,SEC61B,RPL35,SEC63,RPSA,RPL10A,SEC61A1,RPL3,RPL4,RPL5,RPL6,RPL7,RPL8,RPL9,RPL11,RPL12,RPL13,RPL15,RPL17,RPL18,RPL18A,RPL19,RPL21,RPL22,RPL23A,RPL24,RPL30,RPL27A,RPL29,RPL31,RPL32,RPL34,RPL37,RPL37A,RPL38,RPL39,RPLP0,RPLP1,RPS2,RPS3,RPS3A,RPS4X,RPS4Y1,RPS5,RPS6,RPS12,RPS13,RPS14,RPS15,RPS15A,RPS19,RPS24,RPS26,RPS27A,SRP19,SRP68,SRP72,SRPRA
GO: Biological Process	GO:0043603	cellular amide metabolic process	2.118e-21	316	1225	0.257959	ACADSB,ACAT1,AARS2,PDP2,NSMAF,ENC1,APEH,GPAM,YBX3,GADD45GIP1,DENR,ARG2,MRPS34,EIF3A,EIF3B,ATIC,EIF3D,EIF3F,EIF3G,EIF3I,RBM24,BECN1,PABPC4,SEC11C,SUCLG1,GGH,VNN1,SLC5A6,EIF2B3,EIF2B2,C1QBP,ZNF598,MRPL49,CALR,RPL14,NEURL1,NOLC1,RPL23,ABCC2,BACE2,EIF4E2,AKAP6,RPL36,FXR2,MTHFD1L,EEF1E1,GEMIN5,CPD,CPM,MTRF1,LTN1,EIF5B,ELOVL3,CTSZ,CYP1B1,EARS2,MRPL19,DARS1,CTIF,DDX1,DLD,CPEB2,ACOT8,DRG2,MRPL54,FARSB,RN…
GO: Biological Process	GO:0034655	nucleobase-containing compound catabolic process	3.132e-21	178	562	0.316726	ACAT1,AHCY,YBX3,ERI1,RBM24,AUH,PABPC4,ZPR1,NUDT16,RPL14,ENTPD6,TBRG4,MAPKAPK2,RPL23,NOCT,RPL36,PSMF1,FXR2,ENTPD4,UPF2,DHX34,CTIF,MYEF2,PSMD6,DFFA,CANT1,DKC1,LRPPRC,EIF4G1,ELAVL1,MRTO4,PSMD14,HNRNPR,ETF1,FHIT,RNASEH2A,DNPH1,PABPC1,IGF2BP1,SND1,MTOR,LSM7,AGO2,LSM3,RNPS1,POP1,TENT4A,GSPT1,FBH1,NUDT5,RPL35,HINT1,HNRNPC,HNRNPU,HPRT1,HSPA8,DCP2,HELZ2,ITPA,KPNB1,RPSA,MGAT1,DROSHA,RPL10A,PNP,NPM1,YBX1,NT…
GO: Biological Process	GO:0072594	establishment of protein localization to organelle	3.223e-21	189	612	0.308824	TIMM23,BAP1,GNPAT,PEX3,DDO,TIMM29,HYAL2,MBTPS1,BCL2,BNIP3L,BRCA2,ZPR1,AP3D1,PTTG1IP,CASP8,RPL14,CCT6A,CD36,SCARB2,HGS,CDH1,NOLC1,RPL23,FBXO7,RPL36,MACROH2A1,GOSR2,CSE1L,NUP155,CSNK2A2,APPL1,NUP93,NUP58,TIMM8A,POM121,DKC1,NUP153,ACOT8,LONP2,RN7SL2,TIMM13,TIMM10,TIMM8B,NUTF2,IMMP2L,IPO11,PIPOX,ARIH2,TOMM40,VTI1B,PITRM1,LARS1,CCT7,CCT4,POM121C,AP3M1,LAMP3,SIX2,VPS4A,HSPH1,RUVBL2,SEC61B,TOMM34,RPL35,…
GO: Biological Process	GO:0006518	peptide metabolic process	3.906e-21	258	940	0.274468	AARS2,ENC1,APEH,YBX3,GADD45GIP1,DENR,MRPS34,EIF3A,EIF3B,EIF3D,EIF3F,EIF3G,EIF3I,RBM24,BECN1,PABPC4,SEC11C,EIF2B3,EIF2B2,C1QBP,ZNF598,MRPL49,CALR,RPL14,NEURL1,NOLC1,RPL23,BACE2,EIF4E2,AKAP6,RPL36,FXR2,EEF1E1,GEMIN5,CPD,CPM,MTRF1,LTN1,EIF5B,CTSZ,CYP1B1,EARS2,MRPL19,DARS1,CTIF,DDX1,CPEB2,DRG2,MRPL54,FARSB,RN7SL2,ECE1,YARS2,MRPL4,MRPS7,LRPPRC,EEF2,TRAP1,EIF2D,EIF1AX,MRPS2,EIF2B1,ATP6AP2,EIF2S3,RPL26L…
GO: Biological Process	GO:0070972	protein localization to endoplasmic reticulum	9.462e-21	74	149	0.496644	GBF1,GPAA1,RPL14,RPL23,RPL36,SEC16A,RN7SL2,UBAC2,SEC61B,RPL35,SEC63,SPCS3,HSPA5,INSIG1,RPSA,RPL10A,SEC61A1,PMM2,RPL3,RPL4,RPL5,RPL6,RPL7,RPL8,RPL9,RPL11,RPL12,RPL13,RPL15,RPL17,RPL18,RPL18A,RPL19,RPL21,RPL22,RPL23A,RPL24,RPL30,RPL27A,RPL29,RPL31,RPL32,RPL34,RPL37,RPL37A,RPL38,RPL39,RPLP0,RPLP1,RPS2,RPS3,RPS3A,RPS4X,RPS4Y1,RPS5,RPS6,RPS12,RPS13,RPS14,RPS15,RPS15A,RPS19,RPS24,RPS26,RPS27A,RYR2,SGTA…
GO: Biological Process	GO:0000956	nuclear-transcribed mRNA catabolic process	1.013e-20	92	212	0.433962	ERI1,AUH,RPL14,RPL23,NOCT,RPL36,UPF2,DHX34,CTIF,EIF4G1,MRTO4,ETF1,PABPC1,LSM7,AGO2,LSM3,RNPS1,TENT4A,GSPT1,RPL35,DCP2,HELZ2,RPSA,RPL10A,PDE12,CNOT7,POLR2D,PPP2R2A,PTBP1,SAMD4B,MTPAP,RPL3,RPL4,RPL5,RPL6,RPL7,RPL8,RPL9,RPL11,RPL12,RPL13,RPL15,RPL17,RPL18,RPL18A,RPL19,RPL21,RPL22,RPL23A,RPL24,RPL30,RPL27A,RPL29,RPL31,RPL32,RPL34,RPL37,RPL37A,RPL38,RPL39,RPLP0,RPLP1,RPS2,RPS3,RPS3A,RPS4X,RPS4Y1,RPS5,…
GO: Biological Process	GO:0034660	ncRNA metabolic process	1.907e-20	158	482	0.327801	AARS2,INTS2,XPO5,DHX37,ELP1,ERI1,RRP1,DDX18,BYSL,BTRC,NUDT16,RPL14,SART1,USP14,RRP9,DDX21,TRMT61A,NOLC1,TSR3,EEF1E1,NOL11,PTCD1,GEMIN4,CSTF2,EARS2,RSL1D1,INTS1,DARS1,DDX1,DDX10,URB1,DKC1,RIOK1,FARSB,YARS2,UTP18,SBDS,MRTO4,MPHOSPH10,MPHOSPH6,POP7,FBL,FARSA,NSA2,RPF2,RTCB,LARS1,TRMT6,UTP25,SND1,RTRAF,CDK5RAP1,DTD1,WBP11,AGO2,RPP40,WDR3,MOCS3,IMP4,POP1,UTP20,EBNA1BP2,TENT4A,DDX52,RPL35,HARS1,HRAS,ME…
GO: Biological Process	GO:0006364	rRNA processing	2.971e-19	91	217	0.419355	DHX37,ERI1,RRP1,DDX18,BYSL,BTRC,NUDT16,RPL14,SART1,RRP9,DDX21,NOLC1,TSR3,NOL11,GEMIN4,RSL1D1,DDX10,URB1,DKC1,RIOK1,UTP18,SBDS,MRTO4,MPHOSPH10,MPHOSPH6,POP7,FBL,NSA2,RPF2,UTP25,WBP11,RPP40,WDR3,IMP4,UTP20,EBNA1BP2,DDX52,RPL35,NCL,RPL10A,NPM1,PA2G4,ABT1,GAR1,ERI3,DDX54,METTL16,DDX49,DDX56,WDR74,TEX10,PWP2,SHQ1,MRM3,RPL5,RPL7,RBFA,RPL11,RPS2,RPS6,MRM1,RPS14,RPS15,RPS19,NOL10,RPS24,NOP10,THUMPD1,CHD7…
GO: Biological Process	GO:0016072	rRNA metabolic process	3.709e-19	94	229	0.41048	DHX37,ERI1,RRP1,DDX18,BYSL,BTRC,NUDT16,RPL14,SART1,RRP9,DDX21,NOLC1,TSR3,NOL11,GEMIN4,RSL1D1,DDX10,URB1,DKC1,RIOK1,UTP18,SBDS,MRTO4,MPHOSPH10,MPHOSPH6,POP7,FBL,NSA2,RPF2,UTP25,WBP11,RPP40,WDR3,IMP4,UTP20,EBNA1BP2,DDX52,RPL35,DROSHA,NCL,RPL10A,NPM1,PA2G4,ABT1,GAR1,ERI3,DDX54,METTL16,DDX49,DDX56,WDR74,TEX10,PWP2,SHQ1,MRM3,RPL5,RPL7,RBFA,RPL11,RPS2,RPS6,MRM1,RPS14,RPS15,RPS19,NOL10,RPS24,NOP10,THUMP…
GO: Biological Process	GO:0009057	macromolecule catabolic process	3.709e-19	352	1453	0.242257	BAP1,USP31,ADRA1B,AP2A1,HECW2,AGL,SPOP,CUL1,AMFR,ENC1,APC,YBX3,COPS3,ERI1,TRIB3,RBM24,BECN1,HYAL2,CDC23,AFG1L,AUH,AUP1,ADAM9,PABPC4,BNIP3,BNIP3L,SQSTM1,ZPR1,MTMR2,C4BPB,BTRC,PTTG1IP,NUDT16,CASP8,RPL14,CAV1,CCNF,USP14,MTA1,HGS,CD44,CD81,CDC27,CDH1,AURKB,TBRG4,MAPKAPK2,SOCS6,TRIP12,RPL23,LONP1,TMEM259,FBXO7,NOCT,BACE2,RPL36,PSMF1,FXR2,ANAPC15,UPF2,CSNK1E,CSNK2A1,CSNK2A2,LTN1,N4BP1,UBE3C,CTSB,DHX34,…
GO: Biological Process	GO:0044270	cellular nitrogen compound catabolic process	7.547e-19	184	617	0.298217	ACAT1,AHCY,AOX1,YBX3,ERI1,RBM24,AUH,PABPC4,ZPR1,NUDT16,RPL14,ENTPD6,TBRG4,MAPKAPK2,RPL23,NOCT,RPL36,PSMF1,FXR2,ENTPD4,UPF2,DHX34,CTIF,MYEF2,PSMD6,DFFA,CANT1,DKC1,DPYSL3,LRPPRC,EIF4G1,ELAVL1,MRTO4,PSMD14,HNRNPR,ETF1,FHIT,RNASEH2A,DNPH1,PABPC1,IGF2BP1,SND1,MTOR,LSM7,AGO2,LSM3,RNPS1,POP1,TENT4A,GSPT1,FBH1,NUDT5,RPL35,HINT1,HNRNPC,HNRNPU,HPRT1,HSPA8,DCP2,HELZ2,ITPA,TET3,KPNB1,RPSA,MGAT1,ALDH6A1,MPST,…
GO: Biological Process	GO:0046700	heterocycle catabolic process	1.5e-18	183	616	0.297078	ACAT1,AHCY,AOX1,YBX3,ERI1,RBM24,AUH,PABPC4,ZPR1,NUDT16,RPL14,ENTPD6,TBRG4,MAPKAPK2,RPL23,NOCT,RPL36,PSMF1,FXR2,ENTPD4,UPF2,DHX34,CTIF,MYEF2,PSMD6,DFFA,CANT1,DKC1,DPYSL3,LRPPRC,EIF4G1,ELAVL1,MRTO4,PSMD14,HNRNPR,ETF1,FHIT,RNASEH2A,DNPH1,PABPC1,IGF2BP1,SND1,MTOR,LSM7,AGO2,LSM3,RNPS1,POP1,TENT4A,GSPT1,FBH1,NUDT5,RPL35,HINT1,HNRNPC,HNRNPU,HPRT1,HSPA8,DCP2,HELZ2,ITPA,TET3,KPNB1,RPSA,MGAT1,ALDH6A1,DROSH…
GO: Biological Process	GO:0034470	ncRNA processing	2.073e-18	132	389	0.339332	AARS2,INTS2,DHX37,ELP1,ERI1,RRP1,DDX18,BYSL,BTRC,NUDT16,RPL14,SART1,USP14,RRP9,DDX21,TRMT61A,NOLC1,TSR3,NOL11,PTCD1,GEMIN4,CSTF2,RSL1D1,INTS1,DDX1,DDX10,URB1,DKC1,RIOK1,UTP18,SBDS,MRTO4,MPHOSPH10,MPHOSPH6,POP7,FBL,NSA2,RPF2,RTCB,TRMT6,UTP25,RTRAF,CDK5RAP1,WBP11,AGO2,RPP40,WDR3,MOCS3,IMP4,POP1,UTP20,EBNA1BP2,TENT4A,DDX52,RPL35,METTL2A,TRMT10A,KARS1,TYW3,DROSHA,NCL,RPL10A,NPM1,PA2G4,ABT1,GAR1,ERI3,…
GO: Biological Process	GO:0019439	aromatic compound catabolic process	2.374e-18	185	628	0.294586	ACAT1,AHCY,AOX1,YBX3,ERI1,RBM24,AUH,PABPC4,ZPR1,NUDT16,RPL14,ENTPD6,TBRG4,MAPKAPK2,RPL23,NOCT,RPL36,PSMF1,COMT,FXR2,ENTPD4,MOXD1,UPF2,DHX34,CTIF,MYEF2,PSMD6,DFFA,CANT1,DKC1,LRPPRC,EIF4G1,ELAVL1,MRTO4,PSMD14,HNRNPR,ETF1,FHIT,RNASEH2A,DNPH1,PABPC1,IGF2BP1,SND1,MTOR,LSM7,AGO2,LSM3,RNPS1,POP1,TENT4A,GSPT1,GSTZ1,FBH1,NUDT5,RPL35,HINT1,HNRNPC,HNRNPU,HPRT1,HSPA8,DCP2,HELZ2,ITPA,TET3,KPNB1,RPSA,MGAT1,DRO…
GO: Biological Process	GO:0006886	intracellular protein transport	5.993e-18	363	1536	0.236328	SEH1L,RAB22A,TIMM23,BAP1,AP2A1,AP1B1,XPO5,GOLGA7B,GNPAT,RANBP3,PEX3,DDO,CDC14B,ARL4D,RHOB,USO1,TIMM29,HYAL2,MBTPS1,AUP1,BCR,BNIP3L,ZPR1,RAB29,AP3D1,PTTG1IP,CALR,RPL14,ATP6V0D1,CD36,SCARB2,SYNGR2,HGS,NEURL1,CD81,CDH1,EVI5L,NOLC1,COPB2,RPL23,AP1S1,TGFBRAP1,FBXO7,SCLT1,AKAP6,ONECUT2,RPL36,COPB1,GOSR2,TBC1D10B,CSE1L,NUP155,SEC24C,UPF2,CSNK1E,CSNK2A2,IQCB1,DYNLL2,CEP135,APPL1,NUP93,CYLD,TCTN3,TRAF3IP1…
GO: Biological Process	GO:0006605	protein targeting	1e-17	146	457	0.319475	TIMM23,BAP1,GOLGA7B,GNPAT,PEX3,DDO,TIMM29,BNIP3L,AP3D1,RPL14,SCARB2,SYNGR2,HGS,RPL23,FBXO7,AKAP6,RPL36,GOSR2,CSNK2A2,TIMM8A,ACOT8,LONP2,AP1M2,RN7SL2,TIMM13,TIMM10,TIMM8B,IMMP2L,STOM,PIPOX,ARIH2,TOMM40,VTI1B,ZDHHC18,PITRM1,LARS1,AP3M1,VPS4A,SEC61B,TOMM34,CDC37,RPL35,SEC63,GRPEL2,SPCS3,HRAS,HSPA4,HSPA5,HSPA8,HSP90AA1,HSPD1,MICALL1,KCNB1,RPSA,LTBP2,M6PR,NUP54,TIMM21,RPL10A,PEX6,PEX12,SEC61A1,PMM2,TO…
GO: Biological Process	GO:1901361	organic cyclic compound catabolic process	1.924e-17	191	668	0.285928	ACAT1,AHCY,AOX1,YBX3,ERI1,RBM24,AUH,PABPC4,ZPR1,NUDT16,RPL14,SCARB1,ENTPD6,TBRG4,MAPKAPK2,RPL23,NOCT,RPL36,PSMF1,COMT,FXR2,ENTPD4,MOXD1,UPF2,DHX34,CYP24A1,SNX17,CTIF,MYEF2,PSMD6,DFFA,CANT1,DKC1,DPYSL3,LRPPRC,EIF4G1,ELAVL1,MRTO4,PSMD14,HNRNPR,ETF1,FHIT,RNASEH2A,DNPH1,PABPC1,IGF2BP1,SND1,MTOR,LSM7,AGO2,LSM3,RNPS1,POP1,TENT4A,GSPT1,GSTZ1,FBH1,NUDT5,RPL35,HINT1,HNRNPC,HNRNPU,HPRT1,HSPA8,DCP2,HELZ2,IT…
GO: Biological Process	GO:0033365	protein localization to organelle	4.88e-17	334	1400	0.238571	TIMM23,H4C9,BAP1,GNPAT,SMARCA5,PEX3,LEMD2,APC,DDO,CDC14B,TIMM29,BECN1,HYAL2,MBTPS1,GBF1,GPAA1,BCL2,NRP1,BNIP3L,BRCA2,ZPR1,BYSL,RAB29,AP3D1,PTTG1IP,CALR,CASP8,RPL14,CCT6A,ATP6V0D1,CD36,SCARB2,HGS,NEURL1,CD81,ZW10,CDH1,EVI5L,AURKB,NOLC1,CENPA,RPL23,BOD1,SUN2,FBXO7,SCLT1,ONECUT2,RPL36,POLR1A,MACROH2A1,GOSR2,TBC1D10B,CSE1L,NUP155,CSNK1E,CSNK2A2,IQCB1,DYNLL2,CEP135,APPL1,NUP93,CYLD,TCTN3,TRAF3IP1,TBC1…
GO: Biological Process	GO:0042273	ribosomal large subunit biogenesis	5.107e-16	43	71	0.605634	AAMP,ZNF622,DDX18,RPL14,NOC2L,RSL1D1,URB1,RPL26L1,MRTO4,RPF2,NIP7,NOP16,EBNA1BP2,GTF3A,RPL35,EIF6,RPL10A,NPM1,NLE1,WDR74,SDAD1,RPL3,RPL5,RPL6,RPL7,RPL11,RPL12,RPL23A,RPL24,RPL38,RPLP0,FASTKD2,NHP2,WDR12,RRS1,SURF6,BOP1,PES1,GTPBP4,PPAN,MRPL1,RPLP0P6,LAS1L
GO: Biological Process	GO:0006612	protein targeting to membrane	2.098e-15	83	212	0.391509	GOLGA7B,PEX3,RPL14,RPL23,RPL36,RN7SL2,STOM,ZDHHC18,SEC61B,RPL35,SEC63,HRAS,HSPA5,MICALL1,KCNB1,RPSA,RPL10A,SEC61A1,PRNP,PEX5,VPS37C,ZDHHC14,RPL3,RPL4,RPL5,RPL6,RPL7,RPL8,RPL9,RPL11,RPL12,RPL13,RPL15,RPL17,RPL18,RPL18A,RPL19,RPL21,RPL22,RPL23A,RPL24,RPL30,RPL27A,RPL29,RPL31,RPL32,RPL34,RPL37,RPL37A,RPL38,RPL39,RPLP0,RPLP1,RPS2,RPS3,RPS3A,RPS4X,RPS4Y1,RPS5,RPS6,RPS12,RPS13,RPS14,RPS15,RPS15A,RPS19,…
GO: Biological Process	GO:0002181	cytoplasmic translation	4.56e-15	52	102	0.509804	YBX3,DENR,EIF3A,EIF3B,EIF3D,EIF3F,EIF3G,EIF3I,RBM24,RPL36,CPEB2,DRG2,EEF2,EIF2D,EIF2S3,RPL26L1,EIF4G1,ETF1,EIF3M,DPH5,MTOR,GSPT1,RPSA,MCTS1,DRG1,RPL10A,RPL6,RPL8,RPL9,RPL11,RPL15,RPL17,RPL18,RPL18A,RPL19,RPL24,RPL30,RPL29,RPL31,RPL32,RPL38,RPL39,RPLP0,RPLP1,RPS2,RPS26,CPEB3,ZC3H15,DPH3,METTL3,CNBP,RPLP0P6
GO: Biological Process	GO:0006403	RNA localization	3.552e-14	87	237	0.367089	SEH1L,XPO5,CCT6A,AHCTF1,NUP155,UPF2,NUP93,DHX38,NUP58,POM121,G3BP2,DKC1,NUP153,NMD3,LRPPRC,EIF5A,NUTF2,FBL,CDC40,CCT7,CCT4,THOC3,POM121C,AKAP8L,IGF2BP1,RTRAF,RUVBL2,RNPS1,GLE1,LTV1,HTT,U2AF2,HNRNPA1,HNRNPU,AGFG1,DCP2,EIF6,EIF5AL1,NUP54,SETD2,CPSF2,NPM1,NUP88,NUP98,NUP43,PNPT1,NUP37,RBM15B,POLR2D,RAN,WRAP53,SDAD1,SHQ1,ABCE1,RPS15,NCBP3,NOP10,SEC13,CASC3,THOC7,SFPQ,SRSF1,SRSF4,MEX3D,NHP2,NUP35,IWS1…
GO: Biological Process	GO:0022618	ribonucleoprotein complex assembly	1.539e-13	97	284	0.341549	ISY1,DENR,EIF3A,EIF3B,EIF3D,EIF3F,EIF3G,EIF3I,C1QBP,LIMD1,SART1,PRPF3,CLNS1A,DDX23,NOCT,GEMIN5,AAR2,GEMIN4,DDX1,G3BP2,RAMAC,DYNC1H1,MRPS7,EIF2D,MRPS2,SBDS,EIF2S3,MRTO4,EIF2A,SF3A1,NUFIP1,CRNKL1,RPF2,NIP7,EIF3M,CELF2,STYXL1,USP39,AGO2,RUVBL2,LSM3,TXNL4A,RBMX,SF3A3,PRPF19,NUDT21,STRAP,DDX20,HSP90AA1,HSP90AB1,EIF6,RPSA,MCTS1,MRPL22,NPM1,ABT1,CNOT7,NLE1,POLR2D,PRKAA2,PWP2,SHQ1,RPL3,RPL5,RPL6,RPL11,RP…
GO: Biological Process	GO:0071826	ribonucleoprotein complex subunit organization	2.019e-13	100	298	0.33557	ISY1,DENR,EIF3A,EIF3B,EIF3D,EIF3F,EIF3G,EIF3I,C1QBP,LIMD1,SART1,PRPF3,CLNS1A,DDX23,NOCT,GEMIN5,AAR2,GEMIN4,DDX1,G3BP2,RAMAC,DYNC1H1,MRPS7,EIF2D,MRPS2,SBDS,EIF2S3,MRTO4,EIF2A,SF3A1,NUFIP1,CRNKL1,RPF2,NIP7,EIF3M,CELF2,STYXL1,USP39,AGO2,RUVBL2,LSM3,TXNL4A,RBMX,SF3A3,PRPF19,NUDT21,STRAP,DDX20,HSP90AA1,HSP90AB1,EIF6,RPSA,MCTS1,MRPL22,MTIF2,PLD6,NPM1,ABT1,CNOT7,NLE1,POLR2D,PRKAA2,PWP2,SHQ1,ZFAND1,RPL3,…
GO: Biological Process	GO:0090150	establishment of protein localization to membrane	2.019e-13	113	355	0.31831	GOLGA7B,PEX3,TIMM29,BCL2,BRAF,CASP8,RPL14,RPL23,RPL36,GORASP2,CSK,SEC16A,GRIN3B,RN7SL2,TIMM13,TIMM10,ARFRP1,RAB34,STOM,ACSL3,TOMM40,ZDHHC18,SEC61B,GOLGA4,RPL35,SEC63,HRAS,HSPA4,HSPA5,HSP90AA1,MICALL1,KCNB1,KRT18,RPSA,RAB8A,AFDN,RPL10A,NPC1,SEC61A1,PRNP,PEX5,MAIP1,VPS37C,ZDHHC14,RPL3,RPL4,RPL5,RPL6,RPL7,RPL8,RPL9,RPL11,RPL12,RPL13,RPL15,RPL17,RPL18,RPL18A,RPL19,RPL21,RPL22,RPL23A,RPL24,RPL30,RPL27…
GO: Biological Process	GO:0006397	mRNA processing	7.945e-12	152	557	0.27289	ISY1,SCAF4,DHX16,TTF2,RBM24,ZPR1,C1QBP,SART1,CCNT1,PRPF4,PRPF3,CDK9,TBRG4,SCAF1,CACTIN,CLNS1A,DDX23,NOCT,ZNF473,CIR1,GEMIN5,VIRMA,PRDX6,AAR2,CTR9,GEMIN4,CSTF2,SF3B5,AQR,DHX38,DDX1,RBM19,RAMAC,PDCD7,DAZAP1,RBM7,ELAVL1,HNRNPR,SF3B4,SAP18,SMNDC1,BCAS2,SF3A1,CRNKL1,ZBTB7A,CDC40,PPIH,CHERP,THOC3,PABPC1,AKAP8L,CELF2,SF3B6,FUS,USP39,LSM7,LSM8,WBP11,CDK12,C9orf78,GPKOW,LSM3,TXNL4A,PAPOLA,RNPS1,RBMX,SF3A3…
GO: Biological Process	GO:0009894	regulation of catabolic process	2.282e-11	245	1042	0.235125	SEH1L,ABL2,ADRA1B,HECW2,ATP6V1E2,APC,YBX3,TRIB3,RBM24,BECN1,ATP6V0C,ATP6V0A1,ADAM9,PABPC4,RIPK2,BCL2,BNIP3,BNIP3L,MTMR2,C4BPB,BTRC,PTTG1IP,FOXK1,CAV1,USP14,ATP6V0D1,SCARB1,SCARB2,HGS,CD81,CDH1,TBRG4,MAPKAPK2,RPL23,RRAGD,TMEM259,FBXO7,NOCT,PSMF1,FXR2,ATP6V1G1,NUP155,CSNK1E,CSNK2A1,CSNK2A2,N4BP1,NUP93,POLDIP2,SMCR8,DHX34,ULK2,RNF144B,RNF144A,CYP51A1,NUP58,DDB1,MYEF2,PSMD6,DFFA,AREL1,FBXO22,POM121,D…
GO: Biological Process	GO:0008380	RNA splicing	4.735e-11	133	476	0.279412	ISY1,DHX16,TTF2,RBM24,ZPR1,C1QBP,SART1,PRPF4,PRPF3,SCAF1,CACTIN,CLK3,CLNS1A,DDX23,CIR1,GEMIN5,VIRMA,PRDX6,AAR2,GEMIN4,CSTF2,SF3B5,AQR,DHX38,DDX1,RBM19,PDCD7,DAZAP1,RBM7,ELAVL1,MPHOSPH10,HNRNPR,SF3B4,SAP18,SMNDC1,BCAS2,SF3A1,CRNKL1,ZBTB7A,CDC40,PPIH,CHERP,RTCB,THOC3,PABPC1,AKAP8L,CELF2,RTRAF,SF3B6,FUS,USP39,LSM7,LSM8,WBP11,CDK12,C9orf78,GPKOW,LSM3,TXNL4A,PAPOLA,RNPS1,RBMX,SF3A3,PRPF19,PPP1R9B,SF3B…
GO: Biological Process	GO:1901135	carbohydrate derivative metabolic process	8.876e-11	290	1299	0.223249	SEH1L,ACADSB,ACAT1,ADCY6,ADCY9,ADORA2B,ESYT2,AP2A1,AHCY,PDP2,AK2,ALDH1A1,ALDOA,AKR1B1,OARD1,AMD1,AMFR,PARG,GPAM,APRT,GADD45GIP1,CASK,ATIC,HYAL2,ATP5F1B,ATP5F1C,B4GALT4,AFG1L,B4GALT2,ATP5PB,ATP5PF,GPAA1,BCL2,BCL2L1,SUCLG1,BPGM,FOXK1,CAD,NUDT16,PAPSS2,CD44,COX7A2L,OSTC,BACE2,CHST3,COL11A1,COX6C,COX11,COX15,H6PD,ENTPD4,NUP155,HS2ST1,NUS1,ELOVL3,NUP93,CTPS1,NANP,CHST9,NUP58,DDOST,POM121,CANT1,DLD,HS3…
GO: Biological Process	GO:0071426	ribonucleoprotein complex export from nucleus	1.016e-10	53	128	0.414062	SEH1L,NUP155,UPF2,NUP93,DHX38,NUP58,POM121,NUP153,NMD3,EIF5A,CDC40,THOC3,POM121C,AKAP8L,RNPS1,GLE1,LTV1,U2AF2,AGFG1,EIF6,NUP54,SETD2,CPSF2,NPM1,NUP88,NUP98,NUP43,NUP37,RBM15B,POLR2D,RAN,SDAD1,ABCE1,RPS15,SEC13,CASC3,THOC7,SRSF1,SRSF4,NUP35,IWS1,NDC1,NUP133,SMG1,SSB,NUP205,RRS1,SMG5,XPO1,NOL6,FIP1L1,NUP107,NUP214
GO: Biological Process	GO:0006405	RNA export from nucleus	1.163e-10	55	136	0.404412	SEH1L,XPO5,NUP155,UPF2,NUP93,DHX38,NUP58,POM121,NUP153,NMD3,EIF5A,CDC40,THOC3,POM121C,AKAP8L,RNPS1,GLE1,LTV1,U2AF2,HNRNPA1,AGFG1,EIF6,NUP54,SETD2,CPSF2,NPM1,NUP88,NUP98,NUP43,NUP37,RBM15B,POLR2D,RAN,SDAD1,ABCE1,RPS15,SEC13,CASC3,THOC7,SRSF1,SRSF4,NUP35,IWS1,NDC1,NUP133,SMG1,SSB,NUP205,RRS1,SMG5,XPO1,NOL6,FIP1L1,NUP107,NUP214
GO: Biological Process	GO:0019058	viral life cycle	1.2e-10	104	345	0.301449	SEH1L,HYAL2,AXL,BCL2,RAB29,CAV1,CLDN1,SCARB1,SCARB2,CD81,XPR1,VAPB,CHMP2B,RSAD2,NUP155,NUP93,CTSB,CXADR,CD55,NUP58,DDB1,POM121,NUP153,DPP4,EPHA2,STOM,UBAP1,TNIP1,PPIH,TRIM38,ATG7,LAMTOR5,POM121C,PABPC1,LAMP3,XRCC6,VPS4A,WWP1,HMGA1,TRIM6,RAB43,HSPA8,HSP90AB1,CXCL8,ITGA5,ITGAV,ITGB1,ITGB5,KPNB1,LAMP1,RPSA,LDLR,LIG4,LTF,NUP54,NCAM1,NPC1,NUP88,NUP98,NUP43,PDE12,P4HB,FURIN,PCBP2,NUP37,CNOT7,PPIB,PPID,…
GO: Biological Process	GO:0042255	ribosome assembly	1.366e-10	35	66	0.530303	C1QBP,MRPS7,MRPS2,SBDS,MRTO4,EIF2A,RPF2,NIP7,EIF6,RPSA,MRPL22,NPM1,ABT1,NLE1,PWP2,RPL3,RPL5,RPL6,RPL11,RPL12,RPL23A,RPL24,RPL38,RPLP0,RPS2,RPS5,RPS14,RPS15,RPS19,FASTKD2,RRS1,SURF6,BOP1,PPAN,RPLP0P6
GO: Biological Process	GO:0071166	ribonucleoprotein complex localization	1.366e-10	53	129	0.410853	SEH1L,NUP155,UPF2,NUP93,DHX38,NUP58,POM121,NUP153,NMD3,EIF5A,CDC40,THOC3,POM121C,AKAP8L,RNPS1,GLE1,LTV1,U2AF2,AGFG1,EIF6,NUP54,SETD2,CPSF2,NPM1,NUP88,NUP98,NUP43,NUP37,RBM15B,POLR2D,RAN,SDAD1,ABCE1,RPS15,SEC13,CASC3,THOC7,SRSF1,SRSF4,NUP35,IWS1,NDC1,NUP133,SMG1,SSB,NUP205,RRS1,SMG5,XPO1,NOL6,FIP1L1,NUP107,NUP214
GO: Biological Process	GO:0070647	protein modification by small protein conjugation or removal	1.783e-10	259	1138	0.227592	SEH1L,ACTB,MBD6,BAP1,USP31,HECW2,MIB1,SPOP,ARRDC3,FBXO32,MARCHF4,CUL1,AMFR,SUPT3H,MED30,SH3RF1,UVSSA,ENC1,APC,COPS3,CDC14B,TRIB3,EIF3F,BECN1,RNF182,CDC23,AUP1,RIPK2,BCL2,BLMH,BMI1,NAE1,BSN,ZNF598,BTRC,PTTG1IP,FOXK1,H2BC11,CAV1,CCNC,CCNF,USP14,MTA1,HGS,NEURL1,CDC25A,CDC27,DCUN1D3,CDK8,CDK9,SOCS6,TRIP12,RPL23,FBXO7,MED21,MED7,DCAF12,MED20,PSMF1,CRY1,NUP155,CTR9,LTN1,N4BP1,NUP93,UBE3C,DCAF4,RNF144B,…
GO: Biological Process	GO:0034622	cellular protein-containing complex assembly	2.202e-10	284	1277	0.222396	CHAF1B,H4C9,ISY1,CDC45,H3C6,AARS2,AP1B1,SLAIN2,SMARCA5,APC,DENR,PSMG1,ATF1,EIF3A,EIF3B,EIF3D,EIF3F,EIF3G,EIF3I,LYRM7,MYOM1,C1QBP,MBD2,DMAC1,H2BC11,LIMD1,CALR,CAV1,SART1,CCT6A,PRPF3,CD36,COX7A2L,AURKB,CENPA,CENPE,GTF3C3,SLIT2,LONP1,CLNS1A,DDX23,LMOD1,NOCT,AHCTF1,GEMIN5,COX15,MACROH2A1,AAR2,GEMIN4,CLINT1,NUP93,TM9SF4,DDB1,PET117,DDX1,FCHSD2,RHOBTB1,G3BP2,RAMAC,DKC1,DYNC1H1,NUP153,MED6,NDUFAF2,CHAF1…
GO: Biological Process	GO:0006611	protein export from nucleus	2.202e-10	67	186	0.360215	SEH1L,XPO5,RANBP3,CALR,CSE1L,NUP155,UPF2,NUP93,DHX38,NUP58,POM121,NUP153,NMD3,EIF5A,EMD,NUTF2,CDC40,THOC3,POM121C,AKAP8L,RNPS1,GLE1,GSK3B,LTV1,U2AF2,AGFG1,HSPA9,EIF6,NUP54,SETD2,CPSF2,NPM1,NUP88,NUP98,NUP43,NUP37,RBM15B,POLR2D,PTPN11,PTPN14,RAN,SDAD1,ABCE1,RPS15,SEC13,CASC3,THOC7,SRSF1,SRSF4,NUP35,IWS1,NDC1,NUP133,XPO7,SMG1,SP100,SSB,NUP205,RRS1,SMG5,DUSP16,TXN,XPO1,NOL6,FIP1L1,NUP107,NUP214
GO: Biological Process	GO:0006457	protein folding	3.305e-10	78	234	0.333333	AMFR,CALR,CANX,CCT6A,PDIA4,CSNK2A1,CSNK2A2,EMC6,MLEC,DFFA,PDIA6,TRAP1,DNAJA2,PPIH,SUCO,FKBP4,PRDX4,CCT7,CCT4,CHORDC1,NUDC,DNAJB11,GAK,HSPH1,RUVBL2,GNAO1,DNAJB4,PDIA3,CDC37,GRPEL2,DNAJA1,HSPA5,HSPA8,HSPA9,HSP90AA1,HSP90AA2P,HSP90AB1,HSPD1,HSPE1,DNAJB1,NUDCD2,NPPB,P4HB,PFDN4,DNAJC10,ERO1A,PPIB,PPID,DNAJC3,DNAJB12,PSMC1,RGS7,SGTA,CDC37L1,GRPEL1,CCT5,DNAJC5,NGLY1,ERP44,UNC45A,HSPA13,MESD,GANAB,P3H1,D…
GO: Biological Process	GO:0080135	regulation of cellular response to stress	3.909e-10	197	815	0.241718	SEH1L,SPOP,SH3RF1,PARG,APBB1,ZNF622,YBX3,ARG2,RIPK2,BCL2,BCL2L1,BRAF,VNN1,PTTG1IP,NUDT16,SPAG9,CAV1,CREB3L1,USP14,CD36,CD44,MAP3K13,CDK6,CDK9,CDKN2A,MAPKAPK2,KLF4,TRIP12,TMEM259,FBXO7,MAP4K4,EEF1E1,CRY1,NUP155,CCN2,NUP93,CYLD,RSL1D1,NUP58,POM121,HSPB8,NUP153,DUSP3,PDIA6,TRAP1,NAMPT,EIF4G1,CHCHD2,UBAC2,ENO1,ERCC4,DTNBP1,SEMA3A,FANCB,FKTN,FECH,FKBP4,STK25,UBE2J1,HYOU1,ATG7,CHORDC1,POM121C,AKT1S1,RA…
GO: Biological Process	GO:0072657	protein localization to membrane	4.092e-10	172	686	0.250729	ACTB,ADCY6,GOLGA7B,PPFIA1,PEX3,CASK,SKAP1,DCHS1,TIMM29,ATP1B3,BCL2,BCL2L1,BRAF,SQSTM1,RAB29,AP3D1,CASP8,RPL14,CAV1,HGS,CD81,CDH1,CDH2,RPL23,TM9SF2,RPL36,GORASP2,NUP155,CSK,CSNK2A1,APPL1,RAPGEF2,TM9SF4,MAGI2,SEC16A,GRIN3B,DVL1,RN7SL2,GPC6,TIMM13,TIMM10,ARFRP1,RAB34,EPHA2,STOM,EPHB2,NHLRC1,RAMP1,ETV5,ACSL3,TOMM40,SEC23A,VTI1B,ZDHHC18,EXOC5,GAK,VPS4A,GLRB,SEC61B,PPP1R9B,RAB32,GOLGA4,GSK3B,RPL35,SEC6…
GO: Biological Process	GO:0051168	nuclear export	4.162e-10	70	201	0.348259	SEH1L,XPO5,RANBP3,CALR,CSE1L,NUP155,UPF2,NUP93,DHX38,NUP58,POM121,NUP153,NMD3,EIF5A,EMD,NUTF2,CDC40,THOC3,POM121C,AKAP8L,RNPS1,GLE1,GSK3B,LTV1,U2AF2,HNRNPA1,AGFG1,HSPA9,EIF6,NUP54,SETD2,CPSF2,NPM1,NUP88,NUP98,NUP43,NUP37,RBM15B,POLR2D,PTPN11,PTPN14,RAN,SDAD1,ABCE1,LSG1,RPS15,ATXN1,SEC13,CASC3,THOC7,SRSF1,SRSF4,NUP35,IWS1,NDC1,NUP133,XPO7,SMG1,SP100,SSB,NUP205,RRS1,SMG5,DUSP16,TXN,XPO1,NOL6,FIP1L1…
GO: Biological Process	GO:0000375	RNA splicing, via transesterification reactions	5.242e-10	112	391	0.286445	ISY1,DHX16,RBM24,C1QBP,SART1,PRPF4,PRPF3,CACTIN,CLNS1A,DDX23,GEMIN5,PRDX6,AAR2,GEMIN4,CSTF2,SF3B5,AQR,DHX38,DDX1,RBM19,PDCD7,DAZAP1,RBM7,ELAVL1,MPHOSPH10,HNRNPR,SF3B4,SAP18,SMNDC1,BCAS2,SF3A1,CRNKL1,ZBTB7A,CDC40,PPIH,CHERP,PABPC1,CELF2,SF3B6,FUS,USP39,LSM7,LSM8,WBP11,C9orf78,GPKOW,LSM3,TXNL4A,PAPOLA,RNPS1,RBMX,SF3A3,PRPF19,SF3B2,SNRNP27,NUDT21,BUD13,PHF5A,GTF2F2,STRAP,WBP4,DDX20,RBM17,DDX42,U2AF2…
GO: Biological Process	GO:0051236	establishment of RNA localization	5.272e-10	70	202	0.346535	SEH1L,XPO5,AHCTF1,NUP155,UPF2,NUP93,DHX38,NUP58,POM121,G3BP2,NUP153,NMD3,LRPPRC,EIF5A,NUTF2,CDC40,THOC3,POM121C,AKAP8L,IGF2BP1,RTRAF,RNPS1,GLE1,LTV1,HTT,U2AF2,HNRNPA1,HNRNPU,AGFG1,EIF6,EIF5AL1,NUP54,SETD2,CPSF2,NPM1,NUP88,NUP98,NUP43,PNPT1,NUP37,RBM15B,POLR2D,RAN,SDAD1,ABCE1,RPS15,NCBP3,SEC13,CASC3,THOC7,SFPQ,SRSF1,SRSF4,NUP35,IWS1,NDC1,NUP133,XPO7,SMG1,SSB,NUP205,RRS1,BICD2,SMG5,TERF1,XPO1,NOL6,…
GO: Biological Process	GO:0034976	response to endoplasmic reticulum stress	5.338e-10	91	294	0.309524	SPOP,AMFR,TRIB3,ATF3,MBTPS1,AUP1,CCND1,BCL2,BCL2L1,TNFRSF10B,CALR,CANX,CAV1,CREB3L1,USP14,ATP6V0D1,VAPB,SRPRB,SELENOK,TMEM259,GOSR2,PDIA4,GORASP2,KLHDC3,TATDN2,TMUB1,SEC16A,PDIA6,EEF2,UBAC2,TBL2,NHLRC1,EXTL3,UBE2J1,HYOU1,UFM1,DNAJB11,SERP1,GFPT1,YIF1A,SEC61B,PDIA3,GSK3B,FICD,ERLIN2,MAN1B1,HSPA5,CXCL8,JUN,TMTC3,NFE2L1,OPA1,STT3B,P4HB,DNAJC10,POMT2,ERO1A,DNAJC3,DNAJB12,PSMC6,CREBRF,PARP16,FKBP14,RA…
GO: Biological Process	GO:0000398	mRNA splicing, via spliceosome	6.664e-10	111	388	0.286082	ISY1,DHX16,RBM24,C1QBP,SART1,PRPF4,PRPF3,CACTIN,CLNS1A,DDX23,GEMIN5,PRDX6,AAR2,GEMIN4,CSTF2,SF3B5,AQR,DHX38,DDX1,RBM19,PDCD7,DAZAP1,RBM7,ELAVL1,HNRNPR,SF3B4,SAP18,SMNDC1,BCAS2,SF3A1,CRNKL1,ZBTB7A,CDC40,PPIH,CHERP,PABPC1,CELF2,SF3B6,FUS,USP39,LSM7,LSM8,WBP11,C9orf78,GPKOW,LSM3,TXNL4A,PAPOLA,RNPS1,RBMX,SF3A3,PRPF19,SF3B2,SNRNP27,NUDT21,BUD13,PHF5A,GTF2F2,STRAP,WBP4,DDX20,RBM17,DDX42,U2AF2,HNRNPA1,H…
GO: Biological Process	GO:0000377	RNA splicing, via transesterification reactions with bulged adenosine as nucleophile	6.664e-10	111	388	0.286082	ISY1,DHX16,RBM24,C1QBP,SART1,PRPF4,PRPF3,CACTIN,CLNS1A,DDX23,GEMIN5,PRDX6,AAR2,GEMIN4,CSTF2,SF3B5,AQR,DHX38,DDX1,RBM19,PDCD7,DAZAP1,RBM7,ELAVL1,HNRNPR,SF3B4,SAP18,SMNDC1,BCAS2,SF3A1,CRNKL1,ZBTB7A,CDC40,PPIH,CHERP,PABPC1,CELF2,SF3B6,FUS,USP39,LSM7,LSM8,WBP11,C9orf78,GPKOW,LSM3,TXNL4A,PAPOLA,RNPS1,RBMX,SF3A3,PRPF19,SF3B2,SNRNP27,NUDT21,BUD13,PHF5A,GTF2F2,STRAP,WBP4,DDX20,RBM17,DDX42,U2AF2,HNRNPA1,H…
GO: Biological Process	GO:0006974	cellular response to DNA damage stimulus	6.664e-10	209	884	0.236425	CHAF1B,HIPK1,H4C9,ISY1,CDC45,FNIP2,OARD1,UVSSA,PARG,APBB1,APC,COPS3,CDC14B,RBM24,PEA15,CCND1,BCL2,BCL2L1,BCL2L2,BRCA2,PTTG1IP,NUDT16,CCNG1,MTA1,CD44,EXO1,CDK9,MAPKAPK2,FOXN3,TRIP12,EEF1E1,FAAP24,ATF2,CRY1,CSNK1E,MDC1,AQR,HDAC9,EPC2,PCLAF,DDB1,DDX1,AP5Z1,ZBTB40,DCLRE1A,TANK,ARID3A,CHAF1A,PARP2,USP43,E2F4,EPHA2,PSMD14,IMMP2L,ERCC4,FANCD2,FANCB,ZBTB7A,NDRG1,ASCC2,ZBTB18,RNF138,CARM1,RNASEH2A,DTL,ZDH…
GO: Biological Process	GO:0050658	RNA transport	6.664e-10	69	199	0.346734	SEH1L,XPO5,AHCTF1,NUP155,UPF2,NUP93,DHX38,NUP58,POM121,G3BP2,NUP153,NMD3,LRPPRC,EIF5A,NUTF2,CDC40,THOC3,POM121C,AKAP8L,IGF2BP1,RTRAF,RNPS1,GLE1,LTV1,HTT,U2AF2,HNRNPA1,HNRNPU,AGFG1,EIF6,EIF5AL1,NUP54,SETD2,CPSF2,NPM1,NUP88,NUP98,NUP43,PNPT1,NUP37,RBM15B,POLR2D,RAN,SDAD1,ABCE1,RPS15,NCBP3,SEC13,CASC3,THOC7,SFPQ,SRSF1,SRSF4,NUP35,IWS1,NDC1,NUP133,XPO7,SMG1,SSB,NUP205,RRS1,BICD2,SMG5,XPO1,NOL6,FIP1L1…
GO: Biological Process	GO:0050657	nucleic acid transport	6.664e-10	69	199	0.346734	SEH1L,XPO5,AHCTF1,NUP155,UPF2,NUP93,DHX38,NUP58,POM121,G3BP2,NUP153,NMD3,LRPPRC,EIF5A,NUTF2,CDC40,THOC3,POM121C,AKAP8L,IGF2BP1,RTRAF,RNPS1,GLE1,LTV1,HTT,U2AF2,HNRNPA1,HNRNPU,AGFG1,EIF6,EIF5AL1,NUP54,SETD2,CPSF2,NPM1,NUP88,NUP98,NUP43,PNPT1,NUP37,RBM15B,POLR2D,RAN,SDAD1,ABCE1,RPS15,NCBP3,SEC13,CASC3,THOC7,SFPQ,SRSF1,SRSF4,NUP35,IWS1,NDC1,NUP133,XPO7,SMG1,SSB,NUP205,RRS1,BICD2,SMG5,XPO1,NOL6,FIP1L1…
GO: Biological Process	GO:0051169	nuclear transport	2.731e-09	108	382	0.282723	SEH1L,XPO5,RANBP3,HYAL2,MBTPS1,ZPR1,PTTG1IP,CALR,CD36,CDH1,NOLC1,RPL23,GEMIN5,CSE1L,NUP155,UPF2,GEMIN4,APPL1,NUP93,DHX38,NUP58,FBXO22,POM121,NUP153,NMD3,EIF5A,EMD,NUTF2,IPO11,CDC40,HTATIP2,THOC3,POM121C,AKAP8L,SIX2,RNPS1,GLE1,GSK3B,DDX20,LTV1,U2AF2,HMGA1,HNRNPA1,AGFG1,HSPA8,HSPA9,EIF6,KPNB1,KPNA4,KPNA5,NUP54,SETD2,NF1,CPSF2,NPM1,NUP88,NUP98,NUP43,NUP37,RBM15B,FAM53A,POLR2D,PPP1CC,PTPN11,PTPN14,PH…
GO: Biological Process	GO:0032446	protein modification by small protein conjugation	2.833e-09	216	935	0.231016	SEH1L,HECW2,MIB1,SPOP,ARRDC3,FBXO32,MARCHF4,CUL1,AMFR,MED30,SH3RF1,UVSSA,ENC1,CDC14B,TRIB3,RNF182,CDC23,AUP1,RIPK2,BCL2,BLMH,BMI1,NAE1,BSN,ZNF598,BTRC,PTTG1IP,H2BC11,CAV1,CCNC,CCNF,MTA1,NEURL1,CDC27,DCUN1D3,CDK8,CDK9,SOCS6,TRIP12,RPL23,FBXO7,MED21,MED7,DCAF12,MED20,PSMF1,CRY1,NUP155,CTR9,LTN1,N4BP1,NUP93,UBE3C,DCAF4,RNF144B,WSB1,RNF144A,NUP58,DDB1,PSMD6,MED24,AREL1,FBXO22,FBXO10,POM121,GNL3,NUP15…
GO: Biological Process	GO:0006913	nucleocytoplasmic transport	3.615e-09	107	379	0.282322	SEH1L,XPO5,RANBP3,HYAL2,MBTPS1,ZPR1,PTTG1IP,CALR,CD36,CDH1,NOLC1,RPL23,GEMIN5,CSE1L,NUP155,UPF2,GEMIN4,APPL1,NUP93,DHX38,NUP58,FBXO22,POM121,NUP153,NMD3,EIF5A,EMD,NUTF2,IPO11,CDC40,HTATIP2,THOC3,POM121C,AKAP8L,SIX2,RNPS1,GLE1,GSK3B,DDX20,LTV1,U2AF2,HNRNPA1,AGFG1,HSPA8,HSPA9,EIF6,KPNB1,KPNA4,KPNA5,NUP54,SETD2,NF1,CPSF2,NPM1,NUP88,NUP98,NUP43,NUP37,RBM15B,FAM53A,POLR2D,PPP1CC,PTPN11,PTPN14,PHIP,RAN…
GO: Biological Process	GO:0140053	mitochondrial gene expression	3.978e-09	59	164	0.359756	AARS2,GADD45GIP1,MRPS34,C1QBP,MRPL49,TBRG4,MTRF1,EARS2,MRPL19,MRPL54,YARS2,MRPL4,MRPS7,LRPPRC,MRPS2,MRPL10,MRPL28,MRPS23,MRPS33,CDK5RAP1,MRPS30,MRPL3,HARS1,FASTKD5,MRPL58,TRMT10A,GFM1,MRPL42,MRPL13,MRPL15,MRPL22,MTIF2,PNPT1,MRPL57,FASTKD3,POLRMT,TRMT10C,AURKAIP1,PTCD3,DARS2,UQCC1,MRPL12,MRPS12,FASTKD2,IARS2,SUPV3L1,TFB2M,MRPL21,MRPS25,TUFM,TWNK,MRPL14,MRPS5,MRPL40,MRPL36,MRPL1,MRPL44,RCC1L,MRPL47
GO: Biological Process	GO:1903311	regulation of mRNA metabolic process	4.135e-09	99	342	0.289474	YBX3,RBM24,PABPC4,C1QBP,CCNT1,CDK9,TBRG4,MAPKAPK2,NOCT,PSMF1,FXR2,VIRMA,PRDX6,CTR9,DHX34,MYEF2,PSMD6,RBM19,DAZAP1,EIF4G1,RBM7,ELAVL1,PSMD14,HNRNPR,SF3B4,SAP18,ZBTB7A,PABPC1,IGF2BP1,CELF2,MTOR,AGO2,C9orf78,PAPOLA,RNPS1,RBMX,PRPF19,TENT4A,NUDT21,RBM17,U2AF2,HNRNPA1,HNRNPC,HNRNPL,HNRNPU,HSPA8,DCP2,NPM1,YBX1,NUP98,PDE12,PNPT1,CNOT7,RBM15B,METTL16,FASTKD3,RBM42,PRKCA,PSMA1,PSMB1,PSMC1,PSMC3,PSMC6,PSMD…
GO: Biological Process	GO:1902579	multi-organism localization	6.777e-09	35	74	0.472973	SEH1L,RAB29,CAV1,NUP155,NUP93,NUP58,POM121,NUP153,UBAP1,THOC3,POM121C,KPNB1,NUP54,NUP88,NUP98,NUP43,NUP37,VPS37C,RAN,KIAA0319L,RPS27A,SEC13,THOC7,VPS37A,NUP35,NDC1,NUP133,NUP205,TCP1,TSG101,UBC,XPO1,MVB12B,NUP107,NUP214
GO: Biological Process	GO:0044766	multi-organism transport	6.777e-09	35	74	0.472973	SEH1L,RAB29,CAV1,NUP155,NUP93,NUP58,POM121,NUP153,UBAP1,THOC3,POM121C,KPNB1,NUP54,NUP88,NUP98,NUP43,NUP37,VPS37C,RAN,KIAA0319L,RPS27A,SEC13,THOC7,VPS37A,NUP35,NDC1,NUP133,NUP205,TCP1,TSG101,UBC,XPO1,MVB12B,NUP107,NUP214
GO: Biological Process	GO:0046794	transport of virus	8.267e-09	31	61	0.508197	SEH1L,CAV1,NUP155,NUP93,NUP58,POM121,NUP153,UBAP1,POM121C,KPNB1,NUP54,NUP88,NUP98,NUP43,NUP37,VPS37C,RAN,KIAA0319L,RPS27A,SEC13,VPS37A,NUP35,NDC1,NUP133,NUP205,TSG101,UBC,XPO1,MVB12B,NUP107,NUP214
GO: Biological Process	GO:0006409	tRNA export from nucleus	8.577e-09	22	34	0.647059	SEH1L,NUP155,NUP93,NUP58,POM121,NUP153,POM121C,NUP54,NUP88,NUP98,NUP43,NUP37,RAN,SEC13,NUP35,NDC1,NUP133,SSB,NUP205,NOL6,NUP107,NUP214
GO: Biological Process	GO:0071431	tRNA-containing ribonucleoprotein complex export from nucleus	8.577e-09	22	34	0.647059	SEH1L,NUP155,NUP93,NUP58,POM121,NUP153,POM121C,NUP54,NUP88,NUP98,NUP43,NUP37,RAN,SEC13,NUP35,NDC1,NUP133,SSB,NUP205,NOL6,NUP107,NUP214
GO: Biological Process	GO:0031329	regulation of cellular catabolic process	1.165e-08	201	869	0.2313	ABL2,ADRA1B,ATP6V1E2,YBX3,TRIB3,RBM24,BECN1,ATP6V0C,ATP6V0A1,ADAM9,PABPC4,RIPK2,BCL2,BNIP3,BNIP3L,MTMR2,BTRC,PTTG1IP,FOXK1,CAV1,USP14,ATP6V0D1,SCARB1,SCARB2,CD81,TBRG4,MAPKAPK2,RPL23,RRAGD,TMEM259,FBXO7,NOCT,PSMF1,FXR2,ATP6V1G1,CSNK1E,CSNK2A1,CSNK2A2,N4BP1,POLDIP2,SMCR8,DHX34,ULK2,RNF144B,RNF144A,MYEF2,PSMD6,DFFA,FBXO22,DKC1,HSPB8,LONP2,DVL1,LRPPRC,NAMPT,EIF4G1,EIF4G2,ELAVL1,UBAC2,CTTN,PSMD14,MTD…
GO: Biological Process	GO:0032543	mitochondrial translation	1.381e-08	51	136	0.375	AARS2,GADD45GIP1,MRPS34,C1QBP,MRPL49,MTRF1,EARS2,MRPL19,MRPL54,YARS2,MRPL4,MRPS7,LRPPRC,MRPS2,MRPL10,MRPL28,MRPS23,MRPS33,CDK5RAP1,MRPS30,MRPL3,HARS1,MRPL58,GFM1,MRPL42,MRPL13,MRPL15,MRPL22,MTIF2,MRPL57,FASTKD3,TRMT10C,AURKAIP1,PTCD3,DARS2,UQCC1,MRPL12,MRPS12,FASTKD2,IARS2,MRPL21,MRPS25,TUFM,MRPL14,MRPS5,MRPL40,MRPL36,MRPL1,MRPL44,RCC1L,MRPL47
GO: Biological Process	GO:0006259	DNA metabolic process	1.783e-08	239	1080	0.221296	CHAF1B,H4C9,ESCO1,ISY1,CDC45,UVSSA,PARG,APBB1,COPS3,ERI1,CDC14B,ATF1,BMI1,BRCA2,ZPR1,MBD2,NUDT16,CCNE1,CCT6A,MTA1,EXO1,AURKB,CDK9,KLF4,TRIP12,LONP1,WIZ,FAAP24,SH2B1,KLHDC3,CSNK1E,MDC1,CCN2,AQR,HDAC9,CYP1B1,EPC2,PCLAF,TATDN2,DDB1,DDX1,DFFA,AP5Z1,DKC1,DCLRE1A,TOP1MT,GNL3,CHAF1A,PARP2,USP43,GMNN,TATDN1,PSMD14,ERCC4,FANCD2,FANCB,ZBTB7A,ASCC2,FGF2,FHIT,RNF138,ATG7,RNASEH2A,DTL,ING5,GINS4,CCT7,CCT4,RAD…
GO: Biological Process	GO:0097064	ncRNA export from nucleus	2.162e-08	23	38	0.605263	SEH1L,NUP155,NUP93,NUP58,POM121,NUP153,POM121C,NUP54,NPM1,NUP88,NUP98,NUP43,NUP37,RAN,SEC13,NUP35,NDC1,NUP133,SSB,NUP205,NOL6,NUP107,NUP214
GO: Biological Process	GO:0035966	response to topologically incorrect protein	2.162e-08	67	205	0.326829	AMFR,ATF3,MBTPS1,CCND1,CALR,CANX,CREB3L1,ATP6V0D1,VAPB,SRPRB,GOSR2,UPF2,KLHDC3,TATDN2,HSPB8,PDIA6,TBL2,EXTL3,HYOU1,DNAJB11,HSPH1,SERP1,GFPT1,YIF1A,DNAJB4,FICD,DNAJA1,HSPA4,HSPA5,HSPA8,HSPA9,HSP90AA1,HSP90AB1,HSPD1,HSPE1,DNAJB1,CXCL8,STT3B,POMT2,ERO1A,DNAJC3,DNAJB12,CREBRF,PARP16,FKBP14,TMEM33,EIF2AK4,UBE2W,YOD1,RNF126,KLHL15,SELENOS,ERP44,SRPRA,SSR1,HSPA13,FAF2,MYDGF,TLN1,HSP90B1,PPP1R15A,UFD1,SD…
GO: Biological Process	GO:0075733	intracellular transport of virus	2.99e-08	29	57	0.508772	SEH1L,NUP155,NUP93,NUP58,POM121,NUP153,UBAP1,POM121C,KPNB1,NUP54,NUP88,NUP98,NUP43,NUP37,VPS37C,RAN,RPS27A,SEC13,VPS37A,NUP35,NDC1,NUP133,NUP205,TSG101,UBC,XPO1,MVB12B,NUP107,NUP214
GO: Biological Process	GO:0006415	translational termination	3.876e-08	42	104	0.403846	APEH,GADD45GIP1,MRPS34,MRPL49,MTRF1,MRPL19,MRPL54,MRPL4,MRPS7,MRPS2,EIF5A,ETF1,MRPL10,MRPL28,MRPS23,MRPS33,MRPS30,GLE1,GSPT1,MRPL3,MRPL58,EIF5AL1,MRPL42,MRPL13,MRPL15,MRPL22,N6AMT1,MRPL57,AURKAIP1,PTCD3,ABCE1,MRPL12,MRPS12,MRPL21,MRPS25,MRPL14,MRPS5,MRPL40,MRPL36,MRPL1,MRPL44,MRPL47
GO: Biological Process	GO:0051031	tRNA transport	3.968e-08	22	36	0.611111	SEH1L,NUP155,NUP93,NUP58,POM121,NUP153,POM121C,NUP54,NUP88,NUP98,NUP43,NUP37,RAN,SEC13,NUP35,NDC1,NUP133,SSB,NUP205,NOL6,NUP107,NUP214
GO: Biological Process	GO:0006090	pyruvate metabolic process	1.017e-07	56	164	0.341463	SEH1L,PDP2,ALDOA,BPGM,FOXK1,NUP155,NUP93,NUP58,POM121,DLD,NUP153,ENO1,ZBTB7A,PRKAG2,POM121C,ME3,GLO1,SDS,GPI,GSTZ1,HTT,HK2,FOXK2,INSR,EIF6,LDHA,ME1,ME2,NUP54,MYC,NUP88,NUP98,NUP43,PDHA1,PDK1,PFKFB2,PFKFB3,PFKFB4,PFKL,PGAM1,PGK1,NUP37,PPARA,PDP1,PRKAA2,HOGA1,DHTKD1,SEC13,NUP35,NDC1,NUP133,STAT3,NUP205,VDAC1,NUP107,NUP214
GO: Biological Process	GO:0051276	chromosome organization	1.217e-07	272	1287	0.211344	SEH1L,CHAF1B,KDM5C,ACTB,H4C9,ESCO1,BAP1,CDC45,ARID1B,H3C6,HECW2,MAD1L1,SUPT3H,SMARCA5,EP400,APBB1,APC,BIRC5,COPS3,MIER1,BRD9,GATAD1,BECN1,CDC23,BNC1,BMI1,BRCA2,BUB1,MBD2,H2AC11,H2BC11,NUDT16,CCNE1,CCT6A,MTA1,EXO1,ZW10,CDC27,AURKB,CDK9,CDKN2A,CENPA,CENPE,CHD1,TRIP12,ZNF462,BOD1,CDYL,BRMS1,ANAPC15,MACROH2A1,ATF2,CHMP2B,NUP155,CTR9,HDAC9,EPC2,SETD1A,JADE3,NOC2L,DDB1,DDX1,MED24,DKC1,DCLRE1A,TOP1MT,US…
GO: Biological Process	GO:0016567	protein ubiquitination	1.516e-07	193	852	0.226526	HECW2,MIB1,SPOP,ARRDC3,FBXO32,MARCHF4,CUL1,AMFR,MED30,SH3RF1,UVSSA,ENC1,CDC14B,TRIB3,RNF182,CDC23,AUP1,RIPK2,BCL2,BLMH,BMI1,BSN,ZNF598,BTRC,PTTG1IP,H2BC11,CAV1,CCNC,CCNF,MTA1,NEURL1,CDC27,DCUN1D3,CDK8,CDK9,SOCS6,TRIP12,RPL23,FBXO7,MED21,MED7,DCAF12,MED20,PSMF1,CRY1,CTR9,LTN1,N4BP1,UBE3C,DCAF4,RNF144B,WSB1,RNF144A,DDB1,PSMD6,MED24,AREL1,FBXO22,FBXO10,MED6,PDCD6,ARRDC4,MED31,NOSIP,RLIM,PRMT3,PSMD14…
GO: Biological Process	GO:0006520	cellular amino acid metabolic process	2.003e-07	99	366	0.270492	ACADSB,ACAT1,AARS2,AHCY,APC,DDO,ARG2,ART4,AUH,BCAT1,BLMH,P4HA2,CAD,NFS1,SLC7A6,ENOPH1,PSMF1,COMT,EEF1E1,CTPS1,EARS2,DARS1,PSMD6,DLD,FARSB,YARS2,AASS,PSMD14,PIPOX,FARSA,PEMT,PRDX4,LARS1,AZIN1,GART,GCDH,GCSH,GFPT1,GCLC,GPT2,SDS,GOT2,GSTZ1,ADO,HARS1,HTT,IARS1,KARS1,ALDH6A1,MPST,MMUT,P4HA1,P4HB,PCBD1,PFAS,PLOD1,PLOD2,ASNSD1,ERO1A,EGLN1,PSMA1,PSMB1,PSMC1,PSMC3,PSMC6,PSMD1,PSMD2,PSMD3,PSMD7,PSMD11,PSMD…
GO: Biological Process	GO:0062012	regulation of small molecule metabolic process	3.082e-07	122	484	0.252066	SEH1L,ADORA2B,ADRA1B,AP2A1,PDP2,APC,GPAM,TRIB3,MBTPS1,BCL2L1,FOXK1,CAV1,PSMF1,COMT,COX11,CRY1,NUP155,NUP93,CYP51A1,NUP58,PPP1R3G,DDB1,PSMD6,POM121,DHCR7,NUP153,LONP2,PSMD14,ENO1,CD320,ACSL4,ZBTB7A,FASN,FDFT1,FDPS,FGF1,FAM3C,PRKAG2,LCMT1,POM121C,AZIN1,MTOR,ACSL5,COQ3,GFPT1,DGAT2,GRB10,GSK3B,GSTZ1,ERLIN2,FAM3A,HAS2,ATPSCKMT,HMGCR,HMGCS1,IDI1,IGFBP4,FOXK2,INSIG1,INSR,IRS1,EIF6,KPNB1,LDLR,LEPR,LSS,NU…
GO: Biological Process	GO:0051028	mRNA transport	3.287e-07	53	156	0.339744	SEH1L,AHCTF1,NUP155,UPF2,NUP93,DHX38,NUP58,POM121,G3BP2,NUP153,LRPPRC,EIF5A,NUTF2,CDC40,THOC3,POM121C,AKAP8L,IGF2BP1,RNPS1,GLE1,HTT,U2AF2,HNRNPA1,AGFG1,EIF5AL1,NUP54,SETD2,CPSF2,NUP88,NUP98,NUP43,NUP37,RBM15B,POLR2D,NCBP3,SEC13,CASC3,THOC7,SRSF1,SRSF4,NUP35,IWS1,NDC1,NUP133,XPO7,SMG1,NUP205,BICD2,SMG5,XPO1,FIP1L1,NUP107,NUP214
GO: Biological Process	GO:0006986	response to unfolded protein	3.287e-07	59	182	0.324176	AMFR,ATF3,MBTPS1,CCND1,CALR,CANX,CREB3L1,ATP6V0D1,VAPB,SRPRB,GOSR2,UPF2,KLHDC3,TATDN2,HSPB8,PDIA6,TBL2,EXTL3,HYOU1,DNAJB11,HSPH1,SERP1,GFPT1,YIF1A,DNAJB4,FICD,DNAJA1,HSPA4,HSPA5,HSPA8,HSPA9,HSP90AA1,HSP90AB1,HSPD1,HSPE1,DNAJB1,CXCL8,STT3B,ERO1A,DNAJC3,CREBRF,PARP16,FKBP14,TMEM33,EIF2AK4,YOD1,SELENOS,ERP44,SRPRA,SSR1,HSPA13,FAF2,MYDGF,TLN1,HSP90B1,PPP1R15A,CREB3L2,WFS1,MANF
GO: Biological Process	GO:0000278	mitotic cell cycle	3.824e-07	233	1083	0.215143	SEH1L,ACVR1,CDC45,HECW2,MAD1L1,CUL1,APC,BIRC5,CDC14B,GADD45GIP1,RHOB,BECN1,CDC23,GBF1,BCAT1,CCND1,BCL2,BCL2L1,BRCA2,ZPR1,NAE1,BUB1,BTRC,CCNE1,CCNF,CCNG1,CCNG2,ZW10,CDC25A,CDC27,DCUN1D3,CDH13,AURKB,CDK6,CDK9,NOLC1,CDKN2A,CDKN2B,CENPA,CENPE,RCC1,FOXN3,KLF4,BOD1,CKS2,SUN2,FBXO7,PSMF1,ADAMTS1,ANAPC15,MACROH2A1,ATF2,SH2B1,CHMP2B,CSNK1E,MDC1,CEP135,POLDIP2,CYLD,DDB1,PSMD6,MAGI2,DYNC1H1,NUP153,ARID3A,DU…
GO: Biological Process	GO:0140014	mitotic nuclear division	3.824e-07	233	1083	0.215143	SEH1L,ACVR1,CDC45,HECW2,MAD1L1,CUL1,APC,BIRC5,CDC14B,GADD45GIP1,RHOB,BECN1,CDC23,GBF1,BCAT1,CCND1,BCL2,BCL2L1,BRCA2,ZPR1,NAE1,BUB1,BTRC,CCNE1,CCNF,CCNG1,CCNG2,ZW10,CDC25A,CDC27,DCUN1D3,CDH13,AURKB,CDK6,CDK9,NOLC1,CDKN2A,CDKN2B,CENPA,CENPE,RCC1,FOXN3,KLF4,BOD1,CKS2,SUN2,FBXO7,PSMF1,ADAMTS1,ANAPC15,MACROH2A1,ATF2,SH2B1,CHMP2B,CSNK1E,MDC1,CEP135,POLDIP2,CYLD,DDB1,PSMD6,MAGI2,DYNC1H1,NUP153,ARID3A,DU…
GO: Biological Process	GO:1903047	mitotic cell cycle process	3.824e-07	233	1083	0.215143	SEH1L,ACVR1,CDC45,HECW2,MAD1L1,CUL1,APC,BIRC5,CDC14B,GADD45GIP1,RHOB,BECN1,CDC23,GBF1,BCAT1,CCND1,BCL2,BCL2L1,BRCA2,ZPR1,NAE1,BUB1,BTRC,CCNE1,CCNF,CCNG1,CCNG2,ZW10,CDC25A,CDC27,DCUN1D3,CDH13,AURKB,CDK6,CDK9,NOLC1,CDKN2A,CDKN2B,CENPA,CENPE,RCC1,FOXN3,KLF4,BOD1,CKS2,SUN2,FBXO7,PSMF1,ADAMTS1,ANAPC15,MACROH2A1,ATF2,SH2B1,CHMP2B,CSNK1E,MDC1,CEP135,POLDIP2,CYLD,DDB1,PSMD6,MAGI2,DYNC1H1,NUP153,ARID3A,DU…
GO: Biological Process	GO:0055086	nucleobase-containing small molecule metabolic process	4.996e-07	179	789	0.226869	SEH1L,ACADSB,ACAT1,ADCY6,ADCY9,ADORA2B,AHCY,PDP2,AK2,ALDOA,OARD1,AMD1,PARG,AOX1,GPAM,APRT,GADD45GIP1,CASK,ATIC,ATP5F1B,ATP5F1C,AFG1L,ATP5PB,ATP5PF,CDS2,BCL2L1,SUCLG1,BPGM,FOXK1,CAD,NUDT16,PAPSS2,TAMM41,ENTPD6,COX7A2L,CDS1,MTHFD1L,COX6C,COX15,ENTPD4,NUP155,ELOVL3,NUP93,CTPS1,NUP58,POM121,CANT1,DLD,NUP153,DPYSL3,ACOT8,GNPDA1,SLC26A2,NAMPT,AASS,EPHA2,SLC25A13,HSD17B12,ENO1,COQ7,PIPOX,ACSL1,ACSL3,ACS…
GO: Biological Process	GO:0009628	response to abiotic stimulus	5.12e-07	284	1375	0.206545	SEH1L,ABL2,ACTB,ADRA1B,AHCY,FBXO32,AKR1B1,ANXA7,UVSSA,APBB1,YBX3,COPS3,BHLHE40,RHOB,ATP1A2,BECN1,HYAL2,B4GALT2,ADAM15,CDS2,CCND1,BCL2,BCL2L1,TNFRSF10B,BNIP3,BNIP3L,BRAF,BRCA2,EIF2B3,EIF2B2,MBD2,CA9,LIMD1,CASP7,CASP8,CAV1,CLDN1,MTA1,ATP6V0D1,CD36,CDC25A,SLC24A1,DCUN1D3,AURKB,NOLC1,CDS1,NOG,MAPKAPK2,LONP1,CLCN7,ABCC2,PSMF1,COL11A1,ATP6V1G1,ATF2,CRY1,HIGD1A,NUP155,RAB11FIP5,CCN2,N4BP1,NUP93,PCLAF,NO…
GO: Biological Process	GO:0015931	nucleobase-containing compound transport	5.36e-07	73	248	0.294355	SEH1L,SLC25A25,XPO5,SLC33A1,AHCTF1,NUP155,UPF2,NUP93,DHX38,NUP58,POM121,G3BP2,NUP153,NMD3,LRPPRC,EIF5A,NUTF2,CDC40,THOC3,POM121C,AKAP8L,IGF2BP1,RTRAF,RNPS1,GLE1,LTV1,HTT,U2AF2,HNRNPA1,HNRNPU,AGFG1,EIF6,EIF5AL1,NUP54,SETD2,CPSF2,NPM1,NUP88,NUP98,NUP43,PNPT1,NUP37,RBM15B,SLC25A24,POLR2D,RAN,SDAD1,ABCE1,RPS15,NCBP3,SEC13,CASC3,THOC7,SFPQ,SRSF1,SRSF4,NUP35,IWS1,NDC1,NUP133,XPO7,SMG1,SSB,NUP205,RRS1,B…
GO: Biological Process	GO:0061013	regulation of mRNA catabolic process	5.611e-07	64	207	0.309179	YBX3,RBM24,PABPC4,TBRG4,MAPKAPK2,NOCT,PSMF1,FXR2,DHX34,MYEF2,PSMD6,EIF4G1,ELAVL1,PSMD14,HNRNPR,PABPC1,IGF2BP1,MTOR,AGO2,TENT4A,HNRNPC,HNRNPU,HSPA8,DCP2,NPM1,YBX1,PDE12,PNPT1,CNOT7,METTL16,FASTKD3,PRKCA,PSMA1,PSMB1,PSMC1,PSMC3,PSMC6,PSMD1,PSMD2,PSMD3,PSMD7,PSMD11,PSMD12,PTBP1,SAMD4B,ROCK1,ZC3H14,RPS27A,MEX3D,CPEB3,DIS3,CNOT1,SAMD4A,PSME4,TENT4B,LARP1,DICER1,TARDBP,METTL3,UBC,XPO1,EXOSC5,NUP214,FXR1
GO: Biological Process	GO:0044257	cellular protein catabolic process	5.859e-07	179	791	0.226296	BAP1,USP31,AP2A1,HECW2,SPOP,CUL1,AMFR,ENC1,COPS3,TRIB3,CDC23,AFG1L,AUP1,BNIP3,BNIP3L,SQSTM1,BTRC,PTTG1IP,CASP8,CAV1,CCNF,USP14,MTA1,CD81,CDC27,AURKB,SOCS6,TRIP12,RPL23,LONP1,TMEM259,FBXO7,PSMF1,ANAPC15,CSNK1E,CSNK2A1,CSNK2A2,LTN1,N4BP1,UBE3C,CTSB,CTSL,CTSV,CTSZ,RNF144B,CYLD,RNF144A,DDB1,PSMD6,TMUB1,AREL1,FBXO22,FBXO10,USP15,LONP2,ARRDC4,DVL1,USP43,RLIM,UBAC2,PSMD14,NHLRC1,UBAP1,USP42,ATRAID,ARIH2…
GO: Biological Process	GO:0043488	regulation of mRNA stability	5.98e-07	59	185	0.318919	YBX3,RBM24,PABPC4,TBRG4,MAPKAPK2,NOCT,PSMF1,FXR2,MYEF2,PSMD6,EIF4G1,ELAVL1,PSMD14,HNRNPR,PABPC1,IGF2BP1,MTOR,TENT4A,HNRNPC,HNRNPU,HSPA8,DCP2,NPM1,YBX1,PDE12,METTL16,FASTKD3,PRKCA,PSMA1,PSMB1,PSMC1,PSMC3,PSMC6,PSMD1,PSMD2,PSMD3,PSMD7,PSMD11,PSMD12,PTBP1,SAMD4B,ROCK1,ZC3H14,RPS27A,MEX3D,CPEB3,DIS3,SAMD4A,PSME4,TENT4B,LARP1,DICER1,TARDBP,METTL3,UBC,XPO1,EXOSC5,NUP214,FXR1
GO: Biological Process	GO:0075522	IRES-dependent viral translational initiation	7.116e-07	10	10	1	DENR,EIF3A,EIF3B,EIF3D,EIF3F,EIF2D,MCTS1,PCBP2,PTBP1,SSB
GO: Biological Process	GO:0019081	viral translation	8.842e-07	12	14	0.857143	DENR,EIF3A,EIF3B,EIF3D,EIF3F,EIF3G,EIF2D,MCTS1,PCBP2,PTBP1,EIF2AK4,SSB
GO: Biological Process	GO:0007049	cell cycle	1.252e-06	384	1971	0.194825	SEH1L,CHAF1B,ACTB,ACVR1,ESCO1,BAP1,CDC45,HECW2,MAD1L1,CUL1,PKP4,APBB1,APC,BIRC5,CDC14B,GADD45GIP1,RHOB,CCDC124,ZFHX3,BECN1,PEA15,CDC23,STARD13,GBF1,BCAT1,CCND1,BCL2,BCL2L1,BCR,BMI1,BRCA2,ZPR1,NAE1,BUB1,OSGIN2,BTRC,NUDT16,CALR,CCNC,CCNE1,CCNF,CCNG1,CCNG2,CCNT1,EXO1,ZW10,CDC25A,CDC27,DCUN1D3,CDH13,AURKB,CDK6,CDK8,CDK9,NOLC1,CDKN2A,CDKN2B,TBRG4,CENPA,CENPE,RCC1,FOXN3,KLF4,RPL23,BOD1,CKS2,WIZ,RRAGD,S…
GO: Biological Process	GO:0043487	regulation of RNA stability	1.252e-06	60	193	0.310881	YBX3,RBM24,PABPC4,TBRG4,MAPKAPK2,NOCT,PSMF1,FXR2,MYEF2,PSMD6,DKC1,EIF4G1,ELAVL1,PSMD14,HNRNPR,PABPC1,IGF2BP1,MTOR,TENT4A,HNRNPC,HNRNPU,HSPA8,DCP2,NPM1,YBX1,PDE12,METTL16,FASTKD3,PRKCA,PSMA1,PSMB1,PSMC1,PSMC3,PSMC6,PSMD1,PSMD2,PSMD3,PSMD7,PSMD11,PSMD12,PTBP1,SAMD4B,ROCK1,ZC3H14,RPS27A,MEX3D,CPEB3,DIS3,SAMD4A,PSME4,TENT4B,LARP1,DICER1,TARDBP,METTL3,UBC,XPO1,EXOSC5,NUP214,FXR1
GO: Biological Process	GO:0019693	ribose phosphate metabolic process	1.273e-06	139	585	0.237607	SEH1L,ACADSB,ACAT1,ADCY6,ADCY9,ADORA2B,PDP2,AK2,ALDOA,GPAM,APRT,GADD45GIP1,CASK,ATIC,ATP5F1B,ATP5F1C,AFG1L,ATP5PB,ATP5PF,BCL2L1,SUCLG1,BPGM,FOXK1,CAD,NUDT16,PAPSS2,COX7A2L,COX6C,COX15,ENTPD4,NUP155,ELOVL3,NUP93,CTPS1,NUP58,POM121,DLD,NUP153,ACOT8,SLC26A2,AASS,EPHA2,SLC25A13,HSD17B12,ENO1,COQ7,PIPOX,ACSL1,ACSL3,ACSL4,ZBTB7A,FASN,PRKAG2,POM121C,PAICS,MPP6,ACSL5,CMPK1,GART,GCDH,DGAT2,GPI,GSTZ1,NUDT5…
GO: Biological Process	GO:0019752	carboxylic acid metabolic process	1.273e-06	238	1127	0.21118	SEH1L,ACADSB,MRS2,ACAT1,AP2A1,AARS2,AHCY,OSBPL6,PDP2,ALDOA,GNPAT,APC,GPAM,DDO,ARG2,TRIB3,ART4,ATIC,HYAL2,AUH,BCAT1,SUCLG1,BLMH,GGH,BPGM,VNN1,SLC5A6,FOXK1,P4HA2,CAD,CAV1,NFS1,SLC7A6,CBR1,CD36,CD44,MAPKAPK2,ENOPH1,LIPG,ABCC2,PSMF1,COMT,MTHFD1L,EEF1E1,NUP155,ELOVL3,NUP93,CTPS1,CYP1B1,NANP,EARS2,DARS1,NUP58,PSMD6,POM121,OSBPL2,DLD,SLC23A2,NUP153,ACOT8,GNPDA1,LONP2,FARSB,ECHS1,YARS2,AASS,HSD17B12,PSMD…
GO: Biological Process	GO:0051603	proteolysis involved in cellular protein catabolic process	1.324e-06	167	735	0.227211	BAP1,USP31,HECW2,SPOP,CUL1,AMFR,ENC1,COPS3,TRIB3,CDC23,AUP1,SQSTM1,BTRC,CASP8,CAV1,CCNF,USP14,MTA1,CDC27,AURKB,SOCS6,TRIP12,RPL23,LONP1,TMEM259,FBXO7,PSMF1,ANAPC15,CSNK1E,CSNK2A1,CSNK2A2,LTN1,N4BP1,UBE3C,CTSB,CTSL,CTSV,CTSZ,RNF144B,CYLD,RNF144A,DDB1,PSMD6,TMUB1,AREL1,FBXO22,FBXO10,USP15,LONP2,ARRDC4,DVL1,USP43,RLIM,UBAC2,PSMD14,NHLRC1,UBAP1,USP42,ARIH2,FHIT,TRIM38,UBE2J1,ATG7,DTL,LAMP3,PLK2,VPS4A…
GO: Biological Process	GO:0043436	oxoacid metabolic process	1.405e-06	254	1219	0.208368	SEH1L,ACADSB,MRS2,ACAT1,AP2A1,AARS2,AHCY,OSBPL6,PDP2,ALDOA,GNPAT,APC,GPAM,DDO,ARG2,TRIB3,ART4,ATIC,HYAL2,B4GALT4,B4GALT2,AUH,BCAT1,SUCLG1,BLMH,GGH,BPGM,VNN1,SLC5A6,FOXK1,P4HA2,CAD,CAV1,NFS1,SLC7A6,PAPSS2,CBR1,CD36,CD44,MAPKAPK2,ENOPH1,LIPG,ABCC2,CHST3,PSMF1,COMT,MTHFD1L,EEF1E1,MINPP1,NUP155,HS2ST1,ELOVL3,NUP93,CTPS1,CYP1B1,NANP,EARS2,DARS1,CHST9,NUP58,PSMD6,POM121,OSBPL2,DLD,SLC23A2,NUP153,ACOT8,…
GO: Biological Process	GO:0006406	mRNA export from nucleus	1.458e-06	41	112	0.366071	SEH1L,NUP155,UPF2,NUP93,DHX38,NUP58,POM121,NUP153,EIF5A,CDC40,THOC3,POM121C,AKAP8L,RNPS1,GLE1,U2AF2,AGFG1,NUP54,SETD2,CPSF2,NUP88,NUP98,NUP43,NUP37,RBM15B,POLR2D,SEC13,CASC3,THOC7,SRSF1,SRSF4,NUP35,IWS1,NDC1,NUP133,SMG1,NUP205,SMG5,FIP1L1,NUP107,NUP214
GO: Biological Process	GO:0071427	mRNA-containing ribonucleoprotein complex export from nucleus	1.458e-06	41	112	0.366071	SEH1L,NUP155,UPF2,NUP93,DHX38,NUP58,POM121,NUP153,EIF5A,CDC40,THOC3,POM121C,AKAP8L,RNPS1,GLE1,U2AF2,AGFG1,NUP54,SETD2,CPSF2,NUP88,NUP98,NUP43,NUP37,RBM15B,POLR2D,SEC13,CASC3,THOC7,SRSF1,SRSF4,NUP35,IWS1,NDC1,NUP133,SMG1,NUP205,SMG5,FIP1L1,NUP107,NUP214
GO: Biological Process	GO:0080134	regulation of response to stress	1.638e-06	332	1671	0.198683	SEH1L,BAP1,ADORA2B,SPOP,CUL1,SH3RF1,PARG,APBB1,ZNF622,YBX3,CASK,ARG2,CHID1,HYAL2,SNX4,RIPK2,BCL2,BCL2L1,BCR,POLR3D,BRAF,VNN1,C1QBP,BTRC,PTTG1IP,NUDT16,TNFSF18,CASP8,SPAG9,CAV1,CREB3L1,USP14,CD36,SCARB1,CD37,CD44,CD81,MAP3K13,OSMR,CDK6,CDK9,CDKN2A,MAPKAPK2,KLF4,TRIP12,SLIT2,CACTIN,SELENOK,TMEM259,FBXO7,MAP4K4,PSMF1,EEF1E1,MACROH2A1,CRY1,RSAD2,NUP155,APPL1,CCN2,NUP93,CTSB,CTSL,CYLD,TRAF3IP1,ELMOD2,…
GO: Biological Process	GO:0035967	cellular response to topologically incorrect protein	1.887e-06	53	164	0.323171	AMFR,ATF3,MBTPS1,CCND1,CALR,CANX,CREB3L1,ATP6V0D1,VAPB,SRPRB,GOSR2,KLHDC3,TATDN2,HSPB8,PDIA6,TBL2,EXTL3,HYOU1,DNAJB11,SERP1,GFPT1,YIF1A,FICD,HSPA5,HSPA8,HSPA9,CXCL8,POMT2,ERO1A,DNAJC3,DNAJB12,CREBRF,PARP16,FKBP14,TMEM33,EIF2AK4,UBE2W,YOD1,RNF126,KLHL15,SELENOS,SRPRA,SSR1,HSPA13,MYDGF,TLN1,HSP90B1,PPP1R15A,UFD1,SDF2L1,CREB3L2,WFS1,UGGT1
GO: Biological Process	GO:0070125	mitochondrial translational elongation	1.901e-06	35	89	0.393258	GADD45GIP1,MRPS34,MRPL49,MRPL19,MRPL54,MRPL4,MRPS7,MRPS2,MRPL10,MRPL28,MRPS23,MRPS33,MRPS30,MRPL3,MRPL58,GFM1,MRPL42,MRPL13,MRPL15,MRPL22,MRPL57,AURKAIP1,PTCD3,MRPL12,MRPS12,MRPL21,MRPS25,TUFM,MRPL14,MRPS5,MRPL40,MRPL36,MRPL1,MRPL44,MRPL47
GO: Biological Process	GO:0000470	maturation of LSU-rRNA	2.352e-06	15	22	0.681818	DDX18,RSL1D1,URB1,RPF2,RPL35,RPL10A,NPM1,RPL7,NHP2,WDR12,BOP1,PES1,GTPBP4,MRPL1,LAS1L
GO: Biological Process	GO:1901137	carbohydrate derivative biosynthetic process	2.375e-06	183	829	0.220748	ACAT1,ADCY6,ADCY9,ADORA2B,AP2A1,PDP2,AK2,ALDOA,AMD1,APRT,GADD45GIP1,ATIC,ATP5F1B,ATP5F1C,B4GALT4,AFG1L,B4GALT2,ATP5PB,ATP5PF,GPAA1,BCL2,BCL2L1,CAD,PAPSS2,COX7A2L,OSTC,BACE2,CHST3,COX6C,COX15,HS2ST1,NUS1,ELOVL3,CTPS1,NANP,CHST9,DDOST,CANT1,DLD,HS3ST3A1,ACOT8,GNPDA1,PIGK,SLC26A2,HBEGF,GPC6,SLC25A13,HSD17B12,ALG3,ENO1,COQ7,RAMP1,TNIP1,EXT1,EXT2,EXTL3,B3GNT3,MAGT1,ACSL1,ACSL3,ACSL4,FASN,CHST15,FKTN,P…
GO: Biological Process	GO:0009259	ribonucleotide metabolic process	2.497e-06	136	576	0.236111	SEH1L,ACADSB,ACAT1,ADCY6,ADCY9,ADORA2B,PDP2,AK2,ALDOA,GPAM,APRT,GADD45GIP1,CASK,ATIC,ATP5F1B,ATP5F1C,AFG1L,ATP5PB,ATP5PF,BCL2L1,SUCLG1,BPGM,FOXK1,CAD,NUDT16,PAPSS2,COX7A2L,COX6C,COX15,ENTPD4,NUP155,ELOVL3,NUP93,CTPS1,NUP58,POM121,DLD,NUP153,ACOT8,SLC26A2,AASS,EPHA2,SLC25A13,HSD17B12,ENO1,COQ7,PIPOX,ACSL1,ACSL3,ACSL4,ZBTB7A,FASN,PRKAG2,POM121C,PAICS,MPP6,ACSL5,CMPK1,GART,GCDH,DGAT2,GPI,GSTZ1,ATPSC…
GO: Biological Process	GO:1900034	regulation of cellular response to heat	3.185e-06	32	79	0.405063	SEH1L,MAPKAPK2,NUP155,NUP93,NUP58,POM121,HSPB8,NUP153,FKBP4,CHORDC1,POM121C,AKT1S1,MTOR,HSPH1,GSK3B,HSPA8,HSP90AA1,HSP90AB1,DNAJB1,NUP54,NUP88,NUP98,NUP43,NUP37,RPA2,SEC13,NUP35,NDC1,NUP133,NUP205,NUP107,NUP214
GO: Biological Process	GO:0006999	nuclear pore organization	3.31e-06	12	15	0.8	SEH1L,AHCTF1,NUP93,NUP153,POM121C,NUP54,NUP98,NUP35,NDC1,NUP133,NUP205,NUP107
GO: Biological Process	GO:0006082	organic acid metabolic process	3.473e-06	255	1238	0.205977	SEH1L,ACADSB,MRS2,ACAT1,AP2A1,AARS2,AHCY,OSBPL6,PDP2,ALDOA,GNPAT,APC,GPAM,DDO,ARG2,TRIB3,ART4,ATIC,HYAL2,B4GALT4,B4GALT2,AUH,BCAT1,SUCLG1,BLMH,GGH,BPGM,VNN1,SLC5A6,FOXK1,P4HA2,CAD,CAV1,NFS1,SLC7A6,PAPSS2,CBR1,CD36,CD44,MAPKAPK2,ENOPH1,LIPG,ABCC2,CHST3,PSMF1,COMT,MTHFD1L,EEF1E1,MINPP1,NUP155,HS2ST1,ELOVL3,NUP93,CTPS1,CYP1B1,NANP,EARS2,DARS1,CHST9,NUP58,PSMD6,POM121,OSBPL2,DLD,SLC23A2,NUP153,ACOT8,…
GO: Biological Process	GO:0009185	ribonucleoside diphosphate metabolic process	3.684e-06	50	154	0.324675	SEH1L,AK2,ALDOA,CASK,BPGM,FOXK1,NUDT16,ENTPD4,NUP155,NUP93,NUP58,POM121,CANT1,NUP153,ENO1,ZBTB7A,PRKAG2,POM121C,MPP6,CMPK1,GPI,NUDT5,HK2,FOXK2,INSR,EIF6,LDHA,NUP54,MYC,NUP88,NUP98,NUP43,PFKFB2,PFKFB3,PFKFB4,PFKL,PGAM1,PGK1,NUP37,PPARA,PRKAA2,DHTKD1,SEC13,NUP35,NDC1,NUP133,STAT3,NUP205,NUP107,NUP214
GO: Biological Process	GO:0006281	DNA repair	3.684e-06	133	564	0.235816	CHAF1B,H4C9,ISY1,CDC45,UVSSA,PARG,APBB1,COPS3,CDC14B,BRCA2,NUDT16,MTA1,EXO1,CDK9,TRIP12,FAAP24,CSNK1E,MDC1,AQR,HDAC9,EPC2,PCLAF,DDB1,DDX1,AP5Z1,DCLRE1A,CHAF1A,PARP2,USP43,PSMD14,ERCC4,FANCD2,FANCB,ZBTB7A,ASCC2,RNF138,RNASEH2A,DTL,GINS4,RAD51AP1,MLH3,FUS,POLQ,XRCC6,MGME1,UIMC1,MCM8,INO80C,RUVBL2,JMY,PRPF19,ASCC3,TENT4A,GTF2H1,GTF2H3,FBH1,CHEK2,RBM17,HMGA1,SHPRH,LIG4,MC1R,MCM2,MCM3,MNAT1,SETD2,PPP4…
GO: Biological Process	GO:0000054	ribosomal subunit export from nucleus	4.221e-06	11	13	0.846154	NMD3,LTV1,EIF6,NPM1,NUP88,RAN,SDAD1,ABCE1,RPS15,RRS1,XPO1
GO: Biological Process	GO:0033750	ribosome localization	4.221e-06	11	13	0.846154	NMD3,LTV1,EIF6,NPM1,NUP88,RAN,SDAD1,ABCE1,RPS15,RRS1,XPO1
GO: Biological Process	GO:0030163	protein catabolic process	4.249e-06	206	964	0.213693	BAP1,USP31,AP2A1,HECW2,SPOP,CUL1,AMFR,ENC1,APC,COPS3,TRIB3,CDC23,AFG1L,AUP1,ADAM9,BNIP3,BNIP3L,SQSTM1,C4BPB,BTRC,PTTG1IP,CASP8,CAV1,CCNF,USP14,MTA1,HGS,CD81,CDC27,CDH1,AURKB,SOCS6,TRIP12,RPL23,LONP1,TMEM259,FBXO7,BACE2,PSMF1,ANAPC15,CSNK1E,CSNK2A1,CSNK2A2,LTN1,N4BP1,UBE3C,CTSB,CTSL,CTSV,CTSZ,RNF144B,CYLD,RNF144A,CYP51A1,DDB1,PSMD6,TMUB1,AREL1,FBXO22,FBXO10,USP15,LONP2,ARRDC4,DVL1,USP43,RLIM,UBAC2…
GO: Biological Process	GO:0042274	ribosomal small subunit biogenesis	4.897e-06	29	69	0.42029	DHX37,BYSL,BTRC,TSR3,NOL11,RIOK1,MRPS7,UTP25,UTP20,DDX52,LTV1,RPSA,NPM1,ABT1,PWP2,RPL38,RPS2,RPS5,RPS6,RPS14,RPS15,RPS19,NOL10,RPS24,TSR1,UTP6,RRS1,SURF6,NOM1
GO: Biological Process	GO:0070126	mitochondrial translational termination	6.293e-06	34	89	0.382022	GADD45GIP1,MRPS34,MRPL49,MTRF1,MRPL19,MRPL54,MRPL4,MRPS7,MRPS2,MRPL10,MRPL28,MRPS23,MRPS33,MRPS30,MRPL3,MRPL58,MRPL42,MRPL13,MRPL15,MRPL22,MRPL57,AURKAIP1,PTCD3,MRPL12,MRPS12,MRPL21,MRPS25,MRPL14,MRPS5,MRPL40,MRPL36,MRPL1,MRPL44,MRPL47
GO: Biological Process	GO:0009408	response to heat	8.263e-06	58	194	0.298969	SEH1L,EIF2B3,EIF2B2,MAPKAPK2,ABCC2,NUP155,NUP93,NUP58,POM121,HSPB8,NUP153,PDCD6,EIF2B1,DNAJA2,TRPV2,FGF1,FKBP4,CHORDC1,POM121C,AKT1S1,MTOR,HSPH1,GCLC,DNAJB4,GSK3B,DNAJA1,HSPA4,HSPA5,HSPA8,HSPA9,HSP90AA1,HSP90AA2P,HSP90AB1,DNAJB1,IGFBP7,IRAK1,NUP54,NF1,NUP88,NUP98,NUP43,NUP37,POLR2D,MAP2K7,ZFAND1,RPA2,SEC13,RASA3,ST8SIA1,NUP35,NDC1,NUP133,SOD1,STAC,NUP205,HSPA13,NUP107,NUP214
GO: Biological Process	GO:0030968	endoplasmic reticulum unfolded protein response	8.409e-06	42	123	0.341463	AMFR,ATF3,MBTPS1,CCND1,CALR,CANX,CREB3L1,ATP6V0D1,VAPB,SRPRB,GOSR2,KLHDC3,TATDN2,PDIA6,TBL2,EXTL3,HYOU1,DNAJB11,SERP1,GFPT1,YIF1A,FICD,HSPA5,CXCL8,ERO1A,DNAJC3,CREBRF,PARP16,FKBP14,TMEM33,EIF2AK4,YOD1,SELENOS,SRPRA,SSR1,HSPA13,MYDGF,TLN1,HSP90B1,PPP1R15A,CREB3L2,WFS1
GO: Biological Process	GO:0034248	regulation of cellular amide metabolic process	1.131e-05	127	543	0.233886	PDP2,NSMAF,ENC1,YBX3,DENR,EIF3A,EIF3B,EIF3D,EIF3F,EIF3G,EIF3I,RBM24,EIF2B3,EIF2B2,C1QBP,ZNF598,CALR,NEURL1,NOLC1,EIF4E2,AKAP6,FXR2,GEMIN5,MTRF1,LTN1,EIF5B,CYP1B1,CTIF,DDX1,CPEB2,LRPPRC,EEF2,TRAP1,EIF2D,EIF1AX,EIF2B1,EIF2S3,EIF4G1,EIF4G2,EIF5A,ELAVL1,EIF2A,HNRNPR,TACO1,ETF1,FECH,EIF3M,PABPC1,IGF2BP1,DPH5,MTOR,CDK5RAP1,LSM14B,AGO2,SERP1,GLE1,GCN1,MKNK2,GSPT1,GSTZ1,HNRNPL,GUF1,MRPL58,IFNGR1,CCN1,GFM…
GO: Biological Process	GO:1901565	organonitrogen compound catabolic process	1.131e-05	271	1348	0.201039	ACADSB,ACAT1,BAP1,USP31,AP2A1,HECW2,AHCY,SPOP,CUL1,AMFR,ENC1,AOX1,APC,DDO,COPS3,ARG2,TRIB3,HYAL2,CDC23,AFG1L,AUH,AUP1,ADAM9,BCAT1,BLMH,BNIP3,BNIP3L,SQSTM1,C4BPB,BTRC,PTTG1IP,NUDT16,CASP8,CAV1,CCNF,USP14,MTA1,SCARB1,HGS,CD44,CD81,CDC27,CDH1,AURKB,SOCS6,TRIP12,RPL23,LONP1,TMEM259,FBXO7,BACE2,PSMF1,COMT,ANAPC15,ENTPD4,MOXD1,CSNK1E,CSNK2A1,CSNK2A2,LTN1,N4BP1,UBE3C,CTSB,CTSL,CTSV,CTSZ,RNF144B,CYLD,RNF…
GO: Biological Process	GO:0006109	regulation of carbohydrate metabolic process	1.215e-05	65	229	0.283843	SEH1L,ADRA1B,AP2A1,FOXK1,SCARB2,COX11,CRY1,NUP155,NUP93,NUP58,PPP1R3G,DDB1,POM121,NUP153,ZBTB7A,FAM3C,PRKAG2,LCMT1,POM121C,MTOR,GFPT1,DGAT2,GRB10,GSK3B,FAM3A,HAS2,IGFBP4,FOXK2,INSR,IRS1,EIF6,LEPR,NUP54,MYC,NFE2L1,NFKB1,NUP88,NUP98,NUP43,P2RY6,PDK1,PFKFB2,PFKFB3,PFKFB4,PGAM1,NUP37,PPARA,PPP1CB,PRKAA2,PPP1R3B,SMPD3,SEC13,SUPT20H,RUBCNL,MLXIP,NUP35,NDC1,NUP133,SELENOS,STAT3,NUP205,MLYCD,NUP107,NUP21…
GO: Biological Process	GO:0000027	ribosomal large subunit assembly	1.282e-05	17	30	0.566667	MRTO4,RPF2,NLE1,RPL3,RPL5,RPL6,RPL11,RPL12,RPL23A,RPL24,RPL38,RPLP0,FASTKD2,RRS1,BOP1,PPAN,RPLP0P6
GO: Biological Process	GO:0072521	purine-containing compound metabolic process	1.282e-05	140	614	0.228013	SEH1L,ACADSB,ACAT1,ADCY6,ADCY9,ADORA2B,AHCY,PDP2,AK2,ALDOA,OARD1,AMD1,AOX1,GPAM,APRT,GADD45GIP1,CASK,ATIC,ATP5F1B,ATP5F1C,AFG1L,ATP5PB,ATP5PF,BCL2L1,SUCLG1,BPGM,FOXK1,NUDT16,PAPSS2,COX7A2L,MTHFD1L,COX6C,COX15,NUP155,ELOVL3,NUP93,NUP58,POM121,DLD,NUP153,ACOT8,SLC26A2,AASS,EPHA2,SLC25A13,HSD17B12,ENO1,COQ7,PIPOX,ACSL1,ACSL3,ACSL4,ZBTB7A,FASN,PEMT,PRKAG2,FHIT,DNPH1,POM121C,PAICS,MPP6,ACSL5,GART,GCDH…
GO: Biological Process	GO:0051701	interaction with host	1.293e-05	63	220	0.286364	HYAL2,AXL,BCL2L1,CASP8,CAV1,CLDN1,SCARB1,SCARB2,CD81,CDH1,XPR1,VAPB,CHMP2B,CTSB,ULK2,CXADR,CD55,DDB1,NUP153,DPP4,EPHA2,TNIP1,TRIM38,ATG7,THOC3,LAMP3,FUCA2,VPS4A,WWP1,TUSC2,CXCL8,INSR,ITGA5,ITGAV,ITGB1,ITGB5,KPNB1,KPNA4,KPNA5,LAMP1,RPSA,LDLR,MET,HIPK2,MYC,NCAM1,NPC1,P4HB,PPID,PTX3,PVR,NECTIN2,EIF2AK4,KIAA0319L,THOC7,TRIM32,EXOC2,TCP1,TFRC,TSG101,TYRO3,TRIM8,TRIM56
GO: Biological Process	GO:0007569	cell aging	1.322e-05	42	125	0.336	ARG2,BCL2,BRCA2,CALR,CAV1,CDK6,CDKN2A,CDKN2B,EEF1E1,RSL1D1,NAMPT,ENG,MTOR,PLK2,NEK6,CHEK2,HTT,HMGA1,HRAS,ING2,KRAS,MME,NPM1,OPA1,SERPINE1,PNPT1,MARCHF5,PRKDC,RBL1,SMC6,PRMT6,SOD1,SMC5,NEK4,SUV39H1,ZNF354A,TERT,ICMT,TOP2B,WRN,NSMCE2,ZNF217
GO: Biological Process	GO:0006096	glycolytic process	1.322e-05	42	125	0.336	SEH1L,ALDOA,BPGM,FOXK1,NUP155,NUP93,NUP58,POM121,NUP153,ENO1,ZBTB7A,PRKAG2,POM121C,GPI,HK2,FOXK2,INSR,EIF6,LDHA,NUP54,MYC,NUP88,NUP98,NUP43,PFKFB2,PFKFB3,PFKFB4,PFKL,PGAM1,PGK1,NUP37,PPARA,PRKAA2,DHTKD1,SEC13,NUP35,NDC1,NUP133,STAT3,NUP205,NUP107,NUP214
GO: Biological Process	GO:0006511	ubiquitin-dependent protein catabolic process	1.433e-05	144	637	0.22606	BAP1,USP31,HECW2,SPOP,CUL1,AMFR,COPS3,TRIB3,CDC23,AUP1,SQSTM1,BTRC,CAV1,CCNF,USP14,MTA1,CDC27,AURKB,TRIP12,RPL23,FBXO7,PSMF1,ANAPC15,CSNK1E,CSNK2A1,CSNK2A2,LTN1,N4BP1,UBE3C,RNF144B,CYLD,RNF144A,DDB1,PSMD6,TMUB1,AREL1,FBXO22,FBXO10,USP15,ARRDC4,DVL1,USP43,RLIM,PSMD14,NHLRC1,UBAP1,USP42,ARIH2,FHIT,TRIM38,UBE2J1,ATG7,DTL,PLK2,VPS4A,GBA,USP38,GCLC,USP32,SEC61B,GNA12,TLK2,ADRM1,WWP1,GSK3B,ERLIN2,MAN1B…
GO: Biological Process	GO:0019941	modification-dependent protein catabolic process	1.507e-05	145	643	0.225505	BAP1,USP31,HECW2,SPOP,CUL1,AMFR,COPS3,TRIB3,CDC23,AUP1,SQSTM1,BTRC,CAV1,CCNF,USP14,MTA1,CDC27,AURKB,TRIP12,RPL23,LONP1,FBXO7,PSMF1,ANAPC15,CSNK1E,CSNK2A1,CSNK2A2,LTN1,N4BP1,UBE3C,RNF144B,CYLD,RNF144A,DDB1,PSMD6,TMUB1,AREL1,FBXO22,FBXO10,USP15,ARRDC4,DVL1,USP43,RLIM,PSMD14,NHLRC1,UBAP1,USP42,ARIH2,FHIT,TRIM38,UBE2J1,ATG7,DTL,PLK2,VPS4A,GBA,USP38,GCLC,USP32,SEC61B,GNA12,TLK2,ADRM1,WWP1,GSK3B,ERLIN2…
GO: Biological Process	GO:0071428	rRNA-containing ribonucleoprotein complex export from nucleus	1.509e-05	11	14	0.785714	NMD3,LTV1,EIF6,NPM1,NUP88,RAN,SDAD1,ABCE1,RPS15,RRS1,XPO1
GO: Biological Process	GO:0006997	nucleus organization	1.52e-05	48	152	0.315789	SEH1L,LEMD2,ZPR1,NOLC1,SUN2,AHCTF1,CHMP2B,NUP155,NUP93,NUP153,CNEP1R1,EMD,ETS1,GOLM1,POLR1B,ATG7,POM121C,AKAP8L,NEK6,VPS4A,SUN3,AGFG1,NUP54,HIPK2,NFE2L1,NUP98,PAFAH1B1,TMEM43,PPP2R2A,PRKCA,NECTIN2,WRAP53,RPS19,NUP35,HABP4,NDC1,NUP133,KDM3A,SRPK1,NUP205,LPIN1,PSME4,NSFL1C,ZNF354A,SYNE1,TARDBP,PES1,NUP107
GO: Biological Process	GO:0090685	RNA localization to nucleus	1.555e-05	13	19	0.684211	CCT6A,DKC1,CCT7,CCT4,RUVBL2,DCP2,WRAP53,SHQ1,NOP10,NHP2,CCT5,TCP1,CCT3
GO: Biological Process	GO:0090672	telomerase RNA localization	1.555e-05	13	19	0.684211	CCT6A,DKC1,CCT7,CCT4,RUVBL2,DCP2,WRAP53,SHQ1,NOP10,NHP2,CCT5,TCP1,CCT3
GO: Biological Process	GO:0090670	RNA localization to Cajal body	1.555e-05	13	19	0.684211	CCT6A,DKC1,CCT7,CCT4,RUVBL2,DCP2,WRAP53,SHQ1,NOP10,NHP2,CCT5,TCP1,CCT3
GO: Biological Process	GO:0090671	telomerase RNA localization to Cajal body	1.555e-05	13	19	0.684211	CCT6A,DKC1,CCT7,CCT4,RUVBL2,DCP2,WRAP53,SHQ1,NOP10,NHP2,CCT5,TCP1,CCT3
GO: Biological Process	GO:0006757	ATP generation from ADP	1.594e-05	42	126	0.333333	SEH1L,ALDOA,BPGM,FOXK1,NUP155,NUP93,NUP58,POM121,NUP153,ENO1,ZBTB7A,PRKAG2,POM121C,GPI,HK2,FOXK2,INSR,EIF6,LDHA,NUP54,MYC,NUP88,NUP98,NUP43,PFKFB2,PFKFB3,PFKFB4,PFKL,PGAM1,PGK1,NUP37,PPARA,PRKAA2,DHTKD1,SEC13,NUP35,NDC1,NUP133,STAT3,NUP205,NUP107,NUP214
GO: Biological Process	GO:0043632	modification-dependent macromolecule catabolic process	1.594e-05	147	655	0.224427	BAP1,USP31,HECW2,SPOP,CUL1,AMFR,COPS3,TRIB3,CDC23,AUP1,SQSTM1,BTRC,CAV1,CCNF,USP14,MTA1,CDC27,AURKB,TRIP12,RPL23,LONP1,FBXO7,PSMF1,ANAPC15,CSNK1E,CSNK2A1,CSNK2A2,LTN1,N4BP1,UBE3C,RNF144B,CYLD,RNF144A,DDB1,PSMD6,TMUB1,AREL1,FBXO22,FBXO10,USP15,ARRDC4,DVL1,USP43,RLIM,PSMD14,NHLRC1,UBAP1,USP42,ARIH2,FHIT,TRIM38,UBE2J1,ATG7,DTL,PLK2,VPS4A,GBA,USP38,GCLC,USP32,SEC61B,GNA12,TLK2,ADRM1,WWP1,GSK3B,ERLIN2…
GO: Biological Process	GO:0043470	regulation of carbohydrate catabolic process	1.815e-05	35	97	0.360825	SEH1L,ADRA1B,SCARB2,NUP155,NUP93,NUP58,POM121,NUP153,ZBTB7A,PRKAG2,POM121C,INSR,EIF6,NUP54,MYC,NUP88,NUP98,NUP43,PFKFB2,PFKFB3,PFKFB4,PGAM1,NUP37,PPARA,PPP1CB,PRKAA2,PPP1R3B,SEC13,NUP35,NDC1,NUP133,STAT3,NUP205,NUP107,NUP214
GO: Biological Process	GO:0022411	cellular component disassembly	1.827e-05	148	662	0.223565	SCAF4,AP2A1,NCEH1,APC,APEH,GADD45GIP1,DENR,GAS2L2,FUNDC2,MRPS34,BECN1,GBF1,ADAM15,BNIP3,BNIP3L,SQSTM1,MRPL49,CAV1,CD36,SCARB1,CD44,RPL23,LIPG,FBXO7,LMOD1,CHMP2B,MTRF1,CSK,CSNK2A2,SMCR8,CTSL,CTSV,WIPI2,MRPL19,DFFA,STMN3,DPP4,DUSP3,MRPL54,DVL1,MRPL4,MRPS7,EIF2D,CNEP1R1,MRPS2,EIF5A,CTTN,ENG,ETF1,ETS1,MRPL10,VTI1B,EVL,ATG7,MRPL28,AKAP8L,PDPN,MRPS23,MRPS33,GAK,NEK6,VPS4A,GBA,MRPS30,DGAT2,GLE1,GOLGA2,K…
GO: Biological Process	GO:0051726	regulation of cell cycle	2.026e-05	260	1295	0.200772	ACTB,BAP1,CDC45,HECW2,MAD1L1,CUL1,PKP4,APBB1,APC,BIRC5,CDC14B,GADD45GIP1,RHOB,ZFHX3,BECN1,PEA15,CDC23,GBF1,CCND1,BCL2,BCL2L1,BCR,BMI1,BRCA2,NAE1,BUB1,BTRC,NUDT16,CALR,CCNC,CCNE1,CCNF,CCNG1,CCNG2,CCNT1,ZW10,CDC25A,CDC27,DCUN1D3,AURKB,CDK6,CDK8,CDK9,CDKN2A,CDKN2B,TBRG4,CENPE,RCC1,FOXN3,KLF4,RPL23,CKS2,WIZ,RRAGD,FBXO7,PSMF1,ADAMTS1,ANAPC15,AHCTF1,MACROH2A1,ATF2,SH2B1,CHMP2B,CRY1,CSNK1E,CSNK2A1,CSNK2…
GO: Biological Process	GO:0007005	mitochondrion organization	2.048e-05	130	566	0.229682	TIMM23,BAP1,AARS2,FNIP2,FUNDC2,TIMM29,BECN1,ATP5F1B,ATP5F1C,AFG1L,LYRM7,ATP5PB,ATP5PF,HRK,BCL2,BCL2L1,BNIP3,BNIP3L,SQSTM1,RAB29,DMAC1,CASP8,COX7A2L,LONP1,FBXO7,ATF2,HIGD1A,CSNK2A2,POLDIP2,WIPI2,CXADR,PET117,TIMM8A,FAM162A,NDUFAF2,COX17,TIMM13,TIMM10,TIMM8B,EIF4G1,CHCHD2,CTTN,IMMP2L,COQ7,COA4,ECSIT,ARIH2,TOMM40,PITRM1,ATG7,CHCHD6,COA8,GABPA,MGME1,GBA,GCLC,AFG3L2,TOMM34,RAB32,GSK3B,CDC37,CEP89,HTT,…
GO: Biological Process	GO:0019637	organophosphate metabolic process	2.048e-05	244	1203	0.202826	SEH1L,ACADSB,ACAT1,ADCY6,ADCY9,ADORA2B,SERINC1,OSBPL10,PDP2,AK2,ALDH1A1,ALDOA,GNPAT,GPAM,DGKE,APRT,GADD45GIP1,CASK,PLPP2,ATIC,ATP5F1B,ATP5F1C,AFG1L,ATP5PB,ATP5PF,GPAA1,CDS2,BCL2L1,SUCLG1,BPGM,MTMR2,FOXK1,CAD,NUDT16,NFS1,PAPSS2,MTMR4,TAMM41,SCARB1,CD81,COX7A2L,CDS1,SOCS6,KLF4,PCTP,LIPG,COX6C,COX11,COX15,MINPP1,H6PD,ENTPD4,PRDX6,NUP155,CSNK2A1,CSNK2A2,NUS1,PITPNM3,ELOVL3,NUP93,CTPS1,NUP58,POM121,CA…
GO: Biological Process	GO:0006753	nucleoside phosphate metabolic process	2.093e-05	155	702	0.220798	SEH1L,ACADSB,ACAT1,ADCY6,ADCY9,ADORA2B,PDP2,AK2,ALDOA,GPAM,APRT,GADD45GIP1,CASK,ATIC,ATP5F1B,ATP5F1C,AFG1L,ATP5PB,ATP5PF,CDS2,BCL2L1,SUCLG1,BPGM,FOXK1,CAD,NUDT16,PAPSS2,TAMM41,COX7A2L,CDS1,COX6C,COX15,ENTPD4,NUP155,ELOVL3,NUP93,CTPS1,NUP58,POM121,CANT1,DLD,NUP153,ACOT8,SLC26A2,NAMPT,AASS,EPHA2,SLC25A13,HSD17B12,ENO1,COQ7,PIPOX,ACSL1,ACSL3,ACSL4,ZBTB7A,FASN,CDIPT,PRKAG2,FHIT,DNPH1,POM121C,PAICS,MP…
GO: Biological Process	GO:0009132	nucleoside diphosphate metabolic process	2.093e-05	52	172	0.302326	SEH1L,AK2,ALDOA,CASK,SUCLG1,BPGM,FOXK1,NUDT16,ENTPD4,NUP155,NUP93,NUP58,POM121,CANT1,NUP153,ENO1,ZBTB7A,PRKAG2,POM121C,MPP6,CMPK1,GPI,NUDT5,HK2,FOXK2,INSR,EIF6,LDHA,NUP54,MYC,NME1,NUP88,NUP98,NUP43,PFKFB2,PFKFB3,PFKFB4,PFKL,PGAM1,PGK1,NUP37,PPARA,PRKAA2,DHTKD1,SEC13,NUP35,NDC1,NUP133,STAT3,NUP205,NUP107,NUP214
GO: Biological Process	GO:0000280	nuclear division	2.167e-05	253	1256	0.201433	SEH1L,ACVR1,CDC45,HECW2,MAD1L1,CUL1,APC,BIRC5,CDC14B,GADD45GIP1,RHOB,BECN1,CDC23,GBF1,BCAT1,CCND1,BCL2,BCL2L1,BRCA2,ZPR1,NAE1,BUB1,OSGIN2,BTRC,CALR,CCNE1,CCNF,CCNG1,CCNG2,EXO1,ZW10,CDC25A,CDC27,DCUN1D3,CDH13,AURKB,CDK6,CDK9,NOLC1,CDKN2A,CDKN2B,CENPA,CENPE,RCC1,FOXN3,KLF4,BOD1,CKS2,SUN2,FBXO7,PSMF1,ADAMTS1,ANAPC15,MACROH2A1,ATF2,SH2B1,CHMP2B,KLHDC3,CSNK1E,MDC1,CEP135,POLDIP2,CYLD,STK35,DDB1,PSMD6,…
GO: Biological Process	GO:0009117	nucleotide metabolic process	2.699e-05	153	694	0.220461	SEH1L,ACADSB,ACAT1,ADCY6,ADCY9,ADORA2B,PDP2,AK2,ALDOA,GPAM,APRT,GADD45GIP1,CASK,ATIC,ATP5F1B,ATP5F1C,AFG1L,ATP5PB,ATP5PF,CDS2,BCL2L1,SUCLG1,BPGM,FOXK1,CAD,NUDT16,PAPSS2,TAMM41,COX7A2L,CDS1,COX6C,COX15,ENTPD4,NUP155,ELOVL3,NUP93,CTPS1,NUP58,POM121,DLD,NUP153,ACOT8,SLC26A2,NAMPT,AASS,EPHA2,SLC25A13,HSD17B12,ENO1,COQ7,PIPOX,ACSL1,ACSL3,ACSL4,ZBTB7A,FASN,CDIPT,PRKAG2,FHIT,DNPH1,POM121C,PAICS,MPP6,ACS…
GO: Biological Process	GO:0006417	regulation of translation	2.699e-05	115	489	0.235174	ENC1,YBX3,DENR,EIF3A,EIF3B,EIF3D,EIF3F,EIF3G,EIF3I,RBM24,EIF2B3,EIF2B2,C1QBP,ZNF598,CALR,NEURL1,NOLC1,EIF4E2,AKAP6,FXR2,GEMIN5,MTRF1,LTN1,EIF5B,CYP1B1,CTIF,DDX1,CPEB2,LRPPRC,EEF2,TRAP1,EIF2D,EIF1AX,EIF2B1,EIF2S3,EIF4G1,EIF4G2,EIF5A,ELAVL1,EIF2A,HNRNPR,TACO1,ETF1,FECH,EIF3M,PABPC1,IGF2BP1,DPH5,MTOR,CDK5RAP1,LSM14B,AGO2,SERP1,GLE1,GCN1,MKNK2,GSPT1,HNRNPL,GUF1,MRPL58,GFM1,EIF6,EIF5AL1,PSTK,CAPRIN1,M…
GO: Biological Process	GO:0048285	organelle fission	2.866e-05	260	1301	0.199846	SEH1L,ACVR1,CDC45,HECW2,MAD1L1,CUL1,APC,BIRC5,CDC14B,GADD45GIP1,RHOB,BECN1,CDC23,GBF1,BCAT1,CCND1,BCL2,BCL2L1,BNIP3,BRCA2,ZPR1,NAE1,BUB1,OSGIN2,BTRC,CALR,CCNE1,CCNF,CCNG1,CCNG2,EXO1,ZW10,CDC25A,CDC27,DCUN1D3,CDH13,AURKB,CDK6,CDK9,NOLC1,CDKN2A,CDKN2B,CENPA,CENPE,RCC1,FOXN3,KLF4,BOD1,CKS2,SUN2,FBXO7,PSMF1,ADAMTS1,ANAPC15,MACROH2A1,ATF2,SH2B1,CHMP2B,KLHDC3,CSNK1E,MDC1,CEP135,POLDIP2,CYLD,STK35,DDB1,…
GO: Biological Process	GO:0034504	protein localization to nucleus	3.356e-05	78	300	0.26	HYAL2,MBTPS1,ZPR1,BYSL,PTTG1IP,CALR,CCT6A,CD36,CDH1,NOLC1,RPL23,SUN2,POLR1A,CSE1L,NUP155,APPL1,NUP93,NUP58,POM121,DKC1,NUP153,DVL1,NMD3,CNEP1R1,NUTF2,IPO11,ZBTB7A,RPF2,CCT7,CCT4,POM121C,SIX2,GSK3B,HTT,HNRNPU,HSPA8,IRS1,KPNB1,KPNA4,KPNA5,NUP54,NF1,NPM1,NUP88,NUP98,CARD10,PLRG1,FAM53A,PHIP,RAN,WRAP53,RPL11,FERMT1,NUP35,CCT5,INTS13,NUP133,SUMO3,SP100,STAT3,RRS1,TCP1,SYNE1,TEK,TERT,TGFB2,TARDBP,TNPO3…
GO: Biological Process	GO:0046031	ADP metabolic process	3.461e-05	43	134	0.320896	SEH1L,AK2,ALDOA,BPGM,FOXK1,NUP155,NUP93,NUP58,POM121,NUP153,ENO1,ZBTB7A,PRKAG2,POM121C,GPI,HK2,FOXK2,INSR,EIF6,LDHA,NUP54,MYC,NUP88,NUP98,NUP43,PFKFB2,PFKFB3,PFKFB4,PFKL,PGAM1,PGK1,NUP37,PPARA,PRKAA2,DHTKD1,SEC13,NUP35,NDC1,NUP133,STAT3,NUP205,NUP107,NUP214
GO: Biological Process	GO:0009150	purine ribonucleotide metabolic process	3.467e-05	128	561	0.228164	SEH1L,ACADSB,ACAT1,ADCY6,ADCY9,ADORA2B,PDP2,AK2,ALDOA,GPAM,APRT,GADD45GIP1,CASK,ATIC,ATP5F1B,ATP5F1C,AFG1L,ATP5PB,ATP5PF,BCL2L1,SUCLG1,BPGM,FOXK1,NUDT16,PAPSS2,COX7A2L,COX6C,COX15,NUP155,ELOVL3,NUP93,NUP58,POM121,DLD,NUP153,ACOT8,SLC26A2,AASS,EPHA2,SLC25A13,HSD17B12,ENO1,COQ7,PIPOX,ACSL1,ACSL3,ACSL4,ZBTB7A,FASN,PRKAG2,POM121C,PAICS,MPP6,ACSL5,GART,GCDH,DGAT2,GPI,GSTZ1,ATPSCKMT,HINT1,HK2,HMGCR,HMG…
GO: Biological Process	GO:0034620	cellular response to unfolded protein	3.484e-05	45	143	0.314685	AMFR,ATF3,MBTPS1,CCND1,CALR,CANX,CREB3L1,ATP6V0D1,VAPB,SRPRB,GOSR2,KLHDC3,TATDN2,HSPB8,PDIA6,TBL2,EXTL3,HYOU1,DNAJB11,SERP1,GFPT1,YIF1A,FICD,HSPA5,HSPA8,HSPA9,CXCL8,ERO1A,DNAJC3,CREBRF,PARP16,FKBP14,TMEM33,EIF2AK4,YOD1,SELENOS,SRPRA,SSR1,HSPA13,MYDGF,TLN1,HSP90B1,PPP1R15A,CREB3L2,WFS1
GO: Biological Process	GO:0034605	cellular response to heat	3.484e-05	45	143	0.314685	SEH1L,MAPKAPK2,NUP155,NUP93,NUP58,POM121,HSPB8,NUP153,PDCD6,FGF1,FKBP4,CHORDC1,POM121C,AKT1S1,MTOR,HSPH1,GSK3B,HSPA5,HSPA8,HSPA9,HSP90AA1,HSP90AA2P,HSP90AB1,DNAJB1,IRAK1,NUP54,NF1,NUP88,NUP98,NUP43,NUP37,POLR2D,ZFAND1,RPA2,SEC13,RASA3,ST8SIA1,NUP35,NDC1,NUP133,STAC,NUP205,HSPA13,NUP107,NUP214
GO: Biological Process	GO:0071897	DNA biosynthetic process	3.901e-05	109	461	0.236443	CHAF1B,ESCO1,CDC45,ATF1,BRCA2,ZPR1,CCNE1,CCT6A,EXO1,AURKB,CDK9,KLF4,WIZ,SH2B1,CCN2,CYP1B1,PCLAF,DKC1,TOP1MT,CHAF1A,USP43,GMNN,ERCC4,FGF2,FHIT,ATG7,RNASEH2A,DTL,ING5,GINS4,CCT7,CCT4,ANKRD1,POLQ,MGME1,DTD1,MCM8,GSK3B,FBH1,BAZ1A,CHEK2,HMGA1,HNRNPA1,HNRNPC,HNRNPU,HRAS,HSP90AA1,HSP90AB1,DCP2,CXCL8,JUN,LIG4,MCM2,MCM3,MAP3K4,MET,MYC,NFIC,NFIX,NPM1,NUP98,POLE3,PHB,GAR1,NABP2,ETAA1,BOD1L1,DONSON,POLG,PPAR…
GO: Biological Process	GO:1904874	positive regulation of telomerase RNA localization to Cajal body	4.132e-05	11	15	0.733333	CCT6A,DKC1,CCT7,CCT4,RUVBL2,SHQ1,NOP10,NHP2,CCT5,TCP1,CCT3
GO: Biological Process	GO:1904814	regulation of protein localization to chromosome, telomeric region	4.132e-05	11	15	0.733333	CCT6A,MACROH2A1,DKC1,GNL3,CCT7,CCT4,WRAP53,CCT5,TCP1,TERF1,CCT3
GO: Biological Process	GO:0006110	regulation of glycolytic process	4.333e-05	31	84	0.369048	SEH1L,NUP155,NUP93,NUP58,POM121,NUP153,ZBTB7A,PRKAG2,POM121C,INSR,EIF6,NUP54,MYC,NUP88,NUP98,NUP43,PFKFB2,PFKFB3,PFKFB4,PGAM1,NUP37,PPARA,PRKAA2,SEC13,NUP35,NDC1,NUP133,STAT3,NUP205,NUP107,NUP214
GO: Biological Process	GO:0006091	generation of precursor metabolites and energy	4.386e-05	131	580	0.225862	SEH1L,ACADSB,ACAT1,SLC25A25,ADRA1B,AGL,ALDH1A1,ALDH1B1,ALDOA,AKR1B1,AOX1,GADD45GIP1,ATP5F1B,ATP5F1C,AFG1L,LYRM7,ATP5PB,ATP5PF,SUCLG1,BNIP3,BPGM,FOXK1,P4HA2,COX7A2L,TBRG4,COX6C,COX11,COX15,H6PD,NUP155,NUP93,NUP58,PPP1R3G,POM121,DLD,NUP153,GNPDA1,NDUFAF2,COX17,TRAP1,AASS,SLC25A13,STK40,CYB5R4,IMMP2L,ENO1,COQ7,NHLRC1,GLRX5,ETFA,ZBTB7A,FDX1,FECH,PRKAG2,MYBBP1A,GLRX3,POM121C,MTOR,GBE1,GFPT1,ME3,GPI,GR…
GO: Biological Process	GO:0051338	regulation of transferase activity	4.386e-05	222	1089	0.203857	ACTB,ADCY6,ADCY9,ADORA2B,KIDINS220,SERINC1,ARRDC3,APC,ELP1,ZNF622,DGKE,DGKD,CDC14B,TRIB3,PEA15,HYAL2,ADAM9,RIPK2,CCND1,TNFRSF10B,FGF18,BMI1,BRAF,BSN,SPAG9,CAV1,CCNC,CCNE1,CCNF,CCNG1,CCNG2,CCNT1,HGS,NEURL1,CD44,CD81,MAP3K13,CDC25A,DCUN1D3,AURKB,CDKN2A,CDKN2B,CENPE,MAPKAPK2,SOCS6,KLF4,RPL23,CKS2,FBXO7,MAP4K4,AKAP6,COX11,MACROH2A1,HIGD1A,CSK,RAPGEF2,SMCR8,DGKG,PPP1R3G,DKC1,ARRDC4,DUSP3,DUSP4,DUSP5,D…
GO: Biological Process	GO:0009135	purine nucleoside diphosphate metabolic process	4.599e-05	46	149	0.308725	SEH1L,AK2,ALDOA,CASK,BPGM,FOXK1,NUDT16,NUP155,NUP93,NUP58,POM121,NUP153,ENO1,ZBTB7A,PRKAG2,POM121C,MPP6,GPI,HK2,FOXK2,INSR,EIF6,LDHA,NUP54,MYC,NUP88,NUP98,NUP43,PFKFB2,PFKFB3,PFKFB4,PFKL,PGAM1,PGK1,NUP37,PPARA,PRKAA2,DHTKD1,SEC13,NUP35,NDC1,NUP133,STAT3,NUP205,NUP107,NUP214
GO: Biological Process	GO:0009179	purine ribonucleoside diphosphate metabolic process	4.599e-05	46	149	0.308725	SEH1L,AK2,ALDOA,CASK,BPGM,FOXK1,NUDT16,NUP155,NUP93,NUP58,POM121,NUP153,ENO1,ZBTB7A,PRKAG2,POM121C,MPP6,GPI,HK2,FOXK2,INSR,EIF6,LDHA,NUP54,MYC,NUP88,NUP98,NUP43,PFKFB2,PFKFB3,PFKFB4,PFKL,PGAM1,PGK1,NUP37,PPARA,PRKAA2,DHTKD1,SEC13,NUP35,NDC1,NUP133,STAT3,NUP205,NUP107,NUP214
GO: Biological Process	GO:0032984	protein-containing complex disassembly	4.982e-05	103	432	0.238426	SCAF4,AP2A1,NCEH1,APC,APEH,GADD45GIP1,DENR,GAS2L2,MRPS34,BNIP3,MRPL49,CAV1,CD36,SCARB1,RPL23,LIPG,LMOD1,CHMP2B,MTRF1,CSK,SMCR8,WIPI2,MRPL19,STMN3,MRPL54,DVL1,MRPL4,MRPS7,EIF2D,MRPS2,EIF5A,ETF1,MRPL10,VTI1B,EVL,MRPL28,MRPS23,MRPS33,GAK,VPS4A,GBA,MRPS30,DGAT2,GLE1,KIF2C,GSK3B,GSPT1,MRPL3,HDLBP,HMGA1,HSPA8,MRPL58,IGF1R,INSR,LDLR,EIF5AL1,LIPA,LRP6,MRPL42,MCTS1,MRPL13,MRPL15,MRPL22,N6AMT1,MTIF2,MYC,NP…
GO: Biological Process	GO:0006165	nucleoside diphosphate phosphorylation	5.073e-05	45	145	0.310345	SEH1L,ALDOA,SUCLG1,BPGM,FOXK1,NUP155,NUP93,NUP58,POM121,NUP153,ENO1,ZBTB7A,PRKAG2,POM121C,CMPK1,GPI,HK2,FOXK2,INSR,EIF6,LDHA,NUP54,MYC,NME1,NUP88,NUP98,NUP43,PFKFB2,PFKFB3,PFKFB4,PFKL,PGAM1,PGK1,NUP37,PPARA,PRKAA2,DHTKD1,SEC13,NUP35,NDC1,NUP133,STAT3,NUP205,NUP107,NUP214
GO: Biological Process	GO:1904872	regulation of telomerase RNA localization to Cajal body	5.927e-05	12	18	0.666667	CCT6A,DKC1,CCT7,CCT4,RUVBL2,DCP2,SHQ1,NOP10,NHP2,CCT5,TCP1,CCT3
GO: Biological Process	GO:0070200	establishment of protein localization to telomere	5.927e-05	12	18	0.666667	BRCA2,CCT6A,DKC1,CCT7,CCT4,NABP2,WRAP53,CCT5,TCP1,TERF1,TERT,CCT3
GO: Biological Process	GO:0051130	positive regulation of cellular component organization	6.334e-05	266	1350	0.197037	ABL2,TENM2,AMIGO1,BAP1,KIDINS220,AP2A1,MIB1,FNIP2,SLAIN2,ENC1,APBB1,APC,EPB41L5,BIRC5,SHTN1,MIER1,CASK,SKAP1,ATF1,BECN1,HRK,AXL,ADAM9,BCL2,BCL2L1,NRP1,BNIP3,BRAF,ARHGEF7,EIF2B2,C1QBP,CALR,CASP8,CAV1,CLDN1,CCT6A,CD36,SCARB2,NEURL1,ADGRE5,MAP3K13,CDH4,AURKB,CDK9,CENPE,SLIT2,FBXO7,LMOD1,MAP4K4,ADAMTS1,MACROH2A1,FAM98A,SH2B1,CTR9,CSNK2A2,ITSN2,CEP135,PLXNA4,APPL1,CCN2,RAPGEF2,SMCR8,TBC1D5,DDB1,ASAP1,…
GO: Biological Process	GO:0098781	ncRNA transcription	6.754e-05	37	111	0.333333	INTS2,CCNT1,CDK9,GTF3C3,POLR1A,NOL11,MACROH2A1,INTS1,POLR1B,MTOR,PWP1,GTF2F2,GTF3A,NCL,NPM1,NABP2,POLR2B,POLR2C,POLR2D,POU2F1,INTS11,ICE2,MACROH2A2,INTS8,ELL2,INTS13,SMARCA4,SNAPC1,SNAPC3,TAF5,TAF13,TCOF1,ICE1,TOP1,IPPK,NABP1,ZNF143
GO: Biological Process	GO:0006302	double-strand break repair	6.849e-05	67	251	0.266932	H4C9,CDC45,APBB1,BRCA2,NUDT16,MTA1,TRIP12,MDC1,DDX1,AP5Z1,DCLRE1A,PARP2,PSMD14,ERCC4,FANCB,ZBTB7A,RNF138,GINS4,RAD51AP1,FUS,POLQ,XRCC6,UIMC1,MCM8,PRPF19,TENT4A,FBH1,CHEK2,LIG4,MCM2,MCM3,SETD2,PPP4R2,SFR1,AUNIP,NABP2,SHLD2,PRKDC,PARPBP,WDR70,WRAP53,RIF1,EXD2,RPA2,ACTR5,SFPQ,FAN1,KLHL15,PAXIP1,KDM2A,CDCA5,FIGNL1,SMC5,SMCHD1,ZFYVE26,TOP2B,NSD2,WRN,NABP1,XRCC2,XRCC4,NSMCE2,YY1,FMN2,SPIRE1,SHLD3,MMS22L
GO: Biological Process	GO:0006163	purine nucleotide metabolic process	7.001e-05	130	580	0.224138	SEH1L,ACADSB,ACAT1,ADCY6,ADCY9,ADORA2B,PDP2,AK2,ALDOA,GPAM,APRT,GADD45GIP1,CASK,ATIC,ATP5F1B,ATP5F1C,AFG1L,ATP5PB,ATP5PF,BCL2L1,SUCLG1,BPGM,FOXK1,NUDT16,PAPSS2,COX7A2L,COX6C,COX15,NUP155,ELOVL3,NUP93,NUP58,POM121,DLD,NUP153,ACOT8,SLC26A2,AASS,EPHA2,SLC25A13,HSD17B12,ENO1,COQ7,PIPOX,ACSL1,ACSL3,ACSL4,ZBTB7A,FASN,PRKAG2,FHIT,DNPH1,POM121C,PAICS,MPP6,ACSL5,GART,GCDH,DGAT2,GPI,GSTZ1,ATPSCKMT,HINT1,HK…
GO: Biological Process	GO:0070199	establishment of protein localization to chromosome	7.28e-05	15	27	0.555556	BRCA2,CCT6A,MACROH2A1,DKC1,CCT7,CCT4,RUVBL2,NABP2,WRAP53,MACROH2A2,CCT5,TCP1,TERF1,TERT,CCT3
GO: Biological Process	GO:0046939	nucleotide phosphorylation	7.4e-05	45	147	0.306122	SEH1L,ALDOA,SUCLG1,BPGM,FOXK1,NUP155,NUP93,NUP58,POM121,NUP153,ENO1,ZBTB7A,PRKAG2,POM121C,CMPK1,GPI,HK2,FOXK2,INSR,EIF6,LDHA,NUP54,MYC,NME1,NUP88,NUP98,NUP43,PFKFB2,PFKFB3,PFKFB4,PFKL,PGAM1,PGK1,NUP37,PPARA,PRKAA2,DHTKD1,SEC13,NUP35,NDC1,NUP133,STAT3,NUP205,NUP107,NUP214
GO: Biological Process	GO:0043467	regulation of generation of precursor metabolites and energy	7.837e-05	51	175	0.291429	SEH1L,ADRA1B,GADD45GIP1,BNIP3,COX7A2L,NUP155,NUP93,NUP58,PPP1R3G,POM121,NUP153,COX17,TRAP1,ZBTB7A,PRKAG2,POM121C,MTOR,GFPT1,GRB10,GSK3B,ATPSCKMT,INSR,IRS1,EIF6,NUP54,MYC,NUP88,NUP98,NUP43,PDE12,PFKFB2,PFKFB3,PFKFB4,PGAM1,PGK1,PNPT1,NUP37,PPARA,PPP1CB,PRKAA2,PPP1R3B,SEC13,RUBCNL,NUP35,NDC1,NUP133,SELENOS,STAT3,NUP205,NUP107,NUP214
GO: Biological Process	GO:2000736	regulation of stem cell differentiation	8.052e-05	40	125	0.32	RBM24,RUNX1,CDK6,PSMF1,NELFB,SETD1A,PSMD6,PSMD14,ENG,CDK12,GATA3,NUDT21,GSK3B,PWP1,TRIM6,HNRNPU,HSPA9,TACSTD2,PUS7,PSMA1,PSMB1,PSMC1,PSMC3,PSMC6,PSMD1,PSMD2,PSMD3,PSMD7,PSMD11,PSMD12,KDM3A,VSIR,STAT3,PSME4,TCF3,TCF12,DICER1,TGFB2,METTL3,LBH
GO: Biological Process	GO:0051253	negative regulation of RNA metabolic process	8.46e-05	285	1467	0.194274	HIPK1,KDM5C,H4C9,TENM2,BAP1,SCAF4,CDC45,H3C6,TLE5,SPOP,ZNF417,HOMEZ,FNIP2,SMARCA5,APBB1,APC,BIRC5,YBX3,BHLHE40,MIER1,TRIB3,ZBTB10,ZFHX3,ATF3,RBM24,URI1,CCND1,BCL7A,BMI1,SQSTM1,C1QBP,MBD2,BTRC,FOXK1,ZNF697,NUDT16,LIMD1,CALR,CAV1,RUNX1,CREB3L1,CCNE1,CCNT1,MTA1,CD36,AURKB,CDK6,CDK9,CDKN2A,NOG,MAPKAPK2,FOXN3,KLF4,CREBZF,RPL23,CDYL,NOCT,ZNF345,BRMS1,NELFB,CIR1,MACROH2A1,ATF2,CRY1,NFE2L3,FOXP4,CTR9,DHX…
GO: Biological Process	GO:0070203	regulation of establishment of protein localization to telomere	8.96e-05	9	11	0.818182	CCT6A,DKC1,CCT7,CCT4,WRAP53,CCT5,TCP1,TERF1,CCT3
GO: Biological Process	GO:0010498	proteasomal protein catabolic process	9.81e-05	113	492	0.229675	HECW2,SPOP,CUL1,AMFR,ENC1,TRIB3,CDC23,AUP1,BTRC,CAV1,CCNF,USP14,MTA1,CDC27,AURKB,SOCS6,TMEM259,PSMF1,ANAPC15,CSNK1E,LTN1,N4BP1,RNF144B,RNF144A,DDB1,PSMD6,TMUB1,AREL1,FBXO22,DVL1,UBAC2,PSMD14,NHLRC1,ARIH2,FHIT,TRIM38,UBE2J1,ATG7,LAMP3,PLK2,GBA,GCLC,SEC61B,PRPF19,GNA12,TLK2,WWP1,GSK3B,ERLIN2,MAN1B1,HFE,HSPA5,HSP90AB1,MTM1,TMTC3,NFE2L1,STT3B,PCBP2,DNAJC10,POMT2,DNAJB12,PSMA1,PSMB1,PSMC1,PSMC3,PSMC6,…
GO: Biological Process	GO:0000723	telomere maintenance	9.82e-05	49	167	0.293413	H4C9,BRCA2,CCNE1,CCT6A,EXO1,AURKB,DKC1,DCLRE1A,GNL3,ERCC4,CCT7,CCT4,XRCC6,HNRNPA1,HNRNPC,HNRNPU,HSP90AA1,HSP90AB1,DCP2,MAP3K4,MYC,POLE3,GAR1,NABP2,PRIM2,PRKDC,MAP2K7,SMC6,RFC1,RFC3,WRAP53,RIF1,RPA2,NOP10,NHP2,CCT5,SMG1,SP100,SMC5,TENT4B,TCP1,SMG5,TERF1,TERT,YLPM1,CCT3,WRN,XRCC4,NSMCE2
GO: Biological Process	GO:0006399	tRNA metabolic process	0.0001013	53	186	0.284946	AARS2,ELP1,USP14,TRMT61A,EEF1E1,PTCD1,CSTF2,EARS2,DARS1,DDX1,FARSB,YARS2,POP7,FARSA,RTCB,LARS1,TRMT6,RTRAF,CDK5RAP1,DTD1,RPP40,MOCS3,POP1,HARS1,METTL2A,IARS1,TRMT10A,KARS1,PSTK,TYW3,PUS7,NSUN2,DUS2,TRMT10C,CARS2,RARS1,NARS2,DARS2,ELP2,TRMT1,THUMPD1,SEPHS2,IARS2,THADA,SSB,DUS1L,DPH3,THUMPD2,HARS2,ADAT1,SLFN13,TRMT1L,AIMP2
GO: Biological Process	GO:0022402	cell cycle process	0.0001102	312	1632	0.191176	SEH1L,ACVR1,ESCO1,CDC45,HECW2,MAD1L1,CUL1,PKP4,APBB1,APC,BIRC5,CDC14B,GADD45GIP1,RHOB,ZFHX3,BECN1,CDC23,GBF1,BCAT1,CCND1,BCL2,BCL2L1,BMI1,BRCA2,ZPR1,NAE1,BUB1,OSGIN2,BTRC,NUDT16,CALR,CCNE1,CCNF,CCNG1,CCNG2,EXO1,ZW10,CDC25A,CDC27,DCUN1D3,CDH13,AURKB,CDK6,CDK9,NOLC1,CDKN2A,CDKN2B,TBRG4,CENPA,CENPE,RCC1,FOXN3,KLF4,RPL23,BOD1,CKS2,WIZ,RRAGD,SUN2,FBXO7,PSMF1,ADAMTS1,ANAPC15,AHCTF1,MACROH2A1,ATF2,SH2B1…
GO: Biological Process	GO:0106118	regulation of sterol biosynthetic process	0.0001102	22	52	0.423077	GPAM,MBTPS1,CYP51A1,DHCR7,FASN,FDFT1,FDPS,FGF1,ERLIN2,HMGCR,HMGCS1,IDI1,KPNB1,LSS,MVD,MVK,RAN,SCD,SCAP,SOD1,SQLE,SREBF2
GO: Biological Process	GO:0045540	regulation of cholesterol biosynthetic process	0.0001102	22	52	0.423077	GPAM,MBTPS1,CYP51A1,DHCR7,FASN,FDFT1,FDPS,FGF1,ERLIN2,HMGCR,HMGCS1,IDI1,KPNB1,LSS,MVD,MVK,RAN,SCD,SCAP,SOD1,SQLE,SREBF2
GO: Biological Process	GO:0045934	negative regulation of nucleobase-containing compound metabolic process	0.0001115	302	1573	0.19199	HIPK1,KDM5C,H4C9,TENM2,BAP1,SCAF4,CDC45,H3C6,TLE5,SPOP,ZNF417,HOMEZ,FNIP2,SMARCA5,APBB1,APC,BIRC5,YBX3,BHLHE40,MIER1,TRIB3,ZBTB10,ZFHX3,ATF3,RBM24,URI1,CCND1,BCL7A,BMI1,SQSTM1,C1QBP,MBD2,BTRC,FOXK1,ZNF697,NUDT16,LIMD1,CALR,CAV1,RUNX1,CREB3L1,CCNE1,CCNT1,MTA1,CD36,AURKB,CDK6,CDK9,CDKN2A,NOG,MAPKAPK2,FOXN3,KLF4,TRIP12,CREBZF,RPL23,CDYL,NOCT,ZNF345,BRMS1,NELFB,CIR1,MACROH2A1,ATF2,CRY1,NFE2L3,FOXP4,C…
GO: Biological Process	GO:0005975	carbohydrate metabolic process	0.0001149	144	663	0.217195	SEH1L,ADRA1B,AP2A1,AGL,ALDH1A1,ALDH1B1,ALDOA,AKR1B1,PARG,ATF3,CHID1,HYAL2,B4GALT4,B4GALT2,BPGM,BRAF,MTMR2,FOXK1,SCARB2,CHST3,COX11,H6PD,CRY1,NUP155,HS2ST1,NUP93,MLEC,NANP,CHST9,NUP58,PPP1R3G,DDB1,POM121,SLC23A2,NUP153,GNPDA1,SLC25A13,STK40,ENO1,NHLRC1,EXT1,EXT2,EXTL3,B3GNT3,ZBTB7A,CHST15,FAM3C,PRKAG2,LCMT1,POM121C,MTOR,FUCA2,FUT4,GALK2,GBE1,COQ3,SERP1,COQ2,GFPT1,B4GALT1,DGAT2,GCLC,GLO1,SDS,GOT2,G…
GO: Biological Process	GO:0007346	regulation of mitotic cell cycle	0.0001149	153	713	0.214586	CDC45,HECW2,MAD1L1,CUL1,APC,BIRC5,CDC14B,GADD45GIP1,BECN1,CDC23,GBF1,CCND1,BCL2,BCL2L1,BRCA2,NAE1,BUB1,BTRC,CCNE1,CCNG1,ZW10,CDC25A,CDC27,DCUN1D3,AURKB,CDK6,CDK9,CDKN2A,CDKN2B,CENPE,RCC1,FOXN3,KLF4,CKS2,FBXO7,PSMF1,ADAMTS1,ANAPC15,MACROH2A1,ATF2,SH2B1,CHMP2B,CSNK1E,MDC1,CEP135,POLDIP2,CYLD,DDB1,PSMD6,MAGI2,DYNC1H1,ARID3A,DUSP3,E2F4,EIF4G1,HASPIN,PSMD14,TUBB4B,TACC3,LCMT1,CARM1,DTL,PDPN,MTBP,PLK4,…
GO: Biological Process	GO:0009101	glycoprotein biosynthetic process	0.0001195	87	357	0.243697	B4GALT4,B4GALT2,BCL2,OSTC,BACE2,CHST3,HS2ST1,NUS1,CHST9,DDOST,CANT1,HS3ST3A1,ACOT8,HBEGF,ALG3,RAMP1,TNIP1,EXT1,EXT2,EXTL3,B3GNT3,MAGT1,CHST15,FKTN,UBE2J1,CSPG5,FUT4,AGO2,GALNT1,GALNT2,SERP1,GFPT1,B4GALT1,MAN1A2,GOLGA2,TMEM115,POMGNT2,MAN1B1,MGAT4B,MGAT4A,ALG2,INSR,STT3A,TET3,MAN1A1,MGAT1,MGAT5,C1GALT1C1,MVD,TMTC3,NPC1,ALG10B,STT3B,ALG5,CHPF2,PLOD1,PLOD2,DSE,PMM2,POMT2,GALNT18,CHPF,RFNG,ALG9,RPN1,…
GO: Biological Process	GO:0006396	RNA processing	0.0001195	285	1474	0.193351	ISY1,SCAF4,AARS2,INTS2,DHX16,TTF2,DHX37,ELP1,ERI1,RRP1,RTCA,RBM24,PABPC4,ZPR1,DDX18,BYSL,C1QBP,BTRC,NUDT16,RPL14,SART1,CCNT1,USP14,PRPF4,PRPF3,RRP9,DDX21,TRMT61A,CDK9,NOLC1,TBRG4,SCAF1,CACTIN,CLK3,CLNS1A,DDX23,NOCT,TSR3,ZNF473,CIR1,NOL11,GEMIN5,VIRMA,PRDX6,AAR2,PTCD1,CTR9,GEMIN4,CSTF2,SF3B5,AQR,RSL1D1,DHX38,INTS1,DDX1,DDX10,URB1,RBM19,RAMAC,DKC1,RIOK1,PDCD7,UTP18,DAZAP1,SBDS,RBM7,ELAVL1,MRTO4,MPH…
GO: Biological Process	GO:0019220	regulation of phosphate metabolic process	0.0001232	372	1994	0.18656	SEH1L,ABL2,ACTB,ACVR1,ELFN2,ADCY6,ADCY9,ADORA2B,ADRA1B,KIDINS220,PDP2,FNIP2,SH3RF1,LEMD2,APC,ELP1,ZNF622,DGKE,DGKD,GADD45GIP1,AREG,TRIB3,ATF3,EIF3A,PEA15,HYAL2,URI1,ADAM9,RIPK2,CCND1,BCL2,BCL2L1,TNFRSF10B,FGF18,NRP1,BRAF,SQSTM1,MTMR2,TNFSF18,SPAG9,CAV1,CCNC,CCNE1,CCNF,CCNG1,CCNG2,CCNT1,MTMR4,CD33,CD36,SCARB1,HGS,NEURL1,CD44,CD81,COX7A2L,MAP3K13,CDC25A,CDH2,CDK9,CDKN2A,CDKN2B,NOG,CENPE,MAPKAPK2,SO…
GO: Biological Process	GO:0051174	regulation of phosphorus metabolic process	0.0001289	372	1995	0.186466	SEH1L,ABL2,ACTB,ACVR1,ELFN2,ADCY6,ADCY9,ADORA2B,ADRA1B,KIDINS220,PDP2,FNIP2,SH3RF1,LEMD2,APC,ELP1,ZNF622,DGKE,DGKD,GADD45GIP1,AREG,TRIB3,ATF3,EIF3A,PEA15,HYAL2,URI1,ADAM9,RIPK2,CCND1,BCL2,BCL2L1,TNFRSF10B,FGF18,NRP1,BRAF,SQSTM1,MTMR2,TNFSF18,SPAG9,CAV1,CCNC,CCNE1,CCNF,CCNG1,CCNG2,CCNT1,MTMR4,CD33,CD36,SCARB1,HGS,NEURL1,CD44,CD81,COX7A2L,MAP3K13,CDC25A,CDH2,CDK9,CDKN2A,CDKN2B,NOG,CENPE,MAPKAPK2,SO…
GO: Biological Process	GO:0043161	proteasome-mediated ubiquitin-dependent protein catabolic process	0.0001402	101	432	0.233796	HECW2,SPOP,CUL1,AMFR,TRIB3,CDC23,AUP1,BTRC,CAV1,CCNF,USP14,MTA1,CDC27,AURKB,PSMF1,ANAPC15,CSNK1E,LTN1,N4BP1,RNF144B,RNF144A,DDB1,PSMD6,TMUB1,AREL1,FBXO22,DVL1,PSMD14,NHLRC1,ARIH2,FHIT,TRIM38,UBE2J1,ATG7,PLK2,GBA,GCLC,SEC61B,GNA12,TLK2,WWP1,GSK3B,ERLIN2,MAN1B1,HFE,HSPA5,HSP90AB1,MTM1,STT3B,PCBP2,DNAJC10,DNAJB12,PSMA1,PSMB1,PSMC1,PSMC3,PSMC6,PSMD1,PSMD2,PSMD3,PSMD7,PSMD11,PSMD12,RAD23A,TBL1XR1,UBE2…
GO: Biological Process	GO:0006695	cholesterol biosynthetic process	0.0001728	28	77	0.363636	GPAM,MBTPS1,CYP51A1,DHCR7,DHCR24,FASN,FDFT1,FDPS,FGF1,EBP,ERLIN2,HMGCR,HMGCS1,IDI1,INSIG1,KPNB1,LSS,MVD,MVK,PRKAA2,RAN,MSMO1,SCD,SCAP,SOD1,SQLE,SREBF2,CNBP
GO: Biological Process	GO:0032200	telomere organization	0.000176	51	180	0.283333	H4C9,H3C6,BRCA2,CCNE1,CCT6A,EXO1,AURKB,DKC1,DCLRE1A,GNL3,ERCC4,CCT7,CCT4,DOT1L,XRCC6,HNRNPA1,HNRNPC,HNRNPU,HSP90AA1,HSP90AB1,DCP2,MAP3K4,MYC,POLE3,GAR1,NABP2,PRIM2,PRKDC,MAP2K7,SMC6,RFC1,RFC3,WRAP53,RIF1,RPA2,NOP10,NHP2,CCT5,SMG1,SP100,SMC5,TENT4B,TCP1,SMG5,TERF1,TERT,YLPM1,CCT3,WRN,XRCC4,NSMCE2
GO: Biological Process	GO:0034502	protein localization to chromosome	0.0001768	40	129	0.310078	H4C9,SMARCA5,LEMD2,BRCA2,CCT6A,ZW10,AURKB,CENPA,BOD1,MACROH2A1,DKC1,GNL3,TRAPPC12,HASPIN,CENPW,CARM1,CCT7,CCT4,MTBP,MCM8,RUVBL2,SETD2,NPM1,POLE3,NABP2,CENPU,WRAP53,CENPQ,RPA2,MACROH2A2,CCT5,CDCA5,CENPN,CENPK,TCP1,TERF1,TERT,CCT3,CENPH,CDT1
GO: Biological Process	GO:0018193	peptidyl-amino acid modification	0.0001802	263	1352	0.194527	SEH1L,ABL2,HIPK1,METAP1D,ACVR1,ESCO1,GOLGA7B,FNIP2,SUPT3H,CDC42BPA,EP400,APBB1,AREG,ART4,HYAL2,AXL,RIPK2,BCL2,NRP1,BMI1,BRAF,BRCA2,P4HA2,CAD,TNFSF18,CAV1,CD36,NEURL1,CD44,CD81,MAP3K13,AURKB,MAPKAPK2,OSTC,CLK3,CDYL,MACROH2A1,CDC42BPB,ATF2,NUP155,CSK,CTR9,CSNK1E,CSNK1G3,CSNK2A1,CSNK2A2,NUP93,HDAC9,EPC2,SETD1A,DOHH,TRAF3IP1,JADE3,NOC2L,NUP58,DDOST,MED24,POM121,GNL3,NUP153,HBEGF,PARP2,KMT5B,EPHA2,NAA…
GO: Biological Process	GO:1903312	negative regulation of mRNA metabolic process	0.0001945	31	90	0.344444	YBX3,RBM24,C1QBP,CCNT1,CDK9,MAPKAPK2,NOCT,CTR9,DHX34,ELAVL1,SAP18,PABPC1,IGF2BP1,MTOR,RNPS1,RBMX,TENT4A,U2AF2,HNRNPC,HNRNPL,HNRNPU,NPM1,YBX1,RBM42,PTBP1,ZC3H14,SRSF4,TENT4B,LARP1,DICER1,TARDBP
GO: Biological Process	GO:0006487	protein N-linked glycosylation	0.0002245	28	78	0.358974	OSTC,NUS1,DDOST,ALG3,MAGT1,UBE2J1,GFPT1,B4GALT1,MGAT4B,MGAT4A,ALG2,STT3A,MGAT1,MGAT5,MVD,ALG10B,STT3B,ALG5,PMM2,ALG9,RPN1,RPN2,TMEM165,ALG1,UGGT1,MOGS,TUSC3,DOLPP1
GO: Biological Process	GO:1902653	secondary alcohol biosynthetic process	0.0002245	28	78	0.358974	GPAM,MBTPS1,CYP51A1,DHCR7,DHCR24,FASN,FDFT1,FDPS,FGF1,EBP,ERLIN2,HMGCR,HMGCS1,IDI1,INSIG1,KPNB1,LSS,MVD,MVK,PRKAA2,RAN,MSMO1,SCD,SCAP,SOD1,SQLE,SREBF2,CNBP
GO: Biological Process	GO:0009266	response to temperature stimulus	0.0002511	69	271	0.254613	SEH1L,YBX3,EIF2B3,EIF2B2,CASP8,MAPKAPK2,ABCC2,NUP155,NUP93,NUP58,POM121,HSPB8,NUP153,PDCD6,EIF2B1,DNAJA2,TRPV2,FGF1,FKBP4,CHORDC1,POM121C,AKT1S1,MTOR,HSPH1,MMP24,GCLC,DNAJB4,GSK3B,DNAJA1,HSPA4,HSPA5,HSPA8,HSPA9,HSP90AA1,HSP90AA2P,HSP90AB1,HSPD1,DNAJB1,IGFBP7,IRAK1,NUP54,NF1,NFE2L1,NUP88,NUP98,NUP43,NUP37,TRPM8,ERO1A,POLR2D,PPARG,MAP2K7,DNAJC3,ALDH18A1,ZFAND1,EIF2AK4,RPA2,SEC13,RASA3,ST8SIA1,NUP35…
GO: Biological Process	GO:0043687	post-translational protein modification	0.0002578	87	364	0.239011	ESCO1,FBXO32,CUL1,COPS3,MBTPS1,NAE1,BTRC,CALU,CCNF,DCUN1D3,CDH2,CHGB,SOCS6,FBXO7,PSMF1,DCAF4,WIPI2,WSB1,DDB1,PSMD6,FBXO22,FBXO10,CHRDL1,PDIA6,PSMD14,DCAF7,GOLM1,FBN1,LCMT1,FN1,FBXW9,ATG7,DTL,TGOLN2,ASB1,FUCA2,CKAP4,PRSS23,FSTL1,MGAT4A,IGFBP4,IGFBP7,CCN1,KTN1,LAMC1,LTBP1,BTBD1,RAB8A,KCTD6,CCDC22,STT3B,P4HB,PPIB,DCAF10,DNAJC3,PSMA1,PSMB1,PSMC1,PSMC3,PSMC6,PSMD1,PSMD2,PSMD3,PSMD7,PSMD11,PSMD12,QSOX1…
GO: Biological Process	GO:0070202	regulation of establishment of protein localization to chromosome	0.000275	9	12	0.75	CCT6A,DKC1,CCT7,CCT4,WRAP53,CCT5,TCP1,TERF1,CCT3
GO: Biological Process	GO:0016126	sterol biosynthetic process	0.0002781	29	83	0.349398	GPAM,MBTPS1,CYP51A1,DHCR7,DHCR24,FASN,FDFT1,FDPS,FGF1,PRKAG2,EBP,ERLIN2,HMGCR,HMGCS1,IDI1,INSIG1,KPNB1,LSS,MVD,MVK,PRKAA2,RAN,MSMO1,SCD,SCAP,SOD1,SQLE,SREBF2,CNBP
GO: Biological Process	GO:1901605	alpha-amino acid metabolic process	0.0003296	59	223	0.264574	ACAT1,AHCY,APC,DDO,ARG2,ART4,AUH,BCAT1,BLMH,P4HA2,CAD,ENOPH1,COMT,CTPS1,DLD,AASS,PIPOX,PEMT,PRDX4,AZIN1,GART,GCDH,GCSH,GFPT1,GCLC,GPT2,SDS,GOT2,GSTZ1,HTT,ALDH6A1,MPST,MMUT,P4HA1,P4HB,PCBD1,PFAS,PLOD1,PLOD2,ASNSD1,ERO1A,EGLN1,PYCR1,ALDH18A1,QDPR,HOGA1,SHMT1,SEPHS2,SMS,MCCC2,ICMT,GCAT,KYAT3,SDSL,DDAH1,TXNRD1,TYRP1,MCCC1,PYCR3
GO: Biological Process	GO:0043624	cellular protein complex disassembly	0.0003325	62	238	0.260504	APC,APEH,GADD45GIP1,GAS2L2,MRPS34,MRPL49,LMOD1,MTRF1,MRPL19,STMN3,MRPL54,MRPL4,MRPS7,MRPS2,EIF5A,ETF1,MRPL10,EVL,MRPL28,MRPS23,MRPS33,GAK,VPS4A,MRPS30,GLE1,KIF2C,GSPT1,MRPL3,HSPA8,MRPL58,EIF5AL1,MRPL42,MRPL13,MRPL15,MRPL22,N6AMT1,MRPL57,TWF1,AURKAIP1,PTCD3,MAP1S,ABCE1,MRPL12,MRPS12,SGK1,SPTAN1,SPTBN2,CLASP2,NEDD1,CAMSAP2,MRPL21,MRPS25,MRPL14,MRPS5,MRPL40,MRPL36,MRPL1,MRPL44,NAV3,WASHC2C,MRPL47,ST…
GO: Biological Process	GO:0000463	maturation of LSU-rRNA from tricistronic rRNA transcript (SSU-rRNA, 5.8S rRNA, LSU-rRNA)	0.0004113	10	15	0.666667	DDX18,URB1,RPF2,RPL35,NPM1,RPL7,WDR12,BOP1,PES1,GTPBP4
GO: Biological Process	GO:1904867	protein localization to Cajal body	0.0004203	8	10	0.8	CCT6A,DKC1,CCT7,CCT4,WRAP53,CCT5,TCP1,CCT3
GO: Biological Process	GO:1904851	positive regulation of establishment of protein localization to telomere	0.0004203	8	10	0.8	CCT6A,DKC1,CCT7,CCT4,WRAP53,CCT5,TCP1,CCT3
GO: Biological Process	GO:1903405	protein localization to nuclear body	0.0004203	8	10	0.8	CCT6A,DKC1,CCT7,CCT4,WRAP53,CCT5,TCP1,CCT3
GO: Biological Process	GO:0036498	IRE1-mediated unfolded protein response	0.0004266	24	64	0.375	ATP6V0D1,VAPB,SRPRB,GOSR2,KLHDC3,TATDN2,PDIA6,EXTL3,HYOU1,DNAJB11,SERP1,GFPT1,YIF1A,FICD,HSPA5,DNAJC3,PARP16,FKBP14,TMEM33,SRPRA,SSR1,MYDGF,TLN1,WFS1
GO: Biological Process	GO:0045727	positive regulation of translation	0.000435	42	143	0.293706	YBX3,EIF3D,C1QBP,AKAP6,FXR2,CYP1B1,CTIF,EEF2,EIF2S3,EIF4G2,EIF5A,ELAVL1,PABPC1,MTOR,CDK5RAP1,SERP1,HNRNPL,GUF1,EIF6,EIF5AL1,NPM1,FASTKD3,POLR2D,DNAJC3,PTBP1,YTHDF1,TRMT10C,UQCC1,EIF2AK4,RPL5,RPS3A,RPS4X,CPEB3,FASTKD2,HABP4,SAMD4A,LARP1,METTL3,PPP1R15A,CNBP,RCC1L,FXR1
GO: Biological Process	GO:0051170	import into nucleus	0.0004474	51	186	0.274194	HYAL2,MBTPS1,ZPR1,PTTG1IP,CD36,CDH1,NOLC1,RPL23,GEMIN5,CSE1L,NUP155,GEMIN4,APPL1,NUP93,NUP58,POM121,NUP153,NUTF2,IPO11,HTATIP2,POM121C,SIX2,DDX20,HNRNPA1,HSPA8,KPNB1,KPNA4,KPNA5,NUP54,NF1,NUP88,NUP98,FAM53A,PHIP,RAN,FERMT1,NUP35,NUP133,SMN1,SNRPB,SNRPD1,SNRPD2,SNRPF,SNRPG,STAT3,TEK,TARDBP,TNPO3,TSC2,NUP107,NUP214
GO: Biological Process	GO:0097193	intrinsic apoptotic signaling pathway	0.0004488	77	317	0.242902	HIPK1,SPOP,FNIP2,CUL1,ZNF622,YBX3,TRIB3,BECN1,URI1,BCL2,BCL2L1,BCL2L2,TNFRSF10B,BNIP3,BRCA2,VNN1,BUB1,PTTG1IP,CAV1,CREB3L1,CD44,SELENOK,CYLD,CYP1B1,NOC2L,ANKRD2,TRAP1,EPHA2,ENO1,FHIT,STK25,MYBBP1A,HYOU1,COA8,STYXL1,WWOX,HSPH1,JMY,GSK3B,FBH1,CHEK2,HDAC1,HIC1,HINT1,HRAS,DNAJA1,ING2,HIPK2,MYC,NKX3-1,PNP,OPA1,P4HB,PDK1,DNAJC10,ERO1A,PRKCA,PRKDC,RPL11,FBXW7,RPS3,PARL,SFPQ,SNW1,TRIM32,FIGNL1,SOD1,SOD2,…
GO: Biological Process	GO:0000724	double-strand break repair via homologous recombination	0.0004527	40	134	0.298507	CDC45,BRCA2,AP5Z1,PSMD14,ERCC4,FANCB,RNF138,GINS4,RAD51AP1,FUS,POLQ,MCM8,FBH1,MCM2,MCM3,SETD2,PPP4R2,SFR1,AUNIP,NABP2,SHLD2,PARPBP,WRAP53,RIF1,EXD2,RPA2,SFPQ,FAN1,KLHL15,FIGNL1,SMC5,SMCHD1,ZFYVE26,WRN,NABP1,XRCC2,NSMCE2,YY1,SHLD3,MMS22L
GO: Biological Process	GO:0009100	glycoprotein metabolic process	0.0004948	98	429	0.228438	AMFR,B4GALT4,B4GALT2,BCL2,OSTC,BACE2,CHST3,COL11A1,HS2ST1,NUS1,CHST9,DDOST,CANT1,HS3ST3A1,ACOT8,HBEGF,ALG3,RAMP1,TNIP1,EXT1,EXT2,EXTL3,B3GNT3,MAGT1,CHST15,FKTN,UBE2J1,CSPG5,FUT4,AGO2,GALNT1,GALNT2,SERP1,GFPT1,B4GALT1,MAN1A2,MAMDC2,GOLGA2,TMEM115,POMGNT2,MAN1B1,HEXB,MGAT4B,MGAT4A,ALG2,INSR,STT3A,TET3,MAN1A1,MGAT1,MGAT5,C1GALT1C1,MVD,TMTC3,NPC1,ALG10B,STT3B,ALG5,CHPF2,PLOD1,PLOD2,DSE,PMM2,POMT2,GAL…
GO: Biological Process	GO:0000725	recombinational repair	0.0005459	40	135	0.296296	CDC45,BRCA2,AP5Z1,PSMD14,ERCC4,FANCB,RNF138,GINS4,RAD51AP1,FUS,POLQ,MCM8,FBH1,MCM2,MCM3,SETD2,PPP4R2,SFR1,AUNIP,NABP2,SHLD2,PARPBP,WRAP53,RIF1,EXD2,RPA2,SFPQ,FAN1,KLHL15,FIGNL1,SMC5,SMCHD1,ZFYVE26,WRN,NABP1,XRCC2,NSMCE2,YY1,SHLD3,MMS22L
GO: Biological Process	GO:0000055	ribosomal large subunit export from nucleus	0.0005571	7	8	0.875	NMD3,NPM1,NUP88,RAN,SDAD1,RRS1,XPO1
GO: Biological Process	GO:0010332	response to gamma radiation	0.0005666	23	61	0.377049	BCL2,BCL2L1,BRCA2,DCUN1D3,FANCD2,XRCC6,MAP3K20,GATA3,TLK2,CHEK2,HRAS,HSPA5,LIG4,MYC,PNP,POLE3,POLG,PRKDC,SOD2,DDIAS,WRN,XRCC2,XRCC4
GO: Biological Process	GO:0031330	negative regulation of cellular catabolic process	0.0005989	67	268	0.25	ADRA1B,YBX3,RBM24,BECN1,BCL2,MTMR2,FOXK1,USP14,MAPKAPK2,RPL23,NOCT,PSMF1,CSNK2A1,CSNK2A2,N4BP1,POLDIP2,SMCR8,DHX34,DFFA,DKC1,LRPPRC,NAMPT,EIF4G1,EIF4G2,ELAVL1,UBAC2,ATRAID,FHIT,UBE2J1,ATG7,LARS1,PABPC1,IGF2BP1,MTOR,LAMP3,GOLGA2,TLK2,TENT4A,HFE,HNRNPC,HNRNPU,HSP90AB1,FOXK2,LEPR,MET,HIPK2,MTM1,NPC1,YBX1,FURIN,PTBP1,PTK2,QSOX1,ROCK1,RPL5,RPL11,YOD1,SGTA,SMARCC1,TAB2,STAT3,TENT4B,LARP1,DICER1,TARDBP,…
GO: Biological Process	GO:0050684	regulation of mRNA processing	0.0006419	43	150	0.286667	RBM24,C1QBP,CCNT1,CDK9,VIRMA,PRDX6,CTR9,RBM19,DAZAP1,RBM7,SF3B4,SAP18,ZBTB7A,CELF2,C9orf78,PAPOLA,RNPS1,RBMX,PRPF19,NUDT21,RBM17,U2AF2,HNRNPA1,HNRNPL,HNRNPU,HSPA8,NPM1,NUP98,RBM15B,METTL16,RBM42,PTBP1,OBI1,SMU1,SLTM,ZC3H14,SRSF1,SRSF4,CPEB3,IWS1,SNW1,SRPK1,RBFOX2
GO: Biological Process	GO:0061919	process utilizing autophagic mechanism	0.0006732	115	525	0.219048	ABL2,ATP6V1E2,ANXA7,TRIB3,FUNDC2,BECN1,ATP6V0C,ATP6V0A1,RIPK2,BCL2,BNIP3,BNIP3L,SQSTM1,VPS51,FOXK1,ATP6V0D1,HGS,RRAGD,FBXO7,ATP6V1G1,CHMP2B,CSNK2A1,CSNK2A2,DYNLL2,POLDIP2,SMCR8,ULK2,CTSV,WIPI2,EMC6,TBC1D5,TECPR2,C19orf12,HSPB8,NAMPT,EIF4G1,EIF4G2,CTTN,MTDH,NHLRC1,ERCC4,RGS19,TOMM40,PRKAG2,VTI1B,ATG7,LAMTOR5,LARS1,MTOR,LAMP3,PLK2,VPS4A,GBA,GOLGA2,TLK2,GSK3B,CDC37,HTT,HK2,SCOC,HSPA8,HSP90AA1,ATG101…
GO: Biological Process	GO:0006914	autophagy	0.0006732	115	525	0.219048	ABL2,ATP6V1E2,ANXA7,TRIB3,FUNDC2,BECN1,ATP6V0C,ATP6V0A1,RIPK2,BCL2,BNIP3,BNIP3L,SQSTM1,VPS51,FOXK1,ATP6V0D1,HGS,RRAGD,FBXO7,ATP6V1G1,CHMP2B,CSNK2A1,CSNK2A2,DYNLL2,POLDIP2,SMCR8,ULK2,CTSV,WIPI2,EMC6,TBC1D5,TECPR2,C19orf12,HSPB8,NAMPT,EIF4G1,EIF4G2,CTTN,MTDH,NHLRC1,ERCC4,RGS19,TOMM40,PRKAG2,VTI1B,ATG7,LAMTOR5,LARS1,MTOR,LAMP3,PLK2,VPS4A,GBA,GOLGA2,TLK2,GSK3B,CDC37,HTT,HK2,SCOC,HSPA8,HSP90AA1,ATG101…
GO: Biological Process	GO:1904816	positive regulation of protein localization to chromosome, telomeric region	0.0007036	9	13	0.692308	CCT6A,DKC1,GNL3,CCT7,CCT4,WRAP53,CCT5,TCP1,CCT3
GO: Biological Process	GO:0043484	regulation of RNA splicing	0.0007191	42	146	0.287671	RBM24,ZPR1,C1QBP,CLK3,PRDX6,RBM19,DAZAP1,RBM7,SF3B4,SAP18,ZBTB7A,CELF2,FUS,CDK12,C9orf78,RNPS1,RBMX,PRPF19,RBM17,U2AF2,HNRNPA1,HNRNPH1,HNRNPL,HNRNPU,HSPA8,NPM1,NUP98,RBM15B,METTL16,RBM42,PTBP1,OBI1,SMU1,RPS13,RPS26,SRSF1,SRSF4,HABP4,SNW1,RRP1B,SRPK1,RBFOX2
GO: Biological Process	GO:1900542	regulation of purine nucleotide metabolic process	0.0007215	39	132	0.295455	SEH1L,ADORA2B,PDP2,BCL2L1,NUP155,NUP93,NUP58,POM121,NUP153,ENO1,ZBTB7A,PRKAG2,POM121C,GSTZ1,ATPSCKMT,INSR,EIF6,NUP54,MYC,NUP88,NUP98,NUP43,PDK1,PFKFB2,PFKFB3,PFKFB4,PGAM1,NUP37,PPARA,PDP1,PRKAA2,SEC13,NUP35,NDC1,NUP133,STAT3,NUP205,NUP107,NUP214
GO: Biological Process	GO:0090181	regulation of cholesterol metabolic process	0.0007296	24	66	0.363636	GPAM,MBTPS1,CYP51A1,DHCR7,FASN,FDFT1,FDPS,FGF1,DGAT2,ERLIN2,HMGCR,HMGCS1,IDI1,KPNB1,LDLR,LSS,MVD,MVK,RAN,SCD,SCAP,SOD1,SQLE,SREBF2
GO: Biological Process	GO:0061077	chaperone-mediated protein folding	0.0007439	23	62	0.370968	PDIA4,CSNK2A1,DFFA,TRAP1,FKBP4,CHORDC1,GAK,HSPH1,DNAJB4,HSPA5,HSPA8,HSPA9,HSPE1,DNAJB1,ERO1A,PPIB,PPID,DNAJB12,SGTA,DNAJC5,UNC45A,HSPA13,P3H1
GO: Biological Process	GO:0071900	regulation of protein serine/threonine kinase activity	0.0007738	121	560	0.216071	ACTB,ADORA2B,KIDINS220,APC,TRIB3,PEA15,HYAL2,ADAM9,RIPK2,CCND1,FGF18,BRAF,SPAG9,CAV1,CCNC,CCNE1,CCNF,CCNG1,CCNG2,CCNT1,HGS,CD81,MAP3K13,CDC25A,CDKN2A,CDKN2B,MAPKAPK2,CKS2,FBXO7,AKAP6,MACROH2A1,HIGD1A,CSK,RAPGEF2,DUSP3,DUSP4,DUSP5,DUSP6,HERC5,PLCE1,EPHB2,SPRY2,DTNBP1,ACSL1,FGF1,FGF2,PRKAG2,CHORDC1,CDK5RAP1,MAP3K21,MAP3K2,CDK12,MAP3K20,GBA,STK39,CCNI,RAPGEF1,GSK3B,CDC37,GTF2H1,AJUBA,HTT,HMGCR,HRAS,…
GO: Biological Process	GO:0044772	mitotic cell cycle phase transition	0.0008199	132	622	0.212219	ACVR1,CDC45,HECW2,MAD1L1,CUL1,APC,BIRC5,CDC14B,CDC23,BCAT1,CCND1,BCL2,ZPR1,NAE1,BUB1,BTRC,CCNE1,CCNF,CCNG1,CCNG2,ZW10,CDC25A,CDC27,DCUN1D3,AURKB,CDK6,CDKN2A,CDKN2B,CENPE,RCC1,FOXN3,KLF4,CKS2,FBXO7,PSMF1,ADAMTS1,ANAPC15,CSNK1E,CEP135,DDB1,PSMD6,DYNC1H1,ARID3A,E2F4,E2F6,GMNN,EIF4G1,HASPIN,PSMD14,ENSA,TUBB4B,PPME1,TACC3,LCMT1,CARM1,DTL,PDPN,MTBP,PLK4,PLK2,NEK6,MCM8,VPS4A,SDCCAG8,PPP1R9B,CCNI,GSPT1,C…
GO: Biological Process	GO:0044770	cell cycle phase transition	0.0008892	140	668	0.209581	ACVR1,CDC45,HECW2,MAD1L1,CUL1,APC,BIRC5,CDC14B,CDC23,BCAT1,CCND1,BCL2,ZPR1,NAE1,BUB1,BTRC,CCNE1,CCNF,CCNG1,CCNG2,ZW10,CDC25A,CDC27,DCUN1D3,AURKB,CDK6,CDKN2A,CDKN2B,CENPE,RCC1,FOXN3,KLF4,CKS2,FBXO7,PSMF1,ADAMTS1,ANAPC15,MACROH2A1,CSNK1E,CEP135,DDB1,PSMD6,DYNC1H1,ARID3A,E2F4,E2F6,GMNN,EIF4G1,HASPIN,PSMD14,ENSA,TUBB4B,PPME1,TACC3,LCMT1,CARM1,DTL,AKAP8L,PDPN,MTBP,PLK4,UIMC1,PLK2,NEK6,MCM8,VPS4A,SDCCA…
GO: Biological Process	GO:0000122	negative regulation of transcription by RNA polymerase II	0.000892	186	931	0.199785	HIPK1,KDM5C,TENM2,SCAF4,TLE5,SPOP,HOMEZ,FNIP2,APBB1,APC,YBX3,BHLHE40,MIER1,TRIB3,ZBTB10,ZFHX3,ATF3,URI1,CCND1,BMI1,SQSTM1,C1QBP,MBD2,FOXK1,ZNF697,CALR,CAV1,RUNX1,CREB3L1,CCNE1,MTA1,CD36,AURKB,CDK6,NOG,KLF4,RPL23,ZNF345,BRMS1,NELFB,CIR1,MACROH2A1,ATF2,CRY1,NFE2L3,FOXP4,CTR9,HDAC9,TRAF3IP1,NOC2L,ZBTB24,MYEF2,ANKRD2,NR1D2,E2F4,E2F6,ZNF691,ZNF263,RLIM,ZNF350,ELK3,ELK4,ENG,ENO1,MTDH,COQ7,ETS2,KLF3,ZBT…
GO: Biological Process	GO:0032270	positive regulation of cellular protein metabolic process	0.000925	328	1774	0.184893	ABL2,ACVR1,ADCY6,ADCY9,ADORA2B,ADRA1B,KIDINS220,ARRDC3,FNIP2,SH3RF1,ZNF622,DGKE,DGKD,YBX3,CDC14B,AREG,TRIB3,EIF3D,PEA15,ADAM9,RIPK2,CCND1,BCL2,TNFRSF10B,FGF18,NRP1,BMI1,BRAF,SQSTM1,C1QBP,BTRC,PTTG1IP,TNFSF18,CASP8,SPAG9,CAV1,CCNT1,MTA1,CD33,CD36,NEURL1,CD44,CD81,MAP3K13,DCUN1D3,CDH2,CDK9,CENPE,MAPKAPK2,KLF4,CKS2,TMEM259,MAP4K4,BRMS1,AKAP6,FXR2,CRY1,HIGD1A,CSK,CTR9,CSNK1E,CCN2,RAPGEF2,RNF144B,CYP1…
GO: Biological Process	GO:0033043	regulation of organelle organization	0.0009719	264	1391	0.189792	ABL2,BAP1,CDC45,HECW2,MAD1L1,FNIP2,SLAIN2,PPFIA1,APC,BIRC5,CDC14B,MIER1,RHOB,RND3,ARHGDIB,GAS2L2,BECN1,CDC23,HRK,BCL2,BCL2L1,NRP1,BNIP3,BNIP3L,BRAF,SQSTM1,BUB1,CALR,CASP8,CAV1,CCNF,CCT6A,SCARB2,ZW10,CDC27,CDH2,EVI5L,AURKB,CDK9,CENPE,RCC1,TRIP12,SLIT2,FBXO7,LMOD1,ANAPC15,MACROH2A1,SH2B1,CHMP2B,HIGD1A,TBC1D10B,CELSR1,CTR9,CSNK2A2,SIPA1L1,CEP135,CCN2,SMCR8,CTSV,SEMA3E,CYLD,SETD1A,TRAF3IP1,NOC2L,TBC1…
GO: Biological Process	GO:0055114	oxidation-reduction process	0.0009749	237	1231	0.192526	SEH1L,ABL2,ACADSB,ACAT1,KDM5C,SLC25A25,ADRA1B,AGL,PDP2,ALDH1A1,ALDH1B1,ALDOA,AKR1B1,CYB5RL,AOX1,DDO,PIR,ARG2,AFG1L,LYRM7,AUH,BCAT1,SUCLG1,BNIP3,BPGM,FOXK1,P4HA2,CAV1,CBR1,CD36,SCARB1,COX7A2L,TBRG4,MTHFD1L,COX6C,COX11,COX15,CPOX,H6PD,PRDX6,PDIA4,HIGD1A,MOXD1,NUP155,NUS1,NUP93,CYP1B1,DOHH,CYP24A1,CYP51A1,NUP58,PPP1R3G,POM121,DHCR7,DHCR24,DLD,NUP153,ACOT8,NDUFAF2,LONP2,COX17,ECHS1,NOSIP,PDIA6,TRAP1,…
GO: Biological Process	GO:0006140	regulation of nucleotide metabolic process	0.001013	39	134	0.291045	SEH1L,ADORA2B,PDP2,BCL2L1,NUP155,NUP93,NUP58,POM121,NUP153,ENO1,ZBTB7A,PRKAG2,POM121C,GSTZ1,ATPSCKMT,INSR,EIF6,NUP54,MYC,NUP88,NUP98,NUP43,PDK1,PFKFB2,PFKFB3,PFKFB4,PGAM1,NUP37,PPARA,PDP1,PRKAA2,SEC13,NUP35,NDC1,NUP133,STAT3,NUP205,NUP107,NUP214
GO: Biological Process	GO:0045070	positive regulation of viral genome replication	0.001015	16	36	0.444444	VAPB,DDB1,STOM,PPIH,TRIM38,PABPC1,HSPA8,PDE12,CNOT7,PPIB,PPID,RAD23A,SRPK1,LARP1,TOP2B,YTHDC2
GO: Biological Process	GO:0002244	hematopoietic progenitor cell differentiation	0.001044	52	197	0.263959	HYAL2,BCL2,BRAF,ARHGEF7,RUNX1,CDK6,PSMF1,SETD1A,ZBTB24,PSMD6,DOCK1,EEF2,EML1,PSMD14,ACP6,GATA3,NUDT21,HSPA9,ARMC6,DOCK7,INHBA,LIG4,MLF1,PPP4R2,PUS7,PRKDC,PSMA1,PSMB1,PSMC1,PSMC3,PSMC6,PSMD1,PSMD2,PSMD3,PSMD7,PSMD11,PSMD12,ZSWIM9,SMPD3,DHTKD1,SRSF4,SIPA1L3,THSD1,PSME4,RRS1,PRRC2C,TCF3,TCF12,CIAO3,METTL3,TCAF2,XRCC4
GO: Biological Process	GO:0031396	regulation of protein ubiquitination	0.001044	57	222	0.256757	ARRDC3,CDC14B,TRIB3,RIPK2,BMI1,BSN,PTTG1IP,CAV1,MTA1,DCUN1D3,CDK9,TRIP12,RPL23,CRY1,CTR9,N4BP1,PDCD6,ARRDC4,PRMT3,NHLRC1,DCUN1D5,ATG7,MTOR,MTBP,GCLC,GOLGA2,PCLO,MASTL,U2AF2,DNAJA1,HSPA5,HSP90AA1,HSP90AB1,LIMK1,NPM1,NDFIP2,WDR70,RPL5,RPL11,FBXW7,RPS2,RPS3,CHFR,PAXIP1,KDM2A,MYCBP2,UFL1,NXN,NDFIP1,TGFBR1,GTPBP4,HSPBP1,UBE2D1,UBE3A,WFS1,AIMP2,PELI1
GO: Biological Process	GO:0000075	cell cycle checkpoint	0.001176	59	233	0.253219	CDC45,MAD1L1,APC,BIRC5,CDC14B,PEA15,CCND1,BCL2L1,NAE1,BUB1,CCNG1,ZW10,AURKB,CDKN2B,CENPE,FOXN3,ANAPC15,ATF2,CRY1,MDC1,ARID3A,E2F4,LCMT1,CARM1,DTL,MTBP,DOT1L,UIMC1,PLK2,VPS4A,MAP3K20,PRPF19,CHEK2,HRAS,PRMT1,FOXO4,NEK1,NABP2,CNOT7,ETAA1,DONSON,PRKDC,NSUN2,PTPN11,TIPIN,ZWILCH,RBL2,EIF2AK4,RPA2,RPL24,RPS6,STIL,CHFR,CNOT1,TERF1,TFDP1,TOP2B,NABP1,CDT1
GO: Biological Process	GO:2001020	regulation of response to DNA damage stimulus	0.001182	58	228	0.254386	PARG,APBB1,BCL2,BCL2L1,PTTG1IP,NUDT16,CD44,CDK9,TRIP12,EEF1E1,CRY1,ERCC4,FANCB,RAD51AP1,ANKRD1,FUS,POLQ,UIMC1,FBH1,CHEK2,HIC1,ING2,SPRED2,SETD2,PPP4R2,MYC,NEK1,NKX3-1,PNP,NPM1,AUNIP,ETAA1,SHLD2,PRKDC,NSMCE4A,PARPBP,WDR70,WRAP53,RIF1,SPRED1,RPA2,RPS3,TRIM32,KLHL15,PAXIP1,FIGNL1,SMG1,NEK4,SUV39H1,SMCHD1,DDIAS,NACC2,TOP2B,NSD2,XRCC4,FMN2,SPIRE1,SHLD3
GO: Biological Process	GO:0042325	regulation of phosphorylation	0.001237	328	1781	0.184166	SEH1L,ABL2,ACTB,ACVR1,ADCY6,ADCY9,ADORA2B,ADRA1B,KIDINS220,FNIP2,SH3RF1,LEMD2,APC,ELP1,ZNF622,DGKE,DGKD,GADD45GIP1,AREG,TRIB3,ATF3,EIF3A,PEA15,HYAL2,ADAM9,RIPK2,CCND1,BCL2,TNFRSF10B,FGF18,NRP1,BRAF,SQSTM1,TNFSF18,SPAG9,CAV1,CCNC,CCNE1,CCNF,CCNG1,CCNG2,CCNT1,CD36,HGS,NEURL1,CD44,CD81,COX7A2L,MAP3K13,CDC25A,CDH2,CDK9,CDKN2A,CDKN2B,NOG,CENPE,MAPKAPK2,SOCS6,KLF4,SLIT2,CKS2,CACTIN,FBXO7,MAP4K4,AKAP6,C…
GO: Biological Process	GO:0000959	mitochondrial RNA metabolic process	0.001237	18	44	0.409091	AARS2,TBRG4,EARS2,YARS2,LRPPRC,CDK5RAP1,FASTKD5,TRMT10A,PDE12,PNPT1,POLRMT,TRMT10C,DARS2,MRPL12,SUPV3L1,TFB2M,TWNK,SLIRP
GO: Biological Process	GO:0051247	positive regulation of protein metabolic process	0.001466	344	1882	0.182784	ABL2,ACVR1,ADCY6,ADCY9,ADORA2B,ADRA1B,KIDINS220,HECW2,ARRDC3,FNIP2,SH3RF1,APC,ZNF622,DGKE,DGKD,YBX3,CDC14B,AREG,TRIB3,EIF3D,PEA15,ADAM9,RIPK2,CCND1,BCL2,TNFRSF10B,FGF18,NRP1,BMI1,BRAF,SQSTM1,C1QBP,C4BPB,BTRC,PTTG1IP,TNFSF18,CASP8,SPAG9,CAV1,CCNT1,MTA1,CD33,CD36,NEURL1,CD44,CD81,MAP3K13,DCUN1D3,CDH2,CDK9,CENPE,MAPKAPK2,KLF4,CKS2,TMEM259,MAP4K4,BRMS1,AKAP6,FXR2,CRY1,HIGD1A,CSK,CTR9,CSNK1E,CSNK2A1,C…
GO: Biological Process	GO:0007004	telomere maintenance via telomerase	0.001479	25	73	0.342466	CCT6A,AURKB,DKC1,CCT7,CCT4,HNRNPA1,HNRNPC,HNRNPU,HSP90AA1,HSP90AB1,DCP2,MAP3K4,GAR1,MAP2K7,RFC1,WRAP53,NOP10,NHP2,CCT5,TENT4B,TCP1,SMG5,TERF1,TERT,CCT3
GO: Biological Process	GO:1905324	telomere-telomerase complex assembly	0.001479	25	73	0.342466	CCT6A,AURKB,DKC1,CCT7,CCT4,HNRNPA1,HNRNPC,HNRNPU,HSP90AA1,HSP90AB1,DCP2,MAP3K4,GAR1,MAP2K7,RFC1,WRAP53,NOP10,NHP2,CCT5,TENT4B,TCP1,SMG5,TERF1,TERT,CCT3
GO: Biological Process	GO:0034250	positive regulation of cellular amide metabolic process	0.001485	46	170	0.270588	NSMAF,YBX3,EIF3D,C1QBP,AKAP6,FXR2,CYP1B1,CTIF,EEF2,EIF2S3,EIF4G2,EIF5A,ELAVL1,PABPC1,MTOR,CDK5RAP1,SERP1,HNRNPL,GUF1,IFNGR1,CCN1,EIF6,EIF5AL1,NPM1,FASTKD3,POLR2D,DNAJC3,PTBP1,YTHDF1,TRMT10C,UQCC1,EIF2AK4,RPL5,RPS3A,RPS4X,SMPD3,CPEB3,FASTKD2,HABP4,SAMD4A,LARP1,METTL3,PPP1R15A,CNBP,RCC1L,FXR1
GO: Biological Process	GO:0016052	carbohydrate catabolic process	0.001554	54	210	0.257143	SEH1L,ADRA1B,AGL,ALDH1A1,ALDOA,BPGM,FOXK1,SCARB2,NUP155,NUP93,NUP58,POM121,NUP153,ENO1,ZBTB7A,PRKAG2,POM121C,FUT4,GALK2,GPI,NUDT5,HEXB,HK2,FOXK2,INSR,EIF6,LDHA,NUP54,MYC,NAGA,NUP88,NUP98,NUP43,PFKFB2,PFKFB3,PFKFB4,PFKL,PGAM1,PGK1,NUP37,PPARA,PPP1CB,PRKAA2,PPP1R3B,ABHD10,DHTKD1,SEC13,NUP35,NDC1,NUP133,STAT3,NUP205,NUP107,NUP214
GO: Biological Process	GO:0046112	nucleobase biosynthetic process	0.001594	11	20	0.55	APRT,CAD,MTHFD1L,CTPS1,PAICS,MTOR,CMPK1,GART,HPRT1,SHMT1,UMPS
GO: Biological Process	GO:0070198	protein localization to chromosome, telomeric region	0.001594	14	30	0.466667	BRCA2,CCT6A,MACROH2A1,DKC1,GNL3,CCT7,CCT4,NABP2,WRAP53,CCT5,TCP1,TERF1,TERT,CCT3
GO: Biological Process	GO:0090398	cellular senescence	0.001597	27	82	0.329268	ARG2,CALR,CAV1,CDK6,CDKN2A,CDKN2B,EEF1E1,RSL1D1,NAMPT,PLK2,NEK6,HMGA1,HRAS,ING2,KRAS,OPA1,PNPT1,PRKDC,RBL1,SMC6,PRMT6,SMC5,NEK4,SUV39H1,TERT,ICMT,NSMCE2
GO: Biological Process	GO:0048024	regulation of mRNA splicing, via spliceosome	0.001641	33	109	0.302752	RBM24,C1QBP,PRDX6,RBM19,DAZAP1,RBM7,SF3B4,SAP18,ZBTB7A,CELF2,C9orf78,RNPS1,RBMX,PRPF19,RBM17,U2AF2,HNRNPA1,HNRNPL,HNRNPU,HSPA8,NPM1,NUP98,RBM15B,METTL16,RBM42,PTBP1,OBI1,SMU1,SRSF1,SRSF4,SNW1,SRPK1,RBFOX2
GO: Biological Process	GO:0034975	protein folding in endoplasmic reticulum	0.001641	10	17	0.588235	CALR,CANX,EMC6,SUCO,PDIA3,HSPA5,DNAJC10,ERO1A,DNAJC3,HSP90B1
GO: Biological Process	GO:0006418	tRNA aminoacylation for protein translation	0.001698	18	45	0.4	AARS2,EEF1E1,EARS2,DARS1,FARSB,YARS2,FARSA,LARS1,HARS1,IARS1,KARS1,CARS2,RARS1,NARS2,DARS2,IARS2,HARS2,AIMP2
GO: Biological Process	GO:0044409	entry into host	0.001698	40	142	0.28169	HYAL2,AXL,CAV1,CLDN1,SCARB1,SCARB2,CD81,CDH1,XPR1,CTSB,CXADR,CD55,NUP153,DPP4,EPHA2,TRIM38,LAMP3,FUCA2,WWP1,CXCL8,ITGA5,ITGAV,ITGB1,ITGB5,LAMP1,RPSA,LDLR,MET,NCAM1,NPC1,P4HB,PTX3,PVR,NECTIN2,KIAA0319L,EXOC2,TFRC,TYRO3,TRIM8,TRIM56
GO: Biological Process	GO:1904869	regulation of protein localization to Cajal body	0.00185	7	9	0.777778	CCT6A,DKC1,CCT7,CCT4,CCT5,TCP1,CCT3
GO: Biological Process	GO:1904871	positive regulation of protein localization to Cajal body	0.00185	7	9	0.777778	CCT6A,DKC1,CCT7,CCT4,CCT5,TCP1,CCT3
GO: Biological Process	GO:0043413	macromolecule glycosylation	0.00191	64	263	0.243346	B4GALT4,B4GALT2,OSTC,NUS1,DDOST,ALG3,RAMP1,EXT1,EXT2,EXTL3,B3GNT3,MAGT1,FKTN,UBE2J1,FUT4,GALNT1,GALNT2,SERP1,GFPT1,B4GALT1,MAN1A2,GOLGA2,TMEM115,POMGNT2,MAN1B1,MGAT4B,MGAT4A,ALG2,STT3A,TET3,MAN1A1,MGAT1,MGAT5,C1GALT1C1,MVD,TMTC3,NPC1,ALG10B,STT3B,ALG5,PLOD1,PLOD2,PMM2,POMT2,GALNT18,RFNG,ALG9,RPN1,RPN2,POMGNT1,ST8SIA1,GALNT11,TMEM165,POFUT2,ALG1,DPY19L1,POFUT1,SDF2L1,UGGT1,C1GALT1,POGLUT1,MOGS,TUS…
GO: Biological Process	GO:0006486	protein glycosylation	0.00191	64	263	0.243346	B4GALT4,B4GALT2,OSTC,NUS1,DDOST,ALG3,RAMP1,EXT1,EXT2,EXTL3,B3GNT3,MAGT1,FKTN,UBE2J1,FUT4,GALNT1,GALNT2,SERP1,GFPT1,B4GALT1,MAN1A2,GOLGA2,TMEM115,POMGNT2,MAN1B1,MGAT4B,MGAT4A,ALG2,STT3A,TET3,MAN1A1,MGAT1,MGAT5,C1GALT1C1,MVD,TMTC3,NPC1,ALG10B,STT3B,ALG5,PLOD1,PLOD2,PMM2,POMT2,GALNT18,RFNG,ALG9,RPN1,RPN2,POMGNT1,ST8SIA1,GALNT11,TMEM165,POFUT2,ALG1,DPY19L1,POFUT1,SDF2L1,UGGT1,C1GALT1,POGLUT1,MOGS,TUS…
GO: Biological Process	GO:0017038	protein import	0.001943	55	217	0.253456	TIMM23,PEX3,HYAL2,MBTPS1,ZPR1,PTTG1IP,CD36,CDH1,NOLC1,RPL23,CSE1L,NUP155,APPL1,NUP93,NUP58,POM121,NUP153,LONP2,NUTF2,IPO11,TOMM40,POM121C,SIX2,GRPEL2,HSPA4,HSPA8,HSP90AA1,HSPD1,KPNB1,KPNA4,KPNA5,NUP54,TIMM21,NF1,NUP88,NUP98,PEX6,PEX12,TOMM7,FAM53A,PEX5,PHIP,RAN,FERMT1,NUP35,GRPEL1,NUP133,STAT3,TEK,TARDBP,TNPO3,TSC2,TOMM22,NUP107,NUP214
GO: Biological Process	GO:0048524	positive regulation of viral process	0.001947	33	110	0.3	CCNT1,CDK9,VAPB,CHD1,NELFB,CHMP2B,DDB1,STOM,PPIH,TRIM38,PABPC1,VPS4A,GTF2F2,HSPA8,IGF2R,JUN,PDE12,P4HB,CNOT7,POLR2B,POLR2C,POLR2D,PPIB,PPID,RAD23A,SNW1,SMARCA4,RRP1B,SRPK1,LARP1,TOP2B,TSG101,YTHDC2
GO: Biological Process	GO:0097190	apoptotic signaling pathway	0.001993	138	669	0.206278	HIPK1,ACVR1,SPOP,FNIP2,CUL1,SH3RF1,ZNF622,YBX3,TRIB3,ATF3,BECN1,PEA15,HYAL2,URI1,HRK,BCL2,BCL2L1,BCL2L2,TNFRSF10B,NRP1,BMI1,BNIP3,BNIP3L,BRCA2,VNN1,BUB1,PTTG1IP,CASP8,CAV1,CREB3L1,CD44,CD70,NOG,SELENOK,EEF1E1,G0S2,HIGD1A,CSNK2A1,CSNK2A2,APPL1,CYLD,CYP1B1,NOC2L,ANKRD2,FAM162A,PDCD6,PARP2,PDCD7,TRAP1,EPHA2,CTTN,ENO1,TNFRSF12A,FHIT,STK25,MYBBP1A,HYOU1,ING5,COA8,STYXL1,ACSL5,ZMYND11,WWOX,ZNF274,HSPH1…
GO: Biological Process	GO:0036503	ERAD pathway	0.001993	31	101	0.306931	AMFR,AUP1,CAV1,USP14,TMEM259,TMUB1,UBAC2,UBE2J1,SEC61B,ERLIN2,MAN1B1,HSPA5,STT3B,DNAJC10,POMT2,DNAJB12,PSMC6,YOD1,SEL1L,SGTA,NPLOC4,SELENOS,HSPA13,FAF2,UBXN6,HSP90B1,UFD1,SDF2L1,WFS1,UGGT1,CCDC47
GO: Biological Process	GO:0045930	negative regulation of mitotic cell cycle	0.00207	82	359	0.228412	MAD1L1,CUL1,APC,BIRC5,CDC14B,GADD45GIP1,CCND1,BCL2,BCL2L1,NAE1,BUB1,CCNG1,ZW10,DCUN1D3,AURKB,CDK6,CDKN2A,CDKN2B,CENPE,FOXN3,KLF4,FBXO7,PSMF1,ANAPC15,ATF2,MDC1,PSMD6,MAGI2,ARID3A,E2F4,HASPIN,PSMD14,LCMT1,CARM1,MTBP,PLK2,VPS4A,MAP3K20,CHEK2,HRAS,PRMT1,FOXO4,BRD7,NKX3-1,PNPT1,NABP2,CNOT7,NLE1,DONSON,PRKDC,PSMA1,PSMB1,PSMC1,PSMC3,PSMC6,PSMD1,PSMD2,PSMD3,PSMD7,PSMD11,PSMD12,TIPIN,AURKAIP1,ZWILCH,MCPH1…
GO: Biological Process	GO:0043549	regulation of kinase activity	0.002395	191	978	0.195297	ACTB,ADCY6,ADCY9,ADORA2B,KIDINS220,APC,ELP1,ZNF622,DGKE,DGKD,TRIB3,PEA15,HYAL2,ADAM9,RIPK2,CCND1,TNFRSF10B,FGF18,BRAF,SPAG9,CAV1,CCNC,CCNE1,CCNF,CCNG1,CCNG2,CCNT1,HGS,NEURL1,CD44,CD81,MAP3K13,CDC25A,CDKN2A,CDKN2B,CENPE,MAPKAPK2,SOCS6,KLF4,CKS2,FBXO7,MAP4K4,AKAP6,COX11,MACROH2A1,HIGD1A,CSK,RAPGEF2,SMCR8,DGKG,DUSP3,DUSP4,DUSP5,DUSP6,DVL1,ENG,HERC5,PLCE1,EPHB2,NHLRC1,SPRY2,DTNBP1,ACSL1,ANGPT4,FGF1,F…
GO: Biological Process	GO:0070085	glycosylation	0.00253	66	276	0.23913	B4GALT4,B4GALT2,CDS2,OSTC,NUS1,DDOST,ALG3,RAMP1,EXT1,EXT2,EXTL3,B3GNT3,MAGT1,FKTN,UBE2J1,FUT4,GALNT1,GALNT2,GBA,SERP1,GFPT1,B4GALT1,MAN1A2,GOLGA2,TMEM115,POMGNT2,MAN1B1,MGAT4B,MGAT4A,ALG2,STT3A,TET3,MAN1A1,MGAT1,MGAT5,C1GALT1C1,MVD,TMTC3,NPC1,ALG10B,STT3B,ALG5,PLOD1,PLOD2,PMM2,POMT2,GALNT18,RFNG,ALG9,RPN1,RPN2,POMGNT1,ST8SIA1,GALNT11,TMEM165,POFUT2,ALG1,DPY19L1,POFUT1,SDF2L1,UGGT1,C1GALT1,POGLUT1…
GO: Biological Process	GO:1903578	regulation of ATP metabolic process	0.00253	38	135	0.281481	SEH1L,GADD45GIP1,BCL2L1,COX7A2L,NUP155,NUP93,NUP58,POM121,NUP153,ENO1,ZBTB7A,PRKAG2,POM121C,ATPSCKMT,INSR,EIF6,NUP54,MYC,NUP88,NUP98,NUP43,PDE12,PFKFB2,PFKFB3,PFKFB4,PGAM1,PGK1,NUP37,PPARA,PRKAA2,SEC13,NUP35,NDC1,NUP133,STAT3,NUP205,NUP107,NUP214
GO: Biological Process	GO:0051640	organelle localization	0.00253	185	944	0.195975	SEH1L,ADORA2B,ESYT2,MAD1L1,ARHGAP21,CDC42BPA,BIRC5,CDC14B,AREG,USO1,BECN1,CDC23,SNX4,GBF1,BCL2L1,BRCA2,RAB29,AP3D1,SPAG9,ATP6V0D1,NEURL1,CD59,ZW10,CDH2,EVI5L,VAPB,CENPA,CENPE,TRAPPC1,BOD1,SUN2,SCLT1,ONECUT2,FAM98A,GOSR2,CHMP2B,TBC1D10B,SEC24C,CSNK1E,IQCB1,DYNLL2,CEP135,CTSZ,CYLD,TCTN3,TRAF3IP1,TBC1D5,ASAP1,MAGI2,BLOC1S6,SEC16A,TRAPPC9,DYNC1H1,PDCD6,AP1M2,E2F4,NMD3,ACTR1B,LRPPRC,RAB34,TRAPPC12,CEP…
GO: Biological Process	GO:0060147	regulation of posttranscriptional gene silencing	0.00261	35	121	0.289256	SEH1L,H4C9,H3C6,XPO5,LIMD1,NUP155,NUP93,NUP58,POM121,NUP153,EIF4G1,ELAVL1,POM121C,AGO2,AJUBA,NUP54,NFKB1,NUP88,NUP98,NUP43,NUP37,POLR2B,POLR2C,POLR2D,PPARG,SEC13,NUP35,NDC1,NUP133,STAT3,NUP205,TERT,NUP107,NUP214,FXR1
GO: Biological Process	GO:0060966	regulation of gene silencing by RNA	0.00261	35	121	0.289256	SEH1L,H4C9,H3C6,XPO5,LIMD1,NUP155,NUP93,NUP58,POM121,NUP153,EIF4G1,ELAVL1,POM121C,AGO2,AJUBA,NUP54,NFKB1,NUP88,NUP98,NUP43,NUP37,POLR2B,POLR2C,POLR2D,PPARG,SEC13,NUP35,NDC1,NUP133,STAT3,NUP205,TERT,NUP107,NUP214,FXR1
GO: Biological Process	GO:0000056	ribosomal small subunit export from nucleus	0.002638	6	7	0.857143	LTV1,NPM1,NUP88,RAN,RPS15,XPO1
GO: Biological Process	GO:1990173	protein localization to nucleoplasm	0.002709	8	12	0.666667	CCT6A,DKC1,CCT7,CCT4,WRAP53,CCT5,TCP1,CCT3
GO: Biological Process	GO:0033044	regulation of chromosome organization	0.002807	86	384	0.223958	CDC45,HECW2,MAD1L1,APC,BIRC5,MIER1,BECN1,CDC23,BUB1,CCT6A,ZW10,CDC27,AURKB,CDK9,CENPE,TRIP12,ANAPC15,MACROH2A1,CTR9,SETD1A,NOC2L,DKC1,GNL3,TRAPPC12,ERCC4,TACC3,LCMT1,ATG7,CCT7,CCT4,AKAP8L,ZNF274,NEK6,GATA3,RUVBL2,TLK2,HMGA1,HNRNPA1,HNRNPC,HNRNPU,DCP2,TADA2B,ING2,JARID2,LIG4,SMAD4,MCM2,MAP3K4,MNAT1,ATAD2,BRD7,MYC,NABP2,MAP2K7,MCPH1,KDM5A,WDR70,PRMT6,RIF1,MAP1S,ASXL2,SFPQ,IWS1,SNW1,CCT5,PAXIP1,KDM2…
GO: Biological Process	GO:1903146	regulation of autophagy of mitochondrion	0.003052	17	43	0.395349	BNIP3,BNIP3L,FBXO7,CSNK2A2,CTTN,GBA,CDC37,HTT,HK2,TOMM7,MUL1,FBXW7,PARL,SREBF2,TSC2,VDAC1,FZD5
GO: Biological Process	GO:1903320	regulation of protein modification by small protein conjugation or removal	0.003138	61	252	0.242063	ARRDC3,CDC14B,TRIB3,RIPK2,BMI1,BSN,PTTG1IP,CAV1,MTA1,DCUN1D3,CDK9,TRIP12,RPL23,CRY1,CTR9,N4BP1,GNL3,TANK,PDCD6,ARRDC4,PRMT3,NHLRC1,TNIP1,DCUN1D5,ATG7,MTOR,MTBP,GCLC,GOLGA2,PCLO,MASTL,U2AF2,DNAJA1,HSPA5,HSP90AA1,HSP90AB1,LIMK1,NPM1,NDFIP2,MUL1,WDR70,RPL5,RPL11,FBXW7,RPS2,RPS3,CHFR,PAXIP1,KDM2A,MYCBP2,UFL1,NXN,NDFIP1,TGFBR1,GTPBP4,HSPBP1,UBE2D1,UBE3A,WFS1,AIMP2,PELI1
GO: Biological Process	GO:0009451	RNA modification	0.003298	44	166	0.26506	AARS2,ELP1,NUDT16,TRMT61A,TSR3,VIRMA,RAMAC,DKC1,FBL,TRMT6,CDK5RAP1,DNAJB11,MOCS3,HNRNPC,METTL2A,TRMT10A,TYW3,GAR1,RBM15B,METTL16,PUS7,NSUN2,DUS2,TRMT10C,MRM3,ELP2,MRM1,NOP10,TRMT1,THUMPD1,NHP2,RPUSD1,SEPHS2,THADA,CMTR2,SSB,DUS1L,DPH3,TFB2M,THUMPD2,METTL3,BUD23,TRMT1L,ALKBH3
GO: Biological Process	GO:0000957	mitochondrial RNA catabolic process	0.003391	5	5	1	LRPPRC,PDE12,PNPT1,SUPV3L1,SLIRP
GO: Biological Process	GO:0031204	posttranslational protein targeting to membrane, translocation	0.003391	5	5	1	SEC61B,SEC63,HSPA5,SEC61A1,SEC62
GO: Biological Process	GO:0070482	response to oxygen levels	0.003548	93	425	0.218824	AHCY,BECN1,ADAM15,BCL2,BNIP3,BNIP3L,CA9,LIMD1,CAV1,ATP6V0D1,LONP1,PSMF1,ATP6V1G1,HIGD1A,CCN2,TM9SF4,PSMD6,FAM162A,CPEB2,DPP4,ECE1,NAMPT,CHCHD2,CYB5R4,PSMD14,ENG,ENO1,TBL2,ETS1,NDRG1,ANGPT4,TACC3,HYOU1,ATG7,POSTN,MTOR,ANKRD1,AJUBA,HK2,RBPJ,IRAK1,ITPR2,LDHA,SMAD4,HIPK2,MYC,NF1,NKX3-1,SLC11A2,OPA1,P4HB,PAM,PDK1,PGK1,PLAU,PLOD1,PLOD2,ERO1A,POLG,EGLN1,PPARA,PPARG,PSMA1,PSMB1,PSMC1,PSMC3,PSMC6,PSMD1,PS…
GO: Biological Process	GO:0031503	protein-containing complex localization	0.003555	138	678	0.20354	SEH1L,BIRC5,CDC14B,RAB29,AP3D1,ATP6V0D1,NEURL1,EVI5L,SCLT1,AKAP6,ONECUT2,TBC1D10B,NUP155,UPF2,CSNK1E,IQCB1,DYNLL2,CEP135,NUP93,CYLD,TCTN3,TRAF3IP1,TBC1D5,DHX38,NUP58,ASAP1,MAGI2,POM121,DYNC1H1,NUP153,E2F4,GPC6,NMD3,HASPIN,CEP83,EIF5A,TTC30A,TMEM216,CNTROB,TBC1D16,TUBB4B,CDC40,FKBP4,THOC3,POM121C,AKAP8L,NPTN,EXOC5,PLK4,SDCCAG8,ENTR1,RNPS1,GLE1,UNC119B,IFT27,ARHGAP35,GSK3B,CEP89,LTV1,HTT,U2AF2,HNRN…
GO: Biological Process	GO:1903827	regulation of cellular protein localization	0.003555	128	621	0.206119	ACTB,BAP1,XPO5,PPFIA1,APC,HYAL2,GBF1,BCL2,BCL2L1,BNIP3L,SQSTM1,ZPR1,BYSL,RAB29,CASP8,CCNE1,CCT6A,CD36,CD81,CDH1,CDH2,NOLC1,POLR1A,MACROH2A1,CSK,CSNK1E,CSNK2A1,CSNK2A2,RAB11FIP5,APPL1,CYLD,TM9SF4,NUP58,MAGI2,SEC16A,DKC1,GNL3,DVL1,GPC6,NMD3,RAB34,TRAPPC12,EPHA2,UBAC2,EMD,NUTF2,EPB41,STOM,EPHB2,NHLRC1,ACSL3,ARIH2,VTI1B,UBE2J1,CCT7,CCT4,AKAP8L,NPTN,VPS4A,ENTR1,HSPH1,PPP1R9B,GSK3B,HTT,HFE,HRAS,DNAJA1,…
GO: Biological Process	GO:0050687	negative regulation of defense response to virus	0.003611	12	25	0.48	C1QBP,TRAF3IP1,TRIM38,PCBP2,RNF26,HTRA1,MUL1,NPLOC4,GPATCH3,TSPAN6,UFD1,ILRUN
GO: Biological Process	GO:0002183	cytoplasmic translational initiation	0.003797	15	36	0.416667	DENR,EIF3A,EIF3B,EIF3D,EIF3F,EIF3G,EIF3I,EIF2D,EIF2S3,EIF4G1,EIF3M,MTOR,MCTS1,RPS2,METTL3
GO: Biological Process	GO:1902036	regulation of hematopoietic stem cell differentiation	0.003828	24	73	0.328767	RUNX1,CDK6,PSMF1,SETD1A,PSMD6,PSMD14,GATA3,HSPA9,PUS7,PSMA1,PSMB1,PSMC1,PSMC3,PSMC6,PSMD1,PSMD2,PSMD3,PSMD7,PSMD11,PSMD12,PSME4,TCF3,TCF12,METTL3
GO: Biological Process	GO:0006325	chromatin organization	0.00384	166	841	0.197384	CHAF1B,KDM5C,ACTB,H4C9,BAP1,CDC45,ARID1B,H3C6,SUPT3H,SMARCA5,EP400,APBB1,MIER1,BRD9,GATAD1,BMI1,BRCA2,MBD2,H2AC11,H2BC11,MTA1,AURKB,CDK9,CDKN2A,CENPA,CHD1,TRIP12,ZNF462,CDYL,BRMS1,MACROH2A1,ATF2,CTR9,HDAC9,EPC2,SETD1A,JADE3,NOC2L,DDB1,MED24,USP15,CHAF1A,KMT5B,HASPIN,PRMT3,ELK4,CENPW,FBL,ZBTB7A,SETD3,CARM1,SFMBT1,ATG7,ING5,AKAP8L,DOT1L,UIMC1,KDM5B,ZMYND11,ZNF274,INO80C,GATA3,KDM3B,RUVBL2,KDM2B,TLK…
GO: Biological Process	GO:0043039	tRNA aminoacylation	0.004092	18	48	0.375	AARS2,EEF1E1,EARS2,DARS1,FARSB,YARS2,FARSA,LARS1,HARS1,IARS1,KARS1,CARS2,RARS1,NARS2,DARS2,IARS2,HARS2,AIMP2
GO: Biological Process	GO:1901998	toxin transport	0.004092	17	44	0.386364	ATP6V0A1,NRP1,BNIP3,RAB29,CCT6A,COPB2,CCT7,CCT4,RAB43,DNAJA1,HSPA5,LRP6,MTMR12,PTPRG,CCT5,TCP1,CCT3
GO: Biological Process	GO:2000113	negative regulation of cellular macromolecule biosynthetic process	0.004103	294	1605	0.183178	HIPK1,KDM5C,H4C9,TENM2,BAP1,SCAF4,CDC45,H3C6,TLE5,SPOP,ZNF417,HOMEZ,FNIP2,SMARCA5,ENC1,APBB1,APC,BIRC5,YBX3,BHLHE40,MIER1,TRIB3,ZBTB10,ZFHX3,ATF3,RBM24,URI1,CCND1,BCL7A,BMI1,BRCA2,SQSTM1,C1QBP,MBD2,BTRC,FOXK1,ZNF697,LIMD1,CALR,CAV1,RUNX1,CREB3L1,CCNE1,MTA1,CD36,AURKB,CDK6,CDKN2A,NOG,FOXN3,KLF4,CREBZF,RPL23,BACE2,ZNF345,EIF4E2,BRMS1,FXR2,NELFB,CIR1,MACROH2A1,ATF2,CRY1,NFE2L3,FOXP4,CTR9,HDAC9,TRAF3…
GO: Biological Process	GO:0046034	ATP metabolic process	0.004105	75	329	0.227964	SEH1L,SLC25A25,AK2,ALDOA,PARG,GADD45GIP1,ATP1A2,ATP5F1B,ATP5F1C,AFG1L,ATP5PB,ATP5PF,BCL2L1,BPGM,FOXK1,COX7A2L,COX6C,COX15,NUP155,NUP93,NUP58,POM121,DLD,NUP153,SLC25A13,ENO1,COQ7,ZBTB7A,PRKAG2,POM121C,GPI,NUDT5,ATPSCKMT,HK2,HSPA8,FOXK2,INSR,EIF6,LDHA,NUP54,MYC,NDUFA8,NDUFA10,NDUFAB1,NDUFB6,NDUFB9,NDUFS2,NDUFV1,NDUFS4,NUP88,NUP98,NUP43,PDE12,CYCS,PFKFB2,PFKFB3,PFKFB4,PFKL,PGAM1,PGK1,NUP37,PPARA,PRK…
GO: Biological Process	GO:0009895	negative regulation of catabolic process	0.004105	75	329	0.227964	ADRA1B,YBX3,RBM24,BECN1,BCL2,MTMR2,FOXK1,USP14,MAPKAPK2,RPL23,NOCT,PSMF1,CSNK2A1,CSNK2A2,N4BP1,POLDIP2,SMCR8,DHX34,CYP51A1,DFFA,DKC1,LRPPRC,NAMPT,EIF4G1,EIF4G2,ELAVL1,UBAC2,ATRAID,FHIT,UBE2J1,ATG7,LARS1,PABPC1,AZIN1,IGF2BP1,MTOR,LAMP3,GOLGA2,TLK2,TENT4A,HFE,HMGCR,HNRNPC,HNRNPU,HSP90AB1,FOXK2,LEPR,SMAD4,MET,HIPK2,MTM1,NPC1,YBX1,FURIN,PHB,PPARA,PTBP1,PTK2,QSOX1,ROCK1,RPL5,RPL11,YOD1,SGTA,SMARCC1,MY…
GO: Biological Process	GO:0031123	RNA 3'-end processing	0.004123	41	153	0.267974	INTS2,ERI1,CCNT1,CDK9,ZNF473,VIRMA,PTCD1,CTR9,CSTF2,DHX38,INTS1,DKC1,FBL,CDC40,THOC3,PABPC1,PAPOLA,RNPS1,TENT4A,NUDT21,U2AF2,SSU72,CPSF2,PNPT1,ERI3,POLR2D,TRMT10C,MTPAP,ZC3H14,CASC3,THOC7,SRSF1,SRSF4,CPEB3,INTS8,SSB,SUPV3L1,CSTF2T,TENT4B,EXOSC5,FIP1L1
GO: Biological Process	GO:0051292	nuclear pore complex assembly	0.004731	7	10	0.7	AHCTF1,NUP93,NUP153,NUP98,NDC1,NUP205,NUP107
GO: Biological Process	GO:0045786	negative regulation of cell cycle	0.004731	137	677	0.202363	CDC45,MAD1L1,CUL1,APBB1,APC,BIRC5,CDC14B,GADD45GIP1,RHOB,ZFHX3,PEA15,CCND1,BCL2,BCL2L1,BMI1,NAE1,BUB1,CALR,CCNF,CCNG1,ZW10,DCUN1D3,AURKB,CDK6,CDK9,CDKN2A,CDKN2B,TBRG4,CENPE,FOXN3,KLF4,RPL23,RRAGD,FBXO7,PSMF1,ANAPC15,MACROH2A1,ATF2,CRY1,MDC1,PSMD6,MAGI2,DHCR24,ARID3A,E2F4,E2F6,GMNN,YAF2,HASPIN,EIF4G2,PSMD14,ETS1,PRKAG2,LCMT1,CARM1,MYBBP1A,LAMTOR5,DTL,MTOR,CDK5RAP1,MTBP,DOT1L,UIMC1,PLK2,VPS4A,MAP3K…
GO: Biological Process	GO:0010558	negative regulation of macromolecule biosynthetic process	0.004761	309	1700	0.181765	HIPK1,KDM5C,H4C9,TENM2,BAP1,SCAF4,CDC45,AP2A1,H3C6,TLE5,SPOP,ZNF417,HOMEZ,FNIP2,SMARCA5,ENC1,APBB1,APC,BIRC5,YBX3,BHLHE40,MIER1,TRIB3,ZBTB10,ZFHX3,ATF3,RBM24,URI1,CCND1,BCL7A,BMI1,BRCA2,SQSTM1,C1QBP,MBD2,BTRC,FOXK1,ZNF697,LIMD1,CALR,CAV1,RUNX1,CREB3L1,CCNE1,MTA1,CD36,AURKB,CDK6,CDKN2A,NOG,FOXN3,KLF4,CREBZF,RPL23,CDYL,BACE2,ZNF345,EIF4E2,BRMS1,FXR2,NELFB,CIR1,MACROH2A1,ATF2,CRY1,NFE2L3,FOXP4,CTR9,…
GO: Biological Process	GO:0009156	ribonucleoside monophosphate biosynthetic process	0.004894	14	33	0.424242	APRT,ATIC,CAD,PAICS,CMPK1,GART,HPRT1,PFAS,PRPS2,RFK,LHPP,UCK2,UMPS,UPP1
GO: Biological Process	GO:0006470	protein dephosphorylation	0.005225	76	337	0.225519	ACP1,ELFN2,PDP2,NCEH1,CDC14B,PLPP2,URI1,BCL2,MTMR2,BTRC,MTMR4,CD33,CDC25A,BOD1,MINPP1,CSNK2A1,MAGI2,RCAN1,DUSP3,DUSP4,DUSP5,DUSP6,PPP1R14B,CNEP1R1,ENSA,DLC1,PPME1,MTOR,STYXL1,WBP11,GBA,PPP1R9B,PTPN21,GSK3B,MASTL,UBASH3B,HTT,HSP90AB1,DUSP19,SSH2,PGAM5,MGAT5,SSU72,PPP4R2,MTM1,CYCS,SSH1,BOD1L1,PPP1CB,PPP1CC,PPP1R8,PPP2R2A,PPP2R5A,PPP3CB,PDP1,PTBP1,PTPN11,PTPN14,PTPRA,PTPRB,PTPRF,PTPRG,PTPRJ,PTPRR,PP…
GO: Biological Process	GO:0009303	rRNA transcription	0.00525	15	37	0.405405	GTF3C3,POLR1A,NOL11,MACROH2A1,POLR1B,MTOR,PWP1,GTF3A,NCL,NPM1,MACROH2A2,SMARCA4,TCOF1,TOP1,IPPK
GO: Biological Process	GO:0032527	protein exit from endoplasmic reticulum	0.005347	18	49	0.367347	AUP1,CD81,TM9SF4,SEC16A,UBAC2,UBE2J1,SEC61B,INSIG1,TMED9,YOD1,SEC13,SEL1L,NPLOC4,SELENOS,FAF2,SURF4,HSP90B1,UFD1
GO: Biological Process	GO:0043038	amino acid activation	0.005347	18	49	0.367347	AARS2,EEF1E1,EARS2,DARS1,FARSB,YARS2,FARSA,LARS1,HARS1,IARS1,KARS1,CARS2,RARS1,NARS2,DARS2,IARS2,HARS2,AIMP2
GO: Biological Process	GO:0008203	cholesterol metabolic process	0.005489	43	165	0.260606	GPAM,MBTPS1,SCARB1,PCTP,SNX17,CYP51A1,DHCR7,DHCR24,FASN,FDFT1,FDPS,FDX1,FECH,FGF1,EBP,GBA,DGAT2,ERLIN2,HDLBP,HMGCR,HMGCS1,IDI1,INSIG1,KPNB1,LDLR,LEPR,LSS,MVD,MVK,NFE2L1,NPC1,PRKAA2,RAN,MSMO1,SCD,SCAP,SMPD1,SOAT1,SOD1,SQLE,SREBF2,VLDLR,CNBP
GO: Biological Process	GO:1902570	protein localization to nucleolus	0.005493	9	16	0.5625	BYSL,POLR1A,NMD3,RPF2,NPM1,RAN,RRS1,TERT,WRN
GO: Biological Process	GO:0051315	attachment of mitotic spindle microtubules to kinetochore	0.00552	8	13	0.615385	SEH1L,MAD1L1,BECN1,CENPE,BOD1,KIF2C,HNRNPU,CDT1
GO: Biological Process	GO:0043620	regulation of DNA-templated transcription in response to stress	0.005829	36	131	0.274809	ATF3,CA9,LIMD1,CREB3L1,CD36,PSMF1,HIGD1A,PSMD6,ANKRD2,E2F4,PSMD14,JMY,GCN1,HSPA5,DNAJB1,RBPJ,JUN,EGLN1,PSMA1,PSMB1,PSMC1,PSMC3,PSMC6,PSMD1,PSMD2,PSMD3,PSMD7,PSMD11,PSMD12,RBL2,RPS6KA3,RPS27A,PSME4,ELOC,PPP1R15A,UBC
GO: Biological Process	GO:0006790	sulfur compound metabolic process	0.005842	86	393	0.21883	ACADSB,ACAT1,AHCY,PDP2,AMD1,GPAM,B4GALT4,B4GALT2,SUCLG1,BLMH,SLC5A6,NFS1,PAPSS2,ENOPH1,CIAO1,ABCC2,CHST3,COMT,HS2ST1,ELOVL3,CHST9,DLD,ACOT8,SLC26A2,AASS,HSD17B12,PIPOX,B3GNT3,ACSL1,ACSL3,ACSL4,FASN,PEMT,CHST15,GLRX3,CSPG5,ACSL5,GCDH,B4GALT1,DGAT2,GCLC,MAMDC2,GLO1,GPX3,GSTA2,GSTZ1,ADO,HEXB,HLCS,HMGCS1,HSPA9,IBA57,MGST1,MPST,MMUT,MVD,MVK,GSTO2,NFE2L1,PCCB,PDHA1,PDK1,CHPF2,METTL16,DSE,PDP1,ELOVL2,OX…
GO: Biological Process	GO:0051310	metaphase plate congression	0.005884	21	62	0.33871	SEH1L,MAD1L1,BECN1,CDC23,BRCA2,ZW10,CENPE,BOD1,CHMP2B,DYNC1H1,TRAPPC12,SPAG5,VPS4A,GEM,KIF2C,HNRNPU,KPNB1,CENPQ,CDCA5,RRS1,CDT1
GO: Biological Process	GO:0060071	Wnt signaling pathway, planar cell polarity pathway	0.005951	32	112	0.285714	ABL2,AP2A1,PSMF1,CELSR1,PSMD6,MAGI2,DVL1,GPC6,PSMD14,PRICKLE2,LRP6,ROR1,PSMA1,PSMB1,PSMC1,PSMC3,PSMC6,PSMD1,PSMD2,PSMD3,PSMD7,PSMD11,PSMD12,MKS1,RAC1,RYK,DAAM1,PSME4,TIAM1,WNT7B,FZD5,VANGL1
GO: Biological Process	GO:0016579	protein deubiquitination	0.006001	66	285	0.231579	ACTB,MBD6,BAP1,USP31,SUPT3H,APC,EIF3F,BECN1,FOXK1,USP14,HGS,CDC25A,PSMF1,CYLD,PSMD6,USP15,TANK,USP43,PSMD14,TNIP1,USP42,USP39,UIMC1,INO80C,GATA3,USP38,USP32,ADRM1,TADA2B,FOXK2,SMAD4,FOXO4,MYC,USP53,PSMA1,PSMB1,PSMC1,PSMC3,PSMC6,PSMD1,PSMD2,PSMD3,PSMD7,PSMD11,PSMD12,RNF128,RAD23A,ASXL2,ACTR5,RPS27A,YOD1,MBD5,PSME4,USP22,TGFBR1,ASXL1,TRAF2,TRAF3,OTUD1,UBC,UBE2D1,UCHL1,UCHL3,UFD1,YY1,STAM
GO: Biological Process	GO:0016125	sterol metabolic process	0.006072	46	181	0.254144	GPAM,MBTPS1,SCARB1,PCTP,CYP1B1,SNX17,CYP51A1,DHCR7,DHCR24,FASN,FDFT1,FDPS,FDX1,FECH,FGF1,PRKAG2,EBP,GBA,DGAT2,ERLIN2,HDLBP,HMGCR,HMGCS1,IDI1,INSIG1,KPNB1,LDLR,LEPR,LIPA,LSS,MVD,MVK,NFE2L1,NPC1,PRKAA2,RAN,MSMO1,SCD,SCAP,SMPD1,SOAT1,SOD1,SQLE,SREBF2,VLDLR,CNBP
GO: Biological Process	GO:0007093	mitotic cell cycle checkpoint	0.006072	46	181	0.254144	MAD1L1,APC,BIRC5,CCND1,BCL2L1,NAE1,BUB1,CCNG1,ZW10,AURKB,CDKN2B,CENPE,FOXN3,ANAPC15,ATF2,MDC1,ARID3A,E2F4,LCMT1,CARM1,MTBP,PLK2,VPS4A,MAP3K20,CHEK2,HRAS,PRMT1,FOXO4,NABP2,CNOT7,DONSON,PRKDC,TIPIN,ZWILCH,RBL2,RPA2,RPL24,RPS6,STIL,CHFR,CNOT1,TERF1,TFDP1,TOP2B,NABP1,CDT1
GO: Biological Process	GO:0090407	organophosphate biosynthetic process	0.006118	149	751	0.198402	ACAT1,ADCY6,ADCY9,ADORA2B,SERINC1,PDP2,AK2,ALDOA,GNPAT,GPAM,DGKE,APRT,GADD45GIP1,CASK,ATIC,ATP5F1B,ATP5F1C,AFG1L,ATP5PB,ATP5PF,GPAA1,CDS2,BCL2L1,SUCLG1,MTMR2,CAD,NFS1,PAPSS2,MTMR4,TAMM41,COX7A2L,CDS1,SOCS6,PCTP,COX6C,COX15,CSNK2A1,CSNK2A2,NUS1,PITPNM3,ELOVL3,CTPS1,DLD,PIGK,SLC26A2,NAMPT,SLC25A13,HSD17B12,ENO1,COQ7,PLCE1,ACP6,ACSL1,ACSL3,ACSL4,FASN,CEPT1,PEMT,FDPS,CDIPT,FGF2,PRKAG2,PAICS,MPP6,ACSL…
GO: Biological Process	GO:0060964	regulation of gene silencing by miRNA	0.006118	33	117	0.282051	SEH1L,H4C9,H3C6,LIMD1,NUP155,NUP93,NUP58,POM121,NUP153,EIF4G1,ELAVL1,POM121C,AGO2,AJUBA,NUP54,NFKB1,NUP88,NUP98,NUP43,NUP37,POLR2B,POLR2C,POLR2D,PPARG,SEC13,NUP35,NDC1,NUP133,STAT3,NUP205,NUP107,NUP214,FXR1
GO: Biological Process	GO:2000779	regulation of double-strand break repair	0.006315	25	80	0.3125	NUDT16,TRIP12,FANCB,RAD51AP1,FUS,POLQ,FBH1,SETD2,PPP4R2,AUNIP,SHLD2,PRKDC,PARPBP,WDR70,WRAP53,RIF1,RPA2,KLHL15,FIGNL1,SMCHD1,TOP2B,NSD2,FMN2,SPIRE1,SHLD3
GO: Biological Process	GO:0070584	mitochondrion morphogenesis	0.006642	11	23	0.478261	BCL2L1,POLDIP2,COQ7,MTM1,OPA1,PNPT1,NUBPL,MFN1,SSBP1,SUPV3L1,SLIRP
GO: Biological Process	GO:0050686	negative regulation of mRNA processing	0.006751	14	34	0.411765	C1QBP,CCNT1,CDK9,CTR9,SAP18,RNPS1,RBMX,U2AF2,HNRNPL,NPM1,RBM42,PTBP1,ZC3H14,SRSF4
GO: Biological Process	GO:0071453	cellular response to oxygen levels	0.006788	58	244	0.237705	BCL2,BNIP3,BNIP3L,CA9,LIMD1,CAV1,ATP6V0D1,PSMF1,ATP6V1G1,HIGD1A,PSMD6,FAM162A,CPEB2,NAMPT,CHCHD2,PSMD14,ENO1,TBL2,NDRG1,ANGPT4,HYOU1,ATG7,MTOR,ANKRD1,AJUBA,RBPJ,IRAK1,HIPK2,MYC,NKX3-1,OPA1,P4HB,PDK1,PGK1,ERO1A,EGLN1,PPARG,PSMA1,PSMB1,PSMC1,PSMC3,PSMC6,PSMD1,PSMD2,PSMD3,PSMD7,PSMD11,PSMD12,RPS27A,SLC8A1,PSME4,SUV39H1,ELOC,TERT,DDAH1,UBC,VLDLR,FMN2
GO: Biological Process	GO:0045892	negative regulation of transcription, DNA-templated	0.006863	244	1316	0.18541	HIPK1,KDM5C,H4C9,TENM2,BAP1,SCAF4,CDC45,H3C6,TLE5,SPOP,ZNF417,HOMEZ,FNIP2,SMARCA5,APBB1,APC,BIRC5,YBX3,BHLHE40,MIER1,TRIB3,ZBTB10,ZFHX3,ATF3,URI1,CCND1,BCL7A,BMI1,SQSTM1,C1QBP,MBD2,BTRC,FOXK1,ZNF697,LIMD1,CALR,CAV1,RUNX1,CREB3L1,CCNE1,MTA1,CD36,AURKB,CDK6,CDKN2A,NOG,FOXN3,KLF4,CREBZF,RPL23,ZNF345,BRMS1,NELFB,CIR1,MACROH2A1,ATF2,CRY1,NFE2L3,FOXP4,CTR9,HDAC9,TRAF3IP1,NOC2L,ZBTB24,MYEF2,ANKRD2,NR1D2…
GO: Biological Process	GO:0006278	RNA-dependent DNA biosynthetic process	0.006879	32	113	0.283186	CCT6A,AURKB,KLF4,DKC1,ERCC4,CCT7,CCT4,HNRNPA1,HNRNPC,HNRNPU,HSP90AA1,HSP90AB1,DCP2,CXCL8,MAP3K4,MYC,GAR1,NABP2,PPARG,MAP2K7,RFC1,WRAP53,NOP10,NHP2,CCT5,TENT4B,TCP1,SMG5,TERF1,TERT,TOP2B,CCT3
GO: Biological Process	GO:0030490	maturation of SSU-rRNA	0.006996	17	46	0.369565	DHX37,BYSL,BTRC,TSR3,NOL11,RIOK1,UTP25,UTP20,DDX52,ABT1,PWP2,RPS14,RPS19,NOL10,TSR1,UTP6,RRS1
GO: Biological Process	GO:0009890	negative regulation of biosynthetic process	0.007114	323	1797	0.179744	HIPK1,KDM5C,H4C9,TENM2,BAP1,SCAF4,CDC45,ADORA2B,AP2A1,H3C6,TLE5,SPOP,ZNF417,HOMEZ,FNIP2,SMARCA5,ENC1,APBB1,APC,BIRC5,YBX3,BHLHE40,MIER1,TRIB3,ZBTB10,ZFHX3,ATF3,RBM24,URI1,CCND1,BCL7A,BMI1,BRCA2,SQSTM1,C1QBP,MBD2,BTRC,FOXK1,ZNF697,LIMD1,CALR,CAV1,RUNX1,CREB3L1,CCNE1,MTA1,CD36,AURKB,CDK6,CDKN2A,NOG,FOXN3,KLF4,CREBZF,RPL23,CDYL,BACE2,ZNF345,EIF4E2,BRMS1,FXR2,NELFB,CIR1,MACROH2A1,ATF2,CRY1,NFE2L3,FOX…
GO: Biological Process	GO:0071806	protein transmembrane transport	0.007844	20	59	0.338983	TIMM23,BCR,LONP2,TOMM40,SEC61B,SEC63,GRPEL2,HSPA5,HSPA8,HSPD1,TIMM21,PEX6,PEX12,SEC61A1,TOMM7,PEX5,GRPEL1,SEC62,SEC61G,TOMM22
GO: Biological Process	GO:0090175	regulation of establishment of planar polarity	0.008102	32	114	0.280702	ABL2,AP2A1,PSMF1,CELSR1,PSMD6,MAGI2,DVL1,GPC6,PSMD14,PRICKLE2,LRP6,ROR1,PSMA1,PSMB1,PSMC1,PSMC3,PSMC6,PSMD1,PSMD2,PSMD3,PSMD7,PSMD11,PSMD12,MKS1,RAC1,RYK,DAAM1,PSME4,TIAM1,WNT7B,FZD5,VANGL1
GO: Biological Process	GO:0010833	telomere maintenance via telomere lengthening	0.008274	26	86	0.302326	CCT6A,AURKB,DKC1,ERCC4,CCT7,CCT4,HNRNPA1,HNRNPC,HNRNPU,HSP90AA1,HSP90AB1,DCP2,MAP3K4,GAR1,MAP2K7,RFC1,WRAP53,NOP10,NHP2,CCT5,TENT4B,TCP1,SMG5,TERF1,TERT,CCT3
GO: Biological Process	GO:0045859	regulation of protein kinase activity	0.008274	174	903	0.192691	ACTB,ADCY6,ADCY9,ADORA2B,KIDINS220,APC,ELP1,DGKE,DGKD,TRIB3,PEA15,HYAL2,ADAM9,RIPK2,CCND1,TNFRSF10B,FGF18,BRAF,SPAG9,CAV1,CCNC,CCNE1,CCNF,CCNG1,CCNG2,CCNT1,HGS,NEURL1,CD81,MAP3K13,CDC25A,CDKN2A,CDKN2B,CENPE,MAPKAPK2,CKS2,FBXO7,MAP4K4,AKAP6,MACROH2A1,HIGD1A,CSK,RAPGEF2,SMCR8,DGKG,DUSP3,DUSP4,DUSP5,DUSP6,DVL1,ENG,HERC5,PLCE1,EPHB2,NHLRC1,SPRY2,DTNBP1,ACSL1,ANGPT4,FGF1,FGF2,PRKAG2,SNX9,STK25,CHORDC1…
GO: Biological Process	GO:0034030	ribonucleoside bisphosphate biosynthetic process	0.008274	22	68	0.323529	ACAT1,PDP2,PAPSS2,ELOVL3,DLD,SLC26A2,HSD17B12,ACSL1,ACSL3,ACSL4,FASN,ACSL5,GCDH,GSTZ1,PANK1,PDHA1,PDK1,PDP1,ELOVL2,PANK3,SCD,MLYCD
GO: Biological Process	GO:0034033	purine nucleoside bisphosphate biosynthetic process	0.008274	22	68	0.323529	ACAT1,PDP2,PAPSS2,ELOVL3,DLD,SLC26A2,HSD17B12,ACSL1,ACSL3,ACSL4,FASN,ACSL5,GCDH,GSTZ1,PANK1,PDHA1,PDK1,PDP1,ELOVL2,PANK3,SCD,MLYCD
GO: Biological Process	GO:0033866	nucleoside bisphosphate biosynthetic process	0.008274	22	68	0.323529	ACAT1,PDP2,PAPSS2,ELOVL3,DLD,SLC26A2,HSD17B12,ACSL1,ACSL3,ACSL4,FASN,ACSL5,GCDH,GSTZ1,PANK1,PDHA1,PDK1,PDP1,ELOVL2,PANK3,SCD,MLYCD
GO: Biological Process	GO:0002009	morphogenesis of an epithelium	0.008361	129	641	0.201248	ABL2,ACVR1,AP2A1,MIB1,SHROOM3,EPB41L5,AREG,RHOB,DCHS1,STARD13,BCL2,NRP1,BTRC,CA9,CASP8,RUNX1,CD44,CDH1,NOG,KLF4,SLIT2,COL4A1,PSMF1,MTHFD1L,CELSR1,HS2ST1,CTSV,CTSZ,SEMA3E,TRAF3IP1,PSMD6,MAGI2,HBEGF,DVL1,GPC6,NTN4,EPHA2,PSMD14,ENG,COQ7,SPRY2,ETV4,ETV5,SEMA3A,DLC1,FGF1,FGF2,PDPN,EXOC5,MTOR,PRICKLE2,SIX2,KDM5B,NCKAP1,GATA3,B4GALT1,KDM2B,ARHGAP35,AJUBA,HTT,IGF1R,CCN1,RBPJ,ITGA5,KRAS,ARHGAP12,LRP6,TACS…
GO: Biological Process	GO:0043618	regulation of transcription from RNA polymerase II promoter in response to stress	0.00843	34	124	0.274194	ATF3,CA9,LIMD1,CREB3L1,CD36,PSMF1,HIGD1A,PSMD6,ANKRD2,E2F4,PSMD14,GCN1,HSPA5,DNAJB1,RBPJ,JUN,EGLN1,PSMA1,PSMB1,PSMC1,PSMC3,PSMC6,PSMD1,PSMD2,PSMD3,PSMD7,PSMD11,PSMD12,RBL2,RPS27A,PSME4,ELOC,PPP1R15A,UBC
GO: Biological Process	GO:0005996	monosaccharide metabolic process	0.008549	71	316	0.224684	ADRA1B,ALDH1A1,ALDOA,AKR1B1,ATF3,BPGM,FOXK1,COX11,H6PD,CRY1,PPP1R3G,DDB1,SLC23A2,GNPDA1,SLC25A13,ENO1,CHST15,FAM3C,LCMT1,MTOR,FUCA2,FUT4,GALK2,SERP1,GFPT1,B4GALT1,DGAT2,GCLC,SDS,GOT2,GPI,GRB10,GSK3B,NUDT5,FAM3A,HK2,IGFBP4,FOXK2,INSR,IRS1,LDHA,LEPR,MYC,GSTO2,NFE2L1,HECTD4,PDHA1,PDK1,PFKFB2,PFKFB3,PFKFB4,PFKL,PGAM1,PGK1,PMM2,PPARA,PPP1CB,PPP1R3B,ABHD10,SUPT20H,RUBCNL,SLC2A1,SLC2A3,RPIA,SELENOS,POFU…
GO: Biological Process	GO:0046718	viral entry into host cell	0.008564	35	129	0.271318	HYAL2,AXL,CAV1,CLDN1,SCARB1,SCARB2,CD81,XPR1,CTSB,CXADR,CD55,NUP153,DPP4,EPHA2,TRIM38,LAMP3,WWP1,ITGA5,ITGAV,ITGB1,ITGB5,LAMP1,RPSA,LDLR,NCAM1,NPC1,P4HB,PTX3,PVR,NECTIN2,KIAA0319L,TFRC,TYRO3,TRIM8,TRIM56
GO: Biological Process	GO:1903507	negative regulation of nucleic acid-templated transcription	0.00857	252	1370	0.183942	HIPK1,KDM5C,H4C9,TENM2,BAP1,SCAF4,CDC45,H3C6,TLE5,SPOP,ZNF417,HOMEZ,FNIP2,SMARCA5,APBB1,APC,BIRC5,YBX3,BHLHE40,MIER1,TRIB3,ZBTB10,ZFHX3,ATF3,URI1,CCND1,BCL7A,BMI1,SQSTM1,C1QBP,MBD2,BTRC,FOXK1,ZNF697,LIMD1,CALR,CAV1,RUNX1,CREB3L1,CCNE1,MTA1,CD36,AURKB,CDK6,CDKN2A,NOG,FOXN3,KLF4,CREBZF,RPL23,CDYL,ZNF345,BRMS1,NELFB,CIR1,MACROH2A1,ATF2,CRY1,NFE2L3,FOXP4,CTR9,HDAC9,TRAF3IP1,NOC2L,ZBTB24,MYEF2,ANKRD2,…
GO: Biological Process	GO:0042176	regulation of protein catabolic process	0.009003	88	410	0.214634	HECW2,APC,TRIB3,ADAM9,C4BPB,BTRC,PTTG1IP,CAV1,USP14,HGS,CD81,CDH1,RPL23,TMEM259,PSMF1,CSNK1E,CSNK2A1,CSNK2A2,N4BP1,RNF144B,RNF144A,CYP51A1,DDB1,AREL1,FBXO22,DVL1,UBAC2,PSMD14,ATRAID,ARIH2,FHIT,SNX9,UBE2J1,ATG7,DTL,AZIN1,LAMP3,PLK2,GBA,GCLC,GNA12,TLK2,WWP1,GSK3B,CHEK2,HFE,HMGCR,HSP90AA1,HSP90AB1,LDLR,SMAD4,CCDC22,HIPK2,MTM1,TMTC3,NFE2L1,NRDC,SH3D19,FURIN,PHB,EGLN1,PSMC1,PSMC6,PSMD1,PSMD2,PSMD3,PTK…
GO: Biological Process	GO:0009260	ribonucleotide biosynthetic process	0.009034	74	333	0.222222	ACAT1,ADCY6,ADCY9,ADORA2B,PDP2,AK2,ALDOA,APRT,GADD45GIP1,ATIC,ATP5F1B,ATP5F1C,AFG1L,ATP5PB,ATP5PF,BCL2L1,CAD,PAPSS2,COX7A2L,COX6C,COX15,ELOVL3,CTPS1,DLD,SLC26A2,SLC25A13,HSD17B12,ENO1,COQ7,ACSL1,ACSL3,ACSL4,FASN,PRKAG2,PAICS,ACSL5,CMPK1,GART,GCDH,GSTZ1,ATPSCKMT,HPRT1,PANK1,MYC,NDUFA8,NDUFA10,NDUFAB1,NDUFB6,NDUFB9,NDUFS2,NDUFV1,NDUFS4,NME1,PNP,NPPB,PDE12,CYCS,PDHA1,PDK1,PFAS,PGK1,PDP1,PRPS2,ELOVL2…
GO: Biological Process	GO:0001666	response to hypoxia	0.009081	84	388	0.216495	AHCY,BECN1,ADAM15,BCL2,BNIP3,BNIP3L,CA9,LIMD1,CAV1,LONP1,PSMF1,HIGD1A,TM9SF4,PSMD6,FAM162A,CPEB2,DPP4,ECE1,CHCHD2,PSMD14,ENG,ENO1,TBL2,ETS1,NDRG1,ANGPT4,TACC3,HYOU1,POSTN,MTOR,ANKRD1,AJUBA,HK2,RBPJ,IRAK1,ITPR2,LDHA,SMAD4,HIPK2,MYC,NF1,NKX3-1,SLC11A2,OPA1,P4HB,PAM,PDK1,PGK1,PLAU,PLOD1,PLOD2,ERO1A,EGLN1,PPARA,PSMA1,PSMB1,PSMC1,PSMC3,PSMC6,PSMD1,PSMD2,PSMD3,PSMD7,PSMD11,PSMD12,RAF1,RPS27A,RYR2,SLC2A…
GO: Biological Process	GO:0006369	termination of RNA polymerase II transcription	0.009083	14	35	0.4	SCAF4,TTF2,ZNF473,CSTF2,PAPOLA,NUDT21,MAZ,SSU72,CPSF2,SNRPB,SNRPF,SNRPG,CSTF2T,FIP1L1
GO: Biological Process	GO:0043276	anoikis	0.009083	14	35	0.4	TLE5,BCL2,BCL2L1,CAV1,BRMS1,MYBBP1A,MTOR,PTRH2,CHEK2,ITGA5,ITGB1,PTK2,TFDP1,TSC2
GO: Biological Process	GO:0018205	peptidyl-lysine modification	0.009101	91	427	0.213115	SEH1L,ESCO1,SUPT3H,EP400,APBB1,BMI1,BRCA2,CDYL,MACROH2A1,ATF2,NUP155,CTR9,NUP93,HDAC9,EPC2,SETD1A,DOHH,JADE3,NOC2L,NUP58,MED24,POM121,GNL3,NUP153,KMT5B,GLRX5,SETD3,ATG7,ING5,POM121C,DOT1L,ZNF274,GATA3,GCSH,RUVBL2,PWP1,BAZ1A,HDAC1,ATPSCKMT,MSL1,TADA2B,JARID2,METTL21A,TET3,SMAD4,NUP54,KLF15,SETD2,BRD7,NDUFAB1,NUP88,NUP98,NUP43,POLE3,NUP37,PLOD1,PLOD2,PRKAA2,MUL1,RBBP5,PRMT6,RIF1,ASXL2,PHF10,NUP35,I…
GO: Biological Process	GO:1902679	negative regulation of RNA biosynthetic process	0.009196	252	1372	0.183673	HIPK1,KDM5C,H4C9,TENM2,BAP1,SCAF4,CDC45,H3C6,TLE5,SPOP,ZNF417,HOMEZ,FNIP2,SMARCA5,APBB1,APC,BIRC5,YBX3,BHLHE40,MIER1,TRIB3,ZBTB10,ZFHX3,ATF3,URI1,CCND1,BCL7A,BMI1,SQSTM1,C1QBP,MBD2,BTRC,FOXK1,ZNF697,LIMD1,CALR,CAV1,RUNX1,CREB3L1,CCNE1,MTA1,CD36,AURKB,CDK6,CDKN2A,NOG,FOXN3,KLF4,CREBZF,RPL23,CDYL,ZNF345,BRMS1,NELFB,CIR1,MACROH2A1,ATF2,CRY1,NFE2L3,FOXP4,CTR9,HDAC9,TRAF3IP1,NOC2L,ZBTB24,MYEF2,ANKRD2,…
GO: Biological Process	GO:0046390	ribose phosphate biosynthetic process	0.009342	75	339	0.221239	ACAT1,ADCY6,ADCY9,ADORA2B,PDP2,AK2,ALDOA,APRT,GADD45GIP1,ATIC,ATP5F1B,ATP5F1C,AFG1L,ATP5PB,ATP5PF,BCL2L1,CAD,PAPSS2,COX7A2L,COX6C,COX15,ELOVL3,CTPS1,DLD,SLC26A2,SLC25A13,HSD17B12,ENO1,COQ7,ACSL1,ACSL3,ACSL4,FASN,PRKAG2,PAICS,ACSL5,CMPK1,GART,GCDH,GSTZ1,ATPSCKMT,HPRT1,PANK1,MYC,NDUFA8,NDUFA10,NDUFAB1,NDUFB6,NDUFB9,NDUFS2,NDUFV1,NDUFS4,NME1,PNP,NPPB,PDE12,CYCS,PDHA1,PDK1,PFAS,PGK1,PDP1,PRPS2,ELOVL2…
GO: Biological Process	GO:0043405	regulation of MAP kinase activity	0.00937	81	372	0.217742	ADORA2B,KIDINS220,TRIB3,PEA15,HYAL2,ADAM9,RIPK2,FGF18,BRAF,SPAG9,CAV1,HGS,CD81,MAP3K13,MAPKAPK2,CSK,DUSP3,DUSP4,DUSP5,DUSP6,PLCE1,EPHB2,SPRY2,DTNBP1,FGF1,FGF2,MAP3K21,MAP3K2,CDK12,MAP3K20,GBA,STK39,RAPGEF1,GSK3B,AJUBA,HMGCR,HRAS,DNAJA1,DUSP19,IGF1R,INSR,IRAK1,IRAK2,KARS1,KRAS,SPRED2,MAP3K4,MET,MAP3K9,MAP3K10,NF1,PRKCA,PKN1,MAP2K3,MAP2K5,MAP2K7,PTPN11,PTPRJ,MUL1,RAF1,SPRED1,RPS3,RPS27A,SAA1,SMPD1,…
GO: Biological Process	GO:0071456	cellular response to hypoxia	0.00937	52	216	0.240741	BCL2,BNIP3,BNIP3L,CA9,LIMD1,PSMF1,HIGD1A,PSMD6,FAM162A,CPEB2,CHCHD2,PSMD14,ENO1,TBL2,NDRG1,ANGPT4,HYOU1,MTOR,ANKRD1,AJUBA,RBPJ,IRAK1,HIPK2,MYC,NKX3-1,OPA1,P4HB,PDK1,PGK1,ERO1A,EGLN1,PSMA1,PSMB1,PSMC1,PSMC3,PSMC6,PSMD1,PSMD2,PSMD3,PSMD7,PSMD11,PSMD12,RPS27A,SLC8A1,PSME4,SUV39H1,ELOC,TERT,DDAH1,UBC,VLDLR,FMN2
GO: Biological Process	GO:2000278	regulation of DNA biosynthetic process	0.009532	34	125	0.272	CCT6A,AURKB,KLF4,SH2B1,CYP1B1,DKC1,ERCC4,FGF2,CCT7,CCT4,ANKRD1,GSK3B,HNRNPA1,HNRNPC,HNRNPU,HSP90AA1,HSP90AB1,DCP2,MAP3K4,MYC,NPM1,NABP2,PPARG,MAP2K7,RFC3,WRAP53,CCT5,TENT4B,TCP1,SMG5,TERF1,TFDP1,CCT3,NIBAN2
GO: Biological Process	GO:0036293	response to decreased oxygen levels	0.009578	86	400	0.215	AHCY,BECN1,ADAM15,BCL2,BNIP3,BNIP3L,CA9,LIMD1,CAV1,LONP1,PSMF1,HIGD1A,CCN2,TM9SF4,PSMD6,FAM162A,CPEB2,DPP4,ECE1,NAMPT,CHCHD2,PSMD14,ENG,ENO1,TBL2,ETS1,NDRG1,ANGPT4,TACC3,HYOU1,POSTN,MTOR,ANKRD1,AJUBA,HK2,RBPJ,IRAK1,ITPR2,LDHA,SMAD4,HIPK2,MYC,NF1,NKX3-1,SLC11A2,OPA1,P4HB,PAM,PDK1,PGK1,PLAU,PLOD1,PLOD2,ERO1A,EGLN1,PPARA,PSMA1,PSMB1,PSMC1,PSMC3,PSMC6,PSMD1,PSMD2,PSMD3,PSMD7,PSMD11,PSMD12,RAF1,RPS27A…
GO: Biological Process	GO:0043903	regulation of symbiotic process	0.0096	55	232	0.237069	BCL2,CAV1,CCNT1,CDK9,VAPB,CHD1,NELFB,CHMP2B,RSAD2,TRIM14,DDB1,STOM,TNIP1,PPIH,TRIM38,PABPC1,LAMP3,FUCA2,VPS4A,GTF2F2,HDAC1,TRIM6,HSPA8,IGF2R,CXCL8,ITGAV,JUN,LTF,PDE12,P4HB,CNOT7,POLR2B,POLR2C,POLR2D,PPIB,PPID,PSMC3,PTX3,NECTIN2,RAD23A,EIF2AK4,SNW1,TRIM32,SMARCA4,EXOC2,RRP1B,SRPK1,LARP1,DICER1,TARDBP,TOP2B,TSG101,YTHDC2,TRIM8,TRIM56
GO: Biological Process	GO:0051347	positive regulation of transferase activity	0.009746	144	731	0.19699	ADCY6,ADCY9,ADORA2B,KIDINS220,SERINC1,ARRDC3,ZNF622,DGKE,DGKD,CDC14B,TRIB3,PEA15,ADAM9,RIPK2,CCND1,TNFRSF10B,FGF18,BMI1,BRAF,SPAG9,CCNT1,NEURL1,CD44,CD81,MAP3K13,DCUN1D3,AURKB,CENPE,MAPKAPK2,KLF4,CKS2,MAP4K4,AKAP6,HIGD1A,CSK,RAPGEF2,DGKG,PPP1R3G,DKC1,ARRDC4,DUSP5,DUSP6,PLCE1,EPHB2,SPRY2,ACSL1,ANGPT4,FGF1,FGF2,PRKAG2,SNX9,STK25,DCUN1D5,CCT4,MTOR,MAP3K21,XRCC6,MAP3K2,NEK6,HSPH1,MAP3K20,STK39,GCN1,G…
GO: Biological Process	GO:0043085	positive regulation of catalytic activity	0.009763	291	1611	0.180633	ABL2,ADCY6,ADCY9,ADORA2B,ADRA1B,KIDINS220,ARHGAP31,SERINC1,SRGAP1,PDP2,ALDH1A1,ARRDC3,ARHGAP21,NSMAF,RANBP3,PKP4,ZNF622,DGKE,DGKD,DENND1A,CDC14B,ARHGAP5,ARHGDIB,TRIB3,ATP1B3,PEA15,STARD13,ADAM9,RIPK2,CCND1,BCL2,TNFRSF10B,BCR,FGF18,NRP1,BMI1,ASAP2,BRAF,ARHGEF7,CASP8,SPAG9,CAV1,CCNT1,CD33,SCARB1,NEURL1,CD44,CD81,MAP3K13,DCUN1D3,EVI5L,AURKB,CENPE,MAPKAPK2,KLF4,CKS2,RASGRP3,ARHGAP29,MAP4K4,RASAL2,AKA…
GO: Biological Process	GO:1901836	regulation of transcription of nucleolar large rRNA by RNA polymerase I	0.009763	8	14	0.571429	NOL11,MACROH2A1,MTOR,PWP1,NCL,MACROH2A2,SMARCA4,IPPK
GO: Biological Process	GO:0048729	tissue morphogenesis	0.009769	166	860	0.193023	ABL2,ACVR1,AP2A1,MIB1,SHROOM3,EPB41L5,AREG,RHOB,DCHS1,STARD13,MYOM1,BCL2,NRP1,BTRC,CA9,CASP8,RUNX1,CD44,CDH1,NOG,KLF4,SLIT2,COL4A1,COL8A1,PSMF1,COL11A1,COL12A1,MTHFD1L,CELSR1,TENM4,CTR9,HS2ST1,CTSV,CTSZ,SEMA3E,TRAF3IP1,PSMD6,MAGI2,DLD,HBEGF,DVL1,GPC6,NTN4,ARFRP1,EPHA2,PSMD14,ENG,COQ7,SPRY2,ETS2,ETV4,ETV5,EXT1,EXT2,ECSIT,SEMA3A,DLC1,FGF1,FGF2,SCARA3,FN1,PDPN,EXOC5,MTOR,ANKRD1,PRICKLE2,SIX2,KDM5B,N…
GO: Biological Process	GO:0045454	cell redox homeostasis	0.009769	24	78	0.307692	PRDX6,PDIA4,DLD,TXNDC11,TMX2,PDIA6,GLRX5,GLRX3,PRDX4,GCLC,PDIA3,P4HB,PRDX1,DNAJC10,TMX3,ERO1A,QSOX1,QSOX2,PTGES2,SELENOS,ERP44,NXN,TXN,TXNRD1
GO: Biological Process	GO:0050000	chromosome localization	0.01065	25	83	0.301205	SEH1L,MAD1L1,BIRC5,BECN1,CDC23,BRCA2,ZW10,CENPE,BOD1,CHMP2B,DYNC1H1,TRAPPC12,SPAG5,VPS4A,GEM,KIF2C,HNRNPU,KPNB1,NUP98,CENPQ,CDCA5,RRS1,TERF1,FMN2,CDT1
GO: Biological Process	GO:0016311	dephosphorylation	0.01069	106	514	0.206226	ACP1,ELFN2,PDP2,NCEH1,CDC14B,PLPP2,URI1,BCL2,MTMR2,BTRC,NUDT16,MTMR4,CD33,CDC25A,ENOPH1,BOD1,MINPP1,CSNK2A1,NANP,MAGI2,SEC16A,RCAN1,DUSP3,DUSP4,DUSP5,DUSP6,PPP1R14B,CNEP1R1,MPHOSPH10,ENSA,ACP6,DLC1,PPME1,SEMA4D,MTOR,STYXL1,WBP11,GBA,PPP1R9B,PTPN21,GSK3B,MASTL,UBASH3B,HTT,HSP90AB1,DUSP19,SSH2,IMPA1,INPP5A,PGAM5,MEF2C,MGAT5,SSU72,PPP4R2,MTM1,MYO1D,NT5E,OCRL,CYCS,PFKFB2,PFKFB3,PFKFB4,SSH1,BOD1L1,MTM…
GO: Biological Process	GO:1902369	negative regulation of RNA catabolic process	0.01072	21	65	0.323077	YBX3,RBM24,MAPKAPK2,NOCT,DHX34,DKC1,LRPPRC,ELAVL1,PABPC1,IGF2BP1,MTOR,TENT4A,HNRNPC,HNRNPU,YBX1,PTBP1,TENT4B,LARP1,DICER1,TARDBP,SLIRP
GO: Biological Process	GO:0090305	nucleic acid phosphodiester bond hydrolysis	0.01078	81	374	0.216578	REXO1,ERI1,NUDT16,EXO1,NOCT,CSTF2,TATDN2,DDB1,DDX1,DFFA,DCLRE1A,LACTB2,TATDN1,POP7,ERCC4,RNF138,RNASEH2A,SND1,MGME1,AGO2,RPP40,RNASE7,POP1,UTP20,NUDT21,GTF2H1,GTF2H3,FBH1,DCP2,HELZ2,CXCL8,KPNB1,DROSHA,PLD6,CPSF2,NME1,NPM1,PDE12,ABT1,PNPT1,ERI3,CNOT7,POLG,PPP1R8,PTBP1,WDR70,RFC1,ERI2,RFC3,MAP1S,ABCE1,EXD2,RPA2,RPS3,RPS27A,EDC3,PNRC2,NHP2,DIS3,FAN1,CNOT1,RRS1,BOP1,CSTF2T,TCEA1,ANGEL1,TERF1,DICER1,T…
GO: Biological Process	GO:0010638	positive regulation of organelle organization	0.01082	134	675	0.198519	BAP1,SLAIN2,APC,BIRC5,MIER1,BECN1,HRK,BCL2,NRP1,BNIP3,BRAF,CASP8,CAV1,CCT6A,AURKB,CDK9,CENPE,FBXO7,LMOD1,MACROH2A1,SH2B1,CTR9,CSNK2A2,CEP135,CCN2,SMCR8,ASAP1,FCHSD2,RHOBTB1,G3BP2,DKC1,DYNC1H1,GNL3,FAM162A,CTTN,ARIH2,SNX9,EVL,CCT7,CCT4,COA8,AKAP8L,SPAG5,MTOR,PLK4,NCKAP1,ENTR1,GATA3,GBA,RUVBL2,JMY,ARHGAP35,GSK3B,CDC37,HTT,HK2,HNRNPA1,HNRNPU,HRAS,IGF1R,TADA2B,ING2,INSR,JARID2,LIG4,LIMK1,SMAD4,MAP3K4…
GO: Biological Process	GO:0031327	negative regulation of cellular biosynthetic process	0.01082	315	1761	0.178876	HIPK1,KDM5C,H4C9,TENM2,BAP1,SCAF4,CDC45,AP2A1,H3C6,TLE5,SPOP,ZNF417,HOMEZ,FNIP2,SMARCA5,ENC1,APBB1,APC,BIRC5,YBX3,BHLHE40,MIER1,TRIB3,ZBTB10,ZFHX3,ATF3,RBM24,URI1,CCND1,BCL7A,BMI1,BRCA2,SQSTM1,C1QBP,MBD2,BTRC,FOXK1,ZNF697,LIMD1,CALR,CAV1,RUNX1,CREB3L1,CCNE1,MTA1,CD36,AURKB,CDK6,CDKN2A,NOG,FOXN3,KLF4,CREBZF,RPL23,CDYL,BACE2,ZNF345,EIF4E2,BRMS1,FXR2,NELFB,CIR1,MACROH2A1,ATF2,CRY1,NFE2L3,FOXP4,CTR9,…
GO: Biological Process	GO:0000460	maturation of 5.8S rRNA	0.01084	12	28	0.428571	ERI1,URB1,MPHOSPH6,UTP20,NPM1,ABT1,ERI3,WDR12,RRS1,BOP1,PES1,LAS1L
GO: Biological Process	GO:0031400	negative regulation of protein modification process	0.01088	135	681	0.198238	ACTB,ELFN2,LEMD2,APC,TRIB3,ATF3,EIF3A,HYAL2,URI1,CAV1,CDKN2A,CDKN2B,NOG,KLF4,TRIP12,RPL23,SLIT2,BOD1,CACTIN,FBXO7,CDYL,MACROH2A1,CRY1,CSK,N4BP1,SMCR8,CYLD,TRAF3IP1,NOC2L,DUSP3,DUSP4,DUSP5,DUSP6,DVL1,PPP1R14B,EIF4G1,PRMT3,ENG,ENSA,EPHB2,SPRY2,TNIP1,DTNBP1,FKTN,PPME1,PRKAG2,SEMA4D,ATG7,CHORDC1,AKT1S1,MTOR,RTRAF,CDK5RAP1,STYXL1,ZMYND11,HSPH1,GBA,GCLC,PPP1R9B,STK39,RAPGEF1,GSK3B,PWP1,STRAP,MASTL,UBAS…
GO: Biological Process	GO:0051254	positive regulation of RNA metabolic process	0.0109	326	1829	0.178239	ACVR1,ARID1B,SUPT3H,SMARCA5,MED30,APBB1,CASK,SKAP1,ZFHX3,ATF1,ATF3,RBM24,HYAL2,RIPK2,BCL9,TSC22D1,BRCA2,SQSTM1,ZPR1,BTRC,FOXK1,ZNF697,RUNX1,CREB3L1,CCNC,CCNE1,CCNT1,MTA1,CD81,CDH1,CDH13,CDK8,CDK9,NOLC1,CDKN2B,NOG,KLF4,ZNF462,MED21,MED7,ZNF345,MED20,ONECUT2,NOL11,ATF2,PRDX6,IER2,NFE2L3,CTR9,EDRF1,SETD1A,GMEB2,ZBTB24,MED24,MED13,GNL3,NR1D2,MED6,RIOK1,ARID3A,MED31,DVL1,E2F4,E2F6,ZNF691,NMD3,NAMPT,YA…
GO: Biological Process	GO:0065004	protein-DNA complex assembly	0.01104	72	325	0.221538	CHAF1B,H4C9,CDC45,H3C6,SMARCA5,H2BC11,CCT6A,AURKB,CENPA,CENPE,GTF3C3,MACROH2A1,DDB1,DKC1,MED6,CHAF1A,GMNN,TRAPPC12,CENPW,CCT7,CCT4,GTF2F2,GTF2H1,GTF2H3,H2BC5,HNRNPA1,HNRNPC,HNRNPU,SHPRH,H2BC12,HSP90AA1,HSP90AB1,DCP2,MCM2,MCM3,MAP3K4,MNAT1,NPM1,POLE3,UBN1,GAR1,MAP2K7,PSMC3,PSMC6,CENPU,RFC1,WRAP53,CENPQ,RPA2,RPS27A,NOP10,MACROH2A2,NHP2,CCT5,SMARCA4,CAND1,CENPN,CENPK,TAF7,TSPYL4,TENT4B,TCP1,SMG5,TER…
GO: Biological Process	GO:0007568	aging	0.01107	78	358	0.217877	AMFR,ARG2,BECN1,HYAL2,BCL2,BRCA2,MBD2,CALR,CANX,CAV1,CLDN1,AURKB,CDK6,CDKN2A,CDKN2B,LONP1,EEF1E1,CCN2,CTSV,HDAC9,RSL1D1,DLD,EEF2,NAMPT,ENG,COQ7,CARM1,ATG7,MTOR,PLK2,NEK6,SERP1,GCLC,GNAO1,CHEK2,SEC63,HTT,HMGCR,HMGA1,HRAS,ING2,IRAK1,JUN,KRAS,MBD1,FOXO4,MME,NCAM1,NPM1,OPA1,SERPINE1,PNPT1,ERO1A,POLG,MARCHF5,PRKDC,PRNP,RBL1,SMC6,PRMT6,RPN2,SCAP,SLC18A2,SOD1,SOD2,SMC5,STAT3,NEK4,SUV39H1,DNMBP,ZNF354A,T…
GO: Biological Process	GO:0051656	establishment of organelle localization	0.01107	156	804	0.19403	SEH1L,ADORA2B,MAD1L1,ARHGAP21,CDC42BPA,BIRC5,CDC14B,AREG,USO1,BECN1,CDC23,SNX4,GBF1,BRCA2,RAB29,AP3D1,ATP6V0D1,NEURL1,CD59,ZW10,EVI5L,CENPA,CENPE,TRAPPC1,BOD1,SUN2,SCLT1,ONECUT2,GOSR2,CHMP2B,TBC1D10B,SEC24C,CSNK1E,IQCB1,DYNLL2,CEP135,CTSZ,CYLD,TCTN3,TRAF3IP1,TBC1D5,ASAP1,BLOC1S6,SEC16A,TRAPPC9,DYNC1H1,PDCD6,AP1M2,E2F4,NMD3,ACTR1B,LRPPRC,TRAPPC12,CEP83,SPRY2,TMEM216,FAM91A1,DTNBP1,CNTROB,TBC1D16,T…
GO: Biological Process	GO:0006984	ER-nucleus signaling pathway	0.01109	17	48	0.354167	ATF3,MBTPS1,CALR,EIF2A,GSK3B,ERLIN2,HSPA5,CXCL8,INSIG1,TMEM33,FBXW7,SCAP,SELENOS,HSP90B1,PPP1R15A,WFS1,CCDC47
GO: Biological Process	GO:0048863	stem cell differentiation	0.01136	64	282	0.22695	ACVR1,RBM24,NRP1,RUNX1,CDK6,NOLC1,PSMF1,NELFB,SEMA3E,SETD1A,MSI2,PSMD6,PDCD6,PSMD14,ENG,ETV4,SEMA3A,FGF2,SEMA4D,FN1,CDK12,GATA3,NUDT21,GSK3B,PWP1,TRIM6,HNRNPU,HSPA9,RBPJ,JARID2,LRP6,TACSTD2,SMAD4,MEF2C,FOXO4,SETD2,PUS7,PSMA1,PSMB1,PSMC1,PSMC3,PSMC6,PSMD1,PSMD2,PSMD3,PSMD7,PSMD11,PSMD12,KDM3A,VSIR,STAT3,PSME4,TCF3,TCF12,TCOF1,TFAP2A,DICER1,TGFB2,ZNF281,METTL3,WNT7B,FBXL17,SEMA3B,LBH
GO: Biological Process	GO:0000422	autophagy of mitochondrion	0.01151	24	79	0.303797	FUNDC2,BECN1,BNIP3,BNIP3L,SQSTM1,FBXO7,CSNK2A2,WIPI2,CTTN,ATG7,GBA,CDC37,HTT,HK2,TOMM7,MUL1,ATG2B,FBXW7,PARL,SREBF2,ATG2A,TSC2,VDAC1,FZD5
GO: Biological Process	GO:0030433	ubiquitin-dependent ERAD pathway	0.01151	24	79	0.303797	AMFR,AUP1,CAV1,USP14,TMUB1,UBE2J1,SEC61B,ERLIN2,MAN1B1,HSPA5,STT3B,DNAJC10,DNAJB12,PSMC6,YOD1,SEL1L,SGTA,NPLOC4,SELENOS,HSPA13,FAF2,HSP90B1,WFS1,CCDC47
GO: Biological Process	GO:0061726	mitochondrion disassembly	0.01151	24	79	0.303797	FUNDC2,BECN1,BNIP3,BNIP3L,SQSTM1,FBXO7,CSNK2A2,WIPI2,CTTN,ATG7,GBA,CDC37,HTT,HK2,TOMM7,MUL1,ATG2B,FBXW7,PARL,SREBF2,ATG2A,TSC2,VDAC1,FZD5
GO: Biological Process	GO:0000028	ribosomal small subunit assembly	0.01161	10	21	0.47619	MRPS7,RPSA,ABT1,PWP2,RPL38,RPS2,RPS5,RPS14,RPS15,RPS19
GO: Biological Process	GO:0051098	regulation of binding	0.01193	92	437	0.210526	ABL2,HIPK1,ACTB,TLE5,AMFR,EPB41L5,TRIB3,EIF3D,ADAM15,RIPK2,BCL2,NRP1,ARHGEF7,MBD2,TNFSF18,SPAG9,CAV1,CD36,AURKB,CDK9,NOG,KLF4,ZNF462,CSNK1E,RAPGEF2,CTSZ,CYLD,TRAF3IP1,DVL1,GMNN,NMD3,EIF2B1,EIF4G1,ENO1,EPB41,ERCC4,DTNBP1,ZBTB7A,CARM1,DOT1L,PLK2,GATA3,RUVBL2,GOLGA2,GSK3B,FBH1,UBASH3B,HFE,TRIM6,HNRNPL,HSPA4,HSPA5,HSP90AB1,JUN,SMAD4,BTBD1,MEF2C,MET,HIPK2,MYC,NKX3-1,NME1,PCBD1,PPARA,PPARG,PTPRF,RAN,RF…
GO: Biological Process	GO:0001736	establishment of planar polarity	0.0123	35	132	0.265152	ABL2,AP2A1,DCHS1,PSMF1,CELSR1,PSMD6,MAGI2,DVL1,GPC6,PSMD14,EXOC5,PRICKLE2,LRP6,ROR1,PAFAH1B1,PSMA1,PSMB1,PSMC1,PSMC3,PSMC6,PSMD1,PSMD2,PSMD3,PSMD7,PSMD11,PSMD12,MKS1,RAC1,RYK,DAAM1,PSME4,TIAM1,WNT7B,FZD5,VANGL1
GO: Biological Process	GO:0006508	proteolysis	0.01321	339	1915	0.177023	ACTB,METAP1D,MBD6,ZUP1,BAP1,USP31,HECW2,SPOP,CUL1,AMFR,SUPT3H,SH3RF1,ENC1,APC,APEH,BIRC5,COPS3,TRIB3,EIF3F,BECN1,CDC23,SERPINB7,MBTPS1,ADAM19,AUP1,ADAM21,ADAM15,ADAM9,RIPK2,SEC11C,BCL2L1,TNFRSF10B,BLMH,GGH,SQSTM1,BTRC,FOXK1,NUDT16,CASP7,CASP8,CAV1,CCNF,USP14,MTA1,DPP9,HGS,CD44,CDC25A,CDC27,CDH1,AURKB,SOCS6,KLF4,TRIP12,RPL23,LONP1,TMEM259,FBXO7,BACE2,PSMF1,ADAMTS1,ANAPC15,CPD,CPM,WFDC3,CSNK1E,CSNK…
GO: Biological Process	GO:2001233	regulation of apoptotic signaling pathway	0.01323	96	461	0.208243	ACVR1,SPOP,SH3RF1,YBX3,ATF3,BECN1,PEA15,HYAL2,URI1,HRK,BCL2,BCL2L1,BCL2L2,TNFRSF10B,NRP1,BMI1,BNIP3,VNN1,BUB1,PTTG1IP,CASP8,CAV1,CREB3L1,CD44,NOG,EEF1E1,G0S2,HIGD1A,CSNK2A1,CSNK2A2,CYLD,NOC2L,ANKRD2,FAM162A,PDCD7,TRAP1,CTTN,ENO1,TNFRSF12A,HYOU1,ING5,COA8,STYXL1,ACSL5,ZMYND11,WWOX,HSPH1,GCLC,PDIA3,GSK3B,FBH1,HTT,HDAC1,DNAJA1,ING2,INHBA,ITGAV,LTBR,MAZ,MYC,NF1,NKX3-1,OPA1,P4HB,SERPINE1,NLE1,MAP2K5,M…
GO: Biological Process	GO:0009161	ribonucleoside monophosphate metabolic process	0.01323	18	53	0.339623	AK2,APRT,CASK,ATIC,CAD,PAICS,MPP6,CMPK1,GART,HPRT1,NT5E,PFAS,PRPS2,RFK,LHPP,UCK2,UMPS,UPP1
GO: Biological Process	GO:0019318	hexose metabolic process	0.01323	62	273	0.227106	ADRA1B,ALDH1A1,ALDOA,AKR1B1,ATF3,BPGM,FOXK1,COX11,H6PD,CRY1,PPP1R3G,DDB1,GNPDA1,SLC25A13,ENO1,CHST15,FAM3C,LCMT1,MTOR,FUCA2,FUT4,GALK2,SERP1,GFPT1,B4GALT1,DGAT2,SDS,GOT2,GPI,GRB10,GSK3B,FAM3A,HK2,IGFBP4,FOXK2,INSR,IRS1,LDHA,LEPR,MYC,NFE2L1,HECTD4,PDHA1,PDK1,PFKFB2,PFKFB3,PFKFB4,PFKL,PGAM1,PGK1,PMM2,PPARA,PPP1CB,PPP1R3B,SUPT20H,RUBCNL,SELENOS,POFUT2,MLYCD,POFUT1,SLC35A2,MIDN
GO: Biological Process	GO:1903008	organelle disassembly	0.01336	31	113	0.274336	DENR,FUNDC2,BECN1,GBF1,BNIP3,BNIP3L,SQSTM1,FBXO7,CSNK2A2,WIPI2,EIF2D,CTTN,ATG7,GBA,GOLGA2,CDC37,HTT,HK2,MCTS1,MTIF2,TOMM7,MUL1,ATG2B,ZFAND1,FBXW7,PARL,SREBF2,ATG2A,TSC2,VDAC1,FZD5
GO: Biological Process	GO:0006888	endoplasmic reticulum to Golgi vesicle-mediated transport	0.0136	52	220	0.236364	AREG,USO1,GBF1,RAB29,CD59,ZW10,VAPB,COPB2,TRAPPC1,COPB1,GOSR2,SEC24C,DYNLL2,PITPNM3,CTSZ,CD55,SEC16A,TRAPPC9,DYNC1H1,PDCD6,TRAPPC12,IER3IP1,COG5,SEC23A,VTI1B,HYOU1,COPG2,ERGIC3,DCTN5,YIF1A,LMAN2,GOLGA2,TMEM115,SEC23IP,HTT,COPE,RAB43,INSIG1,NRBP1,TMED9,PROS1,SEC13,PPP6R1,SPTAN1,SPTBN2,ANKRD28,TEX261,TMED3,CREB3L2,YIPF5,LMAN2L,ERGIC1
GO: Biological Process	GO:2000209	regulation of anoikis	0.01368	11	25	0.44	TLE5,BCL2,BCL2L1,CAV1,BRMS1,MYBBP1A,PTRH2,CHEK2,ITGA5,ITGB1,PTK2
GO: Biological Process	GO:1903902	positive regulation of viral life cycle	0.01397	20	62	0.322581	VAPB,CHMP2B,DDB1,STOM,PPIH,TRIM38,PABPC1,VPS4A,HSPA8,PDE12,P4HB,CNOT7,PPIB,PPID,RAD23A,SRPK1,LARP1,TOP2B,TSG101,YTHDC2
GO: Biological Process	GO:0007164	establishment of tissue polarity	0.01397	35	133	0.263158	ABL2,AP2A1,DCHS1,PSMF1,CELSR1,PSMD6,MAGI2,DVL1,GPC6,PSMD14,EXOC5,PRICKLE2,LRP6,ROR1,PAFAH1B1,PSMA1,PSMB1,PSMC1,PSMC3,PSMC6,PSMD1,PSMD2,PSMD3,PSMD7,PSMD11,PSMD12,MKS1,RAC1,RYK,DAAM1,PSME4,TIAM1,WNT7B,FZD5,VANGL1
GO: Biological Process	GO:0065002	intracellular protein transmembrane transport	0.01397	17	49	0.346939	TIMM23,BCR,LONP2,TOMM40,SEC61B,SEC63,GRPEL2,HSPA5,HSPD1,TIMM21,PEX6,PEX12,SEC61A1,TOMM7,PEX5,GRPEL1,SEC62
GO: Biological Process	GO:0042790	nucleolar large rRNA transcription by RNA polymerase I	0.01397	9	18	0.5	NOL11,MACROH2A1,MTOR,PWP1,NCL,MACROH2A2,SMARCA4,TCOF1,IPPK
GO: Biological Process	GO:0042795	snRNA transcription by RNA polymerase II	0.014	22	71	0.309859	INTS2,CCNT1,CDK9,INTS1,GTF2F2,NABP2,POLR2B,POLR2C,POLR2D,POU2F1,INTS11,ICE2,INTS8,ELL2,INTS13,SNAPC1,SNAPC3,TAF5,TAF13,ICE1,NABP1,ZNF143
GO: Biological Process	GO:0070646	protein modification by small protein removal	0.01414	67	301	0.222591	ACTB,MBD6,BAP1,USP31,SUPT3H,APC,COPS3,EIF3F,BECN1,FOXK1,USP14,HGS,CDC25A,PSMF1,CYLD,PSMD6,USP15,TANK,USP43,PSMD14,TNIP1,USP42,USP39,UIMC1,INO80C,GATA3,USP38,USP32,ADRM1,TADA2B,FOXK2,SMAD4,FOXO4,MYC,USP53,PSMA1,PSMB1,PSMC1,PSMC3,PSMC6,PSMD1,PSMD2,PSMD3,PSMD7,PSMD11,PSMD12,RNF128,RAD23A,ASXL2,ACTR5,RPS27A,YOD1,MBD5,PSME4,USP22,TGFBR1,ASXL1,TRAF2,TRAF3,OTUD1,UBC,UBE2D1,UCHL1,UCHL3,UFD1,YY1,STAM
GO: Biological Process	GO:0071824	protein-DNA complex subunit organization	0.01415	79	367	0.215259	CHAF1B,H4C9,CDC45,H3C6,SMARCA5,H2BC11,CCT6A,AURKB,CENPA,CENPE,GTF3C3,RPL23,MACROH2A1,DDB1,DKC1,MED6,CHAF1A,GMNN,TRAPPC12,CENPW,CCT7,CCT4,GTF2F2,GTF2H1,GTF2H3,H2BC5,HMGA1,HNRNPA1,HNRNPC,HNRNPU,SHPRH,H2BC12,HSP90AA1,HSP90AB1,DCP2,MCM2,MCM3,MAP3K4,MNAT1,SETD2,MYC,NPM1,POLE3,UBN1,GAR1,MAP2K7,PSMC3,PSMC6,CENPU,RFC1,WRAP53,CENPQ,RPA2,RPS27A,NOP10,MACROH2A2,NHP2,CCT5,SMARCA4,SMARCC1,SMARCD1,CAND1,CENPN,…
GO: Biological Process	GO:0070925	organelle assembly	0.0145	177	934	0.189507	BIRC5,CDC14B,BECN1,MYOM1,C1QBP,RAB29,LIMD1,ATP6V0D1,HGS,NEURL1,EVI5L,AURKB,CENPA,CENPE,RCC1,LMOD1,NOCT,SCLT1,ONECUT2,CHMP2B,TBC1D10B,GORASP2,CSNK1E,SIPA1L1,IQCB1,DYNLL2,CEP135,SMCR8,ULK2,WIPI2,CCDC69,CYLD,EMC6,TCTN3,TRAF3IP1,TBC1D5,ASAP1,KIAA0753,G3BP2,DYNC1H1,E2F4,MRPS7,RAB34,TRAPPC12,MRPS2,SBDS,CEP83,MRTO4,EIF2A,CENPW,TMEM216,CNTROB,TBC1D16,TUBB4B,RPF2,NIP7,ATG7,SPAG5,EXOC5,ANKRD1,STYXL1,PLK4,P…
GO: Biological Process	GO:0001701	in utero embryonic development	0.01475	105	514	0.20428	ACVR1,ADCY9,KIDINS220,MIB1,AMD1,EPB41L5,YBX3,COPS3,BCL2L1,BMI1,BRCA2,ZPR1,BYSL,CASP8,RUNX1,CDH1,NOG,SLIT2,MED21,EIF4E2,C1orf43,CIR1,SEC24C,CTR9,INTS1,STMN3,HBEGF,DUSP3,SBDS,ENO1,COQ7,PEMT,ZBTB18,RTCB,GINS4,SF3B6,PRICKLE2,PLK4,GABPA,PLAC1,NCKAP1,GATA3,PRPF19,GNA12,GPI,PRMT1,RIC8A,CCN1,RBPJ,ITGAV,ITGB1,LIG4,TM4SF1,SMAD4,MAFG,MGAT1,SETD2,ANKRD11,MXI1,NOTCH2,YBX1,OCRL,NLE1,EPN1,SLC39A3,EGLN1,WDR74,GA…
GO: Biological Process	GO:0016556	mRNA modification	0.01476	12	29	0.413793	TRMT61A,VIRMA,RAMAC,DKC1,TRMT6,DNAJB11,HNRNPC,METTL16,PUS7,TRMT10C,CMTR2,METTL3
GO: Biological Process	GO:0016236	macroautophagy	0.01546	69	313	0.220447	ATP6V1E2,BECN1,ATP6V0C,ATP6V0A1,RIPK2,BNIP3,BNIP3L,SQSTM1,ATP6V0D1,HGS,RRAGD,ATP6V1G1,CHMP2B,CSNK2A1,CSNK2A2,DYNLL2,POLDIP2,SMCR8,ULK2,CTSV,WIPI2,EMC6,TBC1D5,HSPB8,TOMM40,PRKAG2,VTI1B,ATG7,LAMTOR5,MTOR,VPS4A,GBA,CDC37,HTT,SCOC,ATG101,PGAM5,LAMP1,MTM1,NPC1,PAFAH1B2,PIK3C2A,TOMM7,PRKAA2,FYCO1,QSOX1,RAB5A,VPS37C,ATG16L1,ATG2B,EIF2AK4,YOD1,VPS37A,RUBCNL,MFN1,ATG2A,NSFL1C,UBXN6,LARP1,MTMR14,TSC2,TSG10…
GO: Biological Process	GO:0031398	positive regulation of protein ubiquitination	0.01576	34	129	0.263566	ARRDC3,CDC14B,TRIB3,RIPK2,BMI1,PTTG1IP,CAV1,MTA1,DCUN1D3,CDK9,CRY1,CTR9,PDCD6,ARRDC4,NHLRC1,DCUN1D5,GOLGA2,MASTL,HSPA5,NPM1,NDFIP2,FBXW7,RPS2,CHFR,PAXIP1,KDM2A,MYCBP2,NDFIP1,HSPBP1,UBE2D1,UBE3A,WFS1,AIMP2,PELI1
GO: Biological Process	GO:0036294	cellular response to decreased oxygen levels	0.01589	53	227	0.23348	BCL2,BNIP3,BNIP3L,CA9,LIMD1,PSMF1,HIGD1A,PSMD6,FAM162A,CPEB2,NAMPT,CHCHD2,PSMD14,ENO1,TBL2,NDRG1,ANGPT4,HYOU1,MTOR,ANKRD1,AJUBA,RBPJ,IRAK1,HIPK2,MYC,NKX3-1,OPA1,P4HB,PDK1,PGK1,ERO1A,EGLN1,PSMA1,PSMB1,PSMC1,PSMC3,PSMC6,PSMD1,PSMD2,PSMD3,PSMD7,PSMD11,PSMD12,RPS27A,SLC8A1,PSME4,SUV39H1,ELOC,TERT,DDAH1,UBC,VLDLR,FMN2
GO: Biological Process	GO:0019471	4-hydroxyproline metabolic process	0.01606	8	15	0.533333	P4HA2,PRDX4,GOT2,P4HA1,P4HB,ERO1A,EGLN1,HOGA1
GO: Biological Process	GO:0046165	alcohol biosynthetic process	0.01606	44	180	0.244444	AKR1B1,GPAM,MBTPS1,MOXD1,NUS1,CYP51A1,DHCR7,DHCR24,PLCE1,FASN,FDFT1,FDPS,FGF1,FGF2,EBP,IP6K3,GBA,ERLIN2,HMGCR,HMGCS1,IDI1,IMPA1,INSIG1,KPNB1,LSS,MVD,MVK,NFKB1,P2RY6,PCBD1,PLCB4,PRKAA2,PTS,QDPR,RAN,MSMO1,SCD,ITPKC,SCAP,SOD1,SQLE,SREBF2,IPPK,CNBP
GO: Biological Process	GO:0000960	regulation of mitochondrial RNA catabolic process	0.01606	4	4	1	LRPPRC,PNPT1,SUPV3L1,SLIRP
GO: Biological Process	GO:0003383	apical constriction	0.01606	4	4	1	EPB41L5,ROCK1,PARD3,FRMD6
GO: Biological Process	GO:1901990	regulation of mitotic cell cycle phase transition	0.01606	97	470	0.206383	CDC45,HECW2,MAD1L1,CUL1,APC,BIRC5,CDC14B,CDC23,CCND1,BCL2,NAE1,BUB1,BTRC,CCNE1,CCNG1,ZW10,CDC25A,CDC27,DCUN1D3,AURKB,CDK6,CDKN2A,CDKN2B,CENPE,FOXN3,KLF4,FBXO7,PSMF1,ADAMTS1,ANAPC15,CSNK1E,CEP135,DDB1,PSMD6,DYNC1H1,ARID3A,E2F4,EIF4G1,HASPIN,PSMD14,TUBB4B,LCMT1,CARM1,DTL,PDPN,MTBP,PLK4,PLK2,NEK6,VPS4A,SDCCAG8,PPP1R9B,CHEK2,PRMT1,HSP90AA1,FOXO4,BRD7,PAFAH1B1,CNOT7,PLRG1,DONSON,CEP41,PRKDC,HAUS6,PSMA…
GO: Biological Process	GO:0000387	spliceosomal snRNP assembly	0.01606	18	54	0.333333	SART1,PRPF3,CLNS1A,GEMIN5,AAR2,GEMIN4,PRPF19,STRAP,DDX20,SMN1,SNRPB,SNRPC,SNRPD1,SNRPD2,SNRPF,SNRPG,PRPF6,COIL
GO: Biological Process	GO:0035384	thioester biosynthetic process	0.01606	18	54	0.333333	ACAT1,PDP2,ELOVL3,DLD,HSD17B12,ACSL1,ACSL3,ACSL4,FASN,ACSL5,GCDH,GSTZ1,PDHA1,PDK1,PDP1,ELOVL2,SCD,MLYCD
GO: Biological Process	GO:0071616	acyl-CoA biosynthetic process	0.01606	18	54	0.333333	ACAT1,PDP2,ELOVL3,DLD,HSD17B12,ACSL1,ACSL3,ACSL4,FASN,ACSL5,GCDH,GSTZ1,PDHA1,PDK1,PDP1,ELOVL2,SCD,MLYCD
GO: Biological Process	GO:0000209	protein polyubiquitination	0.01649	69	314	0.219745	HECW2,FBXO32,CUL1,AMFR,CDC23,BCL2,BLMH,BTRC,CCNF,CDC27,TRIP12,FBXO7,PSMF1,UBE3C,RNF144B,WSB1,RNF144A,PSMD6,AREL1,FBXO22,FBXO10,RLIM,PSMD14,HERC5,NHLRC1,ARIH2,TRIM38,FBXW9,DTL,PRPF19,WWP1,TRIM6,SHPRH,NFE2L1,RNF26,MARCHF5,PSMA1,PSMB1,PSMC1,PSMC3,PSMC6,PSMD1,PSMD2,PSMD3,PSMD7,PSMD11,PSMD12,UBE2W,FBXW7,RPS27A,RNF126,TRIM32,CHFR,PSME4,TRIM2,NEDD4L,THOP1,TRAF2,TTC3,UBC,UBE2D1,UBE2E1,UBE2E2,UBE3A,ANAPC1…
GO: Biological Process	GO:0009301	snRNA transcription	0.01656	22	72	0.305556	INTS2,CCNT1,CDK9,INTS1,GTF2F2,NABP2,POLR2B,POLR2C,POLR2D,POU2F1,INTS11,ICE2,INTS8,ELL2,INTS13,SNAPC1,SNAPC3,TAF5,TAF13,ICE1,NABP1,ZNF143
GO: Biological Process	GO:0009790	embryo development	0.0168	231	1262	0.183043	ABL2,HIPK1,ACVR1,ADCY9,KIDINS220,MIB1,AMD1,SHROOM3,SMARCA5,EPB41L5,BIRC5,YBX3,COPS3,DCHS1,BCL2L1,BCR,NRP1,BMI1,BRCA2,ZPR1,BYSL,MBD2,CASP8,RUNX1,CDH1,NOLC1,NOG,KLF4,TRIP12,SLIT2,CKS2,MED21,NOCT,EIF4E2,COL8A1,COL11A1,COL12A1,MTHFD1L,C1orf43,CIR1,FOXP4,CELSR1,TENM4,SEC24C,LRIG1,CTR9,HS2ST1,TRAF3IP1,INTS1,STMN3,RBM19,DLD,PDCD6,HBEGF,DUSP3,DVL1,ECE1,ARFRP1,SBDS,ATP6AP2,EPHA2,ENG,ENO1,COQ7,EPHB2,SPRY2,…
GO: Biological Process	GO:0000070	mitotic sister chromatid segregation	0.01698	40	160	0.25	SEH1L,HECW2,MAD1L1,APC,BIRC5,BECN1,CDC23,BUB1,ZW10,CDC27,AURKB,CENPE,BOD1,ANAPC15,MACROH2A1,CHMP2B,HASPIN,TACC3,LCMT1,AKAP8L,SPAG5,NEK6,VPS4A,KIF2C,TENT4A,HNRNPU,INCENP,KPNB1,RAN,CDCA5,SMC5,CENPK,RRS1,NCAPD3,TERF1,NCAPH,ANAPC1,NSMCE2,KIF4A,CDT1
GO: Biological Process	GO:0048255	mRNA stabilization	0.01722	17	50	0.34	YBX3,RBM24,MAPKAPK2,NOCT,ELAVL1,PABPC1,IGF2BP1,MTOR,TENT4A,HNRNPC,HNRNPU,YBX1,PTBP1,TENT4B,LARP1,DICER1,TARDBP
GO: Biological Process	GO:1901293	nucleoside phosphate biosynthetic process	0.01726	89	426	0.20892	ACAT1,ADCY6,ADCY9,ADORA2B,PDP2,AK2,ALDOA,GPAM,APRT,GADD45GIP1,CASK,ATIC,ATP5F1B,ATP5F1C,AFG1L,ATP5PB,ATP5PF,CDS2,BCL2L1,SUCLG1,CAD,PAPSS2,TAMM41,COX7A2L,CDS1,COX6C,COX15,ELOVL3,CTPS1,DLD,SLC26A2,NAMPT,SLC25A13,HSD17B12,ENO1,COQ7,ACSL1,ACSL3,ACSL4,FASN,PRKAG2,PAICS,MPP6,ACSL5,CMPK1,GART,GCDH,GSTZ1,ATPSCKMT,HPRT1,KARS1,ME1,PANK1,MYC,NDUFA8,NDUFA10,NDUFAB1,NDUFB6,NDUFB9,NDUFS2,NDUFV1,NDUFS4,NME1,PNP…
GO: Biological Process	GO:1903322	positive regulation of protein modification by small protein conjugation or removal	0.01726	38	150	0.253333	ARRDC3,CDC14B,TRIB3,RIPK2,BMI1,PTTG1IP,CAV1,MTA1,DCUN1D3,CDK9,CRY1,CTR9,GNL3,TANK,PDCD6,ARRDC4,NHLRC1,TNIP1,DCUN1D5,GOLGA2,MASTL,HSPA5,NPM1,NDFIP2,MUL1,FBXW7,RPS2,CHFR,PAXIP1,KDM2A,MYCBP2,NDFIP1,HSPBP1,UBE2D1,UBE3A,WFS1,AIMP2,PELI1
GO: Biological Process	GO:0019827	stem cell population maintenance	0.01726	45	186	0.241935	MED30,APC,BCL9,BRAF,CDH2,NOG,KLF4,MED21,MED7,CTR9,SETD1A,MED24,GNL3,MED6,ELAVL1,FANCD2,FGF2,IGF2BP1,SIX2,MMP24,KDM2B,SAV1,RBPJ,LIG4,SMAD4,NOTCH2,POLR2B,POLR2C,POLR2D,RAF1,MCPH1,ZNF322,RIF1,ZHX2,MED28,SMARCA4,CNOT1,KDM3A,STAT3,TEAD4,DICER1,METTL3,TRIM8,LBH,SALL4
GO: Biological Process	GO:0061418	regulation of transcription from RNA polymerase II promoter in response to hypoxia	0.01762	23	77	0.298701	CA9,LIMD1,PSMF1,HIGD1A,PSMD6,PSMD14,RBPJ,EGLN1,PSMA1,PSMB1,PSMC1,PSMC3,PSMC6,PSMD1,PSMD2,PSMD3,PSMD7,PSMD11,PSMD12,RPS27A,PSME4,ELOC,UBC
GO: Biological Process	GO:0006353	DNA-templated transcription, termination	0.01762	23	77	0.298701	SCAF4,TTF2,POLR1A,ZNF473,POLR1C,CSTF2,POLR1B,PAPOLA,NUDT21,GTF2H1,GTF2H3,MAZ,MNAT1,SSU72,CPSF2,TAF1D,SMN1,SNRPB,SNRPF,SNRPG,CSTF2T,TTF1,FIP1L1
GO: Biological Process	GO:0016055	Wnt signaling pathway	0.01762	110	546	0.201465	ABL2,AP2A1,TLE5,CUL1,APC,JRK,ATP6V0C,AXL,CCND1,BCL9,MBD2,BTRC,LIMD1,CAV1,RUNX1,CCNE1,CD44,CDH1,CDH2,NOG,BCL7B,KLF4,PSMF1,TSKU,CELSR1,CTR9,CSNK1E,CSNK1G3,CSNK2A1,CSNK2A2,CYLD,DDB1,PSMD6,MAGI2,DVL1,GPC6,ATP6AP2,EMD,PSMD14,FGF2,RNF138,PRICKLE2,NLK,AGO2,WWOX,GATA3,RUVBL2,GNAO1,GRB10,RAPGEF1,GSK3B,HDAC1,HIC1,IGFBP4,RBPJ,ITGA3,LRP6,MET,BRD7,MYC,NFKB1,ROR1,PDE6A,CDK14,NLE1,PPP3CB,PRKAA2,PSMA1,PSMB1,PSMC…
GO: Biological Process	GO:0050792	regulation of viral process	0.01806	51	218	0.233945	BCL2,CCNT1,CDK9,VAPB,CHD1,NELFB,CHMP2B,RSAD2,TRIM14,DDB1,STOM,TNIP1,PPIH,TRIM38,PABPC1,LAMP3,VPS4A,GTF2F2,HDAC1,TRIM6,HSPA8,IGF2R,CXCL8,JUN,LTF,PDE12,P4HB,CNOT7,POLR2B,POLR2C,POLR2D,PPIB,PPID,PSMC3,PTX3,NECTIN2,RAD23A,EIF2AK4,SNW1,TRIM32,SMARCA4,RRP1B,SRPK1,LARP1,DICER1,TARDBP,TOP2B,TSG101,YTHDC2,TRIM8,TRIM56
GO: Biological Process	GO:0010569	regulation of double-strand break repair via homologous recombination	0.01814	16	46	0.347826	FANCB,RAD51AP1,FUS,POLQ,FBH1,SETD2,PPP4R2,SHLD2,PARPBP,WRAP53,RIF1,RPA2,KLHL15,FIGNL1,SMCHD1,SHLD3
GO: Biological Process	GO:0042326	negative regulation of phosphorylation	0.01861	106	524	0.20229	ACTB,LEMD2,APC,TRIB3,ATF3,EIF3A,HYAL2,CAV1,CDKN2A,CDKN2B,NOG,KLF4,SLIT2,CACTIN,FBXO7,COX11,MACROH2A1,CSK,SMCR8,CYLD,TRAF3IP1,DUSP3,DUSP4,DUSP5,DUSP6,DVL1,EIF4G1,ENG,EPHB2,SPRY2,TNIP1,DTNBP1,FKTN,PRKAG2,SEMA4D,CHORDC1,AKT1S1,MTOR,RTRAF,CDK5RAP1,ZMYND11,HSPH1,GBA,STK39,GRB10,RAPGEF1,GSK3B,PWP1,STRAP,UBASH3B,AJUBA,HMGCR,HNRNPU,DNAJA1,HSPA4,DUSP19,IGF1R,INHBA,INSR,JUN,LRP6,SMAD4,SPRED2,MET,MLLT1,MYC,…
GO: Biological Process	GO:0051303	establishment of chromosome localization	0.01861	24	82	0.292683	SEH1L,MAD1L1,BIRC5,BECN1,CDC23,BRCA2,ZW10,CENPE,BOD1,CHMP2B,DYNC1H1,TRAPPC12,SPAG5,VPS4A,GEM,KIF2C,HNRNPU,KPNB1,CENPQ,CDCA5,RRS1,TERF1,FMN2,CDT1
GO: Biological Process	GO:0031145	anaphase-promoting complex-dependent catabolic process	0.01861	24	82	0.292683	CDC23,CDC27,AURKB,PSMF1,ANAPC15,PSMD6,PSMD14,PSMA1,PSMB1,PSMC1,PSMC3,PSMC6,PSMD1,PSMD2,PSMD3,PSMD7,PSMD11,PSMD12,RPS27A,PSME4,UBC,UBE2D1,UBE2E1,ANAPC1
GO: Biological Process	GO:0060968	regulation of gene silencing	0.01877	40	161	0.248447	SEH1L,H4C9,CDC45,H3C6,XPO5,MIER1,LIMD1,MACROH2A1,NUP155,NUP93,NUP58,POM121,NUP153,EIF4G1,ELAVL1,POM121C,AGO2,AJUBA,HMGA1,NUP54,ATAD2,NFKB1,NUP88,NUP98,NUP43,NUP37,POLR2B,POLR2C,POLR2D,PPARG,SEC13,NUP35,NDC1,NUP133,STAT3,NUP205,TERT,NUP107,NUP214,FXR1
GO: Biological Process	GO:0051348	negative regulation of transferase activity	0.01898	69	316	0.218354	ACTB,APC,TRIB3,HYAL2,CAV1,CDKN2A,CDKN2B,RPL23,FBXO7,COX11,MACROH2A1,CSK,SMCR8,DUSP3,DUSP4,DUSP5,DUSP6,DVL1,ENG,EPHB2,SPRY2,ERCC4,DTNBP1,PRKAG2,CHORDC1,AKT1S1,RTRAF,CDK5RAP1,GBA,GSK3B,UBASH3B,AJUBA,HMGCR,HNRNPU,DNAJA1,DUSP19,IGF1R,JUN,LIMK1,LRP6,SPRED2,MLLT1,NF1,NPM1,PPARG,PPP2R5A,PRKAR1B,PRKAR2A,PRKCA,PKN1,DNAJC3,DUS2,PTPRJ,SPRED1,RPL5,RPL11,SMPD1,TAF7,TERF1,DUSP16,SETD7,TSC2,TSG101,UCHL1,SMYD3,Y…
GO: Biological Process	GO:0016197	endosomal transport	0.01911	55	240	0.229167	DENND1A,SNX4,GBF1,BCL2L1,SQSTM1,VPS51,RAB29,AP3D1,SPAG9,HGS,LRBA,AP1S1,GOSR2,CHMP2B,TBC1D10B,TBC1D5,SNX17,AP5Z1,ARFRP1,VPS26C,UBAP1,ANKRD27,SNX9,VTI1B,RAB6B,DENND2A,VPS4A,ENTR1,WASHC2A,HTT,MICALL1,RAB8A,CCDC22,SNX8,PHETA1,TMED9,VPS37C,VPS53,RPS27A,EHD4,SLC66A2,VPS37A,RNF126,SNX2,TINAGL1,SURF4,DENND5A,UBXN6,TSG101,STX12,UBC,NDRG4,MVB12B,WASHC2C,STAM
GO: Biological Process	GO:2000772	regulation of cellular senescence	0.01952	18	55	0.327273	ARG2,CDK6,CDKN2A,EEF1E1,RSL1D1,NAMPT,PLK2,NEK6,HMGA1,ING2,KRAS,PNPT1,PRKDC,RBL1,NEK4,SUV39H1,TERT,ICMT
GO: Biological Process	GO:0006260	DNA replication	0.01952	64	289	0.221453	CHAF1B,ESCO1,CDC45,ATF1,BRCA2,ZPR1,CCNE1,EXO1,CDK9,WIZ,PCLAF,TOP1MT,CHAF1A,GMNN,FHIT,ATG7,RNASEH2A,DTL,ING5,GINS4,POLQ,MGME1,DTD1,MCM8,FBH1,BAZ1A,CHEK2,HMGA1,HRAS,JUN,LIG4,MCM2,MCM3,MET,NFIC,NFIX,NPM1,NUP98,POLE3,ETAA1,BOD1L1,DONSON,POLG,PRIM2,TIPIN,RAC1,RFC1,RFC3,RPA2,FBXW7,MCM10,S100A11,STOML2,KIN,NCOA6,SSBP1,TERF1,TOP1,GTPBP4,TTF1,WRN,TWNK,CDT1,MMS22L
GO: Biological Process	GO:0006623	protein targeting to vacuole	0.01952	14	38	0.368421	AP3D1,SCARB2,HGS,GOSR2,VTI1B,LARS1,AP3M1,VPS4A,HSPA8,M6PR,VPS37C,VPS37A,MON1B,SNX16
GO: Biological Process	GO:0033119	negative regulation of RNA splicing	0.01952	12	30	0.4	C1QBP,SAP18,RNPS1,RBMX,U2AF2,HNRNPL,NPM1,RBM42,PTBP1,RPS13,RPS26,SRSF4
GO: Biological Process	GO:0198738	cell-cell signaling by wnt	0.01952	110	548	0.20073	ABL2,AP2A1,TLE5,CUL1,APC,JRK,ATP6V0C,AXL,CCND1,BCL9,MBD2,BTRC,LIMD1,CAV1,RUNX1,CCNE1,CD44,CDH1,CDH2,NOG,BCL7B,KLF4,PSMF1,TSKU,CELSR1,CTR9,CSNK1E,CSNK1G3,CSNK2A1,CSNK2A2,CYLD,DDB1,PSMD6,MAGI2,DVL1,GPC6,ATP6AP2,EMD,PSMD14,FGF2,RNF138,PRICKLE2,NLK,AGO2,WWOX,GATA3,RUVBL2,GNAO1,GRB10,RAPGEF1,GSK3B,HDAC1,HIC1,IGFBP4,RBPJ,ITGA3,LRP6,MET,BRD7,MYC,NFKB1,ROR1,PDE6A,CDK14,NLE1,PPP3CB,PRKAA2,PSMA1,PSMB1,PSMC…
GO: Biological Process	GO:0008033	tRNA processing	0.01952	34	131	0.259542	AARS2,ELP1,USP14,TRMT61A,PTCD1,CSTF2,DDX1,POP7,RTCB,TRMT6,RTRAF,CDK5RAP1,RPP40,MOCS3,POP1,METTL2A,TRMT10A,KARS1,TYW3,PUS7,NSUN2,DUS2,TRMT10C,ELP2,TRMT1,THUMPD1,SEPHS2,THADA,SSB,DUS1L,DPH3,THUMPD2,ADAT1,TRMT1L
GO: Biological Process	GO:1901987	regulation of cell cycle phase transition	0.01969	103	508	0.202756	CDC45,HECW2,MAD1L1,CUL1,APC,BIRC5,CDC14B,CDC23,CCND1,BCL2,NAE1,BUB1,BTRC,CCNE1,CCNG1,ZW10,CDC25A,CDC27,DCUN1D3,AURKB,CDK6,CDKN2A,CDKN2B,CENPE,FOXN3,KLF4,FBXO7,PSMF1,ADAMTS1,ANAPC15,MACROH2A1,CSNK1E,CEP135,DDB1,PSMD6,DYNC1H1,ARID3A,E2F4,EIF4G1,HASPIN,PSMD14,TUBB4B,LCMT1,CARM1,DTL,PDPN,MTBP,PLK4,UIMC1,PLK2,NEK6,VPS4A,SDCCAG8,PPP1R9B,CHEK2,PRMT1,HSP90AA1,FOXO4,BRD7,NPM1,PAFAH1B1,CNOT7,PLRG1,DONSON,C…
GO: Biological Process	GO:0018279	protein N-linked glycosylation via asparagine	0.01969	13	34	0.382353	OSTC,DDOST,MAGT1,UBE2J1,STT3A,MGAT1,MGAT5,STT3B,ALG5,RPN1,RPN2,UGGT1,TUSC3
GO: Biological Process	GO:0016570	histone modification	0.01985	100	491	0.203666	KDM5C,BAP1,SUPT3H,EP400,APBB1,MIER1,BMI1,BRCA2,MTA1,AURKB,CDK9,TRIP12,CDYL,BRMS1,MACROH2A1,ATF2,CTR9,HDAC9,EPC2,SETD1A,JADE3,NOC2L,DDB1,MED24,USP15,KMT5B,HASPIN,PRMT3,ELK4,FBL,SETD3,CARM1,ATG7,ING5,AKAP8L,DOT1L,UIMC1,KDM5B,ZNF274,GATA3,KDM3B,RUVBL2,KDM2B,PWP1,BAZ1A,HDAC1,HLCS,PRMT1,MSL1,TADA2B,ING2,JARID2,TET3,SMAD4,NTMT1,SETD2,BRD7,POLE3,PHB,PADI1,PRKAA2,PRKCA,PKN1,KDM5A,RBBP5,WDR70,TBL1XR1,PRMT…
GO: Biological Process	GO:0051099	positive regulation of binding	0.02005	50	214	0.233645	ABL2,HIPK1,AMFR,EPB41L5,TRIB3,EIF3D,RIPK2,NRP1,ARHGEF7,MBD2,TNFSF18,CAV1,CDK9,KLF4,RAPGEF2,GMNN,NMD3,EIF2B1,EIF4G1,ENO1,EPB41,PLK2,GATA3,GSK3B,HFE,TRIM6,HNRNPL,HSPA4,HSP90AB1,MEF2C,MET,HIPK2,MYC,NME1,PPARG,RAN,RFNG,RPL11,SMARCA4,CDCA5,STK3,DPH3,UFL1,TERT,TGFB2,TIAM1,TRAF2,TXN,NIBAN2,CDT1
GO: Biological Process	GO:0006352	DNA-templated transcription, initiation	0.02031	58	257	0.225681	H4C9,SMARCA5,MED30,CCND1,CCNC,CDK8,CDK9,GTF3C3,MED7,MED20,POLR1A,POLR1C,CCN2,MED24,MED13,NR1D2,MED6,MED31,POLR1B,GTF2F2,GTF2H1,GTF2H3,RBPJ,JUN,MAZ,NR3C2,MNAT1,MYC,NOTCH2,TAF1D,NRBP1,POLR2B,POLR2C,POLR2D,POLRMT,PPARA,PPARG,PSMC3,PSMC6,MED8,SNW1,PAXIP1,SMARCA4,NCOA6,CAND1,TFB2M,TAF2,TAF4B,TAF5,TAF7,TAF13,TEAD4,TTF1,NR1H2,ZNF45,POLR3H,CTNNBIP1,FOSL1
GO: Biological Process	GO:2000042	negative regulation of double-strand break repair via homologous recombination	0.02048	9	19	0.473684	FANCB,POLQ,FBH1,SHLD2,PARPBP,RIF1,KLHL15,SMCHD1,SHLD3
GO: Biological Process	GO:0044839	cell cycle G2/M phase transition	0.02079	62	279	0.222222	CUL1,BIRC5,CDC14B,CCND1,NAE1,BTRC,CCNG1,CDC25A,AURKB,CDKN2B,FOXN3,PSMF1,MACROH2A1,CSNK1E,CEP135,PSMD6,DYNC1H1,PSMD14,ENSA,TUBB4B,PPME1,LCMT1,DTL,AKAP8L,PLK4,UIMC1,VPS4A,SDCCAG8,CHEK2,MASTL,AJUBA,HSP90AA1,FOXO4,MNAT1,NPM1,PAFAH1B1,CDK14,DONSON,PPP1CB,PPP2R2A,CEP41,HAUS6,PSMA1,PSMB1,PSMC1,PSMC3,PSMC6,PSMD1,PSMD2,PSMD3,PSMD7,PSMD11,PSMD12,PHLDA1,PAXIP1,CEP152,CENPJ,NEDD1,PSME4,TAF2,TPD52L1,YWHAG
GO: Biological Process	GO:0042594	response to starvation	0.02121	48	204	0.235294	SEH1L,ACAT1,GNPAT,ATF3,BECN1,HRK,BCL2,FOXK1,CAD,XPR1,RRAGD,COMT,HIGD1A,ULK2,CTSV,WIPI2,TBC1D5,FBXO22,EIF2B1,EIF2A,TBL2,MYBBP1A,ATG7,LARS1,MTOR,GBA,GCN1,FSTL1,HFE,HNRNPA1,HNRNPL,HSPA5,HSPA8,FOXK2,JUN,PIK3C2A,MIOS,PPARG,PRKAA2,BCAS3,EIF2AK4,SLC2A1,ITFG2,SREBF2,LARP1,UPP1,WRN,NPRL3
GO: Biological Process	GO:0043393	regulation of protein binding	0.02222	58	258	0.224806	ABL2,ACTB,TLE5,AMFR,EPB41L5,TRIB3,ADAM15,RIPK2,BCL2,NRP1,ARHGEF7,TNFSF18,SPAG9,CAV1,CD36,AURKB,NOG,CSNK1E,RAPGEF2,CTSZ,CYLD,DVL1,NMD3,EIF2B1,EPB41,DTNBP1,CARM1,PLK2,RUVBL2,GOLGA2,GSK3B,UBASH3B,HFE,HSPA4,HSPA5,HSP90AB1,BTBD1,MEF2C,MET,HIPK2,MYC,NKX3-1,PCBD1,PPARA,PTPRF,RAN,RFNG,ROCK1,RPL11,DZIP1,STK3,UFL1,TDG,TERT,TGFBR1,TIAM1,TRAF2,CTNNBIP1
GO: Biological Process	GO:1903573	negative regulation of response to endoplasmic reticulum stress	0.02251	16	47	0.340426	BCL2L1,CREB3L1,USP14,PDIA6,UBAC2,UBE2J1,HYOU1,HSPA5,OPA1,DNAJC3,CREBRF,YOD1,SGTA,SELENOS,PPP1R15A,WFS1
GO: Biological Process	GO:0033047	regulation of mitotic sister chromatid segregation	0.02302	22	74	0.297297	HECW2,MAD1L1,APC,BIRC5,BECN1,CDC23,BUB1,ZW10,CDC27,AURKB,CENPE,ANAPC15,MACROH2A1,TACC3,LCMT1,NEK6,HNRNPU,SMC5,TERF1,ANAPC1,NSMCE2,CDT1
GO: Biological Process	GO:1902652	secondary alcohol metabolic process	0.02371	44	184	0.23913	GPAM,MBTPS1,SCARB1,PCTP,SNX17,CYP51A1,DHCR7,DHCR24,FASN,FDFT1,FDPS,FDX1,FECH,FGF1,EBP,GBA,DGAT2,ERLIN2,HDLBP,HMGCR,HMGCS1,IDI1,INSIG1,KPNB1,LDLR,LEPR,LSS,MVD,MVK,NFE2L1,NFKB1,NPC1,PRKAA2,RAN,MSMO1,SCD,SCAP,SMPD1,SOAT1,SOD1,SQLE,SREBF2,VLDLR,CNBP
GO: Biological Process	GO:0043489	RNA stabilization	0.02385	18	56	0.321429	YBX3,RBM24,MAPKAPK2,NOCT,DKC1,ELAVL1,PABPC1,IGF2BP1,MTOR,TENT4A,HNRNPC,HNRNPU,YBX1,PTBP1,TENT4B,LARP1,DICER1,TARDBP
GO: Biological Process	GO:0000466	maturation of 5.8S rRNA from tricistronic rRNA transcript (SSU-rRNA, 5.8S rRNA, LSU-rRNA)	0.02385	10	23	0.434783	ERI1,URB1,UTP20,NPM1,ABT1,ERI3,WDR12,RRS1,BOP1,PES1
GO: Biological Process	GO:0007044	cell-substrate junction assembly	0.02445	28	103	0.271845	EPB41L5,BCL2,BCR,NRP1,ARHGEF7,MAP4K4,COL17A1,DUSP3,CTTN,DLC1,FN1,AJUBA,ITGA5,ITGAV,LAMB3,LAMC1,LAMC2,PLEC,BCAS3,PTK2,PTPRJ,RAC1,ROCK1,CLASP2,TEK,TLN1,TRIP6,PHLDB2
GO: Biological Process	GO:0006626	protein targeting to mitochondrion	0.02479	29	108	0.268519	TIMM23,BAP1,TIMM29,BNIP3L,FBXO7,CSNK2A2,TIMM8A,TIMM13,TIMM10,TIMM8B,IMMP2L,ARIH2,TOMM40,PITRM1,TOMM34,GRPEL2,HSPA4,HSP90AA1,HSPD1,TIMM21,TOMM7,MAIP1,FBXW7,PARL,GRPEL1,SREBF2,PMPCA,TOMM22,FZD5
GO: Biological Process	GO:0051983	regulation of chromosome segregation	0.02496	30	113	0.265487	HECW2,MAD1L1,APC,BIRC5,BECN1,CDC23,BUB1,ZW10,CDC27,AURKB,CENPE,ANAPC15,MACROH2A1,CSNK2A1,CSNK2A2,DYNC1H1,TACC3,LCMT1,SPAG5,NEK6,KIF2C,HNRNPU,SMC6,SFPQ,CDCA5,SMC5,TERF1,ANAPC1,NSMCE2,CDT1
GO: Biological Process	GO:0016569	covalent chromatin modification	0.02496	103	512	0.201172	KDM5C,BAP1,SUPT3H,EP400,APBB1,MIER1,BMI1,BRCA2,MBD2,MTA1,AURKB,CDK9,CHD1,TRIP12,CDYL,BRMS1,MACROH2A1,ATF2,CTR9,HDAC9,EPC2,SETD1A,JADE3,NOC2L,DDB1,MED24,USP15,KMT5B,HASPIN,PRMT3,ELK4,FBL,SETD3,CARM1,ATG7,ING5,AKAP8L,DOT1L,UIMC1,KDM5B,ZNF274,GATA3,KDM3B,RUVBL2,KDM2B,PWP1,BAZ1A,HDAC1,HLCS,PRMT1,MSL1,TADA2B,ING2,JARID2,TET3,SMAD4,MBD1,NTMT1,SETD2,BRD7,POLE3,PHB,PADI1,PRKAA2,PRKCA,PKN1,KDM5A,RBBP5,WDR…
GO: Biological Process	GO:0060218	hematopoietic stem cell differentiation	0.02533	24	84	0.285714	RUNX1,CDK6,PSMF1,SETD1A,PSMD6,PSMD14,GATA3,HSPA9,PUS7,PSMA1,PSMB1,PSMC1,PSMC3,PSMC6,PSMD1,PSMD2,PSMD3,PSMD7,PSMD11,PSMD12,PSME4,TCF3,TCF12,METTL3
GO: Biological Process	GO:0032204	regulation of telomere maintenance	0.02533	24	84	0.285714	CCT6A,AURKB,DKC1,GNL3,ERCC4,CCT7,CCT4,HNRNPA1,HNRNPC,HNRNPU,DCP2,MAP3K4,MYC,NABP2,MAP2K7,CCT5,SMG1,TENT4B,TCP1,SMG5,TERF1,YLPM1,CCT3,XRCC4
GO: Biological Process	GO:0098727	maintenance of cell number	0.02535	45	190	0.236842	MED30,APC,BCL9,BRAF,CDH2,NOG,KLF4,MED21,MED7,CTR9,SETD1A,MED24,GNL3,MED6,ELAVL1,FANCD2,FGF2,IGF2BP1,SIX2,MMP24,KDM2B,SAV1,RBPJ,LIG4,SMAD4,NOTCH2,POLR2B,POLR2C,POLR2D,RAF1,MCPH1,ZNF322,RIF1,ZHX2,MED28,SMARCA4,CNOT1,KDM3A,STAT3,TEAD4,DICER1,METTL3,TRIM8,LBH,SALL4
GO: Biological Process	GO:0072331	signal transduction by p53 class mediator	0.02535	61	276	0.221014	HIPK1,BCL2,BRCA2,PTTG1IP,CD44,EXO1,AURKB,RPL23,EEF1E1,CSNK2A1,CSNK2A2,NOC2L,ANKRD2,ARID3A,E2F4,NDRG1,RPF2,PRKAG2,FHIT,CARM1,MYBBP1A,ING5,ANKRD1,PLK2,WWOX,JMY,CHEK2,HDAC1,HIC1,HINT1,PRMT1,ING2,SPRED2,HIPK2,BRD7,NPM1,CNOT7,PRKAA2,RBL2,RFC3,PRMT6,SPRED1,RPA2,RPL5,RPL11,SNW1,PAXIP1,CNOT1,SP100,PERP,RRS1,BOP1,TAF2,TAF4B,TAF5,TAF7,TAF13,TFDP1,AEN,WRN,BRPF1
GO: Biological Process	GO:0045936	negative regulation of phosphate metabolic process	0.0256	126	646	0.195046	ACTB,ELFN2,LEMD2,APC,TRIB3,ATF3,EIF3A,HYAL2,URI1,CAV1,CDKN2A,CDKN2B,NOG,KLF4,SLIT2,BOD1,CACTIN,FBXO7,COX11,MACROH2A1,CSK,SMCR8,CYLD,TRAF3IP1,DUSP3,DUSP4,DUSP5,DUSP6,DVL1,PPP1R14B,EIF4G1,MPHOSPH10,ENG,ENSA,EPHB2,SPRY2,TNIP1,DTNBP1,FKTN,PPME1,PRKAG2,SEMA4D,CHORDC1,AKT1S1,MTOR,RTRAF,CDK5RAP1,STYXL1,ZMYND11,HSPH1,GBA,PPP1R9B,STK39,GRB10,RAPGEF1,GSK3B,PWP1,STRAP,MASTL,UBASH3B,AJUBA,HMGCR,HNRNPU,DNAJA1…
GO: Biological Process	GO:0000462	maturation of SSU-rRNA from tricistronic rRNA transcript (SSU-rRNA, 5.8S rRNA, LSU-rRNA)	0.02568	13	35	0.371429	DHX37,BYSL,BTRC,UTP25,UTP20,ABT1,PWP2,RPS14,RPS19,NOL10,TSR1,UTP6,RRS1
GO: Biological Process	GO:0018196	peptidyl-asparagine modification	0.02568	13	35	0.371429	OSTC,DDOST,MAGT1,UBE2J1,STT3A,MGAT1,MGAT5,STT3B,ALG5,RPN1,RPN2,UGGT1,TUSC3
GO: Biological Process	GO:0090501	RNA phosphodiester bond hydrolysis	0.02584	44	185	0.237838	ERI1,NUDT16,EXO1,NOCT,CSTF2,LACTB2,POP7,RNASEH2A,SND1,AGO2,RPP40,RNASE7,POP1,UTP20,NUDT21,DCP2,HELZ2,CXCL8,DROSHA,CPSF2,NPM1,PDE12,ABT1,PNPT1,ERI3,CNOT7,PPP1R8,ERI2,ABCE1,EDC3,NHP2,DIS3,CNOT1,RRS1,BOP1,CSTF2T,TCEA1,ANGEL1,DICER1,TOP2B,SLFN13,MRPL44,EXOSC5,FIP1L1
GO: Biological Process	GO:0008299	isoprenoid biosynthetic process	0.02584	12	31	0.387097	NUS1,FDFT1,FDPS,COQ2,HMGCR,HMGCS1,IDI1,LSS,MVD,MVK,PEX5,PDSS2
GO: Biological Process	GO:0006368	transcription elongation from RNA polymerase II promoter	0.02589	25	89	0.280899	ELP1,CCNT1,CDK9,NELFB,CTR9,AFF4,ZMYND11,CDK12,ADRM1,GTF2F2,GTF2H1,GTF2H3,HNRNPU,MLLT1,MNAT1,SETD2,POLR2B,POLR2C,POLR2D,ELP2,IWS1,ELL2,TCEA1,ELOC,ELOA
GO: Biological Process	GO:0045840	positive regulation of mitotic nuclear division	0.02589	19	61	0.311475	BIRC5,BECN1,CENPE,MACROH2A1,SH2B1,HNRNPU,IGF1R,INSR,MET,PEBP1,PHIP,RANBP1,SMPD3,CDCA5,SMC5,NSFL1C,TERF1,NSMCE2,CDT1
GO: Biological Process	GO:0035567	non-canonical Wnt signaling pathway	0.02632	38	154	0.246753	ABL2,AP2A1,PSMF1,CELSR1,CSNK1E,PSMD6,MAGI2,DVL1,GPC6,PSMD14,PRICKLE2,NLK,AGO2,GNAO1,LRP6,ROR1,PDE6A,PPP3CB,PSMA1,PSMB1,PSMC1,PSMC3,PSMC6,PSMD1,PSMD2,PSMD3,PSMD7,PSMD11,PSMD12,MKS1,RAC1,RYK,DAAM1,PSME4,TIAM1,WNT7B,FZD5,VANGL1
GO: Biological Process	GO:0007050	cell cycle arrest	0.02637	55	244	0.22541	APBB1,APC,CDC14B,GADD45GIP1,ZFHX3,CCND1,CALR,CDK6,CDK9,CDKN2A,CDKN2B,TBRG4,RPL23,RRAGD,MAGI2,DHCR24,ARID3A,E2F4,EIF4G2,PRKAG2,CARM1,MYBBP1A,LAMTOR5,MTOR,MTBP,PLK2,MAP3K20,JMY,PPP1R9B,CHEK2,HRAS,PRMT1,HSP90AB1,CXCL8,INHBA,MLF1,FOXO4,MYC,NKX3-1,NOTCH2,PNPT1,CNOT7,PRKAA2,PRNP,MCPH1,RBL2,EIF2AK4,PRR11,CNOT1,TFDP1,TGFB2,TGFBR1,DDIAS,TSG101,PPP1R15A
GO: Biological Process	GO:0010506	regulation of autophagy	0.02637	73	343	0.212828	ABL2,ATP6V1E2,TRIB3,BECN1,ATP6V0C,ATP6V0A1,RIPK2,BCL2,BNIP3,BNIP3L,FOXK1,ATP6V0D1,RRAGD,FBXO7,ATP6V1G1,CSNK2A2,POLDIP2,SMCR8,ULK2,HSPB8,NAMPT,EIF4G1,EIF4G2,CTTN,MTDH,ERCC4,PRKAG2,ATG7,LAMTOR5,LARS1,MTOR,LAMP3,PLK2,GBA,GOLGA2,TLK2,GSK3B,CDC37,HTT,HK2,SCOC,ATG101,FOXK2,LEPR,RAB8A,MET,MTM1,NPC1,PAFAH1B2,RMC1,TOMM7,PRKAA2,FYCO1,PTK2,QSOX1,MUL1,RAB5A,ATG16L1,ROCK1,EIF2AK4,FBXW7,PARL,SREBF2,TAB2,STAT3,…
GO: Biological Process	GO:0010563	negative regulation of phosphorus metabolic process	0.02657	126	647	0.194745	ACTB,ELFN2,LEMD2,APC,TRIB3,ATF3,EIF3A,HYAL2,URI1,CAV1,CDKN2A,CDKN2B,NOG,KLF4,SLIT2,BOD1,CACTIN,FBXO7,COX11,MACROH2A1,CSK,SMCR8,CYLD,TRAF3IP1,DUSP3,DUSP4,DUSP5,DUSP6,DVL1,PPP1R14B,EIF4G1,MPHOSPH10,ENG,ENSA,EPHB2,SPRY2,TNIP1,DTNBP1,FKTN,PPME1,PRKAG2,SEMA4D,CHORDC1,AKT1S1,MTOR,RTRAF,CDK5RAP1,STYXL1,ZMYND11,HSPH1,GBA,PPP1R9B,STK39,GRB10,RAPGEF1,GSK3B,PWP1,STRAP,MASTL,UBASH3B,AJUBA,HMGCR,HNRNPU,DNAJA1…
GO: Biological Process	GO:0070585	protein localization to mitochondrion	0.02657	37	149	0.248322	TIMM23,BAP1,TIMM29,BCL2,BNIP3L,CASP8,FBXO7,CSNK2A2,TIMM8A,TIMM13,TIMM10,TIMM8B,IMMP2L,ARIH2,TOMM40,PITRM1,HSPH1,TOMM34,HK2,GRPEL2,DNAJA1,HSPA4,HSP90AA1,HSPD1,TIMM21,TOMM7,MARCHF5,MAIP1,FBXW7,PARL,GRPEL1,SREBF2,PMPCA,TFDP1,YWHAG,TOMM22,FZD5
GO: Biological Process	GO:0032881	regulation of polysaccharide metabolic process	0.0274	16	48	0.333333	ADRA1B,AP2A1,PPP1R3G,MTOR,GFPT1,GRB10,GSK3B,HAS2,INSR,IRS1,NFKB1,PPP1CB,PPP1R3B,SMPD3,RUBCNL,SELENOS
GO: Biological Process	GO:2000210	positive regulation of anoikis	0.0274	5	7	0.714286	TLE5,BRMS1,MYBBP1A,PTRH2,CHEK2
GO: Biological Process	GO:1901388	regulation of transforming growth factor beta activation	0.0274	5	7	0.714286	HSP90AB1,ITGAV,ITGB8,LTBP1,FURIN
GO: Biological Process	GO:0090235	regulation of metaphase plate congression	0.0274	5	7	0.714286	MAD1L1,BECN1,DYNC1H1,SPAG5,HNRNPU
GO: Biological Process	GO:2000535	regulation of entry of bacterium into host cell	0.0274	5	7	0.714286	CAV1,FUCA2,CXCL8,ITGAV,EXOC2
GO: Biological Process	GO:0051817	modulation of process of other organism involved in symbiotic interaction	0.02772	32	124	0.258065	HYAL2,BCL2L1,CASP8,CCNT1,VAPB,CHD1,ULK2,STOM,TNIP1,ATG7,HDAC1,TUSC2,HSPA8,IGF2R,INSR,ITGAV,JUN,KPNB1,KPNA4,KPNA5,LTF,HIPK2,MYC,PPIB,PSMC3,PTX3,EIF2AK4,SNW1,SMARCA4,RRP1B,TARDBP,YTHDC2
GO: Biological Process	GO:0006606	protein import into nucleus	0.02789	40	165	0.242424	HYAL2,MBTPS1,ZPR1,PTTG1IP,CD36,CDH1,NOLC1,RPL23,CSE1L,NUP155,APPL1,NUP93,NUP58,POM121,NUP153,NUTF2,IPO11,POM121C,SIX2,HSPA8,KPNB1,KPNA4,KPNA5,NUP54,NF1,NUP88,NUP98,FAM53A,PHIP,RAN,FERMT1,NUP35,NUP133,STAT3,TEK,TARDBP,TNPO3,TSC2,NUP107,NUP214
GO: Biological Process	GO:1902373	negative regulation of mRNA catabolic process	0.02816	18	57	0.315789	YBX3,RBM24,MAPKAPK2,NOCT,DHX34,ELAVL1,PABPC1,IGF2BP1,MTOR,TENT4A,HNRNPC,HNRNPU,YBX1,PTBP1,TENT4B,LARP1,DICER1,TARDBP
GO: Biological Process	GO:0009165	nucleotide biosynthetic process	0.02816	87	423	0.205674	ACAT1,ADCY6,ADCY9,ADORA2B,PDP2,AK2,ALDOA,GPAM,APRT,GADD45GIP1,CASK,ATIC,ATP5F1B,ATP5F1C,AFG1L,ATP5PB,ATP5PF,CDS2,BCL2L1,CAD,PAPSS2,TAMM41,COX7A2L,CDS1,COX6C,COX15,ELOVL3,CTPS1,DLD,SLC26A2,NAMPT,SLC25A13,HSD17B12,ENO1,COQ7,ACSL1,ACSL3,ACSL4,FASN,PRKAG2,PAICS,MPP6,ACSL5,CMPK1,GART,GCDH,GSTZ1,ATPSCKMT,HPRT1,KARS1,ME1,PANK1,MYC,NDUFA8,NDUFA10,NDUFAB1,NDUFB6,NDUFB9,NDUFS2,NDUFV1,NDUFS4,NME1,PNP,NPPB,P…
GO: Biological Process	GO:0035739	CD4-positive, alpha-beta T cell proliferation	0.02818	7	13	0.538462	ARG2,TNFSF18,CD44,CD81,CD55,VSIR,TWSG1
GO: Biological Process	GO:0051549	positive regulation of keratinocyte migration	0.02818	7	13	0.538462	ADAM9,MAP4K4,HBEGF,MTOR,HAS2,SERPINE1,EPB41L4B
GO: Biological Process	GO:0071496	cellular response to external stimulus	0.02913	77	367	0.209809	SEH1L,AMIGO1,ADORA2B,TLE5,ATF3,ATP1A2,BECN1,HRK,AXL,BCL2,TNFRSF10B,BNIP3,CASP8,CAV1,XPR1,CDKN2B,RRAGD,COMT,HIGD1A,CTSV,WIPI2,CYP24A1,FBXO22,NAMPT,EIF4G1,ENG,TBL2,MYBBP1A,ATG7,LARS1,POSTN,MTOR,ANKRD1,MAP3K2,GBA,GCLC,PPP1R9B,GCN1,ARHGAP35,PDIA3,GSK3B,HFE,HNRNPA1,HNRNPL,HSPA5,HSPA8,JUN,KCNB1,LDHA,LTBR,NFKB1,OPA1,P2RY11,PHEX,SSH1,PIK3C2A,MIOS,PPARG,PRKAA2,PTPN11,RAC1,EIF2AK4,SLC2A1,HABP4,PIEZO2,SNW1,…
GO: Biological Process	GO:0009124	nucleoside monophosphate biosynthetic process	0.02918	15	44	0.340909	APRT,ATIC,CAD,PAICS,CMPK1,GART,HPRT1,PFAS,PRPS2,RFK,SHMT1,LHPP,UCK2,UMPS,UPP1
GO: Biological Process	GO:0006360	transcription by RNA polymerase I	0.02945	21	71	0.295775	BNC1,POLR1A,POLR1C,NOL11,MACROH2A1,PDCD7,POLR1B,MTOR,PWP1,GTF2H1,GTF2H3,MNAT1,NCL,TAF1D,MACROH2A2,SMARCA4,WDR43,TCOF1,PPP1R15A,TTF1,IPPK
GO: Biological Process	GO:0072655	establishment of protein localization to mitochondrion	0.02985	36	145	0.248276	TIMM23,BAP1,TIMM29,BCL2,BNIP3L,CASP8,FBXO7,CSNK2A2,TIMM8A,TIMM13,TIMM10,TIMM8B,IMMP2L,ARIH2,TOMM40,PITRM1,HSPH1,TOMM34,HK2,GRPEL2,DNAJA1,HSPA4,HSP90AA1,HSPD1,TIMM21,TOMM7,MAIP1,FBXW7,PARL,GRPEL1,SREBF2,PMPCA,TFDP1,YWHAG,TOMM22,FZD5
GO: Biological Process	GO:0120035	regulation of plasma membrane bounded cell projection organization	0.02996	155	821	0.188794	ABL2,TENM2,ADCY6,AMIGO1,KIDINS220,AP2A1,HECW2,ENC1,APBB1,APC,SHTN1,CASK,ATF1,NRP1,BRAF,ARHGEF7,EIF2B2,RAB29,CAV1,SCARB2,NEURL1,CD44,MAP3K13,CDH2,CDH4,EVI5L,KLF4,SLIT2,FBXO7,MAP4K4,ADAMTS1,FAM98A,TBC1D10B,SIPA1L1,ITSN2,CEP135,PLXNA4,RAPGEF2,ULK2,CTSZ,SEMA3E,CYLD,TBC1D5,ASAP1,MAGI2,NTM,DPYSL3,DVL1,EPHA2,EIF4G2,CTTN,EPHB2,DTNBP1,CNTROB,ANKRD27,TNFRSF12A,SEMA3A,TBC1D16,EFEMP1,TRPV2,FKBP4,STK25,CARM1,…
GO: Biological Process	GO:1901838	positive regulation of transcription of nucleolar large rRNA by RNA polymerase I	0.03029	6	10	0.6	NOL11,MTOR,PWP1,NCL,SMARCA4,IPPK
GO: Biological Process	GO:0016051	carbohydrate biosynthetic process	0.03029	53	235	0.225532	AP2A1,AGL,ALDOA,AKR1B1,ATF3,FOXK1,CRY1,HS2ST1,CHST9,PPP1R3G,DDB1,GNPDA1,SLC25A13,ENO1,NHLRC1,EXT1,EXT2,EXTL3,B3GNT3,CHST15,FAM3C,MTOR,GBE1,GFPT1,B4GALT1,DGAT2,SDS,GOT2,GPI,GRB10,GSK3B,GYS1,FAM3A,HAS2,FOXK2,IMPA1,INSR,IRS1,LEPR,NFKB1,P2RY6,NANS,PGAM1,PGK1,PPARA,PPP1CB,PPP1R3B,SMPD3,SUPT20H,SLC2A1,SELENOS,CHST14,TKT
GO: Biological Process	GO:0043631	RNA polyadenylation	0.03054	19	62	0.306452	CCNT1,CDK9,VIRMA,CTR9,CSTF2,PABPC1,PAPOLA,TENT4A,NUDT21,SSU72,CPSF2,PNPT1,MTPAP,ZC3H14,CPEB3,CSTF2T,TENT4B,EXOSC5,FIP1L1
GO: Biological Process	GO:0032885	regulation of polysaccharide biosynthetic process	0.03082	14	40	0.35	AP2A1,PPP1R3G,MTOR,GFPT1,GRB10,GSK3B,HAS2,INSR,IRS1,NFKB1,PPP1CB,PPP1R3B,SMPD3,SELENOS
GO: Biological Process	GO:0006084	acetyl-CoA metabolic process	0.03082	14	40	0.35	ACAT1,PDP2,DLD,AASS,PIPOX,FASN,GSTZ1,HMGCS1,MVD,MVK,PDHA1,PDK1,PDP1,MLYCD
GO: Biological Process	GO:0009411	response to UV	0.03208	38	156	0.24359	UVSSA,HYAL2,CCND1,BCL2,BRCA2,CASP7,CDC25A,DCUN1D3,AURKB,N4BP1,PCLAF,NOC2L,DDB1,E2F4,SDF4,ERCC4,FECH,SCARA3,DTL,RUVBL2,MC1R,MAP3K4,MME,MYC,NPM1,PPID,MAP2K7,TIPIN,RBL2,EIF2AK4,FBXW7,ACTR5,TRIM32,DDIAS,METTL3,WRN,XPA,YY1
GO: Biological Process	GO:0007549	dosage compensation	0.03229	10	24	0.416667	CDYL,MACROH2A1,RLIM,HNRNPU,RBM15B,JPX,MACROH2A2,LRIF1,SMCHD1,METTL3
GO: Biological Process	GO:0006839	mitochondrial transport	0.03235	60	274	0.218978	MRS2,TIMM23,BAP1,TIMM29,ATP5F1B,ATP5F1C,ATP5PB,ATP5PF,BCL2,BCL2L1,BNIP3,BNIP3L,CASP8,FBXO7,ATF2,CSNK2A2,TIMM8A,TIMM13,TIMM10,TIMM8B,SLC25A13,IMMP2L,ARIH2,TOMM40,PRKAG2,PITRM1,GCLC,AFG3L2,TOMM34,GSK3B,HTT,ATPSCKMT,HK2,GRPEL2,HSPA4,HSP90AA1,HSPD1,TIMM21,OPA1,PNPT1,SLC25A24,TOMM7,PRKAA2,MAIP1,MUL1,SLC25A22,FBXW7,PARL,STOML2,GRPEL1,SREBF2,STAT3,PMPCA,TFDP1,YWHAG,ZNF205,TOMM22,FZD5,SLC25A16,MICU2
GO: Biological Process	GO:0071103	DNA conformation change	0.03235	71	335	0.21194	CHAF1B,H4C9,CDC45,H3C6,SMARCA5,GATAD1,H2BC11,CDKN2A,CENPA,CHD1,MACROH2A1,NOC2L,DDB1,DDX1,TOP1MT,CHAF1A,CENPW,GINS4,AKAP8L,POLQ,XRCC6,MCM8,RUVBL2,ASCC3,TENT4A,GTF2F2,GTF2H1,GTF2H3,FBH1,H2BC5,HMGA1,SHPRH,H2BC12,MCM2,MCM3,MNAT1,NPM1,POLE3,UBN1,MCPH1,CENPU,RFC3,CENPQ,ACTR5,RPS27A,MACROH2A2,CHD7,BAHD1,SMARCA4,SMARCC1,CDCA5,CENPN,SRPK1,CENPK,PSME4,SUPV3L1,SUV39H1,TSPYL4,NCAPD3,SMCHD1,NCAPH,CABIN1,TOP1,…
GO: Biological Process	GO:0009314	response to radiation	0.03298	101	506	0.199605	ABL2,ADRA1B,UVSSA,APBB1,COPS3,BHLHE40,RHOB,ATP1A2,HYAL2,B4GALT2,CDS2,CCND1,BCL2,BCL2L1,BRAF,BRCA2,CASP7,MTA1,CDC25A,SLC24A1,DCUN1D3,AURKB,CDS1,NOG,CRY1,N4BP1,PCLAF,NOC2L,DDB1,TANK,E2F4,NAMPT,SDF4,ERCC4,FANCD2,FECH,SCARA3,DTL,RAD51AP1,NPTN,MTOR,XRCC6,UIMC1,MAP3K20,GATA3,RUVBL2,TLK2,CHEK2,HTT,HMGCR,HMGCS1,HRAS,RIC8A,HSPA5,TANC1,ITGB1,JUN,KARS1,KRAS,LIG4,MC1R,MAP3K4,MME,MYC,NEK1,NF1,PNP,NPM1,POLE3,P…
GO: Biological Process	GO:1902930	regulation of alcohol biosynthetic process	0.03315	24	86	0.27907	GPAM,MBTPS1,CYP51A1,DHCR7,FASN,FDFT1,FDPS,FGF1,ERLIN2,HMGCR,HMGCS1,IDI1,KPNB1,LSS,MVD,MVK,NFKB1,P2RY6,RAN,SCD,SCAP,SOD1,SQLE,SREBF2
GO: Biological Process	GO:0006515	protein quality control for misfolded or incompletely synthesized proteins	0.03331	11	28	0.392857	LONP1,LONP2,POMT2,UBE2W,RNF126,KLHL15,NGLY1,UFD1,SDF2L1,FBXL17,UGGT1
GO: Biological Process	GO:0001704	formation of primary germ layer	0.03347	47	204	0.230392	ACVR1,EPB41L5,NOG,KLF4,COL8A1,COL11A1,COL12A1,CELSR1,TENM4,CTR9,DLD,DVL1,ARFRP1,EPHA2,ETS2,EXT1,EXT2,ECSIT,FN1,SIX2,NCKAP1,GPI,HTT,RIC8A,INHBA,ITGA3,ITGA5,ITGAV,ITGB1,ITGB5,LAMB3,LRP6,SMAD4,MBP,SETD2,MAP2K5,RNF2,RPS6,SUPT20H,CLASP2,POFUT2,TCF3,TXNRD1,WNK1,POGLUT1,TWSG1,PHLDB2
GO: Biological Process	GO:0001705	ectoderm formation	0.03347	47	204	0.230392	ACVR1,EPB41L5,NOG,KLF4,COL8A1,COL11A1,COL12A1,CELSR1,TENM4,CTR9,DLD,DVL1,ARFRP1,EPHA2,ETS2,EXT1,EXT2,ECSIT,FN1,SIX2,NCKAP1,GPI,HTT,RIC8A,INHBA,ITGA3,ITGA5,ITGAV,ITGB1,ITGB5,LAMB3,LRP6,SMAD4,MBP,SETD2,MAP2K5,RNF2,RPS6,SUPT20H,CLASP2,POFUT2,TCF3,TXNRD1,WNK1,POGLUT1,TWSG1,PHLDB2
GO: Biological Process	GO:0001706	endoderm formation	0.03347	47	204	0.230392	ACVR1,EPB41L5,NOG,KLF4,COL8A1,COL11A1,COL12A1,CELSR1,TENM4,CTR9,DLD,DVL1,ARFRP1,EPHA2,ETS2,EXT1,EXT2,ECSIT,FN1,SIX2,NCKAP1,GPI,HTT,RIC8A,INHBA,ITGA3,ITGA5,ITGAV,ITGB1,ITGB5,LAMB3,LRP6,SMAD4,MBP,SETD2,MAP2K5,RNF2,RPS6,SUPT20H,CLASP2,POFUT2,TCF3,TXNRD1,WNK1,POGLUT1,TWSG1,PHLDB2
GO: Biological Process	GO:0001707	mesoderm formation	0.03347	47	204	0.230392	ACVR1,EPB41L5,NOG,KLF4,COL8A1,COL11A1,COL12A1,CELSR1,TENM4,CTR9,DLD,DVL1,ARFRP1,EPHA2,ETS2,EXT1,EXT2,ECSIT,FN1,SIX2,NCKAP1,GPI,HTT,RIC8A,INHBA,ITGA3,ITGA5,ITGAV,ITGB1,ITGB5,LAMB3,LRP6,SMAD4,MBP,SETD2,MAP2K5,RNF2,RPS6,SUPT20H,CLASP2,POFUT2,TCF3,TXNRD1,WNK1,POGLUT1,TWSG1,PHLDB2
GO: Biological Process	GO:0007369	gastrulation	0.03347	47	204	0.230392	ACVR1,EPB41L5,NOG,KLF4,COL8A1,COL11A1,COL12A1,CELSR1,TENM4,CTR9,DLD,DVL1,ARFRP1,EPHA2,ETS2,EXT1,EXT2,ECSIT,FN1,SIX2,NCKAP1,GPI,HTT,RIC8A,INHBA,ITGA3,ITGA5,ITGAV,ITGB1,ITGB5,LAMB3,LRP6,SMAD4,MBP,SETD2,MAP2K5,RNF2,RPS6,SUPT20H,CLASP2,POFUT2,TCF3,TXNRD1,WNK1,POGLUT1,TWSG1,PHLDB2
GO: Biological Process	GO:1901532	regulation of hematopoietic progenitor cell differentiation	0.03362	25	91	0.274725	RUNX1,CDK6,PSMF1,SETD1A,PSMD6,PSMD14,GATA3,NUDT21,HSPA9,PUS7,PSMA1,PSMB1,PSMC1,PSMC3,PSMC6,PSMD1,PSMD2,PSMD3,PSMD7,PSMD11,PSMD12,PSME4,TCF3,TCF12,METTL3
GO: Biological Process	GO:0070498	interleukin-1-mediated signaling pathway	0.03473	27	101	0.267327	CUL1,RIPK2,SQSTM1,BTRC,PSMF1,PSMD6,PSMD14,IL1RAP,IRAK1,IRAK2,NFKB1,PSMA1,PSMB1,PSMC1,PSMC3,PSMC6,PSMD1,PSMD2,PSMD3,PSMD7,PSMD11,PSMD12,RPS27A,TAB2,PSME4,UBC,PELI1
GO: Biological Process	GO:0010976	positive regulation of neuron projection development	0.03503	77	370	0.208108	ABL2,AMIGO1,KIDINS220,AP2A1,ENC1,APBB1,SHTN1,CASK,ATF1,NRP1,BRAF,EIF2B2,SCARB2,NEURL1,MAP3K13,CDH4,SLIT2,ADAMTS1,ITSN2,PLXNA4,RAPGEF2,MAGI2,DPYSL3,DVL1,EIF4G2,ANKRD27,TNFRSF12A,TRPV2,STK25,SEMA4D,FN1,LLPH,NPTN,MTOR,ANKRD1,STYXL1,GOLGA4,RAPGEF1,ARHGAP35,GSK3B,HSPA5,IGF1R,IL1RAP,ITGA3,ITGB1,LIMK1,LRP6,CAPRIN1,MET,AFDN,NF1,NME1,OPA1,PAFAH1B1,PLXNA1,DDX56,MAPK6,RELN,PTBP1,TWF1,PTPRF,MUL1,RAC1,RANBP1,…
GO: Biological Process	GO:0031344	regulation of cell projection organization	0.03529	156	831	0.187726	ABL2,TENM2,ADCY6,AMIGO1,KIDINS220,AP2A1,HECW2,ENC1,APBB1,APC,SHTN1,CASK,ATF1,NRP1,BRAF,ARHGEF7,EIF2B2,RAB29,CAV1,SCARB2,NEURL1,CD44,MAP3K13,CDH2,CDH4,EVI5L,KLF4,SLIT2,FBXO7,MAP4K4,ADAMTS1,FAM98A,TBC1D10B,SIPA1L1,ITSN2,CEP135,PLXNA4,RAPGEF2,ULK2,CTSZ,SEMA3E,CYLD,TBC1D5,ASAP1,MAGI2,NTM,DPYSL3,DVL1,EPHA2,EIF4G2,CTTN,EPHB2,SPRY2,DTNBP1,CNTROB,ANKRD27,TNFRSF12A,SEMA3A,TBC1D16,EFEMP1,TRPV2,FKBP4,STK25,…
GO: Biological Process	GO:0090342	regulation of cell aging	0.03622	19	63	0.301587	ARG2,CDK6,CDKN2A,EEF1E1,RSL1D1,NAMPT,PLK2,NEK6,HMGA1,ING2,KRAS,PNPT1,MARCHF5,PRKDC,RBL1,NEK4,SUV39H1,TERT,ICMT
GO: Biological Process	GO:0019216	regulation of lipid metabolic process	0.03629	92	456	0.201754	ADORA2B,PDP2,NSMAF,GPAM,TRIB3,MBTPS1,MTMR2,CAV1,CCNC,MTMR4,CD36,SCARB1,CD81,CDK8,SOCS6,KLF4,G0S2,MACROH2A1,CYP51A1,DHCR7,NR1D2,LONP2,CNEP1R1,GOLM1,ACSL1,ACSL3,ACSL4,FASN,FDFT1,FDPS,FGF1,FGF2,PRKAG2,FHL2,CARM1,ATG7,MTOR,ANKRD1,ACSL5,DGAT2,GSTZ1,ERLIN2,FAM3A,DDX20,HMGCR,HMGCS1,IDI1,IGF1R,IGFBP7,CCN1,HELZ2,SAMD8,INSIG1,IRS1,EIF6,KPNB1,LDLR,ORMDL3,LSS,ME1,MVD,MVK,NFE2L1,NFKB1,PDK1,PPARA,PPARG,PPP2R5A…
GO: Biological Process	GO:0048585	negative regulation of response to stimulus	0.03634	335	1927	0.173845	ABL2,ACVR1,ADCY6,ADCY9,ADRA1B,TLE5,ARRDC3,FNIP2,SH3RF1,LEMD2,APC,YBX3,AREG,CASK,NCOA5,ARG2,TRIB3,ATF3,CHID1,EIF3A,PEA15,HYAL2,URI1,BCL2,BCL2L1,BCL2L2,TNFRSF10B,BCR,NRP1,BMI1,ARHGEF7,VNN1,MTMR2,C1QBP,C4BPB,BTRC,PTTG1IP,H2BC11,LIMD1,TNFSF18,CALR,CASP8,CAV1,CREB3L1,USP14,MTMR4,HGS,NEURL1,CD44,CD59,CDH1,CDH2,CDK6,NOG,SOCS6,KLF4,TRIP12,SLIT2,CACTIN,FBXO7,MAP4K4,ONECUT2,PSMF1,MACROH2A1,CRY1,TSKU,HIGD1A…
GO: Biological Process	GO:0080009	mRNA methylation	0.0364	8	17	0.470588	TRMT61A,VIRMA,RAMAC,TRMT6,METTL16,TRMT10C,CMTR2,METTL3
GO: Biological Process	GO:0042981	regulation of apoptotic process	0.03763	311	1779	0.174817	ABL2,ACVR1,TLE5,SPOP,FBXO32,AKR1B1,NSMAF,SH3RF1,APBB1,APC,ZNF622,BIRC5,GPAM,YBX3,ARG2,RHOB,ATF3,BECN1,PEA15,HYAL2,URI1,HRK,TNFSF9,AXL,RIPK2,BCL2,BCL2L1,BCL2L2,TNFRSF10D,TNFRSF10B,NRP1,BMI1,TSC22D1,BNIP3,BNIP3L,BRAF,ARHGEF7,VNN1,SQSTM1,ZPR1,NAE1,TAX1BP1,BUB1,C1QBP,PTTG1IP,TNFSF18,CALR,CASP8,CAV1,CREB3L1,CCNG1,NEURL1,CD44,DCUN1D3,CDH1,AURKB,CDKN2A,NOG,KLF4,SLIT2,MAP4K4,BRMS1,EEF1E1,G0S2,ATF2,HIGD1A…
GO: Biological Process	GO:0007492	endoderm development	0.03815	51	227	0.22467	ACVR1,EPB41L5,NOG,KLF4,COL8A1,COL11A1,COL12A1,CELSR1,TENM4,CTR9,DLD,DVL1,ARFRP1,EPHA2,ETS2,EXT1,EXT2,ECSIT,ANGPT4,FN1,SIX2,NCKAP1,GPI,HTT,HDAC1,RIC8A,INHBA,ITGA3,ITGA5,ITGAV,ITGB1,ITGB5,LAMB3,LAMC1,LRP6,SMAD4,MBP,SETD2,MAP2K5,PTHLH,RNF2,RPS6,SUPT20H,CLASP2,POFUT2,TCF3,TXNRD1,WNK1,POGLUT1,TWSG1,PHLDB2
GO: Biological Process	GO:0021955	central nervous system neuron axonogenesis	0.03857	14	41	0.341463	SLIT2,TSKU,PLXNA4,EPHB2,ATG7,ARHGAP35,HSP90AA1,HSP90AB1,PAFAH1B1,PRKCA,PTK2,TCTN1,MYCBP2,ARHGEF28
GO: Biological Process	GO:1903362	regulation of cellular protein catabolic process	0.0389	57	260	0.219231	TRIB3,BTRC,PTTG1IP,CAV1,USP14,CD81,RPL23,TMEM259,PSMF1,CSNK1E,CSNK2A1,CSNK2A2,N4BP1,RNF144B,RNF144A,FBXO22,DVL1,UBAC2,PSMD14,ATRAID,ARIH2,FHIT,UBE2J1,ATG7,LAMP3,PLK2,GBA,GCLC,GNA12,TLK2,GSK3B,HFE,HSP90AA1,HSP90AB1,LDLR,CCDC22,HIPK2,MTM1,TMTC3,NFE2L1,FURIN,PSMC1,PSMC6,PTK2,RNF128,RAD23A,RPL5,RPL11,FBXW7,YOD1,SGTA,CHFR,SMARCC1,SUMO3,UFL1,HSPBP1,UBE3A
GO: Biological Process	GO:0009896	positive regulation of catabolic process	0.0389	93	463	0.200864	ADRA1B,HECW2,APC,TRIB3,RBM24,BECN1,ADAM9,RIPK2,BNIP3,BNIP3L,C4BPB,PTTG1IP,CAV1,CD81,TMEM259,FBXO7,CSNK1E,CSNK2A1,SMCR8,ULK2,RNF144B,RNF144A,DDB1,AREL1,FBXO22,HSPB8,DVL1,MTDH,HNRNPR,ARIH2,SNX9,ATG7,DTL,PABPC1,ACSL5,PLK2,AGO2,GBA,GCLC,WWP1,GSK3B,CDC37,HTT,HK2,SCOC,HSP90AA1,INSR,IRS1,LDLR,CCDC22,MYC,TMTC3,NRDC,SH3D19,FURIN,PAFAH1B2,PFKFB2,PFKFB3,PFKFB4,PNPT1,CNOT7,METTL16,TOMM7,PPARA,PRKAA2,PSMC1,PS…
GO: Biological Process	GO:2000058	regulation of ubiquitin-dependent protein catabolic process	0.0389	38	158	0.240506	TRIB3,CAV1,USP14,RPL23,CSNK1E,CSNK2A1,CSNK2A2,N4BP1,RNF144B,RNF144A,FBXO22,DVL1,ARIH2,FHIT,ATG7,PLK2,GBA,GCLC,GNA12,TLK2,GSK3B,HFE,HSP90AB1,CCDC22,HIPK2,MTM1,PTK2,RAD23A,RPL5,RPL11,FBXW7,SGTA,CHFR,SMARCC1,SUMO3,UFL1,HSPBP1,UBE3A
GO: Biological Process	GO:0006261	DNA-dependent DNA replication	0.0389	38	158	0.240506	CDC45,BRCA2,ZPR1,CCNE1,CDK9,WIZ,GMNN,ATG7,GINS4,POLQ,MGME1,MCM8,FBH1,BAZ1A,CHEK2,HMGA1,MCM2,MCM3,NPM1,POLE3,ETAA1,BOD1L1,DONSON,POLG,PRIM2,TIPIN,RFC1,RFC3,RPA2,FBXW7,MCM10,STOML2,SSBP1,TERF1,WRN,TWNK,CDT1,MMS22L
GO: Biological Process	GO:0072522	purine-containing compound biosynthetic process	0.03929	71	338	0.210059	ACAT1,ADCY6,ADCY9,ADORA2B,PDP2,AK2,ALDOA,AMD1,APRT,GADD45GIP1,ATIC,ATP5F1B,ATP5F1C,AFG1L,ATP5PB,ATP5PF,BCL2L1,PAPSS2,COX7A2L,MTHFD1L,COX6C,COX15,ELOVL3,DLD,SLC26A2,SLC25A13,HSD17B12,ENO1,COQ7,ACSL1,ACSL3,ACSL4,FASN,PRKAG2,PAICS,ACSL5,GART,GCDH,GSTZ1,ATPSCKMT,HPRT1,PANK1,MYC,NDUFA8,NDUFA10,NDUFAB1,NDUFB6,NDUFB9,NDUFS2,NDUFV1,NDUFS4,NME1,PNP,NPPB,NT5E,PDE12,CYCS,PDHA1,PDK1,PFAS,PGK1,PDP1,PRPS2,ELOV…
GO: Biological Process	GO:0000726	non-recombinational repair	0.03939	27	102	0.264706	H4C9,MDC1,DCLRE1A,PSMD14,ERCC4,ZBTB7A,RNF138,POLQ,XRCC6,UIMC1,PRPF19,LIG4,AUNIP,SHLD2,PRKDC,WRAP53,RIF1,PAXIP1,KDM2A,SMC5,SMCHD1,TOP2B,NSD2,XRCC4,NSMCE2,SHLD3,REXO4
GO: Biological Process	GO:2001022	positive regulation of response to DNA damage stimulus	0.0394	28	107	0.261682	PARG,APBB1,NUDT16,EEF1E1,FANCB,ANKRD1,FUS,UIMC1,FBH1,HIC1,SPRED2,MYC,NKX3-1,PNP,SHLD2,PRKDC,NSMCE4A,WRAP53,RIF1,SPRED1,RPS3,PAXIP1,SMCHD1,NACC2,TOP2B,FMN2,SPIRE1,SHLD3
GO: Biological Process	GO:0031124	mRNA 3'-end processing	0.0394	28	107	0.261682	CCNT1,CDK9,ZNF473,VIRMA,CTR9,CSTF2,DHX38,CDC40,THOC3,PABPC1,PAPOLA,RNPS1,NUDT21,U2AF2,SSU72,CPSF2,PNPT1,POLR2D,MTPAP,ZC3H14,CASC3,THOC7,SRSF1,SRSF4,CPEB3,CSTF2T,TENT4B,FIP1L1
GO: Biological Process	GO:0048332	mesoderm morphogenesis	0.03971	47	206	0.228155	ACVR1,EPB41L5,NOG,KLF4,COL8A1,COL11A1,COL12A1,CELSR1,TENM4,CTR9,DLD,DVL1,ARFRP1,EPHA2,ETS2,EXT1,EXT2,ECSIT,FN1,SIX2,NCKAP1,GPI,HTT,RIC8A,INHBA,ITGA3,ITGA5,ITGAV,ITGB1,ITGB5,LAMB3,LRP6,SMAD4,MBP,SETD2,MAP2K5,RNF2,RPS6,SUPT20H,CLASP2,POFUT2,TCF3,TXNRD1,WNK1,POGLUT1,TWSG1,PHLDB2
GO: Biological Process	GO:0044283	small molecule biosynthetic process	0.04082	144	763	0.188729	ACAT1,AP2A1,OSBPL6,ALDOA,AKR1B1,AMD1,GPAM,APRT,TRIB3,ATF3,ATIC,MBTPS1,BCAT1,FOXK1,CAD,NUDT16,CBR1,ENOPH1,LIPG,MTHFD1L,ENTPD4,CRY1,MOXD1,NUS1,ELOVL3,NANP,CYP51A1,DDB1,OSBPL2,CANT1,DHCR7,DHCR24,ACOT8,GNPDA1,AASS,SLC25A13,HSD17B12,ENO1,COQ7,PLCE1,ACSL3,FASN,CHST15,FDFT1,FDPS,FGF1,FGF2,FAM3C,PRKAG2,FHIT,DNPH1,CSPG5,EBP,IP6K3,GART,GBA,COQ3,COQ2,DGAT2,GPT2,SDS,GOT2,GPI,ERLIN2,NUDT5,FAM3A,HAS2,HTT,HINT1…
GO: Biological Process	GO:0006450	regulation of translational fidelity	0.0411	9	21	0.428571	AARS2,EIF2S3,LARS1,CDK5RAP1,DTD1,IARS1,YRDC,RPS5,IARS2
GO: Biological Process	GO:0000966	RNA 5'-end processing	0.0411	9	21	0.428571	USP14,POP7,RPP40,POP1,UTP20,ABT1,PNPT1,TRMT10C,SSB
GO: Biological Process	GO:0018210	peptidyl-threonine modification	0.04116	35	143	0.244755	HIPK1,ACVR1,CDC42BPA,RIPK2,BCL2,CAD,CDC42BPB,CSNK1E,CSNK1G3,CSNK2A1,CSNK2A2,EIF4G1,HASPIN,SPRY2,PRKAG2,MTOR,NLK,GALNT1,GALNT2,STK39,GSK3B,TRIM6,SPRED2,MET,MAP3K10,HIPK2,PRKCA,PKN1,PHIP,SPRED1,ROCK1,GALNT11,TGFBR1,PARD3,WNK1
GO: Biological Process	GO:0031331	positive regulation of cellular catabolic process	0.04201	80	390	0.205128	ADRA1B,TRIB3,RBM24,BECN1,ADAM9,RIPK2,BNIP3,BNIP3L,PTTG1IP,CAV1,CD81,TMEM259,FBXO7,CSNK1E,SMCR8,ULK2,RNF144B,RNF144A,FBXO22,HSPB8,DVL1,MTDH,HNRNPR,ARIH2,SNX9,ATG7,PABPC1,ACSL5,PLK2,AGO2,GBA,GCLC,GSK3B,CDC37,HTT,HK2,SCOC,HSP90AA1,INSR,IRS1,LDLR,CCDC22,MYC,TMTC3,NRDC,SH3D19,FURIN,PAFAH1B2,PFKFB2,PFKFB3,PFKFB4,PNPT1,CNOT7,METTL16,TOMM7,PPARA,PRKAA2,PSMC1,PSMC6,FYCO1,PTK2,RNF128,MUL1,RAD23A,ATG16L1,RO…
GO: Biological Process	GO:0006929	substrate-dependent cell migration	0.04228	12	33	0.363636	ABL2,EPB41L5,SHTN1,ATP5F1B,NRP1,FMNL1,SLIT2,CUZD1,CTTN,TNFRSF12A,SEMA3A,FN1
GO: Biological Process	GO:0071539	protein localization to centrosome	0.04228	12	33	0.363636	APC,KIAA0753,CEP83,SPAG5,GSK3B,HTT,SNX10,MCPH1,STIL,NEDD1,NSFL1C,NUDCD3
GO: Biological Process	GO:0008608	attachment of spindle microtubules to kinetochore	0.04228	12	33	0.363636	SEH1L,MAD1L1,APC,BECN1,BRCA2,AURKB,CENPE,BOD1,SPAG5,KIF2C,HNRNPU,CDT1
GO: Biological Process	GO:0032990	cell part morphogenesis	0.04261	147	782	0.18798	ABL2,ACTB,TENM2,AMIGO1,KIDINS220,HECW2,ALCAM,APBB1,APC,SHTN1,CASK,BCL2,BCL2L1,NRP1,BRAF,ARHGEF7,EIF2B2,CD44,MAP3K13,CDH2,CDH4,NOG,SLIT2,NRXN3,MAP4K4,TSKU,SIPA1L1,ITSN2,PLXNA4,POLDIP2,RAPGEF2,ULK2,SEMA3E,DVL1,NTN4,EPHA2,EIF4G2,PRMT3,CTTN,COQ7,EPHB2,EPHB4,ETV4,EXT1,DTNBP1,ANKRD27,TNFRSF12A,SEMA3A,TRPV2,SLC9A6,STK25,EVL,SEMA4D,FN1,ATG7,LLPH,PDPN,POSTN,NPTN,CSPG5,NCKAP1,GATA3,GFRA1,AFG3L2,GOLGA4,GRB1…
GO: Biological Process	GO:0006282	regulation of DNA repair	0.04296	32	128	0.25	PARG,APBB1,NUDT16,CDK9,TRIP12,FANCB,RAD51AP1,FUS,POLQ,UIMC1,FBH1,SETD2,PPP4R2,PNP,AUNIP,SHLD2,PRKDC,PARPBP,WDR70,WRAP53,RIF1,RPA2,RPS3,KLHL15,FIGNL1,SUV39H1,SMCHD1,TOP2B,NSD2,FMN2,SPIRE1,SHLD3
GO: Biological Process	GO:0048025	negative regulation of mRNA splicing, via spliceosome	0.04296	10	25	0.4	C1QBP,SAP18,RNPS1,RBMX,U2AF2,HNRNPL,NPM1,RBM42,PTBP1,SRSF4
GO: Biological Process	GO:1903513	endoplasmic reticulum to cytosol transport	0.04296	11	29	0.37931	AUP1,UBAC2,UBE2J1,SEC61B,YOD1,SEL1L,NPLOC4,SELENOS,FAF2,HSP90B1,UFD1
GO: Biological Process	GO:0008334	histone mRNA metabolic process	0.04296	11	29	0.37931	ERI1,ZNF473,TENT4A,DCP2,CPSF2,MTPAP,SNRPB,SNRPF,SNRPG,SSB,TENT4B
GO: Biological Process	GO:0071711	basement membrane organization	0.04296	11	29	0.37931	COL4A1,NTN4,RIC8A,ITGB1,LAMB3,FERMT1,CLASP2,TFAP2A,FLRT2,PXDN,PHLDB2
GO: Biological Process	GO:0030970	retrograde protein transport, ER to cytosol	0.04296	11	29	0.37931	AUP1,UBAC2,UBE2J1,SEC61B,YOD1,SEL1L,NPLOC4,SELENOS,FAF2,HSP90B1,UFD1
GO: Biological Process	GO:1905330	regulation of morphogenesis of an epithelium	0.04304	44	191	0.230366	ABL2,AP2A1,CDH1,NOG,PSMF1,CELSR1,PSMD6,MAGI2,DVL1,GPC6,NTN4,PSMD14,ETV5,FGF1,MTOR,PRICKLE2,SIX2,GATA3,LRP6,TACSTD2,MET,ROR1,PSMA1,PSMB1,PSMC1,PSMC3,PSMC6,PSMD1,PSMD2,PSMD3,PSMD7,PSMD11,PSMD12,MKS1,RAC1,RYK,DAAM1,CLASP2,PSME4,TIAM1,WNT7B,FZD5,VANGL1,PHLDB2
GO: Biological Process	GO:0006998	nuclear envelope organization	0.04304	17	55	0.309091	LEMD2,SUN2,NUP155,NUP93,CNEP1R1,EMD,AKAP8L,NEK6,VPS4A,SUN3,PAFAH1B1,TMEM43,PPP2R2A,PRKCA,LPIN1,NSFL1C,TARDBP
GO: Biological Process	GO:0032210	regulation of telomere maintenance via telomerase	0.04304	17	55	0.309091	CCT6A,AURKB,DKC1,CCT7,CCT4,HNRNPA1,HNRNPC,HNRNPU,DCP2,MAP3K4,MAP2K7,CCT5,TENT4B,TCP1,SMG5,TERF1,CCT3
GO: Biological Process	GO:0060211	regulation of nuclear-transcribed mRNA poly(A) tail shortening	0.04304	7	14	0.5	PABPC1,AGO2,TENT4A,CNOT7,CPEB3,CNOT1,TENT4B
GO: Biological Process	GO:0006637	acyl-CoA metabolic process	0.04304	29	113	0.256637	ACADSB,ACAT1,PDP2,GPAM,SUCLG1,ELOVL3,DLD,ACOT8,AASS,HSD17B12,PIPOX,ACSL1,ACSL3,ACSL4,FASN,ACSL5,GCDH,DGAT2,GSTZ1,HMGCS1,MVD,MVK,PDHA1,PDK1,PDP1,ELOVL2,OXSM,SCD,MLYCD
GO: Biological Process	GO:0035383	thioester metabolic process	0.04304	29	113	0.256637	ACADSB,ACAT1,PDP2,GPAM,SUCLG1,ELOVL3,DLD,ACOT8,AASS,HSD17B12,PIPOX,ACSL1,ACSL3,ACSL4,FASN,ACSL5,GCDH,DGAT2,GSTZ1,HMGCS1,MVD,MVK,PDHA1,PDK1,PDP1,ELOVL2,OXSM,SCD,MLYCD
GO: Biological Process	GO:0022008	neurogenesis	0.04304	324	1866	0.173633	ABL2,HIPK1,ACTB,GPRIN1,TENM2,ADCY6,AMIGO1,ARID1B,KIDINS220,AP2A1,HECW2,MIB1,ALCAM,SH3RF1,ENC1,LEMD2,APBB1,APC,SHTN1,BHLHE40,AREG,CASK,DCHS1,ZFHX3,ATF1,BECN1,AXL,BCL2,NRP1,BNIP3,BRAF,ARHGEF7,FUBP1,ZPR1,EIF2B3,EIF2B2,MTMR2,RAB29,CALR,SPAG9,CAV1,RUNX1,SCARB2,NEURL1,CD44,MAP3K13,CDH1,CDH2,CDH4,CDK6,NOG,KLF4,SLIT2,NRXN3,SUN2,FBXO7,BACE2,SCLT1,MAP4K4,ONECUT2,ADAMTS1,IER2,TSKU,CELSR1,TENM4,CSK,CSNK1E,SI…
GO: Biological Process	GO:1901988	negative regulation of cell cycle phase transition	0.04304	61	284	0.214789	MAD1L1,CUL1,APC,BIRC5,CDC14B,CCND1,BCL2,NAE1,BUB1,CCNG1,ZW10,DCUN1D3,AURKB,CDK6,CDKN2A,CDKN2B,CENPE,FOXN3,KLF4,FBXO7,PSMF1,ANAPC15,MACROH2A1,PSMD6,ARID3A,E2F4,HASPIN,PSMD14,LCMT1,CARM1,DTL,UIMC1,PLK2,VPS4A,CHEK2,PRMT1,FOXO4,BRD7,CNOT7,DONSON,PRKDC,PSMA1,PSMB1,PSMC1,PSMC3,PSMC6,PSMD1,PSMD2,PSMD3,PSMD7,PSMD11,PSMD12,RBL1,RBL2,RPA2,CNOT1,PSME4,TERF1,TFDP1,NACC2,CDT1
GO: Biological Process	GO:0033673	negative regulation of kinase activity	0.04304	61	284	0.214789	ACTB,APC,TRIB3,HYAL2,CAV1,CDKN2A,CDKN2B,FBXO7,COX11,MACROH2A1,CSK,SMCR8,DUSP3,DUSP4,DUSP5,DUSP6,DVL1,ENG,EPHB2,SPRY2,DTNBP1,PRKAG2,CHORDC1,AKT1S1,RTRAF,CDK5RAP1,GBA,GSK3B,UBASH3B,AJUBA,HMGCR,HNRNPU,DNAJA1,DUSP19,IGF1R,JUN,LRP6,SPRED2,MLLT1,NF1,NPM1,PPP2R5A,PRKAR1B,PRKAR2A,PRKCA,PKN1,DNAJC3,DUS2,PTPRJ,SPRED1,SMPD1,TAF7,DUSP16,TSC2,TSG101,UCHL1,SMYD3,YWHAG,WNK1,MIDN,SPRY4
GO: Biological Process	GO:0040031	snRNA modification	0.04304	4	5	0.8	DKC1,METTL16,NOP10,NHP2
GO: Biological Process	GO:1905007	positive regulation of epithelial to mesenchymal transition involved in endocardial cushion formation	0.04304	4	5	0.8	ACVR1,ENG,TGFB2,TGFBR1
GO: Biological Process	GO:0006931	substrate-dependent cell migration, cell attachment to substrate	0.04304	4	5	0.8	EPB41L5,CUZD1,TNFRSF12A,FN1
GO: Biological Process	GO:0090666	scaRNA localization to Cajal body	0.04304	4	5	0.8	DKC1,CCT4,WRAP53,TCP1
GO: Biological Process	GO:0051414	response to cortisol	0.04304	4	5	0.8	CAD,SLIT2,IGFBP7,SLIT3
GO: Biological Process	GO:0075525	viral translational termination-reinitiation	0.04304	4	5	0.8	EIF3A,EIF3B,EIF3D,EIF3G
GO: Biological Process	GO:1905818	regulation of chromosome separation	0.04321	20	69	0.289855	HECW2,MAD1L1,APC,BIRC5,CDC23,BUB1,ZW10,CDC27,AURKB,CENPE,ANAPC15,CSNK2A1,CSNK2A2,TACC3,LCMT1,NEK6,TERF1,ANAPC1,NSMCE2,CDT1
GO: Biological Process	GO:0032880	regulation of protein localization	0.04373	214	1188	0.180135	ABL2,ACTB,BAP1,XPO5,PPFIA1,APBB1,APC,EPB41L5,BIRC5,GPAM,CASK,ARG2,HYAL2,GBF1,MYOM1,ADAM9,RIPK2,BCL2,BCL2L1,BNIP3L,SQSTM1,ZPR1,BYSL,RAB29,CASP8,CCNE1,CCT6A,CD33,CD36,CD81,CDH1,CDH2,NOLC1,SELENOK,MAP4K4,POLR1A,MACROH2A1,RSAD2,CSK,CSNK1E,CSNK2A1,CSNK2A2,CEP135,RAB11FIP5,APPL1,CYLD,HDAC9,GAPVD1,RSL1D1,TM9SF4,CYP51A1,NUP58,MAGI2,SEC16A,DKC1,GNL3,DPP4,NDUFAF2,DVL1,GPC6,NMD3,RAB34,TRAPPC12,EPHA2,UBAC2,E…
GO: Biological Process	GO:0043067	regulation of programmed cell death	0.04413	315	1811	0.173937	ABL2,ACVR1,TLE5,SPOP,FBXO32,AKR1B1,NSMAF,SH3RF1,APBB1,APC,ZNF622,BIRC5,GPAM,YBX3,ARG2,RHOB,ATF3,BECN1,PEA15,HYAL2,URI1,HRK,TNFSF9,AXL,RIPK2,BCL2,BCL2L1,BCL2L2,TNFRSF10D,TNFRSF10B,NRP1,BMI1,TSC22D1,BNIP3,BNIP3L,BRAF,ARHGEF7,VNN1,SQSTM1,ZPR1,NAE1,TAX1BP1,BUB1,C1QBP,PTTG1IP,TNFSF18,CALR,CASP8,CAV1,CREB3L1,CCNG1,NEURL1,CD44,DCUN1D3,CDH1,AURKB,CDKN2A,NOG,KLF4,SLIT2,MAP4K4,BRMS1,EEF1E1,G0S2,ATF2,HIGD1A…
GO: Biological Process	GO:1902680	positive regulation of RNA biosynthetic process	0.04492	303	1737	0.174439	ACVR1,ARID1B,SUPT3H,SMARCA5,MED30,APBB1,CASK,SKAP1,ZFHX3,ATF1,ATF3,HYAL2,RIPK2,BCL9,TSC22D1,BRCA2,SQSTM1,ZPR1,BTRC,FOXK1,ZNF697,RUNX1,CREB3L1,CCNC,CCNE1,CCNT1,MTA1,CD81,CDH1,CDH13,CDK8,CDK9,NOLC1,CDKN2B,NOG,KLF4,ZNF462,MED21,MED7,ZNF345,MED20,ONECUT2,NOL11,ATF2,IER2,NFE2L3,CTR9,EDRF1,SETD1A,GMEB2,ZBTB24,MED24,MED13,GNL3,NR1D2,MED6,ARID3A,MED31,DVL1,E2F4,E2F6,ZNF691,NMD3,NAMPT,YAF2,CHCHD2,ELF4,ZNF…
GO: Biological Process	GO:0043414	macromolecule methylation	0.04515	73	352	0.207386	BMI1,MBD2,TRMT61A,MACROH2A1,FAM98A,VIRMA,CTR9,SETD1A,RAMAC,KMT5B,PRMT3,FBL,ETF1,SETD3,LCMT1,CARM1,TRMT6,DOT1L,ZNF274,GATA3,GSK3B,GSPT1,PWP1,HDAC1,ATPSCKMT,PRMT1,METTL2A,TRMT10A,JARID2,METTL21A,TET3,SMAD4,MBD1,TYW3,NTMT1,SETD2,N6AMT1,PLD6,MYC,RBM15B,METTL16,GATAD2A,NSUN2,TRMT10C,RBBP5,PRMT6,MRM3,RIF1,ASXL2,MRM1,COPRS,TRMT1,IWS1,THADA,SNW1,PAXIP1,SMARCA4,SNRPB,CMTR2,KDM3A,NCOA6,SUV39H1,TFB2M,THUMPD…
GO: Biological Process	GO:0001933	negative regulation of protein phosphorylation	0.04519	95	478	0.198745	ACTB,LEMD2,APC,TRIB3,ATF3,EIF3A,HYAL2,CAV1,CDKN2A,CDKN2B,NOG,KLF4,SLIT2,CACTIN,FBXO7,MACROH2A1,CSK,SMCR8,CYLD,TRAF3IP1,DUSP3,DUSP4,DUSP5,DUSP6,DVL1,EIF4G1,ENG,EPHB2,SPRY2,TNIP1,DTNBP1,FKTN,PRKAG2,SEMA4D,CHORDC1,AKT1S1,MTOR,RTRAF,CDK5RAP1,ZMYND11,HSPH1,GBA,STK39,RAPGEF1,GSK3B,PWP1,STRAP,UBASH3B,HMGCR,DNAJA1,HSPA4,DUSP19,IGF1R,INSR,JUN,LRP6,SMAD4,SPRED2,MET,MLLT1,MYC,NF1,NPM1,PEBP1,PAFAH1B1,PHB,DNA…
GO: Biological Process	GO:0010212	response to ionizing radiation	0.04558	38	160	0.2375	RHOB,CCND1,BCL2,BCL2L1,BRCA2,MTA1,DCUN1D3,TANK,NAMPT,FANCD2,RAD51AP1,XRCC6,UIMC1,MAP3K20,GATA3,TLK2,CHEK2,HRAS,HSPA5,KARS1,LIG4,MYC,NEK1,PNP,POLE3,NABP2,POLG,PRKDC,PAXIP1,FIGNL1,SOD2,IKBIP,DDIAS,AEN,WRN,NABP1,XRCC2,XRCC4
GO: Biological Process	GO:0007091	metaphase/anaphase transition of mitotic cell cycle	0.04566	18	60	0.3	HECW2,MAD1L1,APC,BIRC5,CDC23,BUB1,ZW10,CDC27,AURKB,CENPE,ANAPC15,TACC3,LCMT1,NEK6,TERF1,ANAPC1,NSMCE2,CDT1
GO: Biological Process	GO:0010941	regulation of cell death	0.04689	340	1969	0.172676	ABL2,ACVR1,TLE5,SPOP,FBXO32,AKR1B1,NSMAF,SH3RF1,APBB1,APC,ZNF622,BIRC5,GPAM,YBX3,ARG2,RHOB,ATF3,BECN1,PEA15,HYAL2,URI1,HRK,TNFSF9,AXL,RIPK2,BCL2,BCL2L1,BCL2L2,TNFRSF10D,TNFRSF10B,NRP1,BMI1,TSC22D1,BNIP3,BNIP3L,BRAF,ARHGEF7,VNN1,SQSTM1,ZPR1,NAE1,TAX1BP1,BUB1,C1QBP,RAB29,PTTG1IP,TNFSF18,CALR,CASP8,CAV1,CREB3L1,CCNG1,CD36,NEURL1,CD44,DCUN1D3,CDH1,AURKB,CDKN2A,NOG,KLF4,SLIT2,TMEM259,FBXO7,MAP4K4,BRMS…
GO: Biological Process	GO:0031346	positive regulation of cell projection organization	0.04786	95	479	0.19833	ABL2,TENM2,AMIGO1,KIDINS220,AP2A1,ENC1,APBB1,APC,SHTN1,CASK,ATF1,NRP1,BRAF,ARHGEF7,EIF2B2,SCARB2,NEURL1,MAP3K13,CDH4,SLIT2,ADAMTS1,FAM98A,ITSN2,CEP135,PLXNA4,RAPGEF2,MAGI2,DPYSL3,DVL1,EIF4G2,ANKRD27,TNFRSF12A,EFEMP1,TRPV2,STK25,SEMA4D,FN1,LLPH,NPTN,MTOR,ANKRD1,STYXL1,NCKAP1,ENTR1,GOLGA4,RAPGEF1,ARHGAP35,GSK3B,HTT,HRAS,HSPA5,HSP90AA1,IGF1R,IL1RAP,ITGA3,ITGB1,LIMK1,LRP6,CAPRIN1,MET,AFDN,NF1,NME1,OP…
GO: Biological Process	GO:0033045	regulation of sister chromatid segregation	0.0482	24	89	0.269663	HECW2,MAD1L1,APC,BIRC5,BECN1,CDC23,BUB1,ZW10,CDC27,AURKB,CENPE,ANAPC15,MACROH2A1,TACC3,LCMT1,NEK6,HNRNPU,SFPQ,CDCA5,SMC5,TERF1,ANAPC1,NSMCE2,CDT1
GO: Biological Process	GO:0006303	double-strand break repair via nonhomologous end joining	0.04866	25	94	0.265957	H4C9,MDC1,DCLRE1A,PSMD14,ERCC4,ZBTB7A,POLQ,XRCC6,UIMC1,PRPF19,LIG4,AUNIP,SHLD2,PRKDC,WRAP53,RIF1,PAXIP1,KDM2A,SMC5,SMCHD1,TOP2B,NSD2,XRCC4,NSMCE2,SHLD3
GO: Biological Process	GO:0007059	chromosome segregation	0.04919	71	342	0.207602	SEH1L,ESCO1,HECW2,MAD1L1,APC,BIRC5,BECN1,CDC23,BRCA2,BUB1,CCNE1,ZW10,CDC27,AURKB,CENPE,RCC1,BOD1,CIAO1,ANAPC15,MACROH2A1,CHMP2B,CSNK2A1,CSNK2A2,DYNC1H1,TRAPPC12,HASPIN,ERCC4,CENPW,FANCD2,TACC3,LCMT1,AKAP8L,SPAG5,MLH3,NEK6,VPS4A,GEM,SHOC1,KIF2C,TLK2,TENT4A,HNRNPU,INCENP,KPNB1,NTMT1,NUP43,NUP37,RAN,SMC6,CENPQ,FBXW7,RPS3,SFPQ,NDC1,CDCA5,CENPN,SRPK1,SMC5,CENPK,RRS1,NCAPD3,TERF1,NCAPH,TOP1,TOP2B,ANAPC…
GO: Cellular Component	GO:0044391	ribosomal subunit	3.142e-28	104	215	0.483721	ZNF622,MRPS34,EIF3A,EIF3B,EIF3D,EIF3F,EIF3G,EIF3I,MRPL49,RPL14,RPL23,RPL36,FXR2,GEMIN5,MRPL19,MRPL54,MRPL4,MRPS7,EIF2D,MRPS2,RPL26L1,EIF2A,MRPL10,RPL39L,FAU,EIF3M,MRPL28,MRPS23,MRPS33,MRPS30,MRPL3,RPL35,MRPL58,RPSA,RPL22L1,MRPL42,MCTS1,MRPL13,MRPL15,MRPL22,NDUFAB1,RPL10A,NPM1,MRPL57,RPL3,RPL4,RPL5,RPL6,RPL7,RPL8,RPL9,RPL11,RPL12,RPL13,RPL15,RPL17,RPL18,RPL18A,RPL19,RPL21,RPL22,RPL23A,RPL24,RPL30,…
GO: Cellular Component	GO:0022626	cytosolic ribosome	2.068e-25	75	134	0.559701	ZNF622,EIF3A,EIF3B,EIF3D,EIF3F,EIF3G,EIF3I,RPL14,RPL23,RPL36,FXR2,GEMIN5,EIF2D,RPL26L1,EIF2A,RPL39L,NUFIP1,FAU,EIF3M,RPL35,RPSA,RPL22L1,MCTS1,RPL10A,EIF2AK4,RPL3,RPL4,RPL5,RPL6,RPL7,RPL8,RPL9,RPL11,RPL12,RPL13,RPL15,RPL17,RPL18,RPL18A,RPL19,RPL21,RPL22,RPL23A,RPL24,RPL30,RPL27A,RPL29,RPL31,RPL32,RPL34,RPL37,RPL37A,RPL38,RPL39,RPLP0,RPLP1,RPS2,RPS3,RPS3A,RPS4X,RPS4Y1,RPS5,RPS6,RPS12,RPS13,RPS14,RP…
GO: Cellular Component	GO:0005840	ribosome	3.956e-24	120	298	0.402685	ZNF622,GADD45GIP1,JRK,MRPS34,EIF3A,EIF3B,EIF3D,EIF3F,EIF3G,EIF3I,MRPL49,CANX,RPL14,RPL23,RPL36,FXR2,GEMIN5,MRPL19,RPS6KL1,MRPL54,MRPL4,MRPS7,EEF2,EIF2D,MRPS2,RPL26L1,EIF2A,MRPL10,RPL39L,NUFIP1,FAU,EIF3M,MRPL28,MRPS23,MRPS33,SERP1,MRPS30,GCN1,MRPL3,RPL35,MRPL58,RPSA,RPL22L1,MRPL42,MCTS1,MRPL13,MRPL15,MRPL22,NDUFAB1,RPL10A,NPM1,PNPT1,MRPL57,AURKAIP1,PTCD3,EIF2AK4,RPL3,RPL4,RPL5,RPL6,RPL7,RPL8,RPL9,…
GO: Cellular Component	GO:0015934	large ribosomal subunit	4.485e-23	69	125	0.552	ZNF622,MRPL49,RPL14,RPL23,RPL36,FXR2,GEMIN5,MRPL19,MRPL54,MRPL4,RPL26L1,MRPL10,RPL39L,MRPL28,MRPS30,MRPL3,RPL35,MRPL58,RPL22L1,MRPL42,MRPL13,MRPL15,MRPL22,NDUFAB1,RPL10A,NPM1,MRPL57,RPL3,RPL4,RPL5,RPL6,RPL7,RPL8,RPL9,RPL11,RPL12,RPL13,RPL15,RPL17,RPL18,RPL18A,RPL19,RPL21,RPL22,RPL23A,RPL24,RPL30,RPL27A,RPL29,RPL31,RPL32,RPL34,RPL37,RPL37A,RPL38,RPL39,RPLP0,RPLP1,MRPL12,RPS12,SURF6,MRPL21,MRPL14,M…
GO: Cellular Component	GO:0022625	cytosolic large ribosomal subunit	1.325e-21	46	65	0.707692	ZNF622,RPL14,RPL23,RPL36,FXR2,GEMIN5,RPL26L1,RPL39L,RPL35,RPL22L1,RPL10A,RPL3,RPL4,RPL5,RPL6,RPL7,RPL8,RPL9,RPL11,RPL12,RPL13,RPL15,RPL17,RPL18,RPL18A,RPL19,RPL21,RPL22,RPL23A,RPL24,RPL30,RPL27A,RPL29,RPL31,RPL32,RPL34,RPL37,RPL37A,RPL38,RPL39,RPLP0,RPLP1,RPS12,SURF6,MRPL1,RPLP0P6
GO: Cellular Component	GO:0005739	mitochondrion	2.609e-19	426	1866	0.228296	CCDC58,ACADSB,MRS2,ACAT1,TIMM23,METAP1D,ACYP2,SLC25A25,AARS2,PDP2,AK2,ALDH1B1,ALDOA,GNPAT,PARG,GPAM,GADD45GIP1,ARG2,FUNDC2,MRPS34,ZFHX3,TIMM29,ATIC,BECN1,ATP5F1B,ATP5F1C,AFG1L,LYRM7,STARD13,ATP5PB,ATP5PF,URI1,GBF1,HRK,AUH,CDS2,BCAT1,BCL2,BCL2L1,BCL2L2,SUCLG1,BNIP3,BNIP3L,BRAF,SQSTM1,C1QBP,MRPL49,RAB29,DMAC1,CASP8,ADCK2,CAV1,NFS1,TAMM41,CD36,COX7A2L,DDX21,TBRG4,CREBZF,LONP1,FBXO7,TMEM186,COMT,MTHF…
GO: Cellular Component	GO:1902494	catalytic complex	1.211e-16	355	1536	0.23112	KDM5C,ACTB,ACVR1,ISY1,ARID1B,AGL,AK2,SPOP,FBXO32,ALDOA,GOLGA7B,CUL1,AMFR,SUPT3H,SMARCA5,MED30,EP400,ENC1,BRD9,BECN1,CDC23,SNX4,GPAA1,AUP1,SEC11C,CCND1,SUCLG1,BMI1,POLR3D,SQSTM1,MBD2,BTRC,DMAC1,P4HA2,CASP8,CCNC,CCNE1,CCNF,SART1,CCNG1,CCNG2,CCNT1,USP14,MTA1,CDC27,DCUN1D3,TRMT61A,CDK6,CDK8,CDK9,NOLC1,SOCS6,ZNF462,OSTC,CKS2,CACTIN,CLNS1A,FBXO7,MED21,DDX23,MED7,DCAF12,BRMS1,MED20,PSMF1,POLR1A,ANAPC15,…
GO: Cellular Component	GO:0005925	focal adhesion	2.357e-15	129	411	0.313869	ACTB,ARHGAP31,ALCAM,PPFIA1,EPB41L5,CASK,RHOB,RND3,ATP6V0C,ADAM9,NRP1,ARHGEF7,LIMD1,CALR,CAV1,SCARB2,CD44,CD59,CD81,ADGRE5,CDH2,CDH13,RPL23,MAP4K4,CNN1,MDC1,DPP4,EPHA2,CTTN,ENG,FAT1,DLC1,FHL2,FHL3,EVL,FLII,FLNC,HYOU1,PABPC1,GAK,NCKAP1,TSPAN9,GNA12,PDIA3,AFAP1,AJUBA,HMGA1,HSPA5,HSPA8,HSPA9,IGF2R,DOCK7,ITGA3,ITGA5,ITGAV,ITGB1,ITGB5,ITGB8,KRAS,LIMK1,LPP,MME,RPL10A,NPM1,P4HB,PCBP2,ZFYVE21,PLAU,PLEC,PP…
GO: Cellular Component	GO:0030055	cell-substrate junction	6.86e-15	130	421	0.308789	ACTB,ARHGAP31,ALCAM,PPFIA1,EPB41L5,CASK,RHOB,RND3,ATP6V0C,ADAM9,NRP1,ARHGEF7,LIMD1,CALR,CAV1,SCARB2,CD44,CD59,CD81,ADGRE5,CDH2,CDH13,RPL23,MAP4K4,CNN1,COL17A1,MDC1,DPP4,EPHA2,CTTN,ENG,FAT1,DLC1,FHL2,FHL3,EVL,FLII,FLNC,HYOU1,PABPC1,GAK,NCKAP1,TSPAN9,GNA12,PDIA3,AFAP1,AJUBA,HMGA1,HSPA5,HSPA8,HSPA9,IGF2R,DOCK7,ITGA3,ITGA5,ITGAV,ITGB1,ITGB5,ITGB8,KRAS,LIMK1,LPP,MME,RPL10A,NPM1,P4HB,PCBP2,ZFYVE21,PLAU…
GO: Cellular Component	GO:0031967	organelle envelope	2.531e-14	298	1279	0.232995	SEH1L,MRS2,ACAT1,TIMM23,SLC25A25,ADRA1B,INTS2,MAD1L1,OSBPL6,AK2,GNPAT,RANBP3,ANXA7,LEMD2,APC,APEH,GPAM,TRIB3,FUNDC2,MRPS34,TIMM29,BECN1,ATP5F1B,ATP5F1C,AFG1L,LYRM7,STARD13,ATP5PB,ATP5PF,CDS2,BCL2,BCL2L1,BCL2L2,SUCLG1,BNIP3,BNIP3L,MRPL49,DMAC1,CALR,CASP8,MTA1,TAMM41,COX7A2L,RCC1,GTF3C3,SUN2,AKAP6,AHCTF1,COX6C,COX11,COX15,CPOX,ATF2,UNC50,HIGD1A,RSAD2,CSE1L,NUP155,FAM210B,RAB11FIP5,NUP93,RNF144B,CYP…
GO: Cellular Component	GO:0031975	envelope	2.572e-14	298	1280	0.232813	SEH1L,MRS2,ACAT1,TIMM23,SLC25A25,ADRA1B,INTS2,MAD1L1,OSBPL6,AK2,GNPAT,RANBP3,ANXA7,LEMD2,APC,APEH,GPAM,TRIB3,FUNDC2,MRPS34,TIMM29,BECN1,ATP5F1B,ATP5F1C,AFG1L,LYRM7,STARD13,ATP5PB,ATP5PF,CDS2,BCL2,BCL2L1,BCL2L2,SUCLG1,BNIP3,BNIP3L,MRPL49,DMAC1,CALR,CASP8,MTA1,TAMM41,COX7A2L,RCC1,GTF3C3,SUN2,AKAP6,AHCTF1,COX6C,COX11,COX15,CPOX,ATF2,UNC50,HIGD1A,RSAD2,CSE1L,NUP155,FAM210B,RAB11FIP5,NUP93,RNF144B,CYP…
GO: Cellular Component	GO:0005759	mitochondrial matrix	2.628e-13	138	478	0.288703	ACADSB,ACAT1,PDP2,ALDH1B1,PARG,GADD45GIP1,ARG2,MRPS34,ATP5F1B,ATP5F1C,LYRM7,ATP5PB,AUH,BCL2L1,SUCLG1,C1QBP,MRPL49,NFS1,TBRG4,LONP1,MTHFD1L,PTCD1,POLDIP2,EARS2,MRPL19,DLD,TOP1MT,MRPL54,ECHS1,YARS2,MRPL4,MRPS7,LRPPRC,TRAP1,LACTB2,MRPS2,AASS,ACP6,GLRX5,ETFA,MRPL10,FDPS,FDX1,FECH,PITRM1,MRPL28,MRPS23,MRPS33,STYXL1,GCDH,GCSH,COQ3,ME3,MRPS30,GPT2,GOT2,GSTZ1,MRPL3,FASTKD5,GRPEL2,GUF1,HSPA9,HSPD1,HSPE1,M…
GO: Cellular Component	GO:0005912	adherens junction	1.308e-11	150	560	0.267857	ACTB,ARHGAP31,ALCAM,SHROOM3,PPFIA1,PKP4,APC,EPB41L5,CASK,RHOB,RND3,ATP6V0C,ADAM15,ADAM9,NRP1,ARHGEF7,LIMD1,CALR,CAV1,SCARB2,CD44,CD59,CD81,ADGRE5,CDH1,CDH2,CDH4,CDH13,RPL23,MAP4K4,CNN1,MDC1,CXADR,DPP4,EPHA2,EIF4G2,CTTN,ENG,FAT1,DLC1,NDRG1,FHL2,FHL3,EVL,FLII,FLNC,HYOU1,PABPC1,GAK,NCKAP1,TSPAN9,PPP1R9B,GNA12,PARD3B,PDIA3,AFAP1,AJUBA,HMGA1,HSPA5,HSPA8,HSPA9,IGF2R,DOCK7,ITGA3,ITGA5,ITGAV,ITGB1,ITGB5,…
GO: Cellular Component	GO:0070161	anchoring junction	1.308e-11	153	575	0.266087	ACTB,ARHGAP31,ALCAM,SHROOM3,PPFIA1,PKP4,APC,EPB41L5,CASK,RHOB,RND3,ATP6V0C,ADAM15,ADAM9,NRP1,ARHGEF7,LIMD1,CALR,CAV1,SCARB2,CD44,CD59,CD81,ADGRE5,CDH1,CDH2,CDH4,CDH13,RPL23,MAP4K4,CNN1,MDC1,CXADR,DPP4,EPHA2,EIF4G2,CTTN,ENG,FAT1,DLC1,NDRG1,FHL2,FHL3,EVL,FLII,FLNC,HYOU1,PABPC1,GAK,NCKAP1,TSPAN9,B4GALT1,PPP1R9B,GNA12,PARD3B,PDIA3,AFAP1,AJUBA,HMGA1,HSPA5,HSPA8,HSPA9,IGF2R,DOCK7,ITGA3,ITGA5,ITGAV,ITGB…
GO: Cellular Component	GO:0030687	preribosome, large subunit precursor	6.526e-11	20	25	0.8	ZNF622,RRP1,CASP8,NOC2L,MRTO4,NSA2,NIP7,FBXW9,MAK16,EBNA1BP2,EIF6,WDR74,WDR37,WDR12,RRP1B,RRS1,BOP1,PES1,PPAN,LAS1L
GO: Cellular Component	GO:0030684	preribosome	7.707e-11	39	80	0.4875	ZNF622,RRP1,BYSL,BTRC,CASP8,RRP9,NOC2L,RSL1D1,RIOK1,UTP18,MRTO4,MPHOSPH10,FBL,NSA2,NIP7,FBXW9,UTP25,MAK16,WDR3,IMP4,UTP20,EBNA1BP2,LTV1,EIF6,WDR74,PWP2,NOL10,WDR37,TSR1,PDCD11,WDR12,UTP6,RRP1B,RRS1,BOP1,PES1,PPAN,NOL6,LAS1L
GO: Cellular Component	GO:0042175	nuclear outer membrane-endoplasmic reticulum membrane network	1.491e-10	252	1116	0.225806	ESYT2,SERINC1,OSBPL6,NCEH1,AMFR,CYB5RL,ANXA7,AREG,BECN1,MBTPS1,GPAA1,AUP1,CDS2,SEC11C,BCL2,CALR,CALU,CANX,CAV1,CREB3L1,SCARB2,CD59,ZW10,SLC33A1,VAPB,CDS1,COPB2,SRPRB,OSTC,SELENOK,CLCN4,TMEM259,AKAP6,COPB1,GOSR2,MOXD1,GORASP2,RSAD2,SEC24C,NUS1,ELOVL3,EMC6,CYP1B1,ARHGAP32,MLEC,CYP51A1,DDOST,POM121,CANT1,DHCR7,DHCR24,SEC16A,NUP153,PDCD6,PIGK,TXNDC11,LRPPRC,PDIA6,CNEP1R1,IER3IP1,EIF5A,HSD17B12,UBAC2,…
GO: Cellular Component	GO:0005681	spliceosomal complex	2.009e-10	66	186	0.354839	ISY1,DHX16,TTF2,SART1,PRPF4,PRPF3,CACTIN,DDX23,AAR2,SF3B5,AQR,DHX38,MYEF2,PDCD7,HNRNPR,SF3B4,SMNDC1,BCAS2,SF3A1,CRNKL1,CDC40,PPIH,PABPC1,SF3B6,USP39,LSM7,LSM8,C9orf78,GPKOW,LSM3,TXNL4A,RBMX,SF3A3,PRPF19,SF3B2,BUD13,PHF5A,WBP4,RBM17,U2AF2,HNRNPA1,HNRNPC,HNRNPH1,HNRNPH3,HNRNPU,HSPA8,ZCRB1,YBX1,PLRG1,PPP1R8,SMU1,RBM41,CASC3,SRSF1,KHDC4,SNRNP48,SNW1,SNRPA1,SNRPB,SNRPC,SNRPD1,SNRPD2,SNRPF,SNRPG,ZMAT5,…
GO: Cellular Component	GO:0005844	polysome	2.829e-10	39	83	0.46988	CALR,RPL36,FXR2,UPF2,MSI2,CPEB2,EEF2,DAZAP1,EIF4G1,FUS,AGO2,GCN1,DRG1,RPL10A,PNPT1,PSMA1,EIF2AK4,RPL6,RPL7,RPL8,RPL11,RPL17,RPL18,RPL18A,RPL19,RPL24,RPL30,RPL29,RPL31,RPL32,RPL38,RPL39,RPS3,RPS4X,RPS4Y1,RPS6,RPS26,LARP1,FXR1
GO: Cellular Component	GO:1990234	transferase complex	8.769e-10	194	821	0.236297	KDM5C,ACTB,ACVR1,SPOP,FBXO32,GOLGA7B,CUL1,AMFR,SUPT3H,MED30,EP400,ENC1,BECN1,CDC23,AUP1,CCND1,BMI1,POLR3D,BTRC,CCNC,CCNE1,CCNF,CCNG1,CCNG2,CCNT1,CDC27,DCUN1D3,TRMT61A,CDK6,CDK8,CDK9,SOCS6,ZNF462,OSTC,CKS2,CLNS1A,FBXO7,MED21,MED7,DCAF12,MED20,POLR1A,ANAPC15,POLR1C,VIRMA,RPAP1,CTR9,NUS1,SMCR8,DCAF4,RNF144B,HDAC9,EPC2,SETD1A,JADE3,TBC1D5,RNF144A,DDB1,DDOST,MED24,FBXO10,UBAP2L,RAMAC,DLD,MED6,RIOK1,PD…
GO: Cellular Component	GO:0005789	endoplasmic reticulum membrane	1.63e-09	243	1093	0.222324	ESYT2,SERINC1,OSBPL6,NCEH1,AMFR,CYB5RL,ANXA7,AREG,BECN1,MBTPS1,GPAA1,AUP1,CDS2,SEC11C,BCL2,CALR,CALU,CANX,CAV1,CREB3L1,SCARB2,CD59,ZW10,SLC33A1,VAPB,CDS1,COPB2,SRPRB,OSTC,SELENOK,CLCN4,TMEM259,AKAP6,COPB1,GOSR2,MOXD1,GORASP2,RSAD2,SEC24C,NUS1,ELOVL3,EMC6,CYP1B1,ARHGAP32,MLEC,CYP51A1,DDOST,POM121,CANT1,DHCR7,DHCR24,SEC16A,PDCD6,PIGK,TXNDC11,PDIA6,IER3IP1,EIF5A,HSD17B12,UBAC2,ALG3,CYB5R4,MTDH,TBL2,…
GO: Cellular Component	GO:1990904	ribonucleoprotein complex	2.468e-09	316	1508	0.209549	ACTB,ISY1,XPO5,DHX16,TTF2,ZNF622,ERI1,GADD45GIP1,RRP1,JRK,MRPS34,DDX3Y,EIF3A,EIF3B,EIF3D,EIF3F,EIF3G,EIF3I,RBM24,PABPC4,SQSTM1,BYSL,MRPL49,BTRC,LIMD1,CALR,CANX,CASP8,RPL14,SART1,PRPF4,PRPF3,RRP9,CDK9,NOLC1,RPL23,CACTIN,DDX23,NOCT,RPL36,FXR2,GEMIN5,AAR2,UPF2,GEMIN4,SF3B5,AQR,NOC2L,RSL1D1,DHX38,MRPL19,MYEF2,DDX1,MSI2,G3BP2,DKC1,HELZ,RPS6KL1,CPEB2,RIOK1,MRPL54,RN7SL2,PDCD7,MRPL4,MRPS7,LRPPRC,EEF2,EI…
GO: Cellular Component	GO:0016604	nuclear body	4.272e-09	187	799	0.234043	HIPK1,TENM2,REXO1,SPOP,EP400,APBB1,BHLHE40,ZFHX3,ATP6V0A1,BMI1,POLR3D,BNIP3L,SQSTM1,ZPR1,SART1,PRPF4,PRPF3,EXO1,CDK9,NOLC1,TRIP12,CACTIN,CLK3,CDYL,MED7,ZNF473,CIR1,GEMIN5,ZC3H18,VIRMA,CTR9,MDC1,GEMIN4,CSTF2,N4BP1,SETD1A,TATDN2,STK35,DDX1,ANKRD2,RBM19,AP5Z1,DKC1,GNL3,DOCK1,YARS2,EIF2D,NAMPT,ELF4,ZNF350,MTDH,DCAF7,FBL,SAP18,SMNDC1,BCAS2,SF3A1,FANCD2,CRNKL1,CDC40,POMP,ASCC2,PPIH,LARS1,PHF7,THOC3,AKA…
GO: Cellular Component	GO:0005740	mitochondrial envelope	8.23e-09	186	800	0.2325	MRS2,ACAT1,TIMM23,SLC25A25,AK2,GNPAT,GPAM,FUNDC2,MRPS34,TIMM29,BECN1,ATP5F1B,ATP5F1C,AFG1L,LYRM7,STARD13,ATP5PB,ATP5PF,CDS2,BCL2,BCL2L1,BCL2L2,SUCLG1,BNIP3,BNIP3L,MRPL49,DMAC1,CASP8,TAMM41,COX7A2L,COX6C,COX11,COX15,CPOX,ATF2,HIGD1A,RSAD2,FAM210B,RAB11FIP5,RNF144B,CYP24A1,MRPL19,TRIM14,TIMM8A,C19orf12,NDUFAF2,MRPL54,PRELID3B,COX17,MRPL4,MRPS7,TRAP1,TIMM13,TIMM10,TIMM8B,MRPS2,SLC25A13,CHCHD2,IMMP2L…
GO: Cellular Component	GO:0042470	melanosome	9.579e-09	43	107	0.401869	AHCY,ATP1B3,ATP6V0A1,GGH,RAB29,CALU,CANX,PDIA4,CTSB,PDIA6,STOM,DTNBP1,ANKRD27,FASN,TRPV2,CCT4,SND1,RAB32,PDIA3,HSPA5,HSPA8,HSP90AA1,HSP90AB1,ITGB1,LAMP1,P4HB,PRDX1,PPIB,SYTL2,RAB5A,RAC1,RAN,TMEM33,RPN1,SLC2A1,DNAJC5,GANAB,STX3,SYPL1,NCSTN,TFRC,HSP90B1,TYRP1
GO: Cellular Component	GO:0048770	pigment granule	9.579e-09	43	107	0.401869	AHCY,ATP1B3,ATP6V0A1,GGH,RAB29,CALU,CANX,PDIA4,CTSB,PDIA6,STOM,DTNBP1,ANKRD27,FASN,TRPV2,CCT4,SND1,RAB32,PDIA3,HSPA5,HSPA8,HSP90AA1,HSP90AB1,ITGB1,LAMP1,P4HB,PRDX1,PPIB,SYTL2,RAB5A,RAC1,RAN,TMEM33,RPN1,SLC2A1,DNAJC5,GANAB,STX3,SYPL1,NCSTN,TFRC,HSP90B1,TYRP1
GO: Cellular Component	GO:0031966	mitochondrial membrane	1.158e-08	177	756	0.234127	MRS2,ACAT1,TIMM23,SLC25A25,AK2,GNPAT,GPAM,FUNDC2,MRPS34,TIMM29,BECN1,ATP5F1B,ATP5F1C,AFG1L,LYRM7,STARD13,ATP5PB,ATP5PF,CDS2,BCL2,BCL2L1,BCL2L2,SUCLG1,BNIP3,BNIP3L,MRPL49,DMAC1,CASP8,TAMM41,COX7A2L,COX6C,COX11,COX15,CPOX,ATF2,HIGD1A,RSAD2,FAM210B,RAB11FIP5,RNF144B,CYP24A1,MRPL19,TRIM14,TIMM8A,C19orf12,NDUFAF2,MRPL54,MRPL4,MRPS7,TRAP1,TIMM13,TIMM10,TIMM8B,MRPS2,SLC25A13,IMMP2L,COQ7,MRPL10,ECSIT,ACS…
GO: Cellular Component	GO:0043657	host cell	6.967e-08	33	75	0.44	SEH1L,AXL,RAB29,NUP155,NUP93,NUP58,POM121,NUP153,UBAP1,POM121C,KPNB1,NUP54,NUP88,NUP98,NUP43,NUP37,CNOT7,VPS37C,RAN,RPS27A,SEC13,VPS37A,NUP35,NDC1,NUP133,NUP205,TOP2B,TSG101,UBC,XPO1,MVB12B,NUP107,NUP214
GO: Cellular Component	GO:0018995	host cellular component	6.967e-08	33	75	0.44	SEH1L,AXL,RAB29,NUP155,NUP93,NUP58,POM121,NUP153,UBAP1,POM121C,KPNB1,NUP54,NUP88,NUP98,NUP43,NUP37,CNOT7,VPS37C,RAN,RPS27A,SEC13,VPS37A,NUP35,NDC1,NUP133,NUP205,TOP2B,TSG101,UBC,XPO1,MVB12B,NUP107,NUP214
GO: Cellular Component	GO:0015935	small ribosomal subunit	1.094e-07	38	95	0.4	MRPS34,EIF3A,EIF3B,EIF3D,EIF3F,EIF3G,EIF3I,MRPS7,EIF2D,MRPS2,EIF2A,FAU,EIF3M,MRPS23,MRPS33,RPSA,MRPL42,MCTS1,NPM1,MRPS12,RPS2,RPS3,RPS3A,RPS4X,RPS4Y1,RPS5,RPS6,RPS12,RPS13,RPS14,RPS15,RPS15A,RPS19,RPS24,RPS26,RPS27A,MRPS25,MRPS5
GO: Cellular Component	GO:0005682	U5 snRNP	1.734e-07	48	137	0.350365	ISY1,DHX16,SART1,PRPF4,PRPF3,CACTIN,DDX23,SF3B5,AQR,DHX38,MYEF2,HNRNPR,SF3B4,BCAS2,SF3A1,CRNKL1,CDC40,PPIH,PABPC1,SF3B6,USP39,LSM7,LSM8,LSM3,TXNL4A,RBMX,SF3A3,PRPF19,SF3B2,BUD13,PHF5A,WBP4,HNRNPA1,HNRNPC,HNRNPH1,HNRNPU,PLRG1,SMU1,CASC3,SRSF1,SNW1,SNRPA1,SNRPB,SNRPD1,SNRPD2,SNRPF,SNRPG,PRPF6
GO: Cellular Component	GO:0016607	nuclear speck	2.12e-07	105	406	0.258621	HIPK1,SPOP,EP400,APBB1,ATP6V0A1,POLR3D,BNIP3L,SART1,PRPF4,PRPF3,TRIP12,CACTIN,CLK3,CDYL,CIR1,ZC3H18,VIRMA,CTR9,SETD1A,TATDN2,RBM19,AP5Z1,DOCK1,NAMPT,SAP18,SMNDC1,BCAS2,SF3A1,CRNKL1,CDC40,POMP,ASCC2,PPIH,PHF7,THOC3,AKAP8L,WBP11,NEK6,CDK12,RNPS1,SF3A3,PRPF19,CKAP4,ASCC3,SF3B2,PHF5A,WBP4,DDX42,U2AF2,HNRNPU,ARHGAP18,LIMK1,MBD1,MEF2C,AFDN,FOXO4,NPM1,CNOT7,RBM15B,PLAG1,PLRG1,POLR2D,PPP1CC,PPP1R8,PRKAA2…
GO: Cellular Component	GO:0005794	Golgi apparatus	2.12e-07	328	1643	0.199635	TENM2,AP2A1,AP1B1,OSBPL10,MARCHF4,GOLGA7B,ARHGAP21,AMFR,SH3RF1,ZNF622,AREG,RND3,USO1,PSMG1,CHID1,BECN1,HYAL2,B4GALT4,B4GALT2,ATP6V0C,MBTPS1,ATP6V0A1,ADAM19,GBF1,BCL9,ASAP2,BSN,VPS51,RAB29,AP3D1,CALR,CALU,CAV1,SART1,MTA1,CD33,CD36,SCARB2,ENTPD6,CD44,CD59,LRBA,CDH1,SLC33A1,XPR1,VAPB,COPB2,TRAPPC1,SELENOK,AP1S1,CLCN3,CLCN4,CLCN5,LIPG,BACE2,YIPF3,CHST3,COPB1,CPD,GOSR2,ENTPD4,UNC50,GORASP2,RSAD2,SEC24…
GO: Cellular Component	GO:0005730	nucleolus	2.624e-07	302	1495	0.202007	MBD6,HOMEZ,OARD1,SMARCA5,TMEM217,DHX37,ENC1,ELP1,ZNF622,ERI1,CDC14B,RRP1,ARL4D,CASK,TRIB3,USO1,ATF3,EIF3A,FGF18,ZPR1,DDX18,BYSL,C1QBP,VPS51,MBD2,BTRC,CA9,NUDT16,CASP8,CCNT1,RRP9,COX7A2L,DDX21,CDK8,NOLC1,CHD1,GTF3C3,RPL23,WIZ,DDX23,RPL36,POLR1A,EEF1E1,POLR1C,NOL11,MACROH2A1,RSAD2,FAM32A,RPS19BP1,GEMIN4,RAI14,N4BP1,CTSB,CTSV,ARHGAP32,NOC2L,RSL1D1,URB2,STK35,TMUB1,URB1,RBM19,DKC1,PUM3,DCLRE1A,GNL3,N…
GO: Cellular Component	GO:0005743	mitochondrial inner membrane	4.053e-07	129	535	0.241121	MRS2,ACAT1,TIMM23,SLC25A25,AK2,GPAM,MRPS34,TIMM29,ATP5F1B,ATP5F1C,ATP5PB,ATP5PF,CDS2,BCL2L1,SUCLG1,MRPL49,DMAC1,TAMM41,COX7A2L,COX6C,COX11,COX15,CPOX,HIGD1A,RSAD2,MRPL19,TIMM8A,NDUFAF2,MRPL54,MRPL4,MRPS7,TRAP1,TIMM13,TIMM10,TIMM8B,MRPS2,SLC25A13,IMMP2L,COQ7,MRPL10,ECSIT,FDX1,FECH,TOMM40,TMEM126A,MRPL28,CHCHD6,MRPS23,MRPS33,ACSL5,GCDH,COQ3,COQ2,MRPS30,AFG3L2,GOT2,ATP5MD,MRPL3,HCCS,ATPSCKMT,GRPEL2,…
GO: Cellular Component	GO:0019866	organelle inner membrane	5.49e-07	140	596	0.234899	MRS2,ACAT1,TIMM23,SLC25A25,AK2,LEMD2,GPAM,MRPS34,TIMM29,ATP5F1B,ATP5F1C,ATP5PB,ATP5PF,CDS2,BCL2L1,SUCLG1,MRPL49,DMAC1,TAMM41,COX7A2L,SUN2,COX6C,COX11,COX15,CPOX,UNC50,HIGD1A,RSAD2,MRPL19,TIMM8A,NDUFAF2,MRPL54,MRPL4,MRPS7,LRPPRC,TRAP1,TIMM13,TIMM10,TIMM8B,MRPS2,SLC25A13,EMD,NUTF2,IMMP2L,COQ7,MRPL10,ECSIT,FDX1,FECH,TOMM40,TMEM126A,MRPL28,CHCHD6,MRPS23,MRPS33,ACSL5,GCDH,COQ3,COQ2,MRPS30,AFG3L2,GOT2,…
GO: Cellular Component	GO:0005689	U12-type spliceosomal complex	6.08e-07	17	27	0.62963	SF3B5,PDCD7,SF3B4,SF3B6,LSM7,SF3B2,PHF5A,ZCRB1,YBX1,RBM41,SNRNP48,SNRPB,SNRPD1,SNRPD2,SNRPF,SNRPG,ZMAT5
GO: Cellular Component	GO:0005684	U2-type spliceosomal complex	8.536e-07	35	90	0.388889	ISY1,DHX16,SART1,PRPF4,PRPF3,SF3B5,AQR,SF3B4,BCAS2,SF3A1,CRNKL1,CDC40,LSM7,LSM8,LSM3,TXNL4A,SF3A3,PRPF19,SF3B2,BUD13,PHF5A,WBP4,U2AF2,PLRG1,SMU1,CASC3,SNW1,SNRPA1,SNRPB,SNRPC,SNRPD1,SNRPD2,SNRPF,SNRPG,PRPF6
GO: Cellular Component	GO:0000974	Prp19 complex	8.536e-07	36	94	0.382979	ISY1,SART1,CACTIN,DDX23,AQR,DHX38,HNRNPR,BCAS2,SF3A1,CRNKL1,CDC40,PABPC1,SF3B6,LSM7,LSM3,RBMX,SF3A3,PRPF19,SF3B2,U2AF2,HNRNPA1,HNRNPC,HNRNPH1,HNRNPU,HSPA8,PLRG1,CASC3,SRSF1,SNW1,SNRPA1,SNRPB,SNRPD1,SNRPD2,SNRPF,SNRPG,PRPF6
GO: Cellular Component	GO:0022627	cytosolic small ribosomal subunit	1.016e-06	28	64	0.4375	EIF3A,EIF3B,EIF3D,EIF3F,EIF3G,EIF3I,EIF2D,EIF2A,FAU,EIF3M,RPSA,MCTS1,RPS2,RPS3,RPS3A,RPS4X,RPS4Y1,RPS5,RPS6,RPS12,RPS13,RPS14,RPS15,RPS15A,RPS19,RPS24,RPS26,RPS27A
GO: Cellular Component	GO:0071005	U2-type precatalytic spliceosome	1.06e-06	24	50	0.48	DHX16,SART1,PRPF4,PRPF3,SF3B5,SF3B4,SF3A1,LSM7,LSM8,LSM3,TXNL4A,SF3A3,SF3B2,BUD13,PHF5A,WBP4,SMU1,SNRPA1,SNRPB,SNRPD1,SNRPD2,SNRPF,SNRPG,PRPF6
GO: Cellular Component	GO:0005686	U2 snRNP	1.5e-06	36	96	0.375	ISY1,DHX16,SART1,PRPF4,PRPF3,SF3B5,AQR,SF3B4,BCAS2,SF3A1,CRNKL1,CDC40,SF3B6,LSM7,LSM8,LSM3,TXNL4A,SF3A3,PRPF19,SF3B2,BUD13,PHF5A,WBP4,U2AF2,PLRG1,SMU1,CASC3,SNW1,SNRPA1,SNRPB,SNRPC,SNRPD1,SNRPD2,SNRPF,SNRPG,PRPF6
GO: Cellular Component	GO:0034663	endoplasmic reticulum chaperone complex	1.509e-06	11	13	0.846154	PDIA4,PDIA6,HYOU1,DNAJB11,HSPA5,P4HB,DNAJC10,PPIB,HSPA13,HSP90B1,SDF2L1
GO: Cellular Component	GO:0071011	precatalytic spliceosome	1.603e-06	24	51	0.470588	DHX16,SART1,PRPF4,PRPF3,SF3B5,SF3B4,SF3A1,LSM7,LSM8,LSM3,TXNL4A,SF3A3,SF3B2,BUD13,PHF5A,WBP4,SMU1,SNRPA1,SNRPB,SNRPD1,SNRPD2,SNRPF,SNRPG,PRPF6
GO: Cellular Component	GO:0120115	Lsm2-8 complex	1.841e-06	36	97	0.371134	ISY1,DHX16,SART1,PRPF4,PRPF3,DDX23,SF3B5,AQR,SF3B4,BCAS2,SF3A1,CRNKL1,CDC40,PPIH,USP39,LSM7,LSM8,LSM3,TXNL4A,SF3A3,PRPF19,SF3B2,BUD13,PHF5A,WBP4,PLRG1,SMU1,CASC3,SNW1,SNRPA1,SNRPB,SNRPD1,SNRPD2,SNRPF,SNRPG,PRPF6
GO: Cellular Component	GO:0005688	U6 snRNP	1.841e-06	36	97	0.371134	ISY1,DHX16,SART1,PRPF4,PRPF3,DDX23,SF3B5,AQR,SF3B4,BCAS2,SF3A1,CRNKL1,CDC40,PPIH,USP39,LSM7,LSM8,LSM3,TXNL4A,SF3A3,PRPF19,SF3B2,BUD13,PHF5A,WBP4,PLRG1,SMU1,CASC3,SNW1,SNRPA1,SNRPB,SNRPD1,SNRPD2,SNRPF,SNRPG,PRPF6
GO: Cellular Component	GO:0005635	nuclear envelope	1.841e-06	120	503	0.238569	SEH1L,ADRA1B,INTS2,MAD1L1,OSBPL6,RANBP3,ANXA7,LEMD2,APC,APEH,TRIB3,BCL2,BCL2L1,BNIP3,BNIP3L,CALR,MTA1,RCC1,GTF3C3,SUN2,AKAP6,AHCTF1,UNC50,CSE1L,NUP155,NUP93,INTS1,MRPL19,SCRN1,NUP58,POM121,DHCR7,SH3BGRL2,DYNC1H1,NUP153,LRPPRC,UTP18,CNEP1R1,EIF5A,EMD,NUTF2,MTDH,IPO11,CEPT1,ATRAID,RTCB,HTATIP2,DTL,POM121C,EBP,MRPS23,PRICKLE2,DCTN5,WDR3,TXNL4A,GLE1,TMEM97,TENT4A,SUN3,SP140,AGFG1,IGF2R,INSR,KPNB1,KPN…
GO: Cellular Component	GO:0042788	polysomal ribosome	1.989e-06	19	35	0.542857	RPL36,EEF2,RPL10A,PNPT1,RPL6,RPL8,RPL11,RPL18,RPL18A,RPL19,RPL24,RPL30,RPL29,RPL31,RPL32,RPL38,RPL39,RPS26,LARP1
GO: Cellular Component	GO:0098798	mitochondrial protein complex	2.485e-06	74	271	0.273063	TIMM23,MRPS34,TIMM29,ATP5F1B,ATP5F1C,ATP5PB,ATP5PF,SUCLG1,MRPL49,DMAC1,MRPL19,MRPL54,MRPL4,MRPS7,TIMM13,TIMM10,TIMM8B,MRPS2,IMMP2L,ETFA,MRPL10,TOMM40,MRPL28,CHCHD6,MRPS23,MRPS33,MRPS30,AFG3L2,ATP5MD,MRPL3,GRPEL2,MRPL58,MRPL42,MRPL13,MRPL15,TIMM21,MRPL22,NDUFA8,NDUFA10,NDUFAB1,NDUFB6,NDUFB9,NDUFS2,NDUFV1,NDUFS4,PDK1,PNPT1,MRPL57,TOMM7,POLG,POLRMT,TRMT10C,MRPL12,MRPS12,SDHB,MFN1,GRPEL1,MCCC2,PMPCA,…
GO: Cellular Component	GO:0071013	catalytic step 2 spliceosome	3.298e-06	33	87	0.37931	ISY1,SART1,CACTIN,DDX23,AQR,DHX38,HNRNPR,BCAS2,SF3A1,CRNKL1,CDC40,PABPC1,SF3B6,LSM7,LSM3,RBMX,SF3A3,PRPF19,SF3B2,HNRNPA1,HNRNPC,HNRNPH1,HNRNPU,PLRG1,SRSF1,SNW1,SNRPA1,SNRPB,SNRPD1,SNRPD2,SNRPF,SNRPG,PRPF6
GO: Cellular Component	GO:0005643	nuclear pore	4.372e-06	34	92	0.369565	SEH1L,MAD1L1,RANBP3,AHCTF1,NUP155,NUP93,NUP58,POM121,NUP153,EIF5A,NUTF2,POM121C,GLE1,AGFG1,KPNB1,KPNA5,EIF5AL1,NUP54,NUP88,NUP98,NUP43,NUP37,RAN,RANBP1,TMEM33,SEC13,NUP35,NDC1,NUP133,XPO7,NUP205,BICD2,NUP107,NUP214
GO: Cellular Component	GO:0120114	Sm-like protein family complex	7.288e-06	57	196	0.290816	ISY1,DHX16,SART1,PRPF4,PRPF3,NOLC1,CACTIN,CLNS1A,DDX23,GEMIN5,GEMIN4,SF3B5,AQR,DHX38,MYEF2,HNRNPR,SF3B4,BCAS2,SF3A1,CRNKL1,CDC40,PPIH,PABPC1,SF3B6,USP39,LSM7,LSM8,LSM3,TXNL4A,RBMX,SF3A3,PRPF19,SF3B2,BUD13,PHF5A,STRAP,WBP4,DDX20,U2AF2,HNRNPA1,HNRNPC,HNRNPH1,HNRNPU,PLRG1,SMU1,CASC3,SRSF1,SNW1,SMN1,SNRPA1,SNRPB,SNRPC,SNRPD1,SNRPD2,SNRPF,SNRPG,PRPF6
GO: Cellular Component	GO:0009295	nucleoid	1.682e-05	21	46	0.456522	ATP5F1B,LONP1,POLDIP2,TOP1MT,LRPPRC,FASTKD5,HSPA9,POLG,POLRMT,TRMT10C,ATAD3A,LRRC59,FASTKD2,SOD2,SSBP1,SUPV3L1,TFB2M,TERT,TUFM,VDAC1,TWNK
GO: Cellular Component	GO:0042645	mitochondrial nucleoid	1.682e-05	21	46	0.456522	ATP5F1B,LONP1,POLDIP2,TOP1MT,LRPPRC,FASTKD5,HSPA9,POLG,POLRMT,TRMT10C,ATAD3A,LRRC59,FASTKD2,SOD2,SSBP1,SUPV3L1,TFB2M,TERT,TUFM,VDAC1,TWNK
GO: Cellular Component	GO:0090575	RNA polymerase II transcription regulator complex	1.967e-05	56	197	0.284264	SUPT3H,MED30,ATF1,HYAL2,BCL9,RUNX1,CCNC,CDK8,MED21,MED7,MED20,GEMIN5,MED24,MED13,NR1D2,MED6,MED31,E2F4,E2F6,ERCC4,CARM1,WWOX,HAVCR2,GTF2F2,GTF2H1,GTF2H3,HMGA1,HNRNPAB,HNRNPU,ING2,JUN,SMAD4,MNAT1,HIPK2,MXI1,POU2F1,PPARA,PPARG,SFPQ,MED8,MED19,MED28,STAT3,MED22,TAF2,TAF4B,TAF5,TAF7,TAF13,TCEA1,TCF3,TCF12,MED13L,TFDP1,MED11,NR1H2
GO: Cellular Component	GO:0098687	chromosomal region	1.976e-05	89	362	0.245856	SEH1L,MBD6,H4C9,CDC45,MAD1L1,APC,BIRC5,BRCA2,BUB1,ZW10,AURKB,CENPA,CENPE,BOD1,SUN2,AHCTF1,MACROH2A1,DDB1,DCLRE1A,KMT5B,TRAPPC12,ERCC4,CENPW,THOC3,SPAG5,MTBP,DOT1L,XRCC6,DCTN5,ZNF330,KIF2C,CHEK2,HNRNPU,NUDCD2,INCENP,LIG4,MCM2,MCM3,NUP98,NUP43,PAFAH1B1,GAR1,NUP37,NABP2,BOD1L1,POLR2B,PPP1CB,PPP1CC,PPP2R5A,PRKDC,NSMCE4A,ZWILCH,SMC6,CENPU,WRAP53,CENPQ,RIF1,RPA2,CLIP1,MACROH2A2,SEC13,THOC7,NHP2,NUP133,…
GO: Cellular Component	GO:0030686	90S preribosome	2.218e-05	17	33	0.515152	BTRC,CASP8,NOC2L,RSL1D1,UTP18,MPHOSPH10,FBXW9,WDR3,IMP4,UTP20,PWP2,WDR37,WDR12,UTP6,BOP1,PES1,NOL6
GO: Cellular Component	GO:0071001	U4/U6 snRNP	2.577e-05	27	70	0.385714	DHX16,SART1,PRPF4,PRPF3,DDX23,SF3B5,SF3B4,SF3A1,PPIH,USP39,LSM7,LSM8,LSM3,TXNL4A,SF3A3,SF3B2,BUD13,PHF5A,WBP4,SMU1,SNRPA1,SNRPB,SNRPD1,SNRPD2,SNRPF,SNRPG,PRPF6
GO: Cellular Component	GO:0097526	spliceosomal tri-snRNP complex	2.577e-05	27	70	0.385714	DHX16,SART1,PRPF4,PRPF3,DDX23,SF3B5,SF3B4,SF3A1,PPIH,USP39,LSM7,LSM8,LSM3,TXNL4A,SF3A3,SF3B2,BUD13,PHF5A,WBP4,SMU1,SNRPA1,SNRPB,SNRPD1,SNRPD2,SNRPF,SNRPG,PRPF6
GO: Cellular Component	GO:0046540	U4/U6 x U5 tri-snRNP complex	2.577e-05	27	70	0.385714	DHX16,SART1,PRPF4,PRPF3,DDX23,SF3B5,SF3B4,SF3A1,PPIH,USP39,LSM7,LSM8,LSM3,TXNL4A,SF3A3,SF3B2,BUD13,PHF5A,WBP4,SMU1,SNRPA1,SNRPB,SNRPD1,SNRPD2,SNRPF,SNRPG,PRPF6
GO: Cellular Component	GO:0034455	t-UTP complex	2.99e-05	23	55	0.418182	BTRC,CASP8,RRP9,NOL11,NOC2L,RSL1D1,UTP18,MPHOSPH10,FBL,FBXW9,UTP25,WDR3,IMP4,UTP20,PWP2,NOL10,WDR37,PDCD11,WDR12,UTP6,BOP1,PES1,NOL6
GO: Cellular Component	GO:0001650	fibrillar center	3.205e-05	42	135	0.311111	MBD6,SMARCA5,TMEM217,USO1,NOLC1,CHD1,RSAD2,RAI14,ARHGAP32,URB1,DKC1,DCLRE1A,TIMM13,MTDH,IPO11,FBL,NUFIP1,FHIT,ANKRD1,AFF4,INO80C,CDK12,IMP4,SP140,LIPA,MLLT1,NCL,NFIC,PAFAH1B2,GAR1,PLRG1,SUPT20H,ZNF415,SAMD4A,WDR43,RRS1,TAF4B,TCOF1,TERF1,TOP1,TXNRD1,COIL
GO: Cellular Component	GO:0031965	nuclear membrane	4.167e-05	78	312	0.25	ADRA1B,INTS2,OSBPL6,LEMD2,APC,APEH,TRIB3,BCL2,BCL2L1,RCC1,GTF3C3,SUN2,AKAP6,AHCTF1,UNC50,NUP155,NUP93,INTS1,MRPL19,SCRN1,NUP58,POM121,DHCR7,SH3BGRL2,NUP153,LRPPRC,UTP18,CNEP1R1,EMD,NUTF2,MTDH,CEPT1,DTL,POM121C,MRPS23,PRICKLE2,DCTN5,WDR3,TXNL4A,GLE1,TMEM97,TENT4A,SUN3,KPNB1,KPNA4,NUP54,YBX1,NUP98,P2RX5,PAFAH1B1,PLRG1,TMEM43,PRNP,DNAJB12,PTGER3,QSOX2,AKIRIN1,TMEM38B,RIF1,MACO1,ZNF354C,CASC3,NUP35,N…
GO: Cellular Component	GO:0005687	U4 snRNP	4.597e-05	27	72	0.375	DHX16,SART1,PRPF4,PRPF3,DDX23,SF3B5,SF3B4,SF3A1,PPIH,USP39,LSM7,LSM8,LSM3,TXNL4A,SF3A3,SF3B2,BUD13,PHF5A,WBP4,SMU1,SNRPA1,SNRPB,SNRPD1,SNRPD2,SNRPF,SNRPG,PRPF6
GO: Cellular Component	GO:0030532	small nuclear ribonucleoprotein complex	5.846e-05	52	185	0.281081	ISY1,DHX16,SART1,PRPF4,PRPF3,NOLC1,CACTIN,DDX23,GEMIN4,SF3B5,AQR,DHX38,MYEF2,HNRNPR,SF3B4,BCAS2,SF3A1,CRNKL1,CDC40,PPIH,PABPC1,SF3B6,USP39,LSM7,LSM8,LSM3,TXNL4A,RBMX,SF3A3,PRPF19,SF3B2,BUD13,PHF5A,WBP4,U2AF2,HNRNPA1,HNRNPC,HNRNPH1,HNRNPU,PLRG1,SMU1,CASC3,SRSF1,SNW1,SNRPA1,SNRPB,SNRPC,SNRPD1,SNRPD2,SNRPF,SNRPG,PRPF6
GO: Cellular Component	GO:0000139	Golgi membrane	7.146e-05	161	770	0.209091	AP1B1,MARCHF4,GOLGA7B,ARHGAP21,AREG,RND3,USO1,HYAL2,B4GALT4,B4GALT2,MBTPS1,GBF1,ASAP2,VPS51,AP3D1,CAV1,SCARB2,ENTPD6,CD59,SLC33A1,VAPB,COPB2,TRAPPC1,AP1S1,CLCN3,CLCN5,CHST3,COPB1,GOSR2,ENTPD4,UNC50,GORASP2,SEC24C,HS2ST1,RAB11FIP5,CTSZ,ARHGAP32,CD55,CHST9,CANT1,DHCR24,SEC16A,GOLGA5,HS3ST3A1,TRAPPC9,PDCD6,AP1M2,TVP23B,NOSIP,ARFRP1,IER3IP1,PLCE1,EXT1,EXT2,B3GNT3,CHST15,FKTN,CDIPT,COG5,SCARA3,SEC23A,…
GO: Cellular Component	GO:0005761	mitochondrial ribosome	8.461e-05	31	91	0.340659	MRPS34,MRPL49,MRPL19,MRPL54,MRPL4,MRPS7,MRPS2,MRPL10,MRPL28,MRPS23,MRPS33,MRPS30,MRPL3,MRPL58,MRPL42,MRPL13,MRPL15,MRPL22,NDUFAB1,MRPL57,MRPL12,MRPS12,MRPL21,MRPS25,MRPL14,MRPS5,MRPL40,MRPL36,MRPL1,MRPL44,MRPL47
GO: Cellular Component	GO:0000313	organellar ribosome	8.461e-05	31	91	0.340659	MRPS34,MRPL49,MRPL19,MRPL54,MRPL4,MRPS7,MRPS2,MRPL10,MRPL28,MRPS23,MRPS33,MRPS30,MRPL3,MRPL58,MRPL42,MRPL13,MRPL15,MRPL22,NDUFAB1,MRPL57,MRPL12,MRPS12,MRPL21,MRPS25,MRPL14,MRPS5,MRPL40,MRPL36,MRPL1,MRPL44,MRPL47
GO: Cellular Component	GO:0097525	spliceosomal snRNP complex	0.0001029	50	179	0.27933	ISY1,DHX16,SART1,PRPF4,PRPF3,CACTIN,DDX23,SF3B5,AQR,DHX38,MYEF2,HNRNPR,SF3B4,BCAS2,SF3A1,CRNKL1,CDC40,PPIH,PABPC1,SF3B6,USP39,LSM7,LSM8,LSM3,TXNL4A,RBMX,SF3A3,PRPF19,SF3B2,BUD13,PHF5A,WBP4,U2AF2,HNRNPA1,HNRNPC,HNRNPH1,HNRNPU,PLRG1,SMU1,CASC3,SRSF1,SNW1,SNRPA1,SNRPB,SNRPC,SNRPD1,SNRPD2,SNRPF,SNRPG,PRPF6
GO: Cellular Component	GO:0005762	mitochondrial large ribosomal subunit	0.0001083	23	59	0.389831	MRPL49,MRPL19,MRPL54,MRPL4,MRPL10,MRPL28,MRPS30,MRPL3,MRPL58,MRPL42,MRPL13,MRPL15,MRPL22,NDUFAB1,MRPL57,MRPL12,MRPL21,MRPL14,MRPL40,MRPL36,MRPL1,MRPL44,MRPL47
GO: Cellular Component	GO:0000315	organellar large ribosomal subunit	0.0001083	23	59	0.389831	MRPL49,MRPL19,MRPL54,MRPL4,MRPL10,MRPL28,MRPS30,MRPL3,MRPL58,MRPL42,MRPL13,MRPL15,MRPL22,NDUFAB1,MRPL57,MRPL12,MRPL21,MRPL14,MRPL40,MRPL36,MRPL1,MRPL44,MRPL47
GO: Cellular Component	GO:0016592	mediator complex	0.0001271	17	37	0.459459	MED30,CCNC,CDK8,MED21,MED7,MED20,MED24,MED13,MED6,MED31,HAVCR2,MED8,MED19,MED28,MED22,MED13L,MED11
GO: Cellular Component	GO:0070847	core mediator complex	0.0001271	17	37	0.459459	MED30,CCNC,CDK8,MED21,MED7,MED20,MED24,MED13,MED6,MED31,HAVCR2,MED8,MED19,MED28,MED22,MED13L,MED11
GO: Cellular Component	GO:0035770	ribonucleoprotein granule	0.0001271	60	230	0.26087	ACTB,DDX3Y,PABPC4,SQSTM1,LIMD1,CDK9,NOCT,FXR2,UPF2,DDX1,G3BP2,HELZ,ELAVL1,MCRIP2,PABPC1,IGF2BP1,AGO2,LSM3,CKAP4,AJUBA,HTT,FASTKD5,HNRNPL,HNRNPU,DCP2,KPNB1,LIG4,CAPRIN1,BTBD1,MCRIP1,NCL,YBX1,CNOT7,POLR2D,PRKAA2,PSMC3,NSUN2,RAC1,SAMD4B,ZFAND1,ROCK1,RPL6,RPLP0,RPS4X,RPS6,CASC3,EDC3,PNRC2,FASTKD2,HABP4,SMN1,CNOT1,SNRPG,SAMD4A,SYNE1,LARP1,TARDBP,TOP1,YTHDC2,FXR1
GO: Cellular Component	GO:0000776	kinetochore	0.0001271	41	138	0.297101	SEH1L,MAD1L1,APC,BIRC5,BUB1,ZW10,AURKB,CENPA,CENPE,BOD1,AHCTF1,TRAPPC12,CENPW,SPAG5,MTBP,DCTN5,KIF2C,HNRNPU,NUDCD2,INCENP,NUP98,NUP43,PAFAH1B1,NUP37,BOD1L1,PPP1CC,ZWILCH,CENPU,CENPQ,CLIP1,SEC13,NUP133,SUMO3,CENPN,CLASP2,CENPK,NCAPD3,XPO1,CENPH,CDT1,NUP107
GO: Cellular Component	GO:0031080	nuclear pore outer ring	0.0001507	8	10	0.8	SEH1L,AHCTF1,NUP98,NUP43,NUP37,SEC13,NUP133,NUP107
GO: Cellular Component	GO:0061695	transferase complex, transferring phosphorus-containing groups	0.000248	69	281	0.245552	ACVR1,SUPT3H,BECN1,CCND1,POLR3D,CCNE1,CCNF,CCNG1,CCNG2,CCNT1,CDK6,CDK9,SOCS6,CKS2,POLR1A,POLR1C,RPAP1,CTR9,SMCR8,TBC1D5,E2F6,ERCC4,BCAS2,ZBTB7A,POLR1B,PRKAG2,CDK12,PRPF19,CCNI,POLR3A,GTF2F2,GTF2H1,GTF2H3,IGF1R,INSR,IRS1,MCM3,MNAT1,POLE3,PFKL,CDK14,PIK3C2A,PLRG1,DONSON,POLG,POLR2B,POLR2C,POLR2D,POLRMT,PRIM2,PRKAA2,PRKAR2A,PRPS2,RPA2,VAC14,SNW1,POLR3E,TAF2,TAF4B,TAF5,TAF7,TAF13,TCEA1,TERT,TGFBR1,XP…
GO: Cellular Component	GO:0019867	outer membrane	0.0002551	56	215	0.260465	GPAM,FUNDC2,BCL2,BCL2L1,BCL2L2,BNIP3,BNIP3L,CASP8,SLC24A1,ATF2,RSAD2,FAM210B,RAB11FIP5,CYP24A1,TRIM14,DHCR7,LRPPRC,EMD,NUTF2,ACSL1,ACSL3,ACSL4,TOMM40,ARMCX3,MTOR,ACSL5,TOMM34,RAB32,RTN4IP1,HK2,PGAM5,MGST1,PLD6,NME1,SLC11A2,OPA1,PEBP1,PHB,TOMM7,PPP1CC,MARCHF5,PRNP,MUL1,RAF1,RMDN3,RPS27A,MLXIP,MFN1,LPIN1,SYNE1,ANKH,PPP1R15A,UBC,VDAC1,TOMM22,NAV3
GO: Cellular Component	GO:0005838	proteasome regulatory particle	0.0003122	12	22	0.545455	PSMD6,PSMD14,ADRM1,PSMC1,PSMC3,PSMC6,PSMD1,PSMD2,PSMD3,PSMD7,PSMD11,PSMD12
GO: Cellular Component	GO:0043209	myelin sheath	0.0003854	55	213	0.258216	ACTB,ALDOA,AKR1B1,ATP5F1B,ATP5F1C,ATP5PB,MPDZ,BCL2,CANX,CDH1,DLD,ENO1,TUBA1B,TUBB4B,NDRG1,STIP1,GNAO1,GOT2,GPI,PDIA3,HSPA5,HSPA8,HSPA9,HSP90AA1,HSP90AA2P,HSPD1,ITGB1,ITPR2,MBP,MYO1D,NCAM1,NDUFA10,PEBP1,PRDX1,CYCS,PDHA1,PGAM1,PHB,SLC25A3,RPS27A,CCT5,SOD1,SOD2,SPTAN1,NFASC,TCP1,TKT,PARD3,CCT3,TUFM,UBC,UCHL1,UQCRFS1,VDAC1,YWHAG
GO: Cellular Component	GO:0005788	endoplasmic reticulum lumen	0.000422	74	312	0.237179	MBTPS1,GBF1,P4HA2,CALR,CALU,CANX,CDH2,CHGB,COL4A1,COL8A1,COL11A1,COL12A1,COL13A1,COL17A1,MINPP1,H6PD,PDIA4,CTSZ,CHRDL1,PDIA6,GOLM1,FBN1,HYOU1,FN1,TGOLN2,FUCA2,DNAJB11,CKAP4,PRSS23,PDIA3,FSTL1,MGAT4A,HSPA5,COL27A1,IGFBP4,IGFBP7,CCN1,KTN1,LAMC1,LTBP1,P4HA1,P4HB,DNAJC10,ERO1A,TMEM43,PPIB,DNAJC3,TOR4A,QSOX1,FKBP14,ARSJ,RCN1,RCN2,COLGALT1,P3H2,ARSG,ERP44,HSPA13,GANAB,P3H1,SUMF1,MYDGF,DNAJC1,PDGFC,SIL1…
GO: Cellular Component	GO:0036464	cytoplasmic ribonucleoprotein granule	0.0004301	56	219	0.255708	ACTB,DDX3Y,PABPC4,SQSTM1,LIMD1,CDK9,NOCT,FXR2,UPF2,DDX1,G3BP2,HELZ,ELAVL1,MCRIP2,PABPC1,IGF2BP1,AGO2,LSM3,CKAP4,AJUBA,HTT,HNRNPU,DCP2,KPNB1,LIG4,CAPRIN1,BTBD1,MCRIP1,NCL,YBX1,CNOT7,POLR2D,PRKAA2,PSMC3,NSUN2,RAC1,SAMD4B,ZFAND1,ROCK1,RPL6,RPLP0,RPS4X,RPS6,CASC3,EDC3,PNRC2,HABP4,SMN1,CNOT1,SNRPG,SAMD4A,SYNE1,LARP1,TARDBP,TOP1,FXR1
GO: Cellular Component	GO:0030054	cell junction	0.0004338	255	1352	0.188609	ACTB,TENM2,ADRA1B,ARHGAP31,KCTD16,ALCAM,AKR1B1,ARHGAP21,SHROOM3,CDC42BPA,PPFIA1,PKP4,APC,EPB41L5,YBX3,DENND1A,CASK,RHOB,RND3,SKAP1,ATP1A2,ATP6V0C,ADAM15,ADAM9,MPDZ,CCND1,BCL2L1,BCR,NRP1,ARHGEF7,BSN,CALB2,LIMD1,CALR,CAV1,CLDN12,CLDN2,CLDN1,CCNF,SCARB2,SYNGR2,NEURL1,CD44,CD59,CD81,ADGRE5,CDH1,CDH2,CDH4,CDH13,RPL23,ABCC2,MAP4K4,CNN1,AKAP6,COL13A1,COL17A1,CDC42BPB,CSK,SIPA1L1,MDC1,RAI14,RAPGEF2,CXADR…
GO: Cellular Component	GO:0031968	organelle outer membrane	0.0007465	54	213	0.253521	GPAM,FUNDC2,BCL2,BCL2L1,BCL2L2,BNIP3,BNIP3L,CASP8,ATF2,RSAD2,FAM210B,RAB11FIP5,CYP24A1,TRIM14,DHCR7,LRPPRC,EMD,NUTF2,ACSL1,ACSL3,ACSL4,TOMM40,ARMCX3,MTOR,ACSL5,TOMM34,RAB32,RTN4IP1,HK2,PGAM5,MGST1,PLD6,NME1,SLC11A2,OPA1,PEBP1,PHB,TOMM7,PPP1CC,MARCHF5,PRNP,MUL1,RAF1,RMDN3,RPS27A,MLXIP,MFN1,LPIN1,SYNE1,PPP1R15A,UBC,VDAC1,TOMM22,NAV3
GO: Cellular Component	GO:0048471	perinuclear region of cytoplasm	0.0007818	164	824	0.199029	OSBPL6,DOCK6,AKR1B1,AMFR,SH3RF1,PKP4,APBB1,APC,YBX3,SHTN1,USO1,EIF3G,HYAL2,ATP6V0A1,BCL2,ZPR1,BYSL,MTMR2,RAB29,CALR,SPAG9,CAV1,CCNG1,NEURL1,DCUN1D3,CDH1,CDH13,RASGRP3,NOCT,AKAP6,PSMF1,CPD,PRDX6,UPF2,CCN2,CLINT1,RAPGEF2,CTSB,CYLD,PCLAF,CTIF,MAGI2,STMN3,NTM,SEC16A,ATP9A,ECE1,LRPPRC,RAB34,TRAPPC12,EML1,CYB5R4,MTDH,HERC5,STOM,NHLRC1,ACSL3,FAT1,NDRG1,ATRAID,FKBP4,SEC23A,VTI1B,CHERP,ATG7,IGF2BP1,RTRAF,…
GO: Cellular Component	GO:0005685	U1 snRNP	0.0009742	26	80	0.325	DHX16,SART1,PRPF4,PRPF3,SF3B5,SF3B4,SF3A1,LSM7,LSM8,LSM3,TXNL4A,SF3A3,SF3B2,BUD13,PHF5A,WBP4,U2AF2,SMU1,SNRPA1,SNRPB,SNRPC,SNRPD1,SNRPD2,SNRPF,SNRPG,PRPF6
GO: Cellular Component	GO:0071541	eukaryotic translation initiation factor 3 complex, eIF3m	0.001074	6	7	0.857143	EIF3A,EIF3B,EIF3D,EIF3F,EIF3I,EIF3M
GO: Cellular Component	GO:0034719	SMN-Sm protein complex	0.001171	10	18	0.555556	GEMIN5,GEMIN4,STRAP,DDX20,SMN1,SNRPB,SNRPD1,SNRPD2,SNRPF,SNRPG
GO: Cellular Component	GO:0031429	box H/ACA snoRNP complex	0.001392	5	5	1	NOLC1,DKC1,GAR1,NOP10,NHP2
GO: Cellular Component	GO:0022624	proteasome accessory complex	0.001423	12	25	0.48	PSMD6,PSMD14,ADRM1,PSMC1,PSMC3,PSMC6,PSMD1,PSMD2,PSMD3,PSMD7,PSMD11,PSMD12
GO: Cellular Component	GO:0005741	mitochondrial outer membrane	0.00194	48	190	0.252632	GPAM,FUNDC2,BCL2,BCL2L1,BCL2L2,BNIP3,BNIP3L,CASP8,ATF2,RSAD2,FAM210B,RAB11FIP5,CYP24A1,TRIM14,ACSL1,ACSL3,ACSL4,TOMM40,ARMCX3,MTOR,ACSL5,TOMM34,RAB32,RTN4IP1,HK2,PGAM5,MGST1,PLD6,NME1,SLC11A2,OPA1,PEBP1,PHB,TOMM7,PPP1CC,MARCHF5,PRNP,MUL1,RAF1,RMDN3,RPS27A,MLXIP,MFN1,LPIN1,PPP1R15A,UBC,VDAC1,TOMM22
GO: Cellular Component	GO:0032797	SMN complex	0.002047	10	19	0.526316	GEMIN5,GEMIN4,STRAP,DDX20,SMN1,SNRPB,SNRPD1,SNRPD2,SNRPF,SNRPG
GO: Cellular Component	GO:0034708	methyltransferase complex	0.002047	34	121	0.280992	KDM5C,TRMT61A,ZNF462,CLNS1A,VIRMA,HDAC9,SETD1A,RAMAC,RIOK1,E2F6,TRMT6,KDM5B,INO80C,RUVBL2,PRMT1,JARID2,N6AMT1,RBM15B,TEX10,KDM5A,RBBP5,RNF2,PAXIP1,SNRPB,SNRPD1,SNRPD2,SNRPF,SNRPG,NCOA6,AEBP2,TAF7,SUZ12,METTL3,LAS1L
GO: Cellular Component	GO:1905368	peptidase complex	0.002138	28	93	0.301075	SEC11C,USP14,PSMF1,UBE3C,PSMD6,PSMD14,F3,AFG3L2,ADRM1,SPCS3,PSMA1,PSMB1,PSMC1,PSMC3,PSMC6,PSMD1,PSMD2,PSMD3,PSMD7,PSMD11,PSMD12,RAD23A,SUPT20H,PAAF1,PSME4,USP22,UBE3A,WFS1
GO: Cellular Component	GO:0017101	aminoacyl-tRNA synthetase multienzyme complex	0.002234	8	13	0.615385	EEF1E1,DARS1,LARS1,IARS1,KARS1,RARS1,RPL5,AIMP2
GO: Cellular Component	GO:0008250	oligosaccharyltransferase complex	0.002234	8	13	0.615385	OSTC,DDOST,MAGT1,STT3A,STT3B,RPN1,RPN2,TUSC3
GO: Cellular Component	GO:0071007	U2-type catalytic step 2 spliceosome	0.002483	13	30	0.433333	AQR,BCAS2,CRNKL1,CDC40,PRPF19,PLRG1,SNW1,SNRPA1,SNRPB,SNRPD1,SNRPD2,SNRPF,SNRPG
GO: Cellular Component	GO:0031301	integral component of organelle membrane	0.002517	83	380	0.218421	TIMM23,AMFR,PEX3,LEMD2,FUNDC2,ATP6V0A1,GPAA1,AUP1,BNIP3,CALR,CANX,CREB3L1,CLCN3,SUN2,COX11,ENTPD4,UNC50,ELOVL3,EMC6,DHCR7,PIGK,TVP23B,IER3IP1,ALG3,TBL2,EXT1,FKTN,TOMM40,SLC37A3,CHCHD6,ARMCX3,ERGIC3,GALNT2,COQ2,YIF1A,DGAT2,AFG3L2,PDIA3,FICD,SGMS2,HSPA5,SAMD8,INSIG1,LAMP1,SFXN1,NPC1,P2RX5,FURIN,PEX12,SLC25A3,UBIAD1,SEC61A1,ERO1A,TMEM43,DNAJB12,ELOVL2,QSOX1,MUL1,QSOX2,RFNG,PIGU,TMEM33,RRBP1,SCD,POMG…
GO: Cellular Component	GO:0005813	centrosome	0.002546	110	532	0.206767	HIPK1,CDC45,MAD1L1,MIB1,SLAIN2,APC,CDC14B,BCL2L1,BRCA2,CCDC116,CCNE1,CCNF,ATP6V0D1,CDC27,AURKB,CDK6,MAPKAPK2,BOD1,RRAGD,SCLT1,DCAF12,CIR1,MACROH2A1,IQCB1,ITSN2,DYNLL2,CEP135,CYLD,TRAF3IP1,PCLAF,KIAA0753,DYNC1H1,ACTR1B,HASPIN,EMD,BCAS2,CNTROB,NDRG1,TACC3,DTL,CCT4,SPAG5,RTRAF,PLK4,PLK2,NEK6,DCTN5,VPS4A,SDCCAG8,ENTR1,TUBGCP2,RUVBL2,KIF2C,IFT27,NUDT21,GSK3B,CEP89,MASTL,HNRNPU,POC5,KIFC3,KRT18,SMAD4,M…
GO: Cellular Component	GO:0000502	proteasome complex	0.002546	22	67	0.328358	USP14,PSMF1,UBE3C,PSMD6,PSMD14,ADRM1,PSMA1,PSMB1,PSMC1,PSMC3,PSMC6,PSMD1,PSMD2,PSMD3,PSMD7,PSMD11,PSMD12,RAD23A,PAAF1,PSME4,UBE3A,WFS1
GO: Cellular Component	GO:0043596	nuclear replication fork	0.00272	16	42	0.380952	CDC45,SMARCA5,E2F6,BCAS2,GINS4,PRPF19,MCM3,ETAA1,PLRG1,PRIM2,TIPIN,RPA2,MCM10,TOP1,XPA,MMS22L
GO: Cellular Component	GO:0071162	CMG complex	0.00272	16	42	0.380952	CDC45,SMARCA5,E2F6,BCAS2,GINS4,PRPF19,MCM3,ETAA1,PLRG1,PRIM2,TIPIN,RPA2,MCM10,TOP1,XPA,MMS22L
GO: Cellular Component	GO:1905369	endopeptidase complex	0.003144	22	68	0.323529	USP14,PSMF1,UBE3C,PSMD6,PSMD14,ADRM1,PSMA1,PSMB1,PSMC1,PSMC3,PSMC6,PSMD1,PSMD2,PSMD3,PSMD7,PSMD11,PSMD12,RAD23A,PAAF1,PSME4,UBE3A,WFS1
GO: Cellular Component	GO:0000811	GINS complex	0.003665	16	43	0.372093	CDC45,SMARCA5,E2F6,BCAS2,GINS4,PRPF19,MCM3,ETAA1,PLRG1,PRIM2,TIPIN,RPA2,MCM10,TOP1,XPA,MMS22L
GO: Cellular Component	GO:1904949	ATPase complex	0.003938	31	111	0.279279	ARID1B,SMARCA5,EP400,BRD9,MTA1,CSNK2A1,E2F6,BCAS2,ZBTB7A,INO80C,RUVBL2,PRPF19,BAZ1A,HDAC1,MCM3,BRD7,PLRG1,DONSON,BICRA,PRIM2,GATAD2A,RFC1,RPA2,PHF10,ACTR5,SMARCA4,SMARCC1,SMARCD1,SUZ12,XPA,YY1
GO: Cellular Component	GO:0000775	chromosome, centromeric region	0.004045	49	202	0.242574	SEH1L,MAD1L1,APC,BIRC5,BUB1,ZW10,AURKB,CENPA,CENPE,BOD1,AHCTF1,MACROH2A1,KMT5B,TRAPPC12,CENPW,SPAG5,MTBP,DCTN5,ZNF330,KIF2C,HNRNPU,NUDCD2,INCENP,NUP98,NUP43,PAFAH1B1,NUP37,BOD1L1,PPP1CC,PPP2R5A,ZWILCH,CENPU,CENPQ,CLIP1,SEC13,NUP133,SUMO3,CDCA5,CENPN,CLASP2,CENPK,SUV39H1,NCAPD3,DICER1,XPO1,CENPH,CDT1,NUP107,ZNFX1
GO: Cellular Component	GO:0000777	condensed chromosome kinetochore	0.004458	30	107	0.280374	SEH1L,MAD1L1,BIRC5,BUB1,ZW10,CENPA,CENPE,BOD1,AHCTF1,CENPW,SPAG5,DCTN5,KIF2C,HNRNPU,NUDCD2,INCENP,NUP43,NUP37,BOD1L1,PPP1CC,ZWILCH,CENPU,NUP133,CENPN,CLASP2,CENPK,NCAPD3,CENPH,CDT1,NUP107
GO: Cellular Component	GO:0005815	microtubule organizing center	0.004473	147	756	0.194444	HIPK1,CDC45,MAD1L1,MIB1,SLAIN2,CCDC146,APC,BIRC5,CDC14B,CCDC124,BCL2L1,BRCA2,CCDC116,SPAG9,CCNE1,CCNF,ATP6V0D1,CDC27,AURKB,CDK6,MAPKAPK2,BOD1,RRAGD,SCLT1,DCAF12,CIR1,MACROH2A1,IQCB1,ITSN2,DYNLL2,CEP135,RAB11FIP5,CYLD,TRAF3IP1,PCLAF,KIAA0753,TMUB1,DYNC1H1,ACTR1B,HASPIN,CEP83,TTC30A,EMD,BCAS2,CNTROB,NDRG1,TACC3,FLII,DTL,CCT4,TACC2,SPAG5,RTRAF,PLK4,PLK2,NEK6,DCTN5,VPS4A,SDCCAG8,ENTR1,TUBGCP2,RUVBL2,…
GO: Cellular Component	GO:0015030	Cajal body	0.004603	24	79	0.303797	ZPR1,SART1,PRPF4,PRPF3,NOLC1,ZNF473,GEMIN4,DKC1,FBL,SMNDC1,DDX42,GAR1,ICE2,WRAP53,SHQ1,LSG1,NOP10,NHP2,HABP4,SMN1,SNRPC,ICE1,XPO1,COIL
GO: Cellular Component	GO:0031261	DNA replication preinitiation complex	0.004697	16	44	0.363636	CDC45,SMARCA5,E2F6,BCAS2,GINS4,PRPF19,MCM3,ETAA1,PLRG1,PRIM2,TIPIN,RPA2,MCM10,TOP1,XPA,MMS22L
GO: Cellular Component	GO:0070545	PeBoW complex	0.004824	5	6	0.833333	FBXW9,WDR37,WDR12,BOP1,PES1
GO: Cellular Component	GO:0005697	telomerase holoenzyme complex	0.004824	10	21	0.47619	DKC1,HNRNPC,HNRNPU,GAR1,WRAP53,NOP10,NHP2,SNRPB,SMG5,TERT
GO: Cellular Component	GO:0098805	whole membrane	0.004942	312	1760	0.177273	SEH1L,RAB22A,ACTB,ADCY6,ADRA1B,AP2A1,AP1B1,GNPAT,ANXA7,PEX3,GPAM,DENND1A,AREG,CASK,RHOB,USO1,SKAP1,FUNDC2,ATP1A2,ATP1B3,BECN1,HYAL2,ATP5F1B,ATP6V0C,SNX4,ATP6V0A1,CD164,BCL2,BCL2L1,BCL2L2,BNIP3,BNIP3L,VNN1,NAE1,MTMR2,BSN,AP3D1,CALR,CASP8,SPAG9,CAV1,MTMR4,ATP6V0D1,CD33,CD36,SCARB1,SCARB2,SYNGR2,HGS,CD44,CD59,ADGRE5,CDH1,CDH2,CDH13,COPB2,AP1S1,CLCN3,CLCN4,TM9SF2,RRAGD,CLCN5,CLCN7,SUN2,AKAP6,COPB1,AT…
GO: Cellular Component	GO:0000793	condensed chromosome	0.004942	55	236	0.233051	SEH1L,MAD1L1,SMARCA5,BIRC5,BRCA2,BUB1,ZW10,AURKB,CENPA,CENPE,RCC1,BOD1,SUN2,AHCTF1,MACROH2A1,LRPPRC,KMT5B,CENPW,FANCD2,SPAG5,MLH3,DCTN5,SHOC1,KIF2C,HNRNPU,NUDCD2,INCENP,LIG4,NUP43,NUP37,BOD1L1,PPP1CC,NSMCE4A,ZWILCH,SMC6,CENPU,RIF1,NUP133,CDCA5,CENPN,CLASP2,SMC5,CENPK,RRS1,SUV39H1,NCAPD3,NCAPH,PES1,XRCC4,NSMCE2,CENPH,FAM9B,NOL6,CDT1,NUP107
GO: Cellular Component	GO:0101031	chaperone complex	0.005641	11	25	0.44	CCT6A,HSPB8,CCT7,CCT4,STIP1,CDC37,HSPA8,HSP90AB1,CCT5,TCP1,CCT3
GO: Cellular Component	GO:0036387	pre-replicative complex	0.005902	16	45	0.355556	CDC45,SMARCA5,E2F6,BCAS2,GINS4,PRPF19,MCM3,ETAA1,PLRG1,PRIM2,TIPIN,RPA2,MCM10,TOP1,XPA,MMS22L
GO: Cellular Component	GO:0005656	nuclear pre-replicative complex	0.005902	16	45	0.355556	CDC45,SMARCA5,E2F6,BCAS2,GINS4,PRPF19,MCM3,ETAA1,PLRG1,PRIM2,TIPIN,RPA2,MCM10,TOP1,XPA,MMS22L
GO: Cellular Component	GO:0101002	ficolin-1-rich granule	0.005902	33	124	0.266129	AGL,ALDOA,APEH,CTSB,CTSZ,PSMD6,CANT1,ACTR1B,EEF2,PSMD14,ATG7,PRDX4,XRCC6,GPI,PDAP1,HSPA8,HSP90AA1,HSP90AB1,KPNB1,PNP,PAFAH1B2,PFKL,PGAM1,PSMB1,PSMC3,PSMD2,PSMD3,PSMD7,PSMD11,PSMD12,CAND1,COTL1,KCMF1
GO: Cellular Component	GO:1904813	ficolin-1-rich granule lumen	0.005902	33	124	0.266129	AGL,ALDOA,APEH,CTSB,CTSZ,PSMD6,CANT1,ACTR1B,EEF2,PSMD14,ATG7,PRDX4,XRCC6,GPI,PDAP1,HSPA8,HSP90AA1,HSP90AB1,KPNB1,PNP,PAFAH1B2,PFKL,PGAM1,PSMB1,PSMC3,PSMD2,PSMD3,PSMD7,PSMD11,PSMD12,CAND1,COTL1,KCMF1
GO: Cellular Component	GO:0042555	MCM complex	0.006431	18	54	0.333333	CDC45,SMARCA5,E2F6,BCAS2,GINS4,MCM8,PRPF19,MCM2,MCM3,ETAA1,PLRG1,PRIM2,TIPIN,RPA2,MCM10,TOP1,XPA,MMS22L
GO: Cellular Component	GO:0097373	MCM core complex	0.006431	18	54	0.333333	CDC45,SMARCA5,E2F6,BCAS2,GINS4,MCM8,PRPF19,MCM2,MCM3,ETAA1,PLRG1,PRIM2,TIPIN,RPA2,MCM10,TOP1,XPA,MMS22L
GO: Cellular Component	GO:0000779	condensed chromosome, centromeric region	0.006648	32	120	0.266667	SEH1L,MAD1L1,BIRC5,BUB1,ZW10,AURKB,CENPA,CENPE,BOD1,AHCTF1,KMT5B,CENPW,SPAG5,DCTN5,KIF2C,HNRNPU,NUDCD2,INCENP,NUP43,NUP37,BOD1L1,PPP1CC,ZWILCH,CENPU,NUP133,CENPN,CLASP2,CENPK,NCAPD3,CENPH,CDT1,NUP107
GO: Cellular Component	GO:0005814	centriole	0.006648	116	583	0.198971	HIPK1,CDC45,MAD1L1,MIB1,SLAIN2,CCDC146,APC,BIRC5,CDC14B,BCL2L1,BRCA2,CCDC116,CCNE1,CCNF,ATP6V0D1,CDC27,AURKB,CDK6,MAPKAPK2,BOD1,RRAGD,SCLT1,DCAF12,CIR1,MACROH2A1,IQCB1,ITSN2,DYNLL2,CEP135,CYLD,TRAF3IP1,PCLAF,KIAA0753,DYNC1H1,ACTR1B,HASPIN,CEP83,EMD,BCAS2,CNTROB,NDRG1,TACC3,DTL,CCT4,SPAG5,RTRAF,PLK4,PLK2,NEK6,DCTN5,VPS4A,SDCCAG8,ENTR1,TUBGCP2,RUVBL2,KIF2C,IFT27,NUDT21,GSK3B,CEP89,MASTL,HTT,HNRNPU,…
GO: Cellular Component	GO:0072589	box H/ACA scaRNP complex	0.006702	4	4	1	DKC1,GAR1,NOP10,NHP2
GO: Cellular Component	GO:0034709	methylosome	0.007178	7	12	0.583333	CLNS1A,PRMT1,SNRPB,SNRPD1,SNRPD2,SNRPF,SNRPG
GO: Cellular Component	GO:0031300	intrinsic component of organelle membrane	0.00729	87	418	0.208134	TIMM23,ESYT2,AMFR,PEX3,LEMD2,FUNDC2,ATP6V0A1,GPAA1,AUP1,BNIP3,CALR,CANX,CREB3L1,CLCN3,SUN2,COX11,ENTPD4,UNC50,ELOVL3,EMC6,DHCR7,PIGK,TVP23B,ECE1,IER3IP1,ALG3,TBL2,EXT1,FKTN,TOMM40,SLC37A3,CHCHD6,ARMCX3,ERGIC3,GALNT2,COQ2,YIF1A,DGAT2,AFG3L2,PDIA3,FICD,SGMS2,HSPA5,SAMD8,INSIG1,LAMP1,SFXN1,NPC1,P2RX5,FURIN,PEX12,SLC25A3,UBIAD1,SEC61A1,ERO1A,TMEM43,DNAJB12,ELOVL2,QSOX1,MUL1,RAB5A,QSOX2,RFNG,PIGU,TMEM…
GO: Cellular Component	GO:0032040	small-subunit processome	0.008023	14	38	0.368421	BTRC,RRP9,UTP18,MPHOSPH10,FBL,UTP25,WDR3,IMP4,UTP20,PWP2,NOL10,PDCD11,UTP6,NOL6
GO: Cellular Component	GO:0005793	endoplasmic reticulum-Golgi intermediate compartment	0.008652	33	127	0.259843	AREG,GBF1,CALR,CD59,COPB1,GOSR2,CTSZ,CD55,PDIA6,TRAPPC12,FN1,COPG2,RAB6B,ERGIC3,YIF1A,LMAN2,GOLGA2,GOLGA3,SEC23IP,MGAT4B,HSPA5,MAN1A1,P4HB,ASPSCR1,TMED9,ERP44,SURF4,MYDGF,DICER1,TMED3,UGGT1,LMAN2L,ERGIC1
GO: Cellular Component	GO:0000781	chromosome, telomeric region	0.008866	40	163	0.245399	H4C9,CDC45,BRCA2,SUN2,MACROH2A1,DDB1,DCLRE1A,ERCC4,THOC3,DOT1L,XRCC6,CHEK2,LIG4,MCM2,MCM3,GAR1,NABP2,POLR2B,PPP1CB,PPP1CC,PRKDC,NSMCE4A,SMC6,WRAP53,RIF1,RPA2,MACROH2A2,THOC7,NHP2,LRIF1,SP100,SSB,SMC5,SMCHD1,TERF1,TERT,WRN,NABP1,XRCC4,NSMCE2
GO: Cellular Component	GO:0030176	integral component of endoplasmic reticulum membrane	0.009001	39	158	0.246835	AMFR,GPAA1,AUP1,CALR,CANX,CREB3L1,ELOVL3,EMC6,DHCR7,PIGK,ALG3,TBL2,EXT1,SLC37A3,ERGIC3,DGAT2,PDIA3,FICD,SGMS2,HSPA5,SAMD8,INSIG1,SEC61A1,ERO1A,DNAJB12,ELOVL2,PIGU,TMEM33,RRBP1,SCD,SELENOS,SREBF2,SLC37A2,TEX261,SEC62,FKBP8,WFS1,EMC7,DOLPP1
GO: Cellular Component	GO:0034399	nuclear periphery	0.01083	36	144	0.25	ENC1,CASK,CAD,AHCTF1,NUP93,NUP153,NARF,ZNF350,EMD,DCAF7,CENPW,NUFIP1,AKAP8L,RUVBL2,EBNA1BP2,PHF5A,HLCS,HNRNPU,EIF6,MBD1,NPM1,NUP98,ATXN1,SFPQ,NUP35,SNW1,KIN,PAXIP1,LRIF1,SRPK1,NUP205,SUV39H1,YY1,KIF4A,NUP107,YEATS4
GO: Cellular Component	GO:0031519	PcG protein complex	0.01175	16	48	0.333333	BAP1,BMI1,CSNK2A1,CSNK2A2,UBAP2L,PHC2,KDM2B,JARID2,RNF2,ASXL2,AEBP2,CBX6,SUZ12,ASXL1,YY1,ZNF143
GO: Cellular Component	GO:0098791	Golgi apparatus subcompartment	0.01194	81	391	0.207161	AP1B1,MARCHF4,USO1,CHID1,BECN1,B4GALT4,B4GALT2,MBTPS1,GBF1,ASAP2,BSN,VPS51,RAB29,AP3D1,LRBA,CDH1,AP1S1,BACE2,CHST3,CPD,GORASP2,CANT1,GOLGA5,TRAPPC9,AP1M2,ATP9A,ARFRP1,RAB34,FAM91A1,COG5,SNX9,TGOLN2,POSTN,FUT4,GALNT1,GALNT2,GBA,B4GALT1,MMP24,GLG1,RAB32,GOLGA2,GOLGA3,GOLGA4,PLEKHA8,PCLO,TMEM115,MGAT4B,SCOC,RAB43,MICALL1,IGF2R,M6PR,RAB8A,MME,TMEM230,B4GALNT3,SLC11A2,OCRL,OSBP,FURIN,PAM,CHPF2,PHETA1,…
GO: Cellular Component	GO:0031227	intrinsic component of endoplasmic reticulum membrane	0.01242	40	166	0.240964	ESYT2,AMFR,GPAA1,AUP1,CALR,CANX,CREB3L1,ELOVL3,EMC6,DHCR7,PIGK,ALG3,TBL2,EXT1,SLC37A3,ERGIC3,DGAT2,PDIA3,FICD,SGMS2,HSPA5,SAMD8,INSIG1,SEC61A1,ERO1A,DNAJB12,ELOVL2,PIGU,TMEM33,RRBP1,SCD,SELENOS,SREBF2,SLC37A2,TEX261,SEC62,FKBP8,WFS1,EMC7,DOLPP1
GO: Cellular Component	GO:0031984	organelle subcompartment	0.01287	85	415	0.204819	AP1B1,MARCHF4,USO1,CHID1,BECN1,B4GALT4,B4GALT2,MBTPS1,GBF1,ASAP2,BSN,VPS51,RAB29,AP3D1,LRBA,CDH1,AP1S1,BACE2,CHST3,CPD,GORASP2,CANT1,GOLGA5,TRAPPC9,AP1M2,ATP9A,ARFRP1,RAB34,EMD,FAM91A1,COG5,SNX9,TGOLN2,POSTN,FUT4,GALNT1,GALNT2,GBA,B4GALT1,MMP24,GLG1,RAB32,GOLGA2,GOLGA3,GOLGA4,PLEKHA8,PCLO,TMEM115,MGAT4B,SCOC,RAB43,MICALL1,IGF2R,KPNB1,M6PR,RAB8A,MME,TMEM230,B4GALNT3,SLC11A2,OCRL,OSBP,FURIN,PAM,CHP…
GO: Cellular Component	GO:0030173	integral component of Golgi membrane	0.01298	19	62	0.306452	ENTPD4,UNC50,TVP23B,IER3IP1,FKTN,ERGIC3,GALNT2,YIF1A,SGMS2,SAMD8,FURIN,UBIAD1,QSOX1,QSOX2,RFNG,POMGNT1,TEX261,NDFIP1,SLC35A2
GO: Cellular Component	GO:0000808	origin recognition complex	0.01304	17	53	0.320755	CDC45,SMARCA5,E2F6,BCAS2,GINS4,PRPF19,MCM2,MCM3,ETAA1,PLRG1,PRIM2,TIPIN,RPA2,MCM10,TOP1,XPA,MMS22L
GO: Cellular Component	GO:0005790	smooth endoplasmic reticulum	0.01589	15	45	0.333333	CALR,CANX,PDIA4,PDIA6,HYOU1,PRDX4,PDIA3,HSPA5,MYO1D,PLCB4,PPIB,DNAJC3,RYR2,HSP90B1,SLMAP
GO: Cellular Component	GO:0005657	replication fork	0.0177	21	73	0.287671	CDC45,SMARCA5,E2F6,BCAS2,GINS4,PRPF19,MCM3,ETAA1,PLRG1,DONSON,PRIM2,TIPIN,RFC1,RFC3,RPA2,MCM10,TOP1,WRN,XPA,XRCC2,MMS22L
GO: Cellular Component	GO:0005768	endosome	0.0191	175	956	0.183054	RAB22A,ADCY6,KIDINS220,AP2A1,ARRDC3,RHOB,CHID1,ATP1A2,BECN1,ATP6V0C,SNX4,ATP6V0A1,CD164,NRP1,SQSTM1,NAE1,MTMR2,VPS51,RAB29,AP3D1,CAV1,MTMR4,ATP6V0D1,SCARB2,HGS,CDH1,CLCN3,CLCN4,TM9SF2,RRAGD,CLCN5,LIPG,TGFBRAP1,SUN2,GRAP2,BACE2,RNF32,GOSR2,CHMP2B,RAB11FIP5,APPL1,RAPGEF2,CTSB,CTSL,APH1B,ARHGAP32,GAPVD1,TM9SF4,TBC1D5,RNF144A,SNX17,MAGI2,TMUB1,FCHSD2,BLOC1S6,TRAPPC9,PDCD6,ARRDC4,WASHC3,ATP9A,ECE1,RAB…
GO: Cellular Component	GO:1902911	protein kinase complex	0.01924	29	113	0.256637	ACVR1,CCND1,CCNE1,CCNF,CCNG1,CCNG2,CCNT1,CDK6,CDK9,CKS2,SMCR8,TBC1D5,ZBTB7A,PRKAG2,CDK12,CCNI,GTF2F2,GTF2H1,GTF2H3,IGF1R,INSR,IRS1,MNAT1,CDK14,PRKAA2,PRKAR2A,SNW1,TGFBR1,LAS1L
GO: Cellular Component	GO:0030134	COPII-coated ER to Golgi transport vesicle	0.01924	25	93	0.268817	AREG,USO1,CD59,GOSR2,SEC24C,PITPNM3,CTSZ,SEC16A,PDCD6,IER3IP1,SEC23A,VTI1B,ERGIC3,YIF1A,LMAN2,GOLGA2,SEC23IP,TMED9,SEC13,SCAP,SREBF2,TEX261,TMED3,YIPF5,LMAN2L
GO: Cellular Component	GO:0005732	small nucleolar ribonucleoprotein complex	0.01983	11	29	0.37931	RRP9,NOLC1,DKC1,MPHOSPH10,POP7,FBL,POP1,GAR1,NOP10,NHP2,SNRPF
GO: Cellular Component	GO:0030688	preribosome, small subunit precursor	0.0205	7	14	0.5	RRP1,BYSL,RIOK1,UTP20,LTV1,TSR1,RRP1B
GO: Cellular Component	GO:0090661	box H/ACA telomerase RNP complex	0.02097	4	5	0.8	DKC1,GAR1,NOP10,NHP2
GO: Cellular Component	GO:0030880	RNA polymerase complex	0.02155	29	114	0.254386	SUPT3H,POLR3D,POLR1A,POLR1C,RPAP1,CTR9,ERCC4,POLR1B,POLR3A,GTF2F2,GTF2H1,GTF2H3,MCM3,MNAT1,POLR2B,POLR2C,POLR2D,POLRMT,PRIM2,POLR3E,TAF2,TAF4B,TAF5,TAF7,TAF13,TCEA1,TERT,POLR3H,ZNFX1
GO: Cellular Component	GO:0005667	transcription regulator complex	0.02402	90	454	0.198238	TLE5,SUPT3H,MED30,ZFHX3,ATF1,HYAL2,BCL9,LIMD1,RUNX1,CCNC,CDK8,KLF4,GTF3C3,MED21,MED7,MED20,GEMIN5,HDAC9,MED24,MED13,NR1D2,MED6,MED31,E2F4,E2F6,ERCC4,SAP18,ETS1,ECSIT,CARM1,ANKRD1,SIX2,XRCC6,WWOX,RIOX2,HAVCR2,GTF2F2,GTF2H1,GTF2H3,AJUBA,HDAC1,HIVEP2,HMGA1,HNRNPAB,HNRNPU,RBPJ,ING2,JUN,SMAD4,MNAT1,HIPK2,MXI1,ABT1,TAF1D,POU2F1,PPARA,PPARG,PRKDC,RBL1,RBL2,SFPQ,NAA15,MED8,MED19,MED28,SNAPC1,NCOA6,STAT3,…
GO: Cellular Component	GO:0002199	zona pellucida receptor complex	0.02412	6	11	0.545455	CCT6A,CCT7,CCT4,CCT5,TCP1,CCT3
GO: Cellular Component	GO:0005758	mitochondrial intermembrane space	0.02481	23	85	0.270588	TIMM23,AK2,TIMM29,CPOX,TIMM8A,PRELID3B,COX17,TRAP1,TIMM13,TIMM10,TIMM8B,CHCHD2,COA4,PDIA3,CEP89,NDUFA8,OPA1,CYCS,PNPT1,STOML2,SOD1,THOP1,MICU2
GO: Cellular Component	GO:0008023	transcription elongation factor complex	0.02493	18	61	0.295082	TTF2,ELP1,CCNT1,CDK9,NELFB,CTR9,NUFIP1,AFF4,CDK12,MLLT1,ICE2,ELP2,ELL2,SNW1,ELOC,ELOA,ICE1,MMS22L
GO: Cellular Component	GO:0030135	coated vesicle	0.02501	63	300	0.21	AP2A1,AP1B1,DENND1A,AREG,USO1,SCARB2,CD59,COPB2,AP1S1,COPB1,GOSR2,NECAP1,SEC24C,PITPNM3,CLINT1,CTSZ,TBC1D5,SEC16A,GOLGA5,PDCD6,HBEGF,DVL1,AP1M2,ECE1,IER3IP1,RGS19,SNX9,SEC23A,VTI1B,COPG2,TGOLN2,ERGIC3,YIF1A,LMAN2,GOLGA2,SEC23IP,HTT,COPE,HSPA8,HSPD1,IGF2R,LDLR,M6PR,RAB8A,OCRL,FURIN,PIK3C2A,PHETA1,TMED9,RAB5A,SEC13,SCYL2,SCAP,SLC18A2,DNAJC5,SREBF2,TEX261,TFRC,TMED3,TYRP1,YIPF5,LMAN2L,FZD5
GO: Cellular Component	GO:0008541	proteasome regulatory particle, lid subcomplex	0.02501	5	8	0.625	PSMD14,ADRM1,PSMD3,PSMD11,PSMD12
GO: Cellular Component	GO:0031298	replication fork protection complex	0.02501	5	8	0.625	CDC45,GINS4,TIPIN,MCM10,TOP1
GO: Cellular Component	GO:0034388	Pwp2p-containing subcomplex of 90S preribosome	0.02501	5	8	0.625	BTRC,UTP18,WDR3,PWP2,UTP6
GO: Cellular Component	GO:0000307	cyclin-dependent protein kinase holoenzyme complex	0.02571	14	43	0.325581	CCND1,CCNE1,CCNF,CCNG1,CCNG2,CCNT1,CDK6,CDK9,CKS2,CDK12,CCNI,MNAT1,CDK14,SNW1
GO: Cellular Component	GO:0001726	ruffle	0.02906	43	191	0.225131	RAB22A,APC,EPB41L5,SKAP1,ARHGEF7,CDK6,SH2B1,APPL1,RAB34,EPHA2,CTTN,SPRY2,TNFRSF12A,DLC1,SNX9,PDPN,NCKAP1,PPP1R9B,CDC37,HSP90AA1,ITGA5,ITGAV,ITGB1,MTM1,NME1,PODXL,TWF1,PTPRJ,RAB5A,RAC1,ROCK1,RPS3,CLIP1,S100A11,FERMT1,PALLD,CLASP2,WWC1,PIP5K1C,TIAM1,MTMR14,TLN1,SPRY4
GO: Cellular Component	GO:0031228	intrinsic component of Golgi membrane	0.03026	19	67	0.283582	ENTPD4,UNC50,TVP23B,IER3IP1,FKTN,ERGIC3,GALNT2,YIF1A,SGMS2,SAMD8,FURIN,UBIAD1,QSOX1,QSOX2,RFNG,POMGNT1,TEX261,NDFIP1,SLC35A2
GO: Cellular Component	GO:0005652	nuclear lamina	0.03036	7	15	0.466667	CASK,NARF,EMD,HLCS,EIF6,NUP35,SUV39H1
GO: Cellular Component	GO:0033290	eukaryotic 48S preinitiation complex	0.03036	7	15	0.466667	EIF3A,EIF3B,EIF3D,EIF3F,EIF3G,EIF3I,EIF3M
GO: Cellular Component	GO:0000790	nuclear chromatin	0.03242	328	1924	0.170478	CHAF1B,KDM5C,ACTB,H4C9,ZNF551,ZNF512B,ARID1B,H3C6,ZNF616,ZNF766,ZNF468,ALDOA,ZNF417,HOMEZ,ZNF492,SMARCA5,EP400,ZNF618,ENC1,ZNF622,YBX3,ZBTB26,ZNF317,BHLHE40,MIER1,BRD9,ZSCAN18,GATAD1,ZFHX3,ATF1,ATF3,ZNF599,BNC1,TSC22D1,POLR3D,ZNF558,ZNF860,ZNF98,MBD2,FOXK1,ZNF697,H2AC11,RUNX1,CREB3L1,MTA1,CDK9,CENPA,RCC1,FOXN3,KLF4,CREBZF,ZNF77,ZNF462,WIZ,ZNF345,BRMS1,ONECUT2,POLR1A,AHCTF1,POLR1C,MACROH2A1,ATF2,Z…
GO: Cellular Component	GO:0015630	microtubule cytoskeleton	0.03419	239	1368	0.174708	AAMP,HIPK1,CDC45,HECW2,MAD1L1,MIB1,AK2,ALDOA,SLAIN2,KIF6,SHROOM3,CCDC146,PKP4,APC,BIRC5,SHTN1,CDC14B,CCDC124,GAS2L2,SKAP1,GRAMD2B,EIF3A,PEA15,SNX4,BCL2L1,BRCA2,SQSTM1,BYSL,CCDC116,SPAG9,CCNE1,CCNF,CCT6A,MTA1,ATP6V0D1,ZW10,CDC27,AURKB,CDK6,CENPE,MAPKAPK2,SRPRB,BOD1,RRAGD,CIAO1,SCLT1,DCAF12,CIR1,MACROH2A1,IQCB1,ITSN2,DYNLL2,CEP135,RAB11FIP5,CCDC69,CYLD,TRAF3IP1,PCLAF,KIAA0753,TMUB1,DYNC1H1,DVL1,ACT…
GO: Cellular Component	GO:0016222	procollagen-proline 4-dioxygenase complex	0.03419	3	3	1	P4HA2,P4HA1,P4HB
GO: Cellular Component	GO:0031074	nucleocytoplasmic transport complex	0.03419	3	3	1	XPO5,MYBBP1A,RAN
GO: Cellular Component	GO:0097504	Gemini of coiled bodies	0.03806	6	12	0.5	ZPR1,GEMIN5,GEMIN4,DDX20,HABP4,SMN1
GO: Cellular Component	GO:0000151	ubiquitin ligase complex	0.04098	61	296	0.206081	SPOP,FBXO32,CUL1,AMFR,MED30,ENC1,CDC23,AUP1,BMI1,BTRC,CCNC,CCNF,CDC27,DCUN1D3,CDK8,CKS2,FBXO7,MED21,MED7,DCAF12,MED20,ANAPC15,DCAF4,RNF144B,RNF144A,DDB1,MED24,FBXO10,MED6,PDCD6,MED31,PHC2,DCAF7,ARIH2,ZER1,DCUN1D5,DTL,ASB1,WWP1,FBH1,PLRG1,DCAF10,RNF2,FBXW7,SEL1L,WDR26,KLHL15,DCAF6,CAND1,CUL9,ELOC,TRAF2,UBE2D1,UBE2E1,ANAPC1,MED11,FBXL17,UBR3,ZSWIM4,UBE3D,GAN
GO: Cellular Component	GO:0000407	phagophore assembly site	0.04151	11	32	0.34375	BECN1,SQSTM1,ULK2,WIPI2,ATG7,ATG101,ATG16L1,ATG2B,ATG2A,STX12,ILRUN
GO: Cellular Component	GO:0070603	SWI/SNF superfamily-type complex	0.04151	21	79	0.265823	ARID1B,SMARCA5,EP400,BRD9,MTA1,CSNK2A1,ZBTB7A,INO80C,RUVBL2,BAZ1A,HDAC1,BRD7,BICRA,GATAD2A,PHF10,ACTR5,SMARCA4,SMARCC1,SMARCD1,SUZ12,YY1
GO: Cellular Component	GO:0005802	trans-Golgi network	0.0438	55	263	0.209125	AP1B1,MARCHF4,CHID1,BECN1,GBF1,BSN,VPS51,RAB29,AP3D1,LRBA,CDH1,AP1S1,BACE2,CHST3,CPD,TRAPPC9,AP1M2,ATP9A,ARFRP1,FAM91A1,COG5,SNX9,TGOLN2,POSTN,GBA,MMP24,RAB32,GOLGA4,PLEKHA8,PCLO,SCOC,RAB43,MICALL1,IGF2R,M6PR,RAB8A,MME,TMEM230,SLC11A2,OCRL,OSBP,FURIN,PAM,PHETA1,RAC1,VPS53,KIAA0319L,SLC66A2,TMEM165,CLASP2,DENND5A,TGFB2,TGFBI,AP4E1,CHST7
GO: Cellular Component	GO:0005769	early endosome	0.04404	75	378	0.198413	RAB22A,ARRDC3,RHOB,SNX4,NRP1,NAE1,MTMR2,RAB29,CAV1,MTMR4,ATP6V0D1,HGS,CLCN3,CLCN4,CLCN5,LIPG,TGFBRAP1,RAB11FIP5,APPL1,TM9SF4,SNX17,TRAPPC9,ARRDC4,WASHC3,ATP9A,ECE1,RAB34,ANKRD27,TBC1D16,SLC9A6,VTI1B,LAMP3,VPS4A,ENTR1,WASHC2A,RAB32,RAPGEF1,HAVCR2,HFE,HSPD1,MICALL1,IGF2R,LDLR,LRP6,MME,TMEM230,MYO1D,SLC11A2,OCRL,FURIN,PHB,SNX8,PHETA1,RAB5A,RAC1,EHD4,AP1AR,VAC14,SNX2,TMEM165,SNX16,SNX19,FKBP15,VPS8,U…
GO: Cellular Component	GO:0005852	eukaryotic translation initiation factor 3 complex	0.04404	7	16	0.4375	EIF3A,EIF3B,EIF3D,EIF3F,EIF3G,EIF3I,EIF3M
GO: Cellular Component	GO:0000784	nuclear chromosome, telomeric region	0.04477	30	126	0.238095	H4C9,BRCA2,SUN2,MACROH2A1,DDB1,DCLRE1A,ERCC4,THOC3,XRCC6,LIG4,MCM2,MCM3,GAR1,NABP2,POLR2B,PPP1CB,PPP1CC,PRKDC,RPA2,MACROH2A2,THOC7,NHP2,LRIF1,SP100,SSB,SMCHD1,TERF1,TERT,NABP1,XRCC4
GO: Cellular Component	GO:0070937	CRD-mediated mRNA stability complex	0.04563	4	6	0.666667	IGF2BP1,HNRNPU,YBX1,CSDE1
GO: Cellular Component	GO:0005642	annulate lamellae	0.04563	4	6	0.666667	NUP153,EIF5A,BICD2,XPO1
GO: Cellular Component	GO:0034715	pICln-Sm protein complex	0.04563	4	6	0.666667	CLNS1A,SNRPD1,SNRPD2,SNRPF
GO: Cellular Component	GO:0001651	dense fibrillar component	0.04563	4	6	0.666667	FBL,NCL,GAR1,TOP1
GO: Cellular Component	GO:0005798	Golgi-associated vesicle	0.04641	41	186	0.22043	AP2A1,AREG,USO1,BSN,CD59,COPB2,AP1S1,COPB1,GOSR2,SEC24C,PITPNM3,CTSZ,SEC16A,GOLGA5,PDCD6,CHIC2,IER3IP1,SEC23A,VTI1B,COPG2,TGOLN2,ERGIC3,CSPG5,YIF1A,LMAN2,GOLGA2,PCLO,SEC23IP,COPE,IGF2R,RAB8A,OCRL,FURIN,TMED9,SEC13,SCAP,SREBF2,TEX261,TMED3,YIPF5,LMAN2L
