# Supplementary material for: GRK6 Depletion Induces HIF Activity in Lung Adenocarcinoma
Source: Front Oncol. 2021 May 31;11:654812. doi: 10.3389/fonc.2021.654812 (PMC8201516; doi:10.3389/fonc.2021.654812)
Supplement: Supplementary file 5 [file Table_4.xlsx]

## Sheet: siGRK6-Down-GO
Category	ID	Name	q-value FDR B&H	Hit Count in Query List	Hit Count in Genome	Rich Factor	Hit in Query List
GO: Molecular Function	GO:0019904	protein domain specific binding	2.703e-12	239	833	0.286915	ACOX1,CARD16,ACTN1,ADAM10,FZD4,FZD7,CASKIN1,TEAD2,OGT,CALCOCO1,CNTNAP1,AQP2,AR,ARF1,RHOA,ARHGAP6,ARRB2,DYNLL1,ATF4,TRAK2,ATP1A1,ATP2B4,RIPK1,BAK1,BAX,BANF1,IQGAP1,SYNJ2,TCEAL8,CALM1,CALM2,CALM3,CAPG,HIP1R,CASP1,CASP2,CASP10,AIP,RUNX2,CBL,CBLB,CCNA2,SAMD11,RABEP1,SYNGR3,LPAR2,CDK2,LRRFIP2,CHEK1,TCEAL1,AP2M1,SLC9A3R1,ZFYVE9,CLTC,QKI,HOMER3,SH3BP5,AKAP5,LITAF,SCAMP1,CPE,CREBBP,CRK,NCOR1,TRAF4,CTNNB1…
GO: Molecular Function	GO:0019901	protein kinase binding	6.572e-09	225	831	0.270758	ACVRL1,ADAM10,STK11IP,ADD3,SLC12A5,PARP1,PLA2G6,PITPNM2,ANGPT1,ZBTB4,MAPKAPK5,MADD,RHOA,ARRB1,ARRB2,DACT3,ATF4,ATP1A1,ATP1B1,ATP2B4,CCNK,IQGAP1,MLKL,BMPR2,CCNA1,CACNB3,CALM1,CALM2,CALM3,SOCS3,CAV2,GPRC5A,CBL,CBLB,CCNA2,CCNT2,LATS1,CDC25B,ARHGAP33,CDK5,CDKN1A,CDKN1B,CDKN2C,RHOU,TAOK2,CLTC,SH3BP5,AKAP5,PTPN23,CRK,CRY2,PITPNM1,TRAF4,CSPG4,CTBP2,CTNNB1,CTNND1,DGKQ,DAZAP2,PTPN22,ACE,NEK9,PARD6A,SV2A,D…
GO: Molecular Function	GO:0019900	kinase binding	9.83e-09	244	925	0.263784	CARD16,ACVRL1,ADAM10,STK11IP,ADD3,SLC12A5,PARP1,PLA2G6,PITPNM2,ANGPT1,PIK3R3,ZBTB4,FAS,MAPKAPK5,MADD,RHOA,ARRB1,ARRB2,DACT3,ATF4,ATP1A1,ATP1B1,ATP2B4,CCNK,IQGAP1,SOCS2,MLKL,BMPR2,PER3,BTG1,CCNA1,CACNB3,CALM1,CALM2,CALM3,SOCS3,CASP1,CAV2,GPRC5A,CBL,CBLB,CCNA2,CCNT2,LATS1,CDC25B,ARHGAP33,CDK5,CDKN1A,CDKN1B,CDKN2C,RHOU,TAOK2,CISH,CLTC,MOB4,SH3BP5,AKAP5,PTPN23,CRK,CRY2,PITPNM1,TRAF4,CSPG4,CTBP2,CTNNB…
GO: Molecular Function	GO:0016301	kinase activity	1.49e-08	388	1621	0.239358	ACVRL1,ADAM8,ADCY7,FZD4,ADORA1,HEG1,GRK2,AK4,C1QTNF2,ALDOC,LTBP4,DYRK2,OGT,ANG,ANGPT1,PIK3R3,APLP2,CAMK1,APOE,LMO4,MAPKAPK5,CDK10,ARAF,PDXK,MADD,MKNK1,RHOA,ZFYVE28,ARRB1,ARRB2,PDE5A,RAP2C,ATP2B4,TNK1,RIPK1,DYRK4,TRIM24,CCNK,BDNF,IQGAP1,NRP2,SOCS2,MLKL,BMP4,BMPR2,SPHK1,CCNA1,C5,CALM1,CALM2,CALM3,SOCS3,GPRC5A,CBL,CBLB,PAPSS1,MAP3K6,CCNA2,UNC119,CCNT2,LATS1,DYRK1B,ENTPD5,CD74,LPAR2,CDC25B,CDK2,CDK5,…
GO: Molecular Function	GO:0008134	transcription factor binding	1.75e-08	204	750	0.272	MKKS,KDM5D,ADD1,PARP1,TEAD2,OGT,FOXO6,ANXA4,APEX1,LMO4,AR,ARNTL,ARRB1,ASAH1,OASL,NCOA1,HES4,ATF4,RERE,TRIM24,FOXL2,PER3,CPNE1,TAF1B,AIP,RUNX2,TBX18,CCNT2,LATS1,CEBPG,HMGN3,RNF19A,NR1D1,CLOCK,CREB1,CREBBP,CRKL,CRY2,NCOR1,CTBP2,CTNNB1,IRF2BP1,DGKQ,KEAP1,DDIT3,PARD6A,ARNT2,MED12,DNMT1,RBX1,DNMT3A,ABI1,SRA1,HDAC5,ATN1,TSC22D3,MED16,E2F1,E2F2,NR1H3,E2F3,MLXIPL,OPTN,EGR1,SORBS3,ERCC1,ERCC3,APBB3,CITED2…
GO: Molecular Function	GO:0016773	phosphotransferase activity, alcohol group as acceptor	7.951e-08	347	1444	0.240305	ACVRL1,ADAM8,ADCY7,FZD4,ADORA1,HEG1,GRK2,C1QTNF2,ALDOC,LTBP4,DYRK2,ANG,ANGPT1,PIK3R3,APLP2,CAMK1,APOE,MAPKAPK5,CDK10,ARAF,PDXK,MADD,MKNK1,RHOA,ZFYVE28,ARRB1,ARRB2,PDE5A,RAP2C,ATP2B4,TNK1,RIPK1,DYRK4,TRIM24,CCNK,BDNF,IQGAP1,NRP2,SOCS2,MLKL,BMP4,BMPR2,SPHK1,CCNA1,C5,CALM1,CALM2,CALM3,SOCS3,GPRC5A,CBL,CBLB,PAPSS1,MAP3K6,CCNA2,UNC119,CCNT2,LATS1,DYRK1B,CD74,LPAR2,CDC25B,CDK2,CDK5,CDKN1A,CDKN1B,CDKN2C…
GO: Molecular Function	GO:0016772	transferase activity, transferring phosphorus-containing groups	1.446e-07	429	1859	0.230769	ACVRL1,ADAM8,ADCY7,FZD4,ADORA1,PARP4,HEG1,GRK2,AK4,C1QTNF2,ALDOC,LTBP4,DYRK2,OGT,ANG,ANGPT1,PIK3R3,APLP2,CAMK1,APOE,LMO4,MAPKAPK5,CDK10,ARAF,PDXK,MADD,MKNK1,RHOA,ZFYVE28,ARRB1,ARRB2,OASL,PDE5A,RAP2C,ATP2B4,TNK1,RIPK1,DYRK4,TRIM24,CCNK,BDNF,IQGAP1,NRP2,SOCS2,MLKL,BMP4,BMPR2,SPHK1,CCNA1,C5,CALM1,CALM2,CALM3,SOCS3,CRPPA,GPRC5A,CBL,CBLB,PAPSS1,MAP3K6,CCNA2,UNC119,CCNT2,LATS1,DYRK1B,ENTPD5,CD74,LPAR2,…
GO: Molecular Function	GO:0008092	cytoskeletal protein binding	3.354e-07	264	1061	0.248822	ACTN1,DYSF,FMNL2,ADD1,ADD3,AP1G1,CGN,ALDOC,RANBP10,BIN1,ANG,ANK1,OFD1,ANXA2,ANXA2P2,CAMSAP3,APOE,AQP2,PDLIM4,RHOA,ARL3,PHACTR4,TRAK2,ATP1A1,CALD1,CALM1,CALM2,CALM3,CAPG,CAPN1,CAPN2,CAPZA1,CAPZB,HIP1R,PSTPIP2,KIFC2,PDLIM1,TMSB10,CDH11,CDK5,RAB11B,CENPC,PDLIM7,CETN2,CFL1,CFL2,TAOK2,PRUNE1,SLC9A3R1,CLU,CLTC,FSCN2,ABCG2,CNN3,AKAP5,RAB3D,CRK,CLIP3,CSRP1,CSRP2,CEP57,TOR1AIP1,NUF2,AIF1L,DBN1,ACE,FBXO25,…
GO: Molecular Function	GO:0004674	protein serine/threonine kinase activity	3.173e-06	228	913	0.249726	ACVRL1,ADAM8,FZD4,ADORA1,HEG1,GRK2,C1QTNF2,LTBP4,DYRK2,CAMK1,APOE,MAPKAPK5,CDK10,ARAF,MADD,MKNK1,RHOA,ARRB1,PDE5A,ATP2B4,RIPK1,DYRK4,CCNK,IQGAP1,MLKL,BMP4,BMPR2,CCNA1,C5,CALM1,CALM2,CALM3,MAP3K6,CCNA2,CCNT2,LATS1,DYRK1B,CD74,LPAR2,CDK2,CDK5,CDKN1A,CDKN1B,CDKN2C,CDKN3,RPS6KA5,S1PR2,CHEK1,TAOK2,CLK1,MAGED1,MAP3K8,NEK7,CRK,CRKL,CSF1R,IKBKE,CSNK1D,CSPG4,SLK,DAB2,DAZAP2,DAPK1,PTPN22,NEK9,MYLK3,OXSR1,D…
GO: Molecular Function	GO:0032555	purine ribonucleotide binding	3.699e-06	433	1930	0.224352	MKKS,AARS1,ABCA2,ABCA3,SYN3,ACACB,ACADS,ACADVL,SMC1A,ACTG1,ACVRL1,ADCY7,RIMKLB,GRK2,AK4,CARNS1,DYRK2,CAMK1,MAPKAPK5,CDK10,ARAF,TRIM23,PDXK,ARF1,MKNK1,ARF3,ARF4,ARF6,RHOA,ARL2,ARL3,GET3,MCM9,ASS1,OASL,PDE5A,ATP1A1,ATP1B1,RAP2C,ATP2B4,ATP5F1A,TNK1,ABCC3,ATP6V1A,RIPK1,DYRK4,SUCLG2,BCS1L,MLKL,BMPR2,GBP4,SPHK1,ACSF3,ATP8B3,DHX57,RUNX2,PAPSS1,MAP3K6,KIFC2,LATS1,P2RX6,DYRK1B,SEPTIN7,CDK2,CDK5,RAB11B,RPS…
GO: Molecular Function	GO:0004672	protein kinase activity	3.699e-06	310	1315	0.235741	ACVRL1,ADAM8,ADCY7,FZD4,ADORA1,HEG1,GRK2,C1QTNF2,LTBP4,DYRK2,ANG,ANGPT1,APLP2,CAMK1,APOE,MAPKAPK5,CDK10,ARAF,MADD,MKNK1,RHOA,ZFYVE28,ARRB1,ARRB2,PDE5A,RAP2C,ATP2B4,TNK1,RIPK1,DYRK4,TRIM24,CCNK,BDNF,IQGAP1,NRP2,MLKL,BMP4,BMPR2,CCNA1,C5,CALM1,CALM2,CALM3,SOCS3,GPRC5A,CBL,CBLB,MAP3K6,CCNA2,UNC119,CCNT2,LATS1,DYRK1B,CD74,LPAR2,CDC25B,CDK2,CDK5,CDKN1A,CDKN1B,CDKN2C,CDKN3,RPS6KA5,S1PR2,CHEK1,TAOK2,CISH…
GO: Molecular Function	GO:0008022	protein C-terminus binding	4.506e-06	79	245	0.322449	AP1G1,LRRC7,CALCOCO1,DYNLL1,ATF4,ATP1B1,BANF1,CDC20,PLEKHB1,SLC9A3R2,MID1IP1,CLTC,PEX16,HOMER3,VPS4B,CTNNB1,DAB2,DLG1,DLG4,DNM1,MED12,SAE1,VPS36,ECM1,OPTN,ERBB2,ERCC1,ERCC3,PTK2B,PIAS3,BAIAP2,ARL6IP5,RABAC1,VTA1,TRIM3,YWHAQ,MCHR1,CORO1A,HSPG2,ID1,JAK2,KPNA3,LMO7,BCAM,CIITA,BLOC1S2,MYO1C,NUMA1,OPRL1,PEX1,PFKM,PIK3R1,POLR2A,PPP2CA,PXK,RASGRF1,NEIL1,KCNIP3,SDCBP,SH3GL1,SIPA1,PEX26,MAPRE1,SP1,SRC,VAM…
GO: Molecular Function	GO:0032553	ribonucleotide binding	4.506e-06	435	1947	0.223421	MKKS,AARS1,ABCA2,ABCA3,SYN3,ACACB,ACADS,ACADVL,SMC1A,ACTG1,ACVRL1,ADCY7,RIMKLB,GRK2,AK4,CARNS1,DYRK2,CAMK1,MAPKAPK5,CDK10,AR,ARAF,TRIM23,PDXK,ARF1,MKNK1,ARF3,ARF4,ARF6,RHOA,ARL2,ARL3,GET3,MCM9,ASS1,OASL,PDE5A,ATP1A1,ATP1B1,RAP2C,ATP2B4,ATP5F1A,TNK1,ABCC3,ATP6V1A,RIPK1,DYRK4,SUCLG2,BCS1L,MLKL,BMPR2,GBP4,SPHK1,ACSF3,ATP8B3,DHX57,RUNX2,PAPSS1,MAP3K6,KIFC2,LATS1,P2RX6,DYRK1B,SEPTIN7,CDK2,CDK5,RAB11B,…
GO: Molecular Function	GO:0035639	purine ribonucleoside triphosphate binding	4.506e-06	414	1841	0.224878	MKKS,AARS1,ABCA2,ABCA3,SYN3,ACACB,SMC1A,ACTG1,ACVRL1,ADCY7,RIMKLB,GRK2,AK4,CARNS1,DYRK2,CAMK1,MAPKAPK5,CDK10,ARAF,TRIM23,PDXK,ARF1,MKNK1,ARF3,ARF4,ARF6,RHOA,ARL2,ARL3,GET3,MCM9,ASS1,OASL,ATP1A1,ATP1B1,RAP2C,ATP2B4,ATP5F1A,TNK1,ABCC3,ATP6V1A,RIPK1,DYRK4,SUCLG2,BCS1L,MLKL,BMPR2,GBP4,SPHK1,ACSF3,ATP8B3,DHX57,RUNX2,PAPSS1,MAP3K6,KIFC2,LATS1,P2RX6,DYRK1B,SEPTIN7,CDK2,CDK5,RAB11B,RPS6KA5,CHD2,CHD3,CHEK…
GO: Molecular Function	GO:0017076	purine nucleotide binding	5.271e-06	435	1951	0.222963	MKKS,AARS1,ABCA2,ABCA3,SYN3,ACACB,ACADS,ACADVL,SMC1A,ACTG1,ACVRL1,ADCY7,RIMKLB,GRK2,AK4,CARNS1,DYRK2,CAMK1,MAPKAPK5,CDK10,ARAF,TRIM23,PDXK,ARF1,MKNK1,ARF3,ARF4,ARF6,RHOA,ARL2,ARL3,GET3,MCM9,ASS1,OASL,PDE5A,ATP1A1,ATP1B1,RAP2C,ATP2B4,ATP5F1A,TNK1,ABCC3,ATP6V1A,RIPK1,BAG1,DYRK4,SUCLG2,BCS1L,MLKL,BMPR2,GBP4,SPHK1,ACSF3,ATP8B3,DHX57,RUNX2,PAPSS1,MAP3K6,KIFC2,LATS1,P2RX6,DYRK1B,SEPTIN7,CDK2,CDK5,RAB11…
GO: Molecular Function	GO:0005543	phospholipid binding	2.856e-05	126	462	0.272727	CPNE2,SNX21,DYSF,GRAMD1B,FZD7,ANXA9,PREX1,WDFY1,DOC2A,PITPNM2,BIN1,OGT,ANXA1,ANXA2,ANXA2P2,ANXA4,ANXA11,PLEKHA4,APOC1,APOE,ZFYVE28,PLEKHA3,SNX3,PXDC1,IQGAP1,CPNE1,BAIAP3,HIP1R,LPAR2,ARHGAP33,CFL1,ZFYVE9,TECPR1,PITPNM1,SH3PXD2A,ZFYVE16,DAB2,DGKA,C2CD5,GSDME,VPS36,CERT1,PLEK2,ESYT3,MYOF,PLEKHA1,PLEKHN1,RPS6KC1,ARL6,ARAP1,ANKFY1,CPNE7,PRELID1,ARFIP1,CHMP2A,FERMT2,GRK5,ZFYVE19,PACSIN2,HIP1,TWF2,INPPL…
GO: Molecular Function	GO:0003924	GTPase activity	3.478e-05	197	796	0.247487	MKKS,RALGAPA1,TMEM250,TBC1D24,PREX1,BIN1,TRIM23,ARF1,ARF3,ARF4,ARF6,RHOA,ARHGAP6,ARL2,ARL3,ARRB1,ARRB2,RAP2C,DOCK11,RGS9,IQGAP1,BNIP2,GBP4,CAV2,CBLB,RABEP1,ARHGEF1,SEPTIN7,ARHGAP33,RAB11B,CHN1,RHOU,RAB28,RAB9A,RAB26,RAB3D,GTPBP1,CRK,CRKL,RIN1,GPSM1,GIT2,F11R,SGSM2,SEPTIN1,DNM1,S1PR1,ATL1,EEF1A2,TBC1D10A,TNK2,GNB4,TUBE1,EPHA3,EPHA4,ERBB2,NET1,DNAJC27,GMIP,F2R,FAM13B,ARL6,PTK2B,ACAP3,ARAP1,AGAP2,HA…
GO: Molecular Function	GO:0044877	protein-containing complex binding	3.52e-05	311	1356	0.229351	SMC1A,ACTN1,ACVRL1,ADAM8,ADAM10,ADD1,ADD3,FZD4,ADORA1,AP1G1,H3C10,C1QTNF1,ALAD,LTBP4,CUL2,BIN1,RNF169,ANXA2,ANXA2P2,ANXA11,CAMSAP3,APEX1,APOE,FAS,ARRB1,ARRB2,PLPP3,MCM9,NCOA1,ATP1B1,RIPK1,BAX,IQGAP1,CFLAR,MLKL,BMPR2,H1-10,CAPG,CAPZA1,CAPZB,HIP1R,CXCL16,PSTPIP2,SERPINH1,CD1D,CD9,NEMF,CD74,CDC20,CDK2,CDKN1A,CDKN1B,CETN2,CFL1,CFL2,ADGRG1,S1PR2,HMGN3,SLC9A3R1,CLU,CLTA,FSCN2,TXN2,AKAP5,LRP10,ISG15,CSP…
GO: Molecular Function	GO:0035091	phosphatidylinositol binding	3.52e-05	80	262	0.305344	SNX21,FZD7,WDFY1,PITPNM2,OGT,ANXA2,ANXA2P2,PLEKHA4,ZFYVE28,PLEKHA3,SNX3,PXDC1,IQGAP1,HIP1R,ARHGAP33,CFL1,ZFYVE9,TECPR1,PITPNM1,SH3PXD2A,ZFYVE16,DAB2,GSDME,VPS36,CERT1,PLEK2,ESYT3,PLEKHA1,PLEKHN1,RPS6KC1,ARAP1,ANKFY1,ARFIP1,FERMT2,ZFYVE19,HIP1,TWF2,INPPL1,ITPR3,ZFYVE1,MYO1B,RACGAP1,MYO1E,NRGN,NUMA1,PFN1,PITPNA,PLEKHA5,PLCD1,PLD1,PLD2,SNX12,SYT10,DAB2IP,PXK,ANXA8,GOLPH3L,SNX18,SNX22,LAPTM4B,SDCBP,K…
GO: Molecular Function	GO:0050839	cell adhesion molecule binding	6.147e-05	138	525	0.262857	ACTN1,ADAM8,ADAM10,FMNL2,ADD1,H3C10,CGN,NLGN2,LTBP4,ANXA1,ANXA2,ARVCF,PLPP3,NUMB,IQGAP1,BMPR2,H1-10,CALD1,CAPG,CAPZA1,CAST,CAPZB,GPRC5A,CBL,CD1D,CD9,PDLIM1,SEPTIN7,CDH11,LRRFIP1,RAB11B,S1PR2,SLC9A3R2,EPS15L1,CNN3,AKAP5,CPE,CLDN7,NECTIN3,CRKL,ISG15,CSNK1D,GIGYF2,CTNNB1,CTNND1,SLK,SERBP1,DAB2,IST1,DBN1,DDX6,F11R,DLG1,ABI1,DSP,GLOD4,EDIL3,SH3GLB1,TBC1D10A,FGFR1,GPNMB,BAIAP2,FLNB,LIMA1,PDLIM5,SFN,PAC…
GO: Molecular Function	GO:0042802	identical protein binding	6.484e-05	435	1997	0.217827	ACACB,ACOX1,ACP3,ACTG1,CARD16,ACTN1,ADAM10,ADD1,FZD4,PARP1,CASKIN1,ALAD,ALAS1,C1QTNF2,NLGN2,ALDH2,ALDH1A3,ALDH9A1,ANXA9,TPST1,BIN1,ANG,OFD1,ANXA1,ANXA2,PPFIBP2,ANXA2P2,ANXA4,ZBTB4,BIRC2,XIAP,APLP1,APLP2,APOE,CGGBP1,FAS,AQP5,TRIM23,PDXK,ARF1,PDLIM4,ARF6,ARRB2,ASGR1,MCU,SSNA1,ASS1,DACT3,DLK2,DYNLL1,KCTD12,RIPK1,TNFSF10,B2M,BAK1,BAX,BCHE,PEX11B,BANF1,NRP2,MLKL,BMP1,BMP4,GBP4,CPNE1,MYRF,TRIM41,HIP1R,…
GO: Molecular Function	GO:0008289	lipid binding	8.88e-05	196	804	0.243781	CPNE2,ACOX1,SNX21,DYSF,GRAMD1B,FZD7,OSBPL7,ANXA9,PREX1,WDFY1,DOC2A,PITPNM2,BIN1,OGT,ANXA1,ANXA2,ANXA2P2,ANXA4,ANXA11,PLEKHA4,APOC1,APOE,AR,ZFYVE28,PLEKHA3,ATP1A1,DGAT1,ATP5MC1,SNX3,PXDC1,BAX,IQGAP1,SPHK1,CPNE1,C3,BAIAP3,HIP1R,UNC119,CD1D,LPAR2,ARHGAP33,CFL1,CYTH2,CYTH1,S1PR2,AP2M1,ZFYVE9,TECPR1,CRABP2,PITPNM1,CLIP3,SH3PXD2A,OSBPL3,ZFYVE16,DAB2,DGKA,DBI,C2CD5,GSDME,NR1H3,VPS36,CERT1,S1PR1,PLEK2,ES…
GO: Molecular Function	GO:0045296	cadherin binding	0.0002892	94	338	0.278107	FMNL2,ADD1,H3C10,CGN,ANXA1,ANXA2,ARVCF,NUMB,IQGAP1,BMPR2,H1-10,CALD1,CAPG,CAPZA1,CAST,CAPZB,GPRC5A,CBL,PDLIM1,SEPTIN7,CDH11,LRRFIP1,RAB11B,SLC9A3R2,EPS15L1,CNN3,AKAP5,CRKL,CSNK1D,GIGYF2,CTNNB1,CTNND1,SLK,SERBP1,IST1,DBN1,DDX6,F11R,DLG1,ABI1,GLOD4,SH3GLB1,TBC1D10A,BAIAP2,FLNB,LIMA1,PDLIM5,SFN,PACSIN2,LYPLA2,PARK7,TWF2,IDH1,ITGA6,JUP,KIF5B,LASP1,BZW2,MYO1B,MYH9,SEPTIN2,P2RX4,PAK2,PCBP1,TMOD3,PFN1,P…
GO: Molecular Function	GO:0005525	GTP binding	0.0002892	107	397	0.269521	AK4,TRIM23,ARF1,ARF3,ARF4,ARF6,RHOA,ARL2,ARL3,RAP2C,SUCLG2,GBP4,SEPTIN7,RAB11B,RHOU,RAB28,RAB9A,RAB26,RAB3D,SAMHD1,GTPBP1,GPSM1,DAPK1,AK3,SEPTIN1,DNM1,ATL1,EEF1A2,EIF2S1,TUBE1,EPHA4,NIN,DNAJC27,ARL6,AGAP2,RAB14,RASL10A,RASL11A,RRAGA,GNA13,RAB7B,TUBG2,GBP2,GCH1,RND1,RAB30,GNAI1,GNAI2,IFI44L,GNAI3,GNAQ,GNAS,RAB31,MMAA,RAB2B,SEPTIN10,TUBB2B,STMN1,CIITA,MOCS1,SEPTIN2,RAB24,NPR1,NRAS,PCK2,RHOF,GTPBP2,…
GO: Molecular Function	GO:0044389	ubiquitin-like protein ligase binding	0.0003262	91	326	0.279141	ACTG1,FZD4,FZD6,GRK2,CUL4B,CUL2,SLC25A5,ARRB1,ARRB2,RIPK1,TNFRSF14,BAG1,BID,PER3,CASP10,CDKN1A,CKB,CLU,ARIH1,BAG4,TRAF4,ISG15,IKBKE,PTPN22,CUL7,RBX1,ITCH,HDAC6,TNK2,ERBB2,ERBB3,PTK2B,JKAMP,ERLIN1,TXNIP,RRAGA,ARRDC1,PPARGC1A,UBE2C,TRIOBP,HIF1A,UBE2K,LYN,SMAD3,SMAD5,SMAD6,CACUL1,STING1,MID1,ATXN3,TRIB2,UBE2T,TRIM37,CCDC50,NFKBIA,NGFR,SLC22A18,PER1,PIK3R1,ANAPC2,DERL1,POLR2A,SH3KBP1,PRKACA,PRKAR1A,P…
GO: Molecular Function	GO:0001882	nucleoside binding	0.0004003	113	428	0.264019	ADA,ADORA1,AK4,TRIM23,ARF1,ARF3,ARF4,ARF6,RHOA,ARL2,ARL3,RAP2C,SUCLG2,GBP4,CDA,SEPTIN7,RAB11B,RHOU,RAB28,RAB9A,RAB26,RAB3D,SAMHD1,GTPBP1,GPSM1,DAPK1,DCK,AK3,SEPTIN1,DNM1,ATL1,EEF1A2,EIF2S1,TUBE1,EPHA4,NIN,DNAJC27,ARL6,AGAP2,RAB14,RASL10A,RGS14,RASL11A,RRAGA,GNA13,RAB7B,TUBG2,GBP2,GCH1,GDI1,RND1,RAB30,GNAI1,GNAI2,IFI44L,GNAI3,GNAQ,GNAS,RAB31,MMAA,RAB2B,SEPTIN10,TUBB2B,STMN1,CIITA,MOCS1,SEPTIN2,RAB…
GO: Molecular Function	GO:0140297	DNA-binding transcription factor binding	0.0004003	106	396	0.267677	MKKS,KDM5D,PARP1,ANXA4,APEX1,AR,ARNTL,ARRB1,ASAH1,OASL,NCOA1,TRIM24,FOXL2,CPNE1,AIP,RUNX2,TBX18,LATS1,HMGN3,CREB1,CREBBP,CRKL,CRY2,NCOR1,CTBP2,CTNNB1,DGKQ,DDIT3,ARNT2,MED12,DNMT1,SRA1,HDAC5,TSC22D3,MED16,NR1H3,CITED2,FOS,GAS2L1,TOB2,GATA6,PPARGC1A,ANKRD42,GTF2B,PSIP1,ATOH8,HIF1A,PARK7,HOXC4,PRMT2,ISL1,SCX,JUND,JUP,KPNA2,NCOA7,SMAD3,MEF2A,CIITA,NFE2L2,NFKBIA,NFYB,PIK3R1,PSMC3IP,EXOSC9,NRBF2,PPARD,…
GO: Molecular Function	GO:0001883	purine nucleoside binding	0.000438	111	420	0.264286	ADA,ADORA1,AK4,TRIM23,ARF1,ARF3,ARF4,ARF6,RHOA,ARL2,ARL3,RAP2C,SUCLG2,GBP4,SEPTIN7,RAB11B,RHOU,RAB28,RAB9A,RAB26,RAB3D,SAMHD1,GTPBP1,GPSM1,DAPK1,AK3,SEPTIN1,DNM1,ATL1,EEF1A2,EIF2S1,TUBE1,EPHA4,NIN,DNAJC27,ARL6,AGAP2,RAB14,RASL10A,RGS14,RASL11A,RRAGA,GNA13,RAB7B,TUBG2,GBP2,GCH1,GDI1,RND1,RAB30,GNAI1,GNAI2,IFI44L,GNAI3,GNAQ,GNAS,RAB31,MMAA,RAB2B,SEPTIN10,TUBB2B,STMN1,CIITA,MOCS1,SEPTIN2,RAB24,NPR1,…
GO: Molecular Function	GO:0031625	ubiquitin protein ligase binding	0.0005136	86	308	0.279221	ACTG1,FZD4,FZD6,GRK2,CUL4B,CUL2,SLC25A5,ARRB1,ARRB2,RIPK1,TNFRSF14,BAG1,BID,PER3,CASP10,CDKN1A,CKB,CLU,ARIH1,BAG4,TRAF4,ISG15,IKBKE,PTPN22,CUL7,RBX1,HDAC6,TNK2,ERBB2,ERBB3,PTK2B,JKAMP,ERLIN1,TXNIP,RRAGA,ARRDC1,PPARGC1A,TRIOBP,HIF1A,UBE2K,LYN,SMAD3,SMAD5,SMAD6,CACUL1,STING1,MID1,ATXN3,TRIB2,UBE2T,TRIM37,CCDC50,NFKBIA,NGFR,SLC22A18,PER1,PIK3R1,ANAPC2,DERL1,POLR2A,SH3KBP1,PRKACA,PRKAR1A,PRKAR2B,PRR5…
GO: Molecular Function	GO:1901981	phosphatidylinositol phosphate binding	0.0006456	54	171	0.315789	SNX21,FZD7,OGT,ANXA2,ANXA2P2,PLEKHA4,ZFYVE28,PLEKHA3,SNX3,IQGAP1,HIP1R,CFL1,TECPR1,SH3PXD2A,ZFYVE16,DAB2,GSDME,VPS36,CERT1,PLEK2,PLEKHA1,PLEKHN1,ARAP1,ANKFY1,ARFIP1,FERMT2,ZFYVE19,HIP1,TWF2,INPPL1,ZFYVE1,MYO1B,RACGAP1,NRGN,PFN1,PLEKHA5,PLCD1,SYT10,DAB2IP,ANXA8,GOLPH3L,SNX18,LAPTM4B,SDCBP,KIF16B,RNF34,SLC9A1,GOLPH3,SNX13,ARAP3,WDR45B,ACAP2,PHLDA3,TULP3
GO: Molecular Function	GO:0032550	purine ribonucleoside binding	0.0007292	109	416	0.262019	AK4,TRIM23,ARF1,ARF3,ARF4,ARF6,RHOA,ARL2,ARL3,RAP2C,SUCLG2,GBP4,SEPTIN7,RAB11B,RHOU,RAB28,RAB9A,RAB26,RAB3D,SAMHD1,GTPBP1,GPSM1,DAPK1,AK3,SEPTIN1,DNM1,ATL1,EEF1A2,EIF2S1,TUBE1,EPHA4,NIN,DNAJC27,ARL6,AGAP2,RAB14,RASL10A,RGS14,RASL11A,RRAGA,GNA13,RAB7B,TUBG2,GBP2,GCH1,GDI1,RND1,RAB30,GNAI1,GNAI2,IFI44L,GNAI3,GNAQ,GNAS,RAB31,MMAA,RAB2B,SEPTIN10,TUBB2B,STMN1,CIITA,MOCS1,SEPTIN2,RAB24,NPR1,NRAS,PCK2,R…
GO: Molecular Function	GO:0032549	ribonucleoside binding	0.0009403	109	419	0.260143	AK4,TRIM23,ARF1,ARF3,ARF4,ARF6,RHOA,ARL2,ARL3,RAP2C,SUCLG2,GBP4,SEPTIN7,RAB11B,RHOU,RAB28,RAB9A,RAB26,RAB3D,SAMHD1,GTPBP1,GPSM1,DAPK1,AK3,SEPTIN1,DNM1,ATL1,EEF1A2,EIF2S1,TUBE1,EPHA4,NIN,DNAJC27,ARL6,AGAP2,RAB14,RASL10A,RGS14,RASL11A,RRAGA,GNA13,RAB7B,TUBG2,GBP2,GCH1,GDI1,RND1,RAB30,GNAI1,GNAI2,IFI44L,GNAI3,GNAQ,GNAS,RAB31,MMAA,RAB2B,SEPTIN10,TUBB2B,STMN1,CIITA,MOCS1,SEPTIN2,RAB24,NPR1,NRAS,PCK2,R…
GO: Molecular Function	GO:0019001	guanyl nucleotide binding	0.0009403	112	433	0.258661	AK4,TRIM23,ARF1,ARF3,ARF4,ARF6,RHOA,ARL2,ARL3,PDE5A,RAP2C,SUCLG2,GBP4,SEPTIN7,RAB11B,RHOU,RAB28,RAB9A,RAB26,RAB3D,SAMHD1,GTPBP1,GPSM1,DAPK1,AK3,SEPTIN1,DNM1,ATL1,EEF1A2,EIF2S1,TUBE1,EPHA4,NIN,DNAJC27,ARL6,AGAP2,RAB14,RASL10A,RGS14,RASL11A,RRAGA,GNA13,RAB7B,TUBG2,GBP2,GCH1,GDI1,RND1,RAB30,GNAI1,GNAI2,IFI44L,GNAI3,GNAQ,GNAS,RAB31,MMAA,RAB2B,SEPTIN10,TUBB2B,STMN1,STING1,CIITA,MOCS1,SEPTIN2,RAB24,NPR…
GO: Molecular Function	GO:0032561	guanyl ribonucleotide binding	0.0009403	112	433	0.258661	AK4,TRIM23,ARF1,ARF3,ARF4,ARF6,RHOA,ARL2,ARL3,PDE5A,RAP2C,SUCLG2,GBP4,SEPTIN7,RAB11B,RHOU,RAB28,RAB9A,RAB26,RAB3D,SAMHD1,GTPBP1,GPSM1,DAPK1,AK3,SEPTIN1,DNM1,ATL1,EEF1A2,EIF2S1,TUBE1,EPHA4,NIN,DNAJC27,ARL6,AGAP2,RAB14,RASL10A,RGS14,RASL11A,RRAGA,GNA13,RAB7B,TUBG2,GBP2,GCH1,GDI1,RND1,RAB30,GNAI1,GNAI2,IFI44L,GNAI3,GNAQ,GNAS,RAB31,MMAA,RAB2B,SEPTIN10,TUBB2B,STMN1,STING1,CIITA,MOCS1,SEPTIN2,RAB24,NPR…
GO: Molecular Function	GO:0035257	nuclear hormone receptor binding	0.0009715	54	174	0.310345	KDM5D,PARP1,AR,ARRB1,ASAH1,OASL,NCOA1,TRIM24,FOXL2,LATS1,HMGN3,CRY2,NCOR1,CTBP2,CTNNB1,MED12,DNMT1,SRA1,MED16,NR1H3,GAS2L1,TOB2,PPARGC1A,GTF2B,HIF1A,PARK7,PRMT2,ISL1,JUND,JUP,NCOA7,SMAD3,PIK3R1,PSMC3IP,NRBF2,PPARD,PAGR1,RARG,RNF6,RXRA,SMARCD3,HR,SRC,STAT5B,STRN,TACC1,TAF1,TCF7L2,SIRT1,TGFB1I1,SUMO1,VDR,YWHAH,MED25
GO: Molecular Function	GO:0004707	MAP kinase activity	0.001203	100	380	0.263158	ADAM8,FZD4,ADORA1,C1QTNF2,APOE,MAPKAPK5,ARAF,MADD,ARRB1,PDE5A,RIPK1,IQGAP1,MLKL,BMP4,C5,MAP3K6,CD74,LPAR2,S1PR2,TAOK2,MAGED1,MAP3K8,CRK,CRKL,CSPG4,DAB2,PTPN22,SH2B3,DUSP1,DUSP2,DUSP7,HIPK3,EPHA4,ERBB2,F2R,PTK2B,FGFR1,HACD3,FPR1,RGS14,CD24,INPP5K,PDCD4,ERP29,GPS2,GSTP1,PDCD10,IL1B,IL1RN,INPPL1,ITGA1,JAK2,KIT,LYN,MAP3K3,MAP3K5,KITLG,TRIB2,LAMTOR2,MST1R,GADD45B,NTRK3,ROR2,PAK3,PDE6G,PIK3CB,IQGAP3,PP…
GO: Molecular Function	GO:0017111	nucleoside-triphosphatase activity	0.001225	313	1431	0.218728	MKKS,RALGAPA1,TMEM250,ABCA2,ABCA3,TBC1D24,CGN,CARNS1,PREX1,BIN1,ANXA1,TRIM23,ARF1,ARF3,ARF4,ARF6,RHOA,ARHGAP6,ARL2,ARL3,ARRB1,ARRB2,GET3,MCM9,DYNLL1,ATP1A1,ATP1B1,ATP1B2,RAP2C,ATP2B4,ATP5F1A,ATP5MC1,ABCC3,ATP6V1A,ATP6V1C1,DOCK11,BAG1,RGS9,IQGAP1,BNIP2,GBP4,DHX57,CAV2,CBLB,KIFC2,RABEP1,ARHGEF1,SEPTIN7,ARHGAP33,RAB11B,CHD2,CHD3,CHN1,RHOU,RAB28,RAB9A,CLU,MYL6B,RECQL4,ABCG2,RAB26,CNN3,VPS4B,RAB3D,GTP…
GO: Molecular Function	GO:0003779	actin binding	0.001292	115	451	0.254989	ACTN1,FMNL2,ADD1,ADD3,CGN,BIN1,ANG,CAMSAP3,AQP2,PDLIM4,PHACTR4,CALD1,CAPG,CAPZA1,CAPZB,HIP1R,PSTPIP2,PDLIM1,TMSB10,PDLIM7,CFL1,CFL2,FSCN2,CNN3,AKAP5,AIF1L,DBN1,ACE,FBXO25,DIAPH2,HDAC6,ARPC5,ARPC1B,ACTR3,ACTR2,ARPC2,TRPV4,DMTN,EPS8,FLNB,LIMA1,PDLIM5,SPIRE2,FERMT2,DSTN,TRIOBP,GSN,KPTN,CORO1A,CORO6,KLHL2,HIP1,TWF2,SYNPO,SHROOM1,DIXDC1,KLHL17,INPPL1,KCNMA1,LASP1,LSP1,MAP1A,MYO1B,SAMD14,MYH9,MYLK,MYO1…
GO: Molecular Function	GO:0051015	actin filament binding	0.001333	63	215	0.293023	ACTN1,ADD1,ADD3,BIN1,CAMSAP3,CAPG,CAPZA1,CAPZB,HIP1R,PSTPIP2,CFL1,CFL2,FSCN2,AIF1L,DBN1,ARPC5,ARPC1B,ACTR3,ACTR2,ARPC2,TRPV4,DMTN,LIMA1,FERMT2,DSTN,TRIOBP,GSN,KPTN,CORO1A,CORO6,HIP1,TWF2,SHROOM1,KLHL17,LASP1,MYO1B,SAMD14,MYH9,MYO1C,MYO1E,MYO6,PLS3,ANXA8,MICALL2,MYO18A,ACTR3C,FGD4,TAGLN,OBSL1,TPM1,TPM2,TPM3,CORO1C,VPS16,VCL,EZR,MICAL1,EPS8L2,CORO2A,ZNF185,WIPF2,ADSS1,CORO1B
GO: Molecular Function	GO:0016462	pyrophosphatase activity	0.001777	322	1485	0.216835	MKKS,RALGAPA1,TMEM250,ABCA2,ABCA3,TBC1D24,CGN,CARNS1,PREX1,BIN1,ANXA1,TRIM23,ARF1,ARF3,ARF4,ARF6,RHOA,ARHGAP6,ARL2,ARL3,ARRB1,ARRB2,GET3,MCM9,DYNLL1,ATP1A1,ATP1B1,ATP1B2,RAP2C,ATP2B4,ATP5F1A,ATP5MC1,ABCC3,ATP6V1A,ATP6V1C1,DOCK11,BAG1,RGS9,IQGAP1,CILP2,BNIP2,GBP4,DHX57,CAV2,CBLB,KIFC2,RABEP1,ARHGEF1,ENTPD5,SEPTIN7,ARHGAP33,RAB11B,CHD2,CHD3,CHN1,RHOU,PRUNE1,RAB28,RAB9A,CLU,MYL6B,RECQL4,ABCG2,RAB26,…
GO: Molecular Function	GO:0016817	hydrolase activity, acting on acid anhydrides	0.001893	322	1487	0.216543	MKKS,RALGAPA1,TMEM250,ABCA2,ABCA3,TBC1D24,CGN,CARNS1,PREX1,BIN1,ANXA1,TRIM23,ARF1,ARF3,ARF4,ARF6,RHOA,ARHGAP6,ARL2,ARL3,ARRB1,ARRB2,GET3,MCM9,DYNLL1,ATP1A1,ATP1B1,ATP1B2,RAP2C,ATP2B4,ATP5F1A,ATP5MC1,ABCC3,ATP6V1A,ATP6V1C1,DOCK11,BAG1,RGS9,IQGAP1,CILP2,BNIP2,GBP4,DHX57,CAV2,CBLB,KIFC2,RABEP1,ARHGEF1,ENTPD5,SEPTIN7,ARHGAP33,RAB11B,CHD2,CHD3,CHN1,RHOU,PRUNE1,RAB28,RAB9A,CLU,MYL6B,RECQL4,ABCG2,RAB26,…
GO: Molecular Function	GO:0016818	hydrolase activity, acting on acid anhydrides, in phosphorus-containing anhydrides	0.001893	322	1487	0.216543	MKKS,RALGAPA1,TMEM250,ABCA2,ABCA3,TBC1D24,CGN,CARNS1,PREX1,BIN1,ANXA1,TRIM23,ARF1,ARF3,ARF4,ARF6,RHOA,ARHGAP6,ARL2,ARL3,ARRB1,ARRB2,GET3,MCM9,DYNLL1,ATP1A1,ATP1B1,ATP1B2,RAP2C,ATP2B4,ATP5F1A,ATP5MC1,ABCC3,ATP6V1A,ATP6V1C1,DOCK11,BAG1,RGS9,IQGAP1,CILP2,BNIP2,GBP4,DHX57,CAV2,CBLB,KIFC2,RABEP1,ARHGEF1,ENTPD5,SEPTIN7,ARHGAP33,RAB11B,CHD2,CHD3,CHN1,RHOU,PRUNE1,RAB28,RAB9A,CLU,MYL6B,RECQL4,ABCG2,RAB26,…
GO: Molecular Function	GO:0017124	SH3 domain binding	0.001936	44	137	0.321168	ADAM10,CNTNAP1,ARHGAP6,SYNJ2,HIP1R,CBL,CBLB,QKI,SH3BP5,AKAP5,CRK,CYBA,PTPN22,DNM1,ABI1,PDCD6IP,OSTF1,LANCL1,FUT8,INPP5J,NOXA1,AFAP1L2,GPX1,CIT,MVB12A,INPPL1,LYN,PAK3,PLSCR1,SH3KBP1,DAB2IP,PTPN6,PRRT2,SH3BGRL,SH3BP2,SH3GL1,RUFY1,ELMO2,ADAM17,ZNF384,SH3BP1,MICAL1,PLSCR4,CCDC6
GO: Molecular Function	GO:0004713	protein tyrosine kinase activity	0.002312	67	237	0.2827	ADORA1,DYRK2,APLP2,ZFYVE28,RAP2C,TNK1,DYRK4,BDNF,NRP2,GPRC5A,CBL,CBLB,UNC119,DYRK1B,CLK1,SH3BP5,NRG2,CSF1R,DGKQ,ACE,DLG4,MVP,ABI1,HIPK3,EFNA1,EFNB3,TNK2,EPHA3,EPHA4,EPHB6,ERBB2,ERBB3,PTK2B,TESK2,FGFR1,MERTK,CD24,FYN,GPRC5B,AFAP1L2,JAK2,KIT,LYN,MST1R,NEDD9,NTRK3,ROR2,PAK2,PRKCD,MAP2K6,PSEN1,PTK7,PTPN1,RAP2B,MAP2K4,SHC1,SRC,ADAM17,DOK7,THY1,TIE1,AGRN,TYK2,VEGFA,WEE1,CASS4,SOCS4
GO: Molecular Function	GO:0032559	adenyl ribonucleotide binding	0.002472	334	1555	0.214791	MKKS,AARS1,ABCA2,ABCA3,SYN3,ACACB,ACADS,ACADVL,SMC1A,ACTG1,ACVRL1,ADCY7,RIMKLB,GRK2,AK4,CARNS1,DYRK2,CAMK1,MAPKAPK5,CDK10,ARAF,PDXK,MKNK1,GET3,MCM9,ASS1,OASL,ATP1A1,ATP1B1,ATP2B4,ATP5F1A,TNK1,ABCC3,ATP6V1A,RIPK1,DYRK4,SUCLG2,BCS1L,MLKL,BMPR2,SPHK1,ACSF3,ATP8B3,DHX57,RUNX2,PAPSS1,MAP3K6,KIFC2,LATS1,P2RX6,DYRK1B,CDK2,CDK5,RPS6KA5,CHD2,CHD3,CHEK1,TAOK2,CKB,CLK1,RECQL4,TTLL1,ABCG2,ITM2B,MAP3K8,VPS4B,…
GO: Molecular Function	GO:0030554	adenyl nucleotide binding	0.002506	336	1566	0.214559	MKKS,AARS1,ABCA2,ABCA3,SYN3,ACACB,ACADS,ACADVL,SMC1A,ACTG1,ACVRL1,ADCY7,RIMKLB,GRK2,AK4,CARNS1,DYRK2,CAMK1,MAPKAPK5,CDK10,ARAF,PDXK,MKNK1,GET3,MCM9,ASS1,OASL,ATP1A1,ATP1B1,ATP2B4,ATP5F1A,TNK1,ABCC3,ATP6V1A,RIPK1,BAG1,DYRK4,SUCLG2,BCS1L,MLKL,BMPR2,SPHK1,ACSF3,ATP8B3,DHX57,RUNX2,PAPSS1,MAP3K6,KIFC2,LATS1,P2RX6,DYRK1B,CDK2,CDK5,RPS6KA5,CHD2,CHD3,CHEK1,TAOK2,CKB,CLK1,RECQL4,TTLL1,ABCG2,ITM2B,MAP3K8,V…
GO: Molecular Function	GO:0035254	glutamate receptor binding	0.002928	26	68	0.382353	LRRC7,CALM1,CALM2,CALM3,HOMER3,HOMER1,AKAP5,CTNNB1,DLG1,DLG4,ARPC2,CACNG8,FLOT2,FYN,GNAS,GRIN1,HIP1,IL1R1,MAP1A,OPHN1,PLCG1,PTEN,RASGRF1,C16orf70,GRIP2,NETO2
GO: Molecular Function	GO:0005524	ATP binding	0.003454	319	1485	0.214815	MKKS,AARS1,ABCA2,ABCA3,SYN3,ACACB,SMC1A,ACTG1,ACVRL1,ADCY7,RIMKLB,GRK2,AK4,CARNS1,DYRK2,CAMK1,MAPKAPK5,CDK10,ARAF,PDXK,MKNK1,GET3,MCM9,ASS1,OASL,ATP1A1,ATP1B1,ATP2B4,ATP5F1A,TNK1,ABCC3,ATP6V1A,RIPK1,DYRK4,SUCLG2,BCS1L,MLKL,BMPR2,SPHK1,ACSF3,ATP8B3,DHX57,RUNX2,PAPSS1,MAP3K6,KIFC2,LATS1,P2RX6,DYRK1B,CDK2,CDK5,RPS6KA5,CHD2,CHD3,CHEK1,TAOK2,CKB,CLK1,RECQL4,TTLL1,ABCG2,ITM2B,MAP3K8,VPS4B,NEK7,TKFC,CSF…
GO: Molecular Function	GO:0004712	protein serine/threonine/tyrosine kinase activity	0.003619	37	112	0.330357	ADORA1,DYRK2,MAPKAPK5,ARAF,RIPK1,DYRK4,MLKL,BMP4,MAP3K6,DYRK1B,TAOK2,CLK1,MAP3K8,CRK,CRKL,TNK2,F2R,TESK2,JAK2,MAP3K3,MAP3K5,LAMTOR2,GADD45B,PAK3,PRKACA,MAPK1,MAPK9,MAP2K6,DAB2IP,PSEN1,MAP4K2,RPS6KB1,MAP2K4,MAPKBP1,TNIK,AURKA,MAP3K12
GO: Molecular Function	GO:0051427	hormone receptor binding	0.004481	59	207	0.285024	KDM5D,PARP1,AR,ARRB1,ASAH1,OASL,NCOA1,TRIM24,SOCS2,FOXL2,LATS1,HMGN3,CRY2,NCOR1,CTBP2,CTNNB1,MED12,DNMT1,SRA1,MED16,NR1H3,GAS2L1,FYN,TOB2,PPARGC1A,GNAS,GTF2B,HIF1A,PARK7,PRMT2,ISL1,JAK2,JUND,JUP,NCOA7,SMAD3,PIK3R1,PSMC3IP,NRBF2,PPARD,PAGR1,RARG,RNF6,RXRA,SMARCD3,HR,SRC,STAT5B,STRN,TACC1,TAF1,TCF7L2,SIRT1,TGFB1I1,TYK2,SUMO1,VDR,YWHAH,MED25
GO: Molecular Function	GO:0097153	cysteine-type endopeptidase activity involved in apoptotic process	0.006022	67	245	0.273469	CARD16,WDR35,BIRC2,XIAP,FAS,RHOA,ARRB1,ARRB2,RIPK1,TNFSF10,BAK1,BAX,BID,CFLAR,FOXL2,HIP1R,CASP1,CASP2,CASP10,FCMR,PRDX5,DAPK1,DELE1,SOX7,CASP8AP2,BCL2L11,DNAJB6,FIS1,RPS27L,F2R,ARL6IP5,BEX3,SFN,IL24,GPER1,HTRA2,GPX1,GSN,HIP1,PARK7,IGBP1,JAK2,LGALS9,SMAD3,MAP3K5,MEN1,PYCARD,NGFR,PAK2,SENP1,PLAUR,PPP2CA,MAPK9,USP47,REST,ROBO1,PIDD1,RNF34,NLRP1,CARD8,SRC,ARL6IP1,SIRT1,PRR7,MTCH1,VEGFA,MICAL1
GO: Molecular Function	GO:0008234	cysteine-type peptidase activity	0.007009	164	711	0.230661	USP11,CARD16,GRK2,OTULIN,WDR35,STAMBPL1,WDR48,OGT,USP28,BIRC2,XIAP,FAS,AR,RHOA,ARRB1,ARRB2,ASPH,ATG4A,SNX3,RIPK1,TNFSF10,LRSAM1,BAK1,BAX,BID,CFLAR,FOXL2,CCNA1,CAPN5,SENP5,CAPN1,CAPN2,CAPNS1,CAST,HIP1R,CASP1,CASP2,CASP10,CCNA2,CDC20,FCMR,TP53INP2,PRDX5,ATG5,USP49,CST2,CST3,CSTB,UBXN2A,CTSS,CTSW,INO80B,SENP3,DAPK1,TOMM20,DELE1,KEAP1,DDB2,SOX7,WDR20,JOSD1,RCE1,CASP8AP2,ITCH,BCL2L11,DNAJB6,FIS1,DESI2…
GO: Molecular Function	GO:0003712	transcription coregulator activity	0.01421	139	597	0.232831	JDP2,ACTN1,CNOT6,CALCOCO1,APEX1,BIRC2,CBX4,ASAH1,RFXANK,NCOA1,RERE,RAP2C,TRIM24,SAP30,BTG1,AIP,CBFB,PDLIM1,DYRK1B,MAGED1,NR1D1,CREB1,CREBBP,RBM39,NCOR1,SS18L1,LPIN2,CTBP2,CTNNB1,IRF2BP1,MCIDAS,SERTAD2,DDIT3,MED12,DNMT3A,CASP8AP2,SRA1,HDAC5,ATN1,MED16,NR1H3,E4F1,NUPR1,HIPK3,TOB1,ING4,ERF,TRIM22,CITED2,PIAS3,BASP1,ARID5B,DDX17,MXD4,USP21,TAF6L,TAF9B,CTCF,SUFU,TOB2,PPARGC1A,SUB1,RBPMS,GPS2,NR3C1,PSI…
GO: Molecular Function	GO:0097199	cysteine-type endopeptidase activity involved in apoptotic signaling pathway	0.01564	12	24	0.5	FAS,BAX,CASP1,CASP10,HTRA2,GSN,PARK7,JAK2,LGALS9,SMAD3,PLAUR,PRR7
GO: Molecular Function	GO:0019003	GDP binding	0.01564	31	95	0.326316	TRIM23,ARF1,RHOA,ARL2,ARL3,RAP2C,SUCLG2,RAB11B,RAB28,RAB9A,GPSM1,RAB14,RGS14,GDI1,GNAI1,GNAI3,RAB31,NRAS,RAB2A,RAB3B,RAB5B,RAB27A,RAB27B,RAB5C,RAP1B,RAP2B,RHEB,RRAS2,SRP54,RAB17,RAB7A
GO: Molecular Function	GO:0019838	growth factor binding	0.01617	55	199	0.276382	A2M,ACVRL1,ADORA1,LTBP4,APLP2,API5,ZFYVE28,NRP2,BMPR2,GPRC5A,CBL,CBLB,FIBP,COL1A1,COL1A2,COL2A1,COL6A1,NRG2,CSF2RB,CEP57,DUSP1,ERBB2,ERBB3,FGFR1,IGFBP2,IGFBP3,IGFBP5,IGFBP6,IL1R1,IL1RN,IL2RG,IL4R,IL11RA,ITGA6,ITGB4,LIFR,LTBP3,NGFR,NTRK3,PSEN1,PTN,SORT1,S100A13,SDCBP,SHC1,NRROS,ADAM17,RHBDF1,TGFB3,TGFBR2,AGRN,VEGFA,RTN4R,KAZALD1,SOCS4
GO: Molecular Function	GO:0019207	kinase regulator activity	0.01782	59	218	0.270642	PIK3R3,MADD,CCNK,IQGAP1,SOCS2,CCNA1,CALM1,CALM2,CALM3,SOCS3,GPRC5A,CCNA2,CCNT2,CDKN1A,CDKN1B,CDKN2C,CISH,SH3BP5,DGKQ,DAZAP2,ABI1,ERBB3,WDR81,CCNO,AGAP2,GSKIP,HEXIM1,CD24,GPRC5B,CAB39,AFAP1L2,SFN,GSTP1,PKIG,HSPB1,CAMK2N2,LGALS9,INKA1,TRIB2,PAK2,PIK3R1,CCNJ,PKIA,PRKAG1,PRKAR1A,PRKAR2B,QARS1,RAC2,CCNJL,RARA,ELP3,CAMK2N1,ITSN1,CCNY,STK4,MLST8,TGFB1,WARS1,CCNL2
GO: Molecular Function	GO:0046875	ephrin receptor binding	0.01782	14	31	0.451613	CBL,CDK5,CHN1,CRK,EFNA1,EFNB1,EFNB3,EPHA4,FYN,LYN,PTPN1,SDCBP,SHC1,SRC
GO: Molecular Function	GO:0001067	regulatory region nucleic acid binding	0.01852	225	1036	0.217181	JDP2,PARP1,KLF11,TEAD2,CALCOCO1,ZBTB4,CBX4,LMO4,CGGBP1,AR,ARNTL,ARRB1,NCOA1,HES4,ATF4,TRIM24,FOXL2,PER3,KLF9,TAF1C,TAF1B,RUNX2,ASH2L,TBX18,LRRFIP1,CEBPG,CIART,CHD2,PRDX5,LITAF,OSR2,NR1D1,CLOCK,CREB1,CREBBP,TIPARP,CRY2,NCOR1,CTNNB1,CUX1,MXD3,IRF2BP1,DBP,DDIT3,SOX7,ARNT2,DLX1,DLX2,DLX3,MED12,DNMT3A,DMTF1,HDAC6,HDAC5,E2F1,E2F2,NR1H3,E2F3,E4F1,MLXIPL,EGR1,ZMPSTE24,ESRRA,MECOM,PCGF3,IRF9,BASP1,ARID5B,…
GO: Molecular Function	GO:0003690	double-stranded DNA binding	0.02008	227	1048	0.216603	JDP2,PARP1,CALCOCO1,ZBTB4,APEX1,LMO4,CGGBP1,AR,ARNTL,MCM9,HES4,ATF4,TRIM24,FOXL2,PER3,KLF9,MBD4,H1-10,TAF1C,TAF1B,RUNX2,TBX18,LRRFIP1,CEBPG,CENPB,CENPC,CIART,CHD2,LITAF,OSR2,NR1D1,CLOCK,CREB1,CREBBP,CRY2,CUX1,MXD3,IRF2BP1,DBP,DDIT3,ARNT2,DLX1,DLX2,DLX3,MED12,DNMT3A,DMTF1,HDAC6,HDAC5,E2F1,E2F2,NR1H3,E2F3,E4F1,MLXIPL,EGR1,ZMPSTE24,ESRRA,MECOM,MCMDC2,PCGF3,IRF9,FEN1,ARID5B,NLRC5,FOXF1,FOXM1,FLI1,FOS…
GO: Molecular Function	GO:0019787	ubiquitin-like protein transferase activity	0.02025	131	564	0.23227	UBL4A,HACE1,KLHL42,BIRC2,XIAP,CBX4,TRIM23,ATG4A,LRSAM1,TRIM24,HERC3,CBL,CBLB,CDC20,TRIM47,TP53INP2,ARIH1,FBXL2,ATG5,TRIM58,RNF19A,RNF167,UBXN2A,IRF2BP1,RC3H1,DDB2,FBXO2,FBXL4,FBXO25,FBXO9,FBXO4,FBXO3,MED12,RBX1,ITCH,NUPR1,ZNRF2,FEM1B,SH3GLB1,KCTD10,TRIM17,UBE4B,FZR1,TMEM129,PIAS3,UFC1,ANAPC11,RNF11,TRIM3,RBCK1,TRIM33,RNF115,UBE2Q2,UBE2C,ZNRF1,FBXL20,UBE2K,PARK7,RNF13,FBXO44,RNF215,PIKFYVE,LMO7,HE…
GO: Molecular Function	GO:0043548	phosphatidylinositol 3-kinase binding	0.02072	21	57	0.368421	PIK3R3,ATP1A1,SOCS2,CALM1,CALM2,CALM3,SOCS3,CBL,CISH,FBXL2,WDR81,AGAP2,FYN,CORO1A,JAK2,PIK3R1,DAB2IP,PTPN13,RARA,TLR4,PIK3IP1
GO: Molecular Function	GO:0030234	enzyme regulator activity	0.02106	236	1096	0.215328	A2M,RALGAPA1,CARD16,TBC1D24,PREX1,PI16,ANXA1,ANXA2,ANXA2P2,ANXA4,PIK3R3,BIRC2,XIAP,APLP2,APOC1,APOE,TRIM23,ARF1,MADD,ARHGAP6,ARL2,ARRB1,PHACTR4,DYNLL1,ATP1B1,ATP1B2,ATP2B4,BAG1,RGS9,CCNK,IQGAP1,SOCS2,CFLAR,BNIP2,FOXL2,CCNA1,C3,PPP1R35,C5,CALM1,CALM2,CALM3,SOCS3,CAST,CASP1,GPRC5A,SERPINH1,CCNA2,CCNT2,RABEP1,ARHGEF1,CDC20,ARHGAP33,CDKN1A,CDKN1B,CDKN2C,CHN1,CISH,PRDX5,SH3BP5,COL7A1,APBA3,RIN1,NCOR1,…
GO: Molecular Function	GO:0017022	myosin binding	0.02193	27	81	0.333333	RHOA,TRAK2,CALD1,RAB11B,SLC9A3R1,RAB3D,MYL9,ARFGEF2,RAB14,TRIOBP,GSN,CORO1A,SHROOM1,LLGL2,LLGL1,PYCARD,MLPH,IQGAP3,MYL12B,RAB3B,RAB6A,RAB27A,RAB27B,LARP6,TRAK1,LIMCH1,VAMP2
GO: Molecular Function	GO:0008144	drug binding	0.02194	368	1786	0.206047	MKKS,AARS1,ABCA2,ABCA3,SYN3,ACACB,SMC1A,ACTG1,ACVRL1,ADCY7,RIMKLB,GRK2,AK4,ALAS1,ANXA9,CARNS1,DYRK2,CAMK1,MAPKAPK5,CDK10,ARAF,PDXK,MKNK1,GET3,MCM9,ASS1,OASL,LYNX1,ATP1A1,ATP1B1,ATP2B4,ATP5F1A,TNK1,ABCC3,ATP6V1A,RIPK1,DYRK4,SUCLG2,BCS1L,MLKL,BMPR2,SPHK1,SGPL1,ACSF3,ATP8B3,DHX57,RUNX2,PAPSS1,MAP3K6,KIFC2,LATS1,P2RX6,DYRK1B,CDK2,CDK5,RPS6KA5,CHD2,CHD3,CHEK1,TAOK2,CKB,PPIG,CLK1,RECQL4,TTLL1,ABCG2,ITM…
GO: Molecular Function	GO:0043425	bHLH transcription factor binding	0.02333	14	32	0.4375	ARNTL,RUNX2,CREBBP,TSC22D3,ISL1,SCX,SMAD3,SOX9,SP1,TCF4,SIRT1,TWIST1,UBE2I,USF1
GO: Molecular Function	GO:0061629	RNA polymerase II-specific DNA-binding transcription factor binding	0.02612	78	311	0.250804	MKKS,KDM5D,PARP1,ANXA4,APEX1,AR,ARNTL,ARRB1,ASAH1,OASL,NCOA1,TRIM24,FOXL2,CPNE1,AIP,TBX18,LATS1,HMGN3,CREB1,CREBBP,CRKL,CRY2,NCOR1,CTBP2,CTNNB1,ARNT2,MED12,DNMT1,SRA1,MED16,NR1H3,CITED2,FOS,GAS2L1,TOB2,GATA6,PPARGC1A,ANKRD42,GTF2B,HIF1A,PARK7,PRMT2,ISL1,JUND,JUP,NCOA7,SMAD3,NFE2L2,NFKBIA,PIK3R1,PSMC3IP,EXOSC9,NRBF2,PPARD,PAGR1,RAD23B,RARG,RNF6,ZFPM1,RXRA,CDK5RAP3,SMARCD3,HR,SP1,SRC,SRF,STAT5B,STR…
GO: Molecular Function	GO:0004842	ubiquitin-protein transferase activity	0.02668	107	451	0.237251	HACE1,KLHL42,BIRC2,XIAP,TRIM23,LRSAM1,TRIM24,HERC3,CBL,CBLB,CDC20,TRIM47,ARIH1,FBXL2,TRIM58,RNF19A,RNF167,IRF2BP1,RC3H1,DDB2,FBXO2,FBXL4,FBXO25,FBXO9,FBXO4,FBXO3,MED12,RBX1,ITCH,ZNRF2,FEM1B,KCTD10,TRIM17,UBE4B,FZR1,TMEM129,ANAPC11,RNF11,TRIM3,RBCK1,TRIM33,RNF115,UBE2Q2,UBE2C,ZNRF1,FBXL20,UBE2K,PARK7,RNF13,FBXO44,RNF215,LMO7,HECTD2,WDSUB1,TRIB2,UBE2T,RNF38,TRIM37,RNF19B,NFX1,PIN1,ANKIB1,NEURL1B,RC…
GO: Molecular Function	GO:0016922	nuclear receptor binding	0.02828	38	129	0.294574	KDM5D,PARP1,AR,ARRB1,ASAH1,NCOA1,TRIM24,FOXL2,LATS1,NCOR1,CTNNB1,DNMT1,SRA1,NR1H3,PPARGC1A,PARK7,PRMT2,ISL1,JUND,SMAD3,PIK3R1,PSMC3IP,NRBF2,PPARD,PAGR1,RARG,RNF6,RXRA,SMARCD3,SRC,STAT5B,STRN,TACC1,TGFB1I1,SUMO1,VDR,YWHAH,MED25
GO: Molecular Function	GO:0016628	oxidoreductase activity, acting on the CH-CH group of donors, NAD or NADP as acceptor	0.02987	12	26	0.461538	AKR1C3,BLVRA,BLVRB,TECR,DECR1,DPYD,DHDH,ZADH2,SRD5A3,PTGR1,SRD5A1,TM7SF2
GO: Molecular Function	GO:0031435	mitogen-activated protein kinase kinase kinase binding	0.02987	12	26	0.461538	CAV2,DAZAP2,DIXDC1,ROR2,MAPK1,MAPK9,DAB2IP,MAP4K2,MAP2K4,MAPK8IP3,TGFBR2,TRAF6
GO: Molecular Function	GO:0004708	MAP kinase kinase activity	0.02987	27	83	0.325301	ADORA1,MAPKAPK5,ARAF,RIPK1,MLKL,BMP4,MAP3K6,TAOK2,MAP3K8,CRK,CRKL,F2R,JAK2,MAP3K3,MAP3K5,LAMTOR2,GADD45B,PAK3,MAPK1,MAP2K6,DAB2IP,PSEN1,MAP4K2,MAP2K4,MAPKBP1,TNIK,MAP3K12
GO: Molecular Function	GO:0005544	calcium-dependent phospholipid binding	0.02987	21	59	0.355932	CPNE2,DYSF,ANXA9,DOC2A,ANXA1,ANXA2,ANXA2P2,ANXA4,ANXA11,CPNE1,C2CD5,ESYT3,CPNE7,CPNE8,PLCD1,SYT10,ANXA8,SYT11,ESYT1,ANXA8L1,SYT8
GO: Molecular Function	GO:0018812	3-hydroxyacyl-CoA dehydratase activity	0.03371	5	6	0.833333	HACD4,HACD1,HACD3,HSD17B4,HACD2
GO: Molecular Function	GO:0003682	chromatin binding	0.0344	142	629	0.225755	SMC1A,JDP2,PARP1,H3C10,BAHCC1,RNF169,CALCOCO1,APEX1,CBX4,AR,MCM9,NCOA1,RERE,TRIM24,H1-10,RUNX2,ASH2L,CCNT2,PHF13,LRWD1,CENPB,HMGN3,CLOCK,CREBBP,NCOR1,CTBP2,CTNNB1,CUX1,PHF19,HP1BP3,NCAPD2,DLX1,DLX2,DLX3,TTC5,MED12,DNMT1,DNMT3A,REC8,HDAC5,L3MBTL2,NUPR1,PHC1,EGR1,MRNIP,SENP2,TSHZ1,STAG1,EYA3,PLAC8,NPM2,CITED2,HMGN4,FLI1,FOS,SIRT7,DNAJC2,PELP1,CTCF,STAG2,GATA6,PPARGC1A,TNRC18,GLI1,GLI2,MORF4L1,CBX2,…
GO: Molecular Function	GO:0017048	Rho GTPase binding	0.03443	51	189	0.269841	FMNL2,PLEKHG5,HACE1,PREX1,DOCK11,IQGAP1,ARHGEF1,ARHGEF3,ARHGEF17,PARD6A,DIAPH2,KCTD10,EPHA4,EPS8,NET1,CDC42EP3,NOXA1,PARD6B,TRIOBP,STRIP1,ITPKA,C15orf62,PAK2,PAK3,PFN1,IQGAP3,PKN3,ARHGEF19,RIPOR1,RASGRF1,RTKN,SIKE1,ITSN1,DOCK10,ARHGEF40,SOS2,FGD4,INF2,DAAM2,CDC42EP4,CORO1C,SH3BP1,VAV2,VCL,EPS8L2,PLEKHG2,CDC42SE1,PAK6,CDC42SE2,RAB7A,FGD3
GO: Molecular Function	GO:0004197	cysteine-type endopeptidase activity	0.03443	89	368	0.241848	USP11,CARD16,GRK2,WDR35,USP28,BIRC2,XIAP,FAS,RHOA,ARRB1,ARRB2,ASPH,ATG4A,RIPK1,TNFSF10,BAK1,BAX,BID,CFLAR,FOXL2,CAPN5,CAPN1,CAPN2,CAPNS1,CAST,HIP1R,CASP1,CASP2,CASP10,FCMR,PRDX5,USP49,CTSS,CTSW,DAPK1,DELE1,SOX7,RCE1,CASP8AP2,BCL2L11,DNAJB6,FIS1,RPS27L,TBC1D10A,SENP2,F2R,ARL6IP5,BEX3,FYN,USP20,SFN,IL24,USP30,GPER1,HTRA2,GPX1,GRIN1,GSN,HIP1,PARK7,IGBP1,JAK2,LGALS9,SMAD3,MAP3K5,MEN1,PYCARD,NGFR,PAK2…
GO: Molecular Function	GO:0047485	protein N-terminus binding	0.03446	38	131	0.290076	ACOX1,PARP1,BIRC2,ARF6,NCOA1,BANF1,CALM1,CALM2,CALM3,SYNGR3,SLC9A3R2,SLC9A3R1,CLU,ERCC3,PIAS3,PDLIM5,MORF4L1,GLRX,YWHAQ,ZWINT,PDCD10,ID1,MECP2,MEN1,NFE2,DAB2IP,APTX,SDCBP,TNKS2,STXBP1,SCFD1,MAU2,THAP7,TGFB1,TPM1,TRAF6,ZMYND8,RND2
GO: Molecular Function	GO:0032266	phosphatidylinositol-3-phosphate binding	0.03683	16	41	0.390244	SNX21,PLEKHA4,ZFYVE28,SNX3,TECPR1,SH3PXD2A,VPS36,PLEK2,ZFYVE19,HIP1,PLEKHA5,DAB2IP,KIF16B,SNX13,WDR45B,PHLDA3
GO: Molecular Function	GO:0016747	transferase activity, transferring acyl groups other than amino-acyl groups	0.03931	66	260	0.253846	ALAS1,OGT,APOC1,APOE,ZDHHC24,ARRB1,NCOA1,DGAT1,LPCAT4,SPHK1,CERS5,ZDHHC23,SPTLC2,CPT1A,CLOCK,CRAT,CREBBP,DLST,NUPR1,SH3GLB1,ZDHHC3,GLYATL1,ACAA2,NATD1,SPTLC1,TAF6L,TAF9B,KAT7,PLAAT3,GTF2B,ZDHHC12,SERINC5,CPT1C,PAFAH1B3,PDHB,ZDHHC8,ELOVL6,ZDHHC13,CROT,CERS4,PLAAT4,SAT2,ELP3,NAA40,NAA60,AGPAT5,ELOVL7,SAT1,OSGEP,SORL1,MBOAT2,TAF1,TAZ,HGSNAT,GLYATL2,ZDHHC17,KAT6B,EID1,ELOVL1,PORCN,CASD1,NAA80,CERS6,P…
GO: Molecular Function	GO:0016791	phosphatase activity	0.04045	108	464	0.232759	PUDP,ACP2,ACP3,NT5DC1,PPM1H,PPM1N,CAMSAP3,PLPP3,PHACTR4,ATP1A1,PPP1R3E,CILP2,SYNJ2,PPP1R35,SPOCD1,CALM1,CALM2,CALM3,CTDSP1,CDC25B,CDKN3,PPM1M,PRUNE1,BAG4,PTPN23,CRY2,LPIN2,PTPN22,SFI1,B3GAT3,DLG1,DMPK,DUSP1,DUSP2,DUSP7,HDDC2,PTPRU,PTPN18,CTDSP2,WDR81,EYA3,PXYLP1,FKBP1A,FKBP1B,G6PC3,INPP5J,PALD1,ARPP19,PLPP5,INPP5K,GNAI2,RCAN3,PPP1R15B,PNKP,IGBP1,IGFBP3,INPPL1,ITGA1,ITGA2,JAK2,LGALS3,PIKFYVE,SMAD3…
GO: Molecular Function	GO:0102158	very-long-chain 3-hydroxyacyl-CoA dehydratase activity	0.04045	4	4	1	HACD4,HACD1,HACD3,HACD2
GO: Molecular Function	GO:0035594	ganglioside binding	0.04045	4	4	1	CLIP3,MAG,PSAP,RTN4R
GO: Molecular Function	GO:0102343	3-hydroxy-arachidoyl-CoA dehydratase activity	0.04045	4	4	1	HACD4,HACD1,HACD3,HACD2
GO: Molecular Function	GO:0102345	3-hydroxy-lignoceroyl-CoA dehydratase activity	0.04045	4	4	1	HACD4,HACD1,HACD3,HACD2
GO: Molecular Function	GO:0102344	3-hydroxy-behenoyl-CoA dehydratase activity	0.04045	4	4	1	HACD4,HACD1,HACD3,HACD2
GO: Molecular Function	GO:0042578	phosphoric ester hydrolase activity	0.04233	155	700	0.221429	PUDP,ACP2,ACP3,NT5DC1,PPM1H,PPM1N,ANG,CAMSAP3,APEX1,ARF1,ARHGAP6,PLPP3,PHACTR4,PDE5A,ATP1A1,PPP1R3E,BDNF,CILP2,SYNJ2,C3AR1,PPP1R35,SPOCD1,CALM1,CALM2,CALM3,CTDSP1,AIP,LPAR2,CDC25B,CDKN3,PPM1M,PRUNE1,SLC9A3R1,HOMER1,CNP,BAG4,PTPN23,SAMHD1,CRY2,LPIN2,PTPN22,SFI1,B3GAT3,DLG1,DMPK,DUSP1,DUSP2,DUSP7,HDDC2,PTPRU,PTPN18,S1PR1,CTDSP2,WDR81,EYA3,F2R,PXYLP1,FGFR1,FKBP1A,FKBP1B,FPR1,G6PC3,PDE7B,INPP5J,PALD1…
GO: Molecular Function	GO:0005102	signaling receptor binding	0.04235	369	1815	0.203306	A2M,CNPY4,ACTN1,KDM5D,ADAM8,ADAM10,ADD1,FZD7,ADM,ADORA1,PARP1,GRK2,LRRC7,C1QTNF2,NLGN2,LTBP4,PITPNM2,ANG,ANGPT1,ANXA1,ANXA2,ANXA2P2,APLP1,APOE,AR,SEMA4G,MADD,ARF4,ARNTL,ARRB1,ARRB2,PLPP3,ASAH1,CAPRIN2,OASL,DLK2,NCOA1,LYNX1,TRAK2,ATP5F1A,RIPK1,TNFSF12,TNFSF10,B2M,TRIM24,BDNF,BID,SOCS2,CFLAR,BMP1,BMP4,FOXL2,C3,C5,CALM1,CALM2,CALM3,CXCL16,CAT,ARTN,AIP,CAV2,CBL,CBLB,CD1D,LATS1,CD9,RABEP1,ARHGEF1,CD74…
GO: Molecular Function	GO:0005123	death receptor binding	0.04842	10	21	0.47619	MADD,RIPK1,BID,CFLAR,CASP8AP2,FEM1B,BEX3,MYD88,DAB2IP,PIDD1
GO: Molecular Function	GO:1990763	arrestin family protein binding	0.04842	6	9	0.666667	ARRB1,ARRB2,CREB1,ITCH,ARRDC1,GPR135
GO: Molecular Function	GO:0001085	RNA polymerase II transcription factor binding	0.04842	23	70	0.328571	TEAD2,AR,ATF4,RERE,TBX18,CREBBP,CTNNB1,HDAC5,ATN1,PIAS3,TOX2,ID1,ID2,ID3,ID4,MEF2A,MKX,PITX1,MAMSTR,ZFPM1,TBX6,TEAD1,ZMIZ1
GO: Biological Process	GO:0043067	regulation of programmed cell death	4.19e-15	444	1811	0.245168	AARS1,CARD16,ACTN1,ADA,ADAM8,ADAM10,PLEKHG5,ADM,ADORA1,PARP1,GRK2,WDR35,PLA2G6,ALDH2,ALDH1A3,PREX1,KLF11,BIN1,ANGPT1,SLC25A4,SLC25A5,ANXA1,ANXA4,BMF,APEX1,BIRC2,XIAP,CBX4,API5,APOE,FAS,AR,DEGS1,ARAF,PDXK,MADD,ARF4,RHOA,ARRB1,ARRB2,AKR1C3,NCOA1,PDE5A,ATF4,SLC46A2,TNFRSF25,RIPK1,TNFSF12,TNFSF10,BAG1,BAK1,BAX,TRIM24,BDNF,BID,SOCS2,CFLAR,BMP4,BNIP1,BNIP2,FOXL2,ZFP36L1,SPHK1,BTG1,EIF2B5,CAPN1,CAPN2,SO…
GO: Biological Process	GO:0007010	cytoskeleton organization	4.19e-15	414	1664	0.248798	MKKS,SMC1A,ACTG1,ACTN1,DYSF,FMNL2,BRWD3,ADD1,ADD3,TBC1D24,AP1G1,CGN,WDR35,CC2D2A,PREX1,RANBP10,BIN1,ANG,ANK1,OFD1,ANXA1,CNTNAP1,CAMSAP3,APOE,AQP2,GBA2,CDK10,ARF1,PDLIM4,ARF6,WDR19,RHOA,ARHGAP6,ARL2,ARL3,ARRB1,HAUS1,PHACTR4,SSNA1,LRRC61,DYNLL1,CFLAR,BNIP2,BST1,WDR90,LURAP1,CALD1,CAPG,CAPN1,CAPN2,CAPZA1,CAPZB,HIP1R,PSTPIP2,LATS1,PDLIM1,TMSB10,SEPTIN7,CDC20,ZMYM3,CDK2,CDK5,CDKN1B,PDLIM7,CETN2,CFL1,C…
GO: Biological Process	GO:0022604	regulation of cell morphogenesis	9.693e-15	174	550	0.316364	ADAM10,FMNL2,BRWD3,TBC1D24,FZD4,PREX1,ANXA1,APOE,SEMA4G,RHOA,CAPRIN2,NUMB,TRAK2,ATP5MC1,BDNF,BMPR2,CAPZB,SEPTIN7,ZMYM3,ARHGAP33,CDK5,NUMBL,CFL1,CHN1,RHOU,TAOK2,SLC9A3R1,BAMBI,AKAP5,CRABP2,CRK,CRKL,CSF1R,NSMF,SS18L1,CUX1,MYADM,DAB2,IST1,DBN1,CUL7,DLG1,DLG4,DPYSL2,ACTR3,ACTR2,ARPC2,EFNA1,SH3GLB1,EFNB3,MEGF8,PLEKHO1,DMTN,EPHA4,NIN,EPS8,ZMPSTE24,NET1,PTK2B,CFDP1,BAIAP2,ARAP1,SEMA6C,SEMA6B,SEMA4F,SEMA…
GO: Biological Process	GO:0042981	regulation of apoptotic process	1.132e-14	434	1779	0.243957	AARS1,CARD16,ACTN1,ADA,ADAM8,ADAM10,PLEKHG5,ADM,ADORA1,PARP1,GRK2,WDR35,PLA2G6,ALDH2,ALDH1A3,PREX1,KLF11,BIN1,ANGPT1,SLC25A4,SLC25A5,ANXA1,ANXA4,BMF,APEX1,BIRC2,XIAP,CBX4,API5,APOE,FAS,AR,DEGS1,ARAF,PDXK,MADD,ARF4,RHOA,ARRB1,ARRB2,AKR1C3,NCOA1,PDE5A,ATF4,SLC46A2,TNFRSF25,RIPK1,TNFSF12,TNFSF10,BAG1,BAK1,BAX,TRIM24,BDNF,BID,SOCS2,CFLAR,BMP4,BNIP1,BNIP2,FOXL2,ZFP36L1,SPHK1,BTG1,EIF2B5,CAPN1,CAPN2,SO…
GO: Biological Process	GO:0010941	regulation of cell death	1.322e-14	471	1969	0.239208	AARS1,CARD16,ACTN1,ADA,ADAM8,ADAM10,PLEKHG5,TBC1D24,ADM,ADORA1,PARP1,GRK2,WDR35,PLA2G6,ALDH2,ALDH1A3,PREX1,KLF11,TEAD2,BIN1,OGT,ANGPT1,SLC25A4,SLC25A5,ANXA1,ANXA4,BMF,APEX1,BIRC2,XIAP,CBX4,API5,APOE,FAS,AR,DEGS1,ARAF,PDXK,MADD,ARF4,RHOA,ARRB1,ARRB2,AKR1C3,NCOA1,PDE5A,ATF4,ATP5MC1,SLC46A2,TNFRSF25,RIPK1,TNFSF12,TNFSF10,BAG1,BAK1,BAX,TRIM24,BDNF,BID,SOCS2,CFLAR,BMP4,BNIP1,BNIP2,FOXL2,ZFP36L1,SPHK1,…
GO: Biological Process	GO:0033043	regulation of organelle organization	1.75e-14	354	1391	0.254493	MKKS,SMC1A,JDP2,DYSF,ADD1,ADD3,TBC1D24,CNOT6,PARP1,WDR35,PLA2G6,PREX1,BIN1,OGT,ANK1,SLC25A5,C6orf89,ANXA1,ANXA2,ANXA2P2,BMF,CAMSAP3,CAMK1,FAS,MAPKAPK5,GBA2,CDK10,ARF1,PDLIM4,ARF6,RHOA,ARHGAP6,ARL2,ARRB1,ARRB2,NUMB,DYNLL1,TNFSF10,LRSAM1,BAK1,BAX,BID,BMP4,BST1,SPHK1,H1-10,CAPG,CAPN1,CAPN2,CAPZA1,CAPZB,HIP1R,CAV2,LATS1,TMSB10,SEPTIN7,CDC20,CDK5,CDKN1B,RPS6KA5,CFL1,CFL2,CHEK1,RHOU,TAOK2,PRUNE1,MID1IP…
GO: Biological Process	GO:1901565	organonitrogen compound catabolic process	5.053e-14	343	1348	0.254451	ABHD17A,USP11,DYSF,ADA,ADAM8,PLEKHG5,HACE1,OSBPL7,KLHL42,ALAD,KLHL8,CARNS1,CUL4B,CUL2,AMPD3,OGT,ANPEP,ANXA2,USP28,ANXA2P2,BIRC2,APOC1,APOE,GBA2,ARAF,ARNTL,ARRB1,ARRB2,ASAH1,PDE5A,ATP2B4,ZFAND2A,SNX3,RIPK1,TNFSF12,LRSAM1,BCAT2,TRIM24,BGN,BLVRA,BLVRB,SPHK1,SGPL1,GPC2,MBD4,CAPN2,CAST,CBL,CBLB,LATS1,NEMF,CDA,CDC20,CDK2,CDKN1B,TP53INP2,AP2M1,AP2S1,CLU,ASB9,TPP1,CLTA,CLTC,ARIH1,FBXL2,TXN2,RAB26,USP49,T…
GO: Biological Process	GO:0030036	actin cytoskeleton organization	5.053e-14	209	718	0.291086	MKKS,ACTG1,ACTN1,FMNL2,ADD1,ADD3,PREX1,BIN1,ANG,ANXA1,AQP2,GBA2,CDK10,ARF1,PDLIM4,ARF6,RHOA,ARHGAP6,ARRB1,PHACTR4,CFLAR,BST1,LURAP1,CALD1,CAPG,CAPN1,CAPZA1,CAPZB,HIP1R,PSTPIP2,LATS1,PDLIM1,TMSB10,CDK5,PDLIM7,CFL1,CFL2,CYTH2,S1PR2,RHOU,TAOK2,SLC9A3R1,FSCN2,CNN3,BAG4,KANK2,CRK,CSF1R,CSRP1,CSRP2,MYADM,AIF1L,DBN1,ARHGEF17,MYLK3,F11R,DIAPH2,DLG1,ABI1,PDCD6IP,DNAJB6,ARPC5,S1PR1,ARPC1B,ACTR3,ACTR2,ARPC2…
GO: Biological Process	GO:0120036	plasma membrane bounded cell projection organization	6.82e-14	431	1789	0.240917	MKKS,ADAM10,TBC1D24,SLC12A5,FZD4,ADM,WDR35,CC2D2A,LRRC7,NLGN2,PREX1,CUL4B,FOXO6,OFD1,CNTNAP1,CAMSAP3,CAMK1,APOE,FAS,MAPKAPK5,CDK10,SEMA4G,ARF1,MADD,ARF4,ARF6,WDR19,RHOA,ARL3,HAUS1,SSNA1,CAPRIN2,NUMB,LRRC61,DYNLL1,RERE,TRAK2,RAP2C,ATP5MC1,SNX3,DOCK11,B2M,BAX,BDNF,IQGAP1,NRP2,CFLAR,BMP4,BMPR2,BNIP1,FOXL2,SPHK1,CPNE1,WDR90,GPC2,CAPZB,CASP1,CASP2,CASP10,CRPPA,ARTN,SEPTIN7,CDC20,CDH11,ARHGAP33,CDK5,RP…
GO: Biological Process	GO:0030030	cell projection organization	1.336e-13	437	1827	0.23919	MKKS,ADAM10,TBC1D24,SLC12A5,FZD4,ADM,WDR35,CC2D2A,LRRC7,NLGN2,PREX1,CUL4B,FOXO6,OFD1,CNTNAP1,CAMSAP3,CAMK1,APOE,FAS,MAPKAPK5,CDK10,SEMA4G,ARF1,MADD,ARF4,ARF6,WDR19,RHOA,ARL3,HAUS1,SSNA1,CAPRIN2,NUMB,LRRC61,DYNLL1,RERE,TRAK2,RAP2C,ATP5MC1,SNX3,DOCK11,B2M,BAX,BDNF,IQGAP1,NRP2,CFLAR,BMP4,BMPR2,BNIP1,FOXL2,SPHK1,CPNE1,WDR90,GPC2,CAPG,CAPZB,CASP1,CASP2,CASP10,CRPPA,ARTN,SEPTIN7,CDC20,CDH11,ARHGAP33,CD…
GO: Biological Process	GO:0022008	neurogenesis	4.259e-13	442	1866	0.23687	ADAM10,TBC1D24,SLC12A5,FZD4,FZD7,ADM,GRK2,LRRC7,NLGN2,PREX1,CUL4B,BIN1,FOXO6,ANXA1,CNTNAP1,CAMSAP3,CAMK1,APOE,LMO4,FAS,MAPKAPK5,GBA2,SEMA4G,ARF1,ARF4,ARF6,RHOA,ARL3,ARNTL,PLPP3,CAPRIN2,NCOA1,HES4,NUMB,ATF4,RERE,TRAK2,ATP5MC1,SNX3,B2M,BAG1,BAX,BCHE,BDNF,IQGAP1,NRP2,SOCS2,CFLAR,BMP4,BMPR2,BNIP2,SPHK1,EIF2B5,CPNE1,C3,GPC2,MYRF,DAGLA,CAPZB,CRPPA,CTDSP1,ARTN,RUNX2,CD9,SEPTIN7,CDC20,CDH11,ARHGAP33,CDK5…
GO: Biological Process	GO:0097435	supramolecular fiber organization	4.259e-13	208	729	0.285322	MKKS,ACTG1,ACTN1,DYSF,ADD1,ADD3,PREX1,BIN1,ANG,ANXA2,ANXA2P2,CAMSAP3,APOE,AQP2,GBA2,ARF1,PDLIM4,ARF6,RHOA,ARHGAP6,ARL2,ARRB1,RIPK1,B2M,CFLAR,CALD1,CAPG,CAPN1,CAPZA1,CAPZB,HIP1R,PSTPIP2,SERPINH1,LATS1,TMSB10,CDKN1B,CFL1,CFL2,RHOU,PRUNE1,MID1IP1,CLU,FSCN2,COL1A1,COL1A2,COL2A1,BAG4,KANK2,CLIP3,CSNK1D,CSRP1,CSRP2,CST3,ADAMTS14,MYADM,SLK,AIF1L,DBN1,MYLK3,DIAPH2,DLG1,ABI1,HDAC6,DSP,DNAJB6,ARPC5,S1PR1,A…
GO: Biological Process	GO:0051130	positive regulation of cellular component organization	1.075e-12	337	1350	0.24963	JDP2,ADD1,TBC1D24,CNOT6,FZD4,PARP1,WDR35,PLA2G6,LRRC7,NLGN2,PREX1,CUL4B,BIN1,OGT,ANGPT1,FOXO6,ANK1,C6orf89,ANXA1,ANXA2,ANXA2P2,BMF,CAMK1,APOE,FAS,MAPKAPK5,AR,ARF1,PDLIM4,ARF6,RHOA,ARL2,ARRB1,ARRB2,CAPRIN2,NUMB,DYNLL1,ATP5MC1,SNX3,TNFSF10,DOCK11,LRSAM1,B2M,ADGRB2,BAK1,BAX,BDNF,IQGAP1,BID,CFLAR,BMP4,BMPR2,SPHK1,C3,GPC2,CAPG,CAPN2,HIP1R,CBL,SEPTIN7,CDC20,CDK5,CDKN1B,RPS6KA5,NUMBL,CFL1,CFL2,RHOU,AP2M…
GO: Biological Process	GO:0030029	actin filament-based process	1.437e-12	228	830	0.274699	MKKS,ACTG1,ACTN1,FMNL2,ADD1,ADD3,ADORA1,PREX1,BIN1,ANG,ANXA1,AQP2,GBA2,CDK10,ARF1,PDLIM4,ARF6,RHOA,ARHGAP6,ARRB1,PHACTR4,ATP1A1,CFLAR,BST1,CACNA1G,LURAP1,CALD1,CAPG,CAPN1,CAPZA1,CAPZB,HIP1R,PSTPIP2,LATS1,PDLIM1,TMSB10,CDK5,PDLIM7,CFL1,CFL2,CYTH2,S1PR2,RHOU,TAOK2,SLC9A3R1,ABRACL,MYL6B,FSCN2,CNN3,BAG4,KANK2,CRK,CSF1R,CSRP1,CSRP2,MYADM,AIF1L,DBN1,ARHGEF17,MYLK3,F11R,DIAPH2,DLG1,ABI1,PDCD6IP,DSP,DNAJ…
GO: Biological Process	GO:0010942	positive regulation of cell death	5.835e-12	229	845	0.271006	ADAM8,ADAM10,PLEKHG5,ADM,ADORA1,PARP1,GRK2,WDR35,PLA2G6,ALDH1A3,PREX1,KLF11,BIN1,ANXA1,BMF,FAS,DEGS1,RHOA,ARRB1,ARRB2,AKR1C3,NCOA1,PDE5A,ATF4,ATP5MC1,RIPK1,TNFSF12,TNFSF10,BAG1,BAK1,BAX,BID,BMP4,FOXL2,BTG1,EIF2B5,CAPN1,CAPN2,HIP1R,CASP1,CASP2,CASP10,LATS1,ARHGEF1,SEPTIN7,CDK5,CDKN1A,CDKN1B,PNMA1,SLC9A3R1,CLU,MAGED1,EI24,CREB1,CLIP3,ARHGEF3,CTNNB1,SLK,RASSF2,DAPK1,ARHGEF17,ACE,DDIT3,SOX7,GSDME,NQO…
GO: Biological Process	GO:0045597	positive regulation of cell differentiation	6.121e-12	298	1176	0.253401	ACVRL1,ADA,ADAM8,ADD1,TBC1D24,FZD4,ADM,PARP1,LRRC7,NLGN2,PREX1,BIN1,FOXO6,SLC25A4,ANXA1,ANXA2,ANXA2P2,IFITM1,CAMK1,APOE,MAPKAPK5,AR,ARF1,RHOA,ARNTL,ARRB2,CAPRIN2,NCOA1,NUMB,PDE5A,ATP5MC1,SNX3,RIPK1,BAG1,BDNF,IQGAP1,SOCS2,CFLAR,BMP4,BMPR2,BNIP2,ZFP36L1,SPHK1,BTG1,CPNE1,GPC2,CAPN2,SOCS3,RUNX2,CBFB,CD1D,CD74,NUMBL,PDLIM7,CFL1,S1PR2,CD83,WDFY2,CLU,BAMBI,QKI,COL1A1,AKAP5,TRIM58,CRABP2,CREB1,CREBL2,CRK…
GO: Biological Process	GO:0006629	lipid metabolic process	1.424e-11	356	1471	0.242012	ABCA2,ACACB,ACADS,ACADVL,ACOX1,HACD4,PLIN2,ADM,ADORA1,OSBPL7,PLA2G6,ALAS1,C1QTNF2,ALDH1A3,ALDH3B1,FAM135A,PITPNM2,ANG,ANXA1,PIK3R3,PLEKHA4,APLP2,APOC1,APOE,GBA2,DEGS1,ARF1,ARF3,ARSA,PLPP3,ASAH1,HSD17B6,PLEKHA3,AKR1C3,NCOA1,ATP1A1,ATP5F1A,DGAT1,TPRA1,LPCAT4,BAX,CES2,SOCS2,ST3GAL5,SYNJ2,SPHK1,SGPL1,CPNE1,ACSF3,C3,GPC2,DAGLA,CAPN2,SOCS3,CRPPA,CAT,CERS5,CD74,HACD1,DHRS3,TSPOAP1,LYST,B4GALT5,CISH,CLCN…
GO: Biological Process	GO:0043068	positive regulation of programmed cell death	2.117e-11	213	781	0.272727	ADAM8,ADAM10,PLEKHG5,ADM,GRK2,WDR35,PLA2G6,ALDH1A3,PREX1,KLF11,BIN1,ANXA1,BMF,FAS,DEGS1,RHOA,ARRB1,ARRB2,AKR1C3,NCOA1,PDE5A,ATF4,RIPK1,TNFSF12,TNFSF10,BAG1,BAK1,BAX,BID,BMP4,FOXL2,BTG1,EIF2B5,CAPN1,CAPN2,HIP1R,CASP1,CASP2,CASP10,LATS1,ARHGEF1,SEPTIN7,CDK5,CDKN1A,PNMA1,SLC9A3R1,CLU,MAGED1,EI24,CREB1,CLIP3,ARHGEF3,CTNNB1,SLK,RASSF2,DAPK1,ARHGEF17,ACE,DDIT3,SOX7,GSDME,NQO1,CASP8AP2,HDAC6,BCL2L11,DUS…
GO: Biological Process	GO:0043065	positive regulation of apoptotic process	2.117e-11	211	772	0.273316	ADAM8,ADAM10,PLEKHG5,ADM,GRK2,WDR35,PLA2G6,ALDH1A3,PREX1,KLF11,BIN1,ANXA1,BMF,FAS,DEGS1,RHOA,ARRB1,ARRB2,AKR1C3,NCOA1,PDE5A,ATF4,RIPK1,TNFSF12,TNFSF10,BAG1,BAK1,BAX,BID,BMP4,FOXL2,BTG1,EIF2B5,CAPN1,CAPN2,HIP1R,CASP1,CASP2,CASP10,LATS1,ARHGEF1,SEPTIN7,CDK5,PNMA1,SLC9A3R1,CLU,MAGED1,EI24,CREB1,CLIP3,ARHGEF3,CTNNB1,SLK,RASSF2,DAPK1,ARHGEF17,ACE,DDIT3,SOX7,GSDME,NQO1,CASP8AP2,BCL2L11,DUSP1,E2F1,E2F3,…
GO: Biological Process	GO:0051129	negative regulation of cellular component organization	2.117e-11	221	819	0.269841	MKKS,ACVRL1,DYSF,ADD1,ADD3,PARP1,SLC25A5,CAMSAP3,BIRC2,APOC1,APOE,LMO4,CDK10,AR,SEMA4G,ARF6,RHOA,ARHGAP6,ARRB2,TRAK2,LRSAM1,B2M,CFLAR,BMP4,H1-10,CAPG,CAPN1,CAPZA1,CAPZB,HIP1R,UNC119,TMSB10,CDC20,CDK5,CFL1,CYTH2,CHEK1,MID1IP1,CLU,RECQL4,ATG5,BAG4,CLDN7,KANK2,CLIP3,CSPG4,CST3,MYADM,DAB2,DBN1,ACE,TINF2,DLG4,DNMT1,NBDY,HDAC6,L3MBTL2,DUSP1,DNAJB6,NR1H3,NUPR1,S1PR1,ACTR3,PPIF,ARPC2,EFNA1,EFNB3,TRPV4,NM…
GO: Biological Process	GO:0050767	regulation of neurogenesis	2.117e-11	253	971	0.260556	ADAM10,TBC1D24,FZD4,LRRC7,NLGN2,PREX1,BIN1,FOXO6,CAMK1,APOE,FAS,MAPKAPK5,SEMA4G,ARF1,ARF6,RHOA,ARNTL,CAPRIN2,NCOA1,HES4,NUMB,TRAK2,ATP5MC1,SNX3,B2M,BAG1,BDNF,IQGAP1,SOCS2,CFLAR,BMP4,BMPR2,BNIP2,SPHK1,CPNE1,GPC2,CTDSP1,CDC20,ARHGAP33,CDK5,NUMBL,CFL1,CYTH2,ADGRG1,CHN1,NREP,PRUNE1,QKI,NEPRO,AKAP5,NR1D1,CRABP2,CREB1,CRK,CRKL,NSMF,CSNK1D,SS18L1,CSPG4,CTNNB1,CUX1,DAB2,IST1,DBN1,CUL7,ACE,DDX6,DLG4,DLX1,…
GO: Biological Process	GO:0007049	cell cycle	3.133e-11	452	1971	0.229325	TMEM250,SMC1A,CNOT6,HACE1,KLHL42,TP53I13,CUL4B,CUL2,KLF11,BIN1,OFD1,C6orf89,ANXA1,USP28,ANXA11,APEX1,BIRC2,CAMK1,CDK10,ARF1,MADD,ARF6,RHOA,ARL2,ARL3,ARNTL,HAUS1,PHACTR4,SSNA1,DYNLL1,ATP2B4,TPRA1,RIPK1,BAK1,BAX,CCNK,BANF1,IQGAP1,BID,BMP4,BNIP2,ZFP36L1,ZFP36L2,SPHK1,BTG1,CCNA1,EME2,MBD4,SENP5,CALM1,CALM2,CALM3,CAST,CASP2,CTDSP1,CAV2,CCNA2,UNC119,CCNT2,LATS1,SEPTIN7,CDC20,CDC25B,HACD1,CDK2,CDK5,PHF1…
GO: Biological Process	GO:0048699	generation of neurons	3.283e-11	409	1751	0.233581	ADAM10,TBC1D24,SLC12A5,FZD4,FZD7,ADM,LRRC7,NLGN2,PREX1,CUL4B,BIN1,FOXO6,CNTNAP1,CAMSAP3,CAMK1,APOE,LMO4,FAS,MAPKAPK5,GBA2,SEMA4G,ARF1,ARF4,ARF6,RHOA,ARL3,ARNTL,CAPRIN2,NCOA1,HES4,NUMB,ATF4,RERE,TRAK2,ATP5MC1,SNX3,B2M,BAG1,BAX,BCHE,BDNF,IQGAP1,NRP2,SOCS2,CFLAR,BMP4,BMPR2,BNIP2,SPHK1,CPNE1,C3,GPC2,DAGLA,CAPZB,CRPPA,CTDSP1,ARTN,RUNX2,SEPTIN7,CDC20,CDH11,ARHGAP33,CDK5,RPS6KA5,NUMBL,PDLIM7,CFL1,CYTH2,…
GO: Biological Process	GO:0051960	regulation of nervous system development	3.38e-11	276	1087	0.25391	ADAM10,TBC1D24,FZD4,LRRC7,NLGN2,PREX1,BIN1,FOXO6,CAMK1,APOE,FAS,MAPKAPK5,SEMA4G,ARF1,ARF6,RHOA,ARNTL,CAPRIN2,NCOA1,HES4,NUMB,TRAK2,ATP5MC1,SNX3,B2M,BAG1,ADGRB2,BDNF,IQGAP1,SOCS2,CFLAR,BMP4,BMPR2,BNIP2,SPHK1,CPNE1,GPC2,MYRF,CTDSP1,CDC20,ARHGAP33,CDK5,NUMBL,CFL1,CYTH2,ADGRG1,CHN1,NREP,PRUNE1,QKI,NEPRO,AKAP5,NRG2,CPE,NR1D1,CRABP2,CREB1,CRK,CRKL,NSMF,CSNK1D,SS18L1,CSPG4,CTNNB1,CUX1,CLSTN3,DAB2,IST1,D…
GO: Biological Process	GO:0045664	regulation of neuron differentiation	6.188e-11	213	791	0.269279	ADAM10,TBC1D24,FZD4,LRRC7,NLGN2,PREX1,BIN1,FOXO6,CAMK1,APOE,MAPKAPK5,SEMA4G,ARF1,ARF6,RHOA,CAPRIN2,NCOA1,HES4,NUMB,TRAK2,ATP5MC1,SNX3,B2M,BDNF,IQGAP1,SOCS2,CFLAR,BMP4,BMPR2,BNIP2,SPHK1,CPNE1,GPC2,CTDSP1,CDC20,ARHGAP33,CDK5,NUMBL,CFL1,CYTH2,CHN1,NREP,QKI,NEPRO,AKAP5,CRABP2,CRK,CRKL,NSMF,CSNK1D,SS18L1,CSPG4,CUX1,DAB2,IST1,DBN1,CUL7,DDX6,DLG4,DLX1,DLX2,DPYSL2,ACTR3,ACTR2,EFNA1,SH3GLB1,EFNB3,MEGF8,TR…
GO: Biological Process	GO:0060284	regulation of cell development	6.188e-11	284	1132	0.250883	ADAM10,ADD1,TBC1D24,FZD4,LRRC7,NLGN2,PREX1,BIN1,FOXO6,SLC25A4,PI16,CAMK1,APOE,FAS,MAPKAPK5,SEMA4G,ARF1,ARF6,RHOA,ARNTL,CAPRIN2,NCOA1,HES4,NUMB,PDE5A,TRAK2,ATP5MC1,SNX3,B2M,BAG1,BDNF,IQGAP1,SOCS2,CFLAR,BMP4,BMPR2,BNIP2,SPHK1,CPNE1,GPC2,CTDSP1,CDC20,ARHGAP33,CDK5,NUMBL,CFL1,CYTH2,ADGRG1,S1PR2,CHN1,NREP,PRUNE1,QKI,NEPRO,AKAP5,TRIM58,NR1D1,CRABP2,CLOCK,ADGRA2,CREB1,CRK,CRKL,NSMF,CSNK1D,SS18L1,CSPG4,C…
GO: Biological Process	GO:0000902	cell morphogenesis	7.217e-11	293	1178	0.248727	ACTN1,ADAM8,ADAM10,FMNL2,BRWD3,ADD1,TBC1D24,FZD4,FZD7,HEG1,CGN,PREX1,ANXA1,CNTNAP1,APOE,AR,SEMA4G,WDR19,RHOA,CAPRIN2,NUMB,RERE,TRAK2,ATP5MC1,BDNF,IQGAP1,NRP2,BMPR2,CPNE1,CAPZB,CRPPA,ARTN,LATS1,SEPTIN7,CDH11,ZMYM3,ARHGAP33,CDK5,RPS6KA5,NUMBL,PDLIM7,CFL1,CHN1,RHOU,B4GALT5,TAOK2,SLC9A3R1,CLU,BAMBI,CNP,COL6A1,COL6A2,COL7A1,AKAP5,CRABP2,CREB1,CRK,CRKL,CSF1R,NSMF,SS18L1,CTNNB1,CUX1,BOC,MYADM,DAB2,IST1,…
GO: Biological Process	GO:0007264	small GTPase mediated signal transduction	7.217e-11	170	594	0.286195	A2M,RALGAPA1,PLEKHG5,HEG1,HACE1,PREX1,OGT,USP28,APOE,MAPKAPK5,MADD,ARF6,RHOA,ARHGAP6,ARL3,ARRB1,RFXANK,PHACTR4,RAP2C,TNK1,DOCK11,BNIP2,CBL,CCNA2,ARHGEF1,LPAR2,ARHGAP33,CDK2,CDKN1A,RAB11B,CFL1,CYTH2,CYTH1,ADGRG1,CHN1,RHOU,RAB28,RAB9A,RAB26,COL1A2,RAB3D,KANK2,CRK,CRKL,ARHGEF3,ARHGEF17,DENND4B,DNMT1,DOK1,KCTD10,TNK2,EPOR,EPS8,ERBB2,NET1,DNAJC27,GMIP,F2R,FAM13B,ARL6,BAIAP2,ARAP1,FOXM1,HACD3,ARFGEF2,R…
GO: Biological Process	GO:0010975	regulation of neuron projection development	7.89e-11	174	613	0.28385	ADAM10,TBC1D24,FZD4,LRRC7,NLGN2,PREX1,FOXO6,CAMK1,APOE,MAPKAPK5,SEMA4G,ARF1,ARF6,RHOA,CAPRIN2,NUMB,TRAK2,ATP5MC1,SNX3,B2M,BDNF,IQGAP1,CFLAR,BMP4,BMPR2,SPHK1,GPC2,CDC20,ARHGAP33,CDK5,NUMBL,CFL1,CYTH2,CHN1,QKI,AKAP5,CRABP2,CRK,CRKL,NSMF,SS18L1,CSPG4,CUX1,DAB2,IST1,DBN1,CUL7,DLG4,DPYSL2,ACTR3,ACTR2,EFNA1,SH3GLB1,EFNB3,MEGF8,TRPV4,EPHA3,EPHA4,NIN,EPOR,KREMEN1,KATNB1,PTK2B,FGFR1,BAIAP2,FKBP1B,ACAP3,SE…
GO: Biological Process	GO:0032940	secretion by cell	7.89e-11	393	1682	0.23365	A2M,SYN3,ASIC1,ACP3,CARD16,ACTN1,DYSF,ADAM8,ADAM10,STK11IP,FZD4,ADM,ADORA1,PARP1,GRK2,AP1G1,PLA2G6,C1QTNF1,LRRC7,ALAD,NLGN2,ALDH3B1,ALDOC,LTBP4,DOC2A,AMPD3,ANG,ANGPT1,ANK1,ANPEP,SLC25A4,SLC25A5,ANXA1,ANXA2,ANXA4,APLP2,APOE,DEGS1,PDXK,ARF1,MADD,ARF6,RHOA,SCRN2,ARL2,ARNTL,ARRB1,ARSA,ASAH1,MCU,RNASET2,DYNLL1,VAMP8,RAP2C,STX11,DGAT1,B2M,TNFRSF14,BDNF,IQGAP1,FOXL2,BST1,SPHK1,CPNE1,C3,C3AR1,CACNA1G,C5,…
GO: Biological Process	GO:0032535	regulation of cellular component size	7.89e-11	130	418	0.311005	MKKS,ADD1,ADD3,SLC12A5,PREX1,BIN1,OGT,APOE,AQP2,GBA2,SEMA4G,ARF1,ARF6,RHOA,ATP5MC1,PEX11B,BDNF,BMPR2,CAPG,CAPN1,CAPZA1,CAPZB,HIP1R,LATS1,TMSB10,CDK5,CFL1,CFL2,AP2M1,SLC9A3R1,BAG4,CRABP2,CREB1,MYADM,IST1,DBN1,HP1BP3,DLG1,DPYSL2,ARPC5,ARPC1B,ACTR3,ACTR2,ARPC2,MEGF8,TRPV4,DMTN,EPS8,PRR16,PTK2B,BAIAP2,SEMA6C,SEMA6B,SEMA4F,SEMA3C,LIMA1,CDC42EP3,SPIRE2,SLC12A8,GDI1,DSTN,TRIOBP,CIT,GSN,CORO1A,TTL,TWF2,K…
GO: Biological Process	GO:0051493	regulation of cytoskeleton organization	8.849e-11	166	578	0.287197	MKKS,SMC1A,DYSF,ADD1,ADD3,PREX1,BIN1,CAMSAP3,GBA2,CDK10,ARF1,PDLIM4,ARF6,RHOA,ARHGAP6,ARL2,BST1,CAPG,CAPN1,CAPN2,CAPZA1,CAPZB,HIP1R,LATS1,TMSB10,CDK5,CDKN1B,CFL1,CFL2,CHEK1,RHOU,TAOK2,PRUNE1,MID1IP1,CLTC,POC1A,VPS4B,BAG4,KANK2,CRK,CLIP3,CSF1R,CTNNB1,MYADM,DBN1,MYLK3,F11R,DLG1,HDAC6,PDCD6IP,PARP3,ARPC5,S1PR1,ARPC1B,ACTR3,ACTR2,ARPC2,AKAP9,SORBS3,TRPV4,CKAP2,DMTN,EPHA3,NIN,EPS8,CDK2AP2,STAG1,KATNB1…
GO: Biological Process	GO:0007015	actin filament organization	9.631e-11	132	428	0.308411	MKKS,ACTN1,ADD1,ADD3,PREX1,BIN1,ANG,AQP2,GBA2,ARF1,PDLIM4,ARF6,RHOA,ARHGAP6,ARRB1,CALD1,CAPG,CAPN1,CAPZA1,CAPZB,HIP1R,PSTPIP2,LATS1,TMSB10,CFL1,CFL2,RHOU,FSCN2,BAG4,KANK2,MYADM,AIF1L,DBN1,DIAPH2,DLG1,ABI1,ARPC5,S1PR1,ARPC1B,ACTR3,ACTR2,ARPC2,SORBS3,TRPV4,DMTN,EPS8,PTK2B,BAIAP2,ARAP1,LIMA1,CDC42EP3,SPIRE2,INPP5K,RND1,DSTN,TRIOBP,CIT,GSN,KPTN,CORO1A,CORO6,CGNL1,PDCD10,HIP1,TWF2,SYNPO,ID1,SHROOM1,IN…
GO: Biological Process	GO:0034097	response to cytokine	9.981e-11	314	1287	0.243978	MKKS,ACTG1,CARD16,ADAM10,FZD4,GRK2,OTULIN,H3C10,WDR35,ALAD,ANGPT1,SLC25A5,ANXA1,ANXA2,IFITM1,BIRC2,FAS,ARF1,MADD,KHSRP,RHOA,ASAH1,ASS1,OASL,VAMP8,STX11,TNFRSF25,RIPK1,TNFSF12,B2M,TNFRSF14,BCAT2,NRP2,SOCS2,GBP4,ZFP36L1,ZFP36L2,SPHK1,CPNE1,CAPG,CAPN2,SOCS3,CAPZA1,CASP1,CXCL16,AIP,CBFB,CBL,SYNGR1,CD74,CDKN1A,CRLF1,RPS6KA5,NUMBL,CFL1,RHOU,CISH,IL27RA,COL1A1,COL1A2,MAP3K8,BAG4,PTGES,PTPN23,SAMHD1,NR1D…
GO: Biological Process	GO:0120035	regulation of plasma membrane bounded cell projection organization	1.09e-10	218	821	0.26553	ADAM10,TBC1D24,FZD4,LRRC7,NLGN2,PREX1,FOXO6,CAMK1,APOE,MAPKAPK5,CDK10,SEMA4G,ARF1,ARF6,RHOA,CAPRIN2,NUMB,DYNLL1,TRAK2,ATP5MC1,SNX3,DOCK11,B2M,BDNF,IQGAP1,CFLAR,BMP4,BMPR2,SPHK1,GPC2,CAPZB,SEPTIN7,CDC20,ARHGAP33,CDK5,NUMBL,CFL1,CYTH2,CHN1,QKI,HOMER1,ATG5,AKAP5,CRABP2,CRK,CRKL,NSMF,SS18L1,CSPG4,CUX1,DAB2,IST1,DBN1,CUL7,DLG4,TCTEX1D2,DPYSL2,ACTR3,ACTR2,ARPC2,PLEK2,EFNA1,SH3GLB1,EFNB3,MEGF8,TBC1D10A,…
GO: Biological Process	GO:0043085	positive regulation of catalytic activity	1.111e-10	378	1611	0.234637	RALGAPA1,ADAM8,ADCY7,TBC1D24,FZD4,ADORA1,WDR35,C1QTNF2,PREX1,BIN1,ANG,ANGPT1,C6orf89,APOC1,CAMK1,APOE,LMO4,FAS,MAPKAPK5,ARAF,TRIM23,ARF1,MADD,ARF4,RHOA,ARHGAP6,ARRB1,ARRB2,PHACTR4,ASPH,PDE5A,DYNLL1,ATP1B1,ATP1B2,RAP2C,ATP2B4,RIPK1,TNFSF10,DOCK11,BAK1,BAX,RGS9,CCNK,BDNF,IQGAP1,BID,CFLAR,MLKL,BMP4,BNIP2,FOXL2,BTG1,C3AR1,C5,CALM1,CALM2,CALM3,HIP1R,CASP1,CASP10,CAV2,GPRC5A,MAP3K6,UNC119,CCNT2,RABEP1,…
GO: Biological Process	GO:0140352	export from cell	1.233e-10	401	1730	0.231792	A2M,SYN3,ASIC1,ACP3,CARD16,ACTN1,DYSF,ADAM8,ADAM10,STK11IP,FZD4,ADM,ADORA1,PARP1,GRK2,AP1G1,PLA2G6,C1QTNF1,LRRC7,ALAD,NLGN2,ALDH3B1,ALDOC,LTBP4,DOC2A,AMPD3,ANG,ANGPT1,ANK1,ANPEP,SLC25A4,SLC25A5,ANXA1,ANXA2,ANXA4,APLP2,APOE,DEGS1,PDXK,ARF1,MADD,ARF6,RHOA,SCRN2,ARL2,ARNTL,ARRB1,ARSA,ASAH1,MCU,RNASET2,DYNLL1,ATP1A1,ATP1B1,VAMP8,ATP1B2,RAP2C,STX11,DGAT1,B2M,TNFRSF14,RGS9,BDNF,IQGAP1,FOXL2,BST1,SPHK1,…
GO: Biological Process	GO:0046903	secretion	1.324e-10	421	1834	0.229553	A2M,SYN3,ASIC1,ACP3,CARD16,ACTN1,DYSF,ADA,ADAM8,ADAM10,STK11IP,FZD4,ADM,ADORA1,PARP1,GRK2,AP1G1,PLA2G6,C1QTNF1,LRRC7,ALAD,NLGN2,ALDH3B1,ALDOC,LTBP4,DOC2A,AMPD3,ANG,ANGPT1,ANK1,ANPEP,SLC25A4,SLC25A5,ANXA1,ANXA2,ANXA4,APLP2,APOE,AQP5,DEGS1,PDXK,ARF1,MADD,ARF6,RHOA,SCRN2,ARL2,ARNTL,ARRB1,ARSA,ASAH1,MCU,RNASET2,NCOA1,DYNLL1,VAMP8,RAP2C,STX11,DGAT1,ABCC3,B2M,TNFRSF14,BDNF,IQGAP1,SOCS2,FOXL2,BST1,SPHK1…
GO: Biological Process	GO:0031344	regulation of cell projection organization	1.931e-10	219	831	0.263538	ADAM10,TBC1D24,FZD4,LRRC7,NLGN2,PREX1,FOXO6,CAMK1,APOE,MAPKAPK5,CDK10,SEMA4G,ARF1,ARF6,RHOA,CAPRIN2,NUMB,DYNLL1,TRAK2,ATP5MC1,SNX3,DOCK11,B2M,BDNF,IQGAP1,CFLAR,BMP4,BMPR2,SPHK1,GPC2,CAPZB,SEPTIN7,CDC20,ARHGAP33,CDK5,NUMBL,CFL1,CYTH2,CHN1,QKI,HOMER1,ATG5,AKAP5,CRABP2,CRK,CRKL,NSMF,SS18L1,CSPG4,CUX1,DAB2,IST1,DBN1,CUL7,DLG4,TCTEX1D2,DPYSL2,ACTR3,ACTR2,ARPC2,PLEK2,EFNA1,SH3GLB1,EFNB3,MEGF8,TBC1D10A,…
GO: Biological Process	GO:1901700	response to oxygen-containing compound	1.931e-10	421	1839	0.228929	ABCA2,CARD16,SLC10A3,ADA,ADCY7,ADD1,FZD4,GRAMD1B,FZD7,ADM,PARP1,GRK2,OSBPL7,WDR35,PLA2G6,ALAD,KLF11,TEAD2,OGT,FOXO6,ANXA1,PIK3R3,APEX1,BIRC2,APLP1,APOE,AQP2,AQP3,AR,RHOA,ARRB1,ARRB2,ARSA,ASPH,ASS1,AKR1C3,NCOA1,DYNLL1,ATF4,ATP1A1,ATP2B4,ATP5MC1,ATP6V1A,ATP6V1C1,RIPK1,TNFSF10,BAK1,BCHE,RGS9,TRIM24,IQGAP1,SOCS2,CFLAR,BMP4,ZFP36L1,SPHK1,KLF9,BTG1,EIF2B5,MBD4,BAIAP3,CACNB1,CALM3,TRIM41,CAPN1,CAPN2,SOC…
GO: Biological Process	GO:0030182	neuron differentiation	1.967e-10	370	1578	0.234474	ADAM10,TBC1D24,SLC12A5,FZD4,FZD7,ADM,LRRC7,NLGN2,PREX1,CUL4B,BIN1,FOXO6,CNTNAP1,CAMSAP3,CAMK1,APOE,LMO4,FAS,MAPKAPK5,GBA2,SEMA4G,ARF1,ARF4,ARF6,RHOA,ARL3,CAPRIN2,NCOA1,HES4,NUMB,ATF4,RERE,TRAK2,ATP5MC1,SNX3,B2M,BAG1,BDNF,IQGAP1,NRP2,SOCS2,CFLAR,BMP4,BMPR2,BNIP2,SPHK1,CPNE1,C3,GPC2,CAPZB,CRPPA,CTDSP1,ARTN,RUNX2,SEPTIN7,CDC20,CDH11,ARHGAP33,CDK5,RPS6KA5,NUMBL,PDLIM7,CFL1,CYTH2,CHN1,NREP,B4GALT5,TAO…
GO: Biological Process	GO:0007265	Ras protein signal transduction	1.967e-10	142	477	0.297694	PLEKHG5,HEG1,HACE1,PREX1,OGT,USP28,APOE,MAPKAPK5,MADD,ARF6,RHOA,ARHGAP6,ARRB1,RFXANK,PHACTR4,RAP2C,TNK1,CBL,CCNA2,ARHGEF1,LPAR2,CDK2,CDKN1A,RAB11B,CFL1,CYTH2,CYTH1,ADGRG1,RHOU,RAB28,RAB9A,RAB26,COL1A2,RAB3D,KANK2,CRK,CRKL,ARHGEF3,ARHGEF17,DENND4B,DNMT1,DOK1,KCTD10,EPOR,EPS8,ERBB2,NET1,DNAJC27,F2R,ARL6,BAIAP2,FOXM1,HACD3,ARFGEF2,RAB14,CDC42EP3,GNA13,SSX2IP,RAB7B,ARPP19,GDI1,RND1,RAB30,MAPRE2,GPR4,…
GO: Biological Process	GO:0032989	cellular component morphogenesis	1.991e-10	314	1296	0.242284	ACTG1,ACTN1,ADAM8,ADAM10,FMNL2,BRWD3,ADD1,TBC1D24,FZD4,FZD7,HEG1,CGN,PREX1,ANXA1,CNTNAP1,APOE,AR,SEMA4G,WDR19,RHOA,CAPRIN2,NUMB,RERE,TRAK2,ATP5MC1,BAX,BDNF,IQGAP1,NRP2,CFLAR,BMPR2,CPNE1,CAPZB,CRPPA,ARTN,LATS1,CD9,SEPTIN7,CDH11,ZMYM3,ARHGAP33,CDK5,RPS6KA5,NUMBL,PDLIM7,CFL1,CFL2,CHN1,RHOU,B4GALT5,TAOK2,SLC9A3R1,CLU,BAMBI,CNP,COL6A1,COL6A2,COL7A1,AKAP5,CRABP2,CREB1,CRK,CRKL,CSF1R,NSMF,SS18L1,CSRP1,C…
GO: Biological Process	GO:0031175	neuron projection development	2.659e-10	284	1150	0.246957	ADAM10,TBC1D24,SLC12A5,FZD4,ADM,LRRC7,NLGN2,PREX1,CUL4B,FOXO6,CNTNAP1,CAMSAP3,CAMK1,APOE,FAS,MAPKAPK5,SEMA4G,ARF1,ARF4,ARF6,RHOA,CAPRIN2,NUMB,RERE,TRAK2,ATP5MC1,SNX3,B2M,BDNF,IQGAP1,NRP2,CFLAR,BMP4,BMPR2,SPHK1,CPNE1,GPC2,CAPZB,CRPPA,ARTN,SEPTIN7,CDC20,CDH11,ARHGAP33,CDK5,RPS6KA5,NUMBL,PDLIM7,CFL1,CYTH2,CHN1,NREP,B4GALT5,TAOK2,SLC9A3R1,CLU,ATXN10,QKI,CNP,AKAP5,CRABP2,CREB1,CRK,CRKL,CSF1R,NSMF,SS18…
GO: Biological Process	GO:0010769	regulation of cell morphogenesis involved in differentiation	3.643e-10	114	359	0.317549	ADAM10,TBC1D24,PREX1,APOE,SEMA4G,RHOA,CAPRIN2,NUMB,TRAK2,ATP5MC1,BDNF,BMPR2,ARHGAP33,CDK5,NUMBL,CFL1,CHN1,AKAP5,CRABP2,CRK,CRKL,NSMF,SS18L1,CUX1,MYADM,DAB2,IST1,DBN1,CUL7,DPYSL2,ACTR3,ACTR2,ARPC2,EFNA1,SH3GLB1,EFNB3,MEGF8,DMTN,EPHA4,NIN,NET1,BAIAP2,SEMA6C,SEMA6B,SEMA4F,SEMA3C,PDLIM5,BRSK1,GDI1,TRIOBP,GRIN1,CIT,LZTS1,TTL,TWF2,ID1,DIXDC1,TUBB2B,ITPKA,L1CAM,LRP4,MAG,MDK,NEDD9,NFATC4,NGFR,NTRK3,OMG,P…
GO: Biological Process	GO:0030163	protein catabolic process	4.437e-10	245	964	0.254149	ABHD17A,USP11,DYSF,ADAM8,PLEKHG5,HACE1,OSBPL7,KLHL42,ALAD,KLHL8,CUL4B,CUL2,OGT,ANXA2,USP28,ANXA2P2,BIRC2,APOE,ARAF,ARNTL,ARRB1,ARRB2,ZFAND2A,SNX3,RIPK1,TNFSF12,LRSAM1,TRIM24,CAPN2,CAST,CBL,CBLB,LATS1,NEMF,CDC20,CDK2,CDKN1B,TP53INP2,AP2M1,AP2S1,CLU,ASB9,TPP1,CLTA,CLTC,ARIH1,FBXL2,RAB26,USP49,TRIM58,RNF19A,VPS4B,PTPN23,NR1D1,CLOCK,TIPARP,RNF167,UBXN11,ISG15,CSNK1D,CST3,UBXN2A,CTNNB1,EDEM1,CTSS,CTSW…
GO: Biological Process	GO:0009057	macromolecule catabolic process	5.369e-10	343	1453	0.236063	ABHD17A,USP11,DYSF,ADAM8,PLEKHG5,CNOT6,HACE1,OSBPL7,KLHL42,ALAD,KLHL8,CUL4B,CUL2,OGT,ANXA2,USP28,ANXA2P2,APEX1,BIRC2,APOE,ARAF,KHSRP,ARNTL,ARRB1,ARRB2,RNASET2,ZFAND2A,SNX3,RIPK1,TNFSF12,PPP1R3E,LRSAM1,BAX,TRIM24,BGN,FOXL2,ZFP36L1,ZFP36L2,GPC2,STBD1,CALM1,CAPN1,CAPN2,CAST,CBL,CBLB,LATS1,NEMF,CDC20,CDK2,CDK5,CDKN1B,TP53INP2,CNOT8,CIRBP,AP2M1,AP2S1,CLU,ASB9,TPP1,CLTA,CLTC,ARIH1,FBXL2,QKI,RAB26,USP49…
GO: Biological Process	GO:0009967	positive regulation of signal transduction	5.716e-10	415	1823	0.227647	ACP3,CARD16,ACVRL1,ADA,ADAM8,PLEKHG5,TBC1D24,FZD4,FZD7,ADORA1,PARP1,GRK2,WDR35,PLA2G6,C1QTNF1,C1QTNF2,NLGN2,ALDH1A3,WDFY1,ANGPT1,CNTNAP1,BMF,PLEKHA4,BIRC2,XIAP,APOE,FAS,MAPKAPK5,CDK10,AR,ARAF,MADD,RHOA,ARHGAP6,ARNTL,ARRB1,ARRB2,CAPRIN2,AKR1C3,PDE5A,RIPK1,TNFSF12,TNFSF10,BAK1,BAX,RGS9,BDNF,IQGAP1,BID,SOCS2,CFLAR,MLKL,BMP4,BMPR2,BNIP2,SPHK1,CPNE1,C3,C5,SKAP2,CACNB3,LURAP1,CALM1,CALM2,CALM3,SOCS3,HI…
GO: Biological Process	GO:0022603	regulation of anatomical structure morphogenesis	5.847e-10	310	1288	0.240683	ACVRL1,ADA,ADAM10,FMNL2,BRWD3,ADD1,TBC1D24,FZD4,FZD6,FZD7,ADM,PREX1,ANXA1,PLEKHA4,CAMK1,APOE,AR,SEMA4G,RHOA,ARRB2,CAPRIN2,NUMB,TRAK2,ATP5MC1,TNFSF12,ADGRB2,BAX,BDNF,CFLAR,BMP4,BMPR2,SPHK1,BTG1,C3,C3AR1,C5,CAPN2,CAPZB,RUNX2,TBX18,SEPTIN7,ZMYM3,ARHGAP33,CDK5,NUMBL,CFL1,CHN1,RHOU,TAOK2,AP2M1,AP2S1,SLC9A3R1,CLTC,BAMBI,AKAP5,MAGED1,OSR2,CPE,CRABP2,ADGRA2,CRK,CRKL,CSF1R,NSMF,SS18L1,CST3,CTNNB1,CUX1,MYA…
GO: Biological Process	GO:0071345	cellular response to cytokine stimulus	9.248e-10	289	1188	0.243266	MKKS,ACTG1,CARD16,FZD4,GRK2,OTULIN,H3C10,WDR35,ALAD,ANGPT1,SLC25A5,ANXA1,ANXA2,IFITM1,BIRC2,FAS,ARF1,MADD,KHSRP,RHOA,ASAH1,ASS1,OASL,VAMP8,STX11,TNFRSF25,RIPK1,TNFSF12,B2M,TNFRSF14,BCAT2,NRP2,SOCS2,GBP4,ZFP36L1,ZFP36L2,SPHK1,CPNE1,CAPG,CAPN2,SOCS3,CAPZA1,CASP1,AIP,CBFB,CBL,SYNGR1,CD74,CDKN1A,CRLF1,RPS6KA5,NUMBL,CFL1,RHOU,CISH,IL27RA,COL1A1,COL1A2,MAP3K8,BAG4,PTPN23,SAMHD1,NR1D1,CREB1,CRK,CRKL,CLI…
GO: Biological Process	GO:0019637	organophosphate metabolic process	9.248e-10	292	1203	0.242727	ACACB,PUDP,ACP3,ADA,ADCY7,PARP1,AK4,PLA2G6,ALDOC,PITPNM2,TPST1,AMPD3,OGT,PIK3R3,PLEKHA4,APOC1,PDXK,ARF1,ARF3,RHOA,PLPP3,PLEKHA3,PDE5A,ATP5F1A,DGAT1,ATP5MC1,LPCAT4,SUCLG2,BDNF,BID,SOCS2,SYNJ2,CPNE1,ACSF3,MBD4,CALM1,CAPN2,SOCS3,PAPSS1,ENTPD5,CDA,HACD1,LYST,CKB,CISH,GGPS1,CNP,MPC2,SPTLC2,COX5B,TECR,COX6B1,SAMHD1,GTPBP1,PITPNM1,NCOR1,REXO2,TKFC,CSF1R,LPIN2,CYC1,DGKA,DGKQ,IP6K1,DBI,UCK1,DCK,AK3,DLG1,D…
GO: Biological Process	GO:1902903	regulation of supramolecular fiber organization	1e-09	118	382	0.308901	MKKS,DYSF,ADD1,ADD3,PREX1,BIN1,CAMSAP3,APOE,GBA2,ARF1,PDLIM4,ARF6,RHOA,ARHGAP6,ARL2,CAPG,CAPN1,CAPZA1,CAPZB,HIP1R,LATS1,TMSB10,CDKN1B,CFL1,CFL2,PRUNE1,MID1IP1,CLU,BAG4,KANK2,CLIP3,MYADM,DBN1,MYLK3,DLG1,HDAC6,ARPC5,S1PR1,ARPC1B,ACTR3,ACTR2,ARPC2,AKAP9,SORBS3,TRPV4,CKAP2,DMTN,NIN,EPS8,KATNB1,PTK2B,BAIAP2,ARAP1,LIMA1,CDC42EP3,GAS2L1,INPP5J,SPIRE2,INPP5K,DSTN,EML4,GPX1,TRIOBP,CIT,GSN,CORO1A,PARK7,TWF…
GO: Biological Process	GO:0009725	response to hormone	1.182e-09	263	1062	0.247646	MKKS,ABCA2,ABCA3,KDM5D,ADCY7,ADM,PARP1,GRK2,ALAD,OGT,ANG,FOXO6,ANXA1,ANXA2,PIK3R3,CALCOCO1,APEX1,FAS,AR,RHOA,ARNTL,ARRB2,ASS1,AKR1C3,NCOA1,ATP1A1,ATP2B4,ATP6V1A,ATP6V1C1,TNFSF10,BCHE,RGS9,BDNF,IQGAP1,SOCS2,CFLAR,BMP4,ZFP36L1,ZFP36L2,KLF9,BTG1,EIF2B5,MBD4,CALM3,CAPN1,SOCS3,CAT,CAV2,CBFB,CBL,CCNA2,LATS1,CDK2,CDKN1A,CDKN1B,CFL1,CISH,TXN2,COL1A1,NR1D1,CLOCK,KANK2,CREB1,CRK,CRKL,CRY2,NCOR1,NSMF,LPIN2,…
GO: Biological Process	GO:0097190	apoptotic signaling pathway	1.4e-09	181	669	0.270553	ADORA1,PARP1,WDR35,PLA2G6,DYRK2,CUL2,SLC25A5,USP28,BMF,FAS,AR,MADD,MKNK1,ARRB2,ATF4,TNFRSF25,RIPK1,TNFSF12,TNFSF10,BAK1,BAX,BDNF,BID,CFLAR,BMP4,SGPL1,MBD4,HIP1R,CASP1,CASP2,CASP10,CD74,FCMR,CDKN1A,SLC9A3R1,CLU,ITM2B,COL2A1,MAGED1,EI24,IKBKE,CTNNB1,DAB2,DAPK1,DELE1,DDIT3,GSDME,CASP8AP2,BCL2L11,E2F1,E2F2,FIS1,NUPR1,PPIF,RPS27L,FEM1B,SH3GLB1,DDX47,ERBB3,UBE4B,SHISA5,EYA3,ACAA2,FGFR1,AGAP2,ARL6IP5,GS…
GO: Biological Process	GO:0051258	protein polymerization	1.722e-09	99	304	0.325658	MKKS,ADD1,ADD3,PREX1,BIN1,ANG,CAMSAP3,GBA2,ARF1,ARF6,RHOA,ARHGAP6,ARL2,CAPG,CAPN1,CAPZA1,CAPZB,HIP1R,PSTPIP2,LATS1,TMSB10,CDKN1B,CFL1,PRUNE1,MID1IP1,BAG4,CLIP3,CSNK1D,MYADM,DBN1,DIAPH2,DLG1,ARPC5,ARPC1B,ACTR3,ACTR2,ARPC2,AKAP9,TRPV4,DMTN,NIN,EPS8,ARL6,PTK2B,BAIAP2,CDC42EP3,INPP5J,SPIRE2,TUBG2,TUBGCP4,CHMP2A,UBE2C,GPX4,TRIOBP,GSN,CORO1A,UBE2K,TWF2,TUBGCP6,JAK2,STMN1,ARPIN,MECP2,C15orf62,PYCARD,MYH…
GO: Biological Process	GO:0090066	regulation of anatomical structure size	1.787e-09	164	592	0.277027	MKKS,ADD1,ADD3,SLC12A5,ADM,ADORA1,GRK2,WDR35,PLA2G6,PREX1,BIN1,OGT,APOE,AQP2,GBA2,SEMA4G,ARF1,ARF6,RHOA,PDE5A,ATP5MC1,PEX11B,BDNF,BMPR2,CACNA1G,CAPG,CAPN1,CAPZA1,CAPZB,HIP1R,LATS1,TMSB10,CDK5,CFL1,CFL2,AP2M1,SLC9A3R1,ATG5,BAG4,CRABP2,CREB1,MYADM,IST1,DBN1,ACE,HP1BP3,DLG1,DPYSL2,ARPC5,ARPC1B,ACTR3,ACTR2,ARPC2,MEGF8,TRPV4,SCPEP1,DMTN,EPS8,F2R,PRR16,PTK2B,BAIAP2,SEMA6C,SEMA6B,SEMA4F,SEMA3C,LIMA1,CDC…
GO: Biological Process	GO:0022402	cell cycle process	2.765e-09	374	1632	0.229167	TMEM250,SMC1A,CNOT6,CUL4B,CUL2,KLF11,BIN1,OFD1,ANXA1,ANXA11,APEX1,CDK10,ARF1,RHOA,ARL2,ARL3,HAUS1,SSNA1,DYNLL1,ATP2B4,TPRA1,RIPK1,BAX,CCNK,BANF1,IQGAP1,BID,BMP4,BNIP2,ZFP36L1,ZFP36L2,SPHK1,BTG1,CCNA1,EME2,MBD4,CALM1,CALM2,CALM3,CAST,CASP2,CTDSP1,CAV2,CCNA2,UNC119,LATS1,SEPTIN7,CDC20,CDC25B,HACD1,CDK2,CDK5,PHF13,CDKN1A,CDKN1B,CDKN2C,CDKN3,CENPC,CETN2,CFL1,CHD3,CHEK1,RHOU,CNOT8,TAOK2,CIRBP,SLC9A3R1…
GO: Biological Process	GO:0051247	positive regulation of protein metabolic process	2.96e-09	422	1882	0.22423	JDP2,ACVRL1,ADAM8,ADCY7,FZD4,FZD7,ADORA1,AHRR,GRK2,OSBPL7,WDR35,PLA2G6,C1QTNF1,C1QTNF2,WDR48,CUL4B,OGT,ANG,ANGPT1,C6orf89,ANXA2,ANXA2P2,PIK3R3,BIRC2,XIAP,CAMK1,APOE,FAS,MAPKAPK5,CDK10,AR,ARAF,MADD,RHOA,ARNTL,ARRB1,ARRB2,PLPP3,ASPH,CAPRIN2,PDE5A,RAP2C,ATP2B4,ZFAND2A,RIPK1,TNFSF12,TNFSF10,TNFRSF14,BAK1,BAX,CCNK,BDNF,IQGAP1,BID,CFLAR,MLKL,BMP4,BMPR2,BNIP2,FOXL2,SPHK1,EIF2B5,C3,C5,BRAT1,CALM1,CALM2,C…
GO: Biological Process	GO:0048666	neuron development	3.098e-09	308	1297	0.237471	ADAM10,TBC1D24,SLC12A5,FZD4,ADM,LRRC7,NLGN2,PREX1,CUL4B,FOXO6,CNTNAP1,CAMSAP3,CAMK1,APOE,FAS,MAPKAPK5,GBA2,SEMA4G,ARF1,ARF4,ARF6,RHOA,ARL3,CAPRIN2,NUMB,RERE,TRAK2,ATP5MC1,SNX3,B2M,BDNF,IQGAP1,NRP2,CFLAR,BMP4,BMPR2,SPHK1,CPNE1,C3,GPC2,CAPZB,CRPPA,ARTN,SEPTIN7,CDC20,CDH11,ARHGAP33,CDK5,RPS6KA5,NUMBL,PDLIM7,CFL1,CYTH2,CHN1,NREP,B4GALT5,TAOK2,SLC9A3R1,CLU,HS6ST1,FSCN2,ATXN10,QKI,CNP,AKAP5,CRABP2,CREB…
GO: Biological Process	GO:0060548	negative regulation of cell death	3.204e-09	287	1192	0.240772	AARS1,CARD16,ADA,ADAM8,TBC1D24,ADORA1,GRK2,ALDH2,TEAD2,OGT,ANGPT1,SLC25A4,SLC25A5,ANXA1,ANXA4,BMF,BIRC2,XIAP,CBX4,API5,APOE,FAS,AR,ARAF,PDXK,MADD,ARF4,RHOA,ARRB1,ARRB2,ATF4,SLC46A2,RIPK1,TNFSF10,BAG1,BAX,BDNF,BID,SOCS2,CFLAR,BMP4,BNIP1,BNIP2,SPHK1,SOCS3,CAST,HIP1R,CASP2,CAT,CBL,ARHGEF1,CD74,CDK5,FCMR,CDKN1A,CDKN1B,TIAF1,CRLF1,CFL1,CLU,PRDX5,QKI,COL2A1,ATG5,VPS4B,BAG4,CHST11,CLDN7,KANK2,CREB1,CSF1…
GO: Biological Process	GO:0044257	cellular protein catabolic process	3.66e-09	205	791	0.259166	USP11,HACE1,OSBPL7,KLHL42,ALAD,KLHL8,CUL4B,CUL2,OGT,ANXA2,USP28,ANXA2P2,BIRC2,APOE,ARAF,ARNTL,ARRB1,ARRB2,ZFAND2A,RIPK1,CAPN2,CBL,LATS1,NEMF,CDC20,CDK2,TP53INP2,AP2M1,AP2S1,CLU,CLTA,CLTC,ARIH1,FBXL2,USP49,TRIM58,RNF19A,VPS4B,PTPN23,NR1D1,CLOCK,RNF167,UBXN11,ISG15,CSNK1D,UBXN2A,CTNNB1,EDEM1,CTSS,CTSW,DAB2,KEAP1,CUL7,DDIT3,FBXO2,FBXL4,FBXO9,FBXO4,RBX1,ITCH,HDAC6,PDCD6IP,VPS36,NUPR1,EFNA1,KCTD10,SCP…
GO: Biological Process	GO:0051254	positive regulation of RNA metabolic process	3.865e-09	411	1829	0.224713	LAGE3,ACTN1,ACVRL1,CNOT6,FZD4,FZD7,PARP1,AHRR,TEAD2,OGT,FOXO6,LEO1,CALCOCO1,APEX1,BIRC2,CAMK1,APOE,LMO4,AR,KHSRP,ARF4,ARNTL,ARRB1,RFXANK,ASPH,CAPRIN2,NCOA1,ATF4,RERE,RAP2C,RIPK1,BAG1,TRIM24,CCNK,BMP4,BMPR2,FOXL2,ZFP36L1,ZFP36L2,KLF9,MYRF,H1-10,AIP,RUNX2,CBFB,ASH2L,CCNA2,TBX18,CCNT2,PDLIM1,DYRK1B,CD74,CDK2,CEBPG,RPS6KA5,CHEK1,HMGN3,TP53INP2,CNOT8,CIRBP,BAMBI,QKI,COL1A1,MAGED1,LITAF,OSR2,GTPBP1,NR1…
GO: Biological Process	GO:0051094	positive regulation of developmental process	3.865e-09	373	1632	0.228554	MKKS,ACACB,ACVRL1,ADA,ADAM8,ADD1,TBC1D24,FZD4,ADM,PARP1,LRRC7,NLGN2,PREX1,BIN1,FOXO6,SLC25A4,ANXA1,ANXA2,ANXA2P2,IFITM1,CAMK1,APOE,MAPKAPK5,AR,ARF1,RHOA,ARNTL,ARRB2,CAPRIN2,NCOA1,NUMB,PDE5A,ATF4,ATP5MC1,SNX3,RIPK1,TNFSF12,B2M,BAG1,ADGRB2,BAX,BDNF,IQGAP1,SOCS2,CFLAR,BMP1,BMP4,BMPR2,BNIP2,ZFP36L1,SPHK1,BTG1,CPNE1,C3,C3AR1,C5,GPC2,MYRF,CAPN2,SOCS3,RUNX2,CBFB,CBLB,TBX18,CD1D,CD74,CDC20,NUMBL,PDLIM7,C…
GO: Biological Process	GO:0008154	actin polymerization or depolymerization	3.865e-09	78	222	0.351351	MKKS,ADD1,ADD3,PREX1,BIN1,ANG,AQP2,GBA2,ARF1,ARF6,RHOA,ARHGAP6,CAPG,CAPN1,CAPZA1,CAPZB,HIP1R,PSTPIP2,LATS1,TMSB10,CFL1,CFL2,BAG4,MYADM,DBN1,DIAPH2,DLG1,ABI1,ARPC5,ARPC1B,ACTR3,ACTR2,ARPC2,DMTN,EPS8,PTK2B,BAIAP2,LIMA1,CDC42EP3,SPIRE2,DSTN,TRIOBP,CIT,GSN,CORO1A,TWF2,JAK2,ARPIN,C15orf62,PYCARD,MYH9,MYO1C,PAK3,TMOD3,PFN1,MTPN,PRKCD,RAC3,RDX,MICALL2,ARHGAP28,BAIAP2L2,CARMIL1,FHOD3,ACTR3C,RHOBTB2,MLST8…
GO: Biological Process	GO:0051050	positive regulation of transport	4.866e-09	279	1157	0.241141	ADAM8,ADD1,ADORA1,GRK2,AP1G1,PLA2G6,C1QTNF1,C1QTNF2,NLGN2,BIN1,ANG,ANGPT1,SLC25A4,ANXA1,ANXA2,ANXA2P2,CAMK1,APOE,AQP2,ARF1,ARF6,ARRB1,ARRB2,MCU,ASPH,DYNLL1,ATF4,ATP1B1,VAMP8,ATP1B2,B2M,TNFRSF14,BAK1,BAX,RGS9,BID,BMP4,FOXL2,SPHK1,C3,CACNA1G,C5,BAIAP3,CACNB3,CALM1,CALM2,CALM3,HIP1R,CASP1,CBL,SYNGR3,LRRFIP2,CDK5,CFL1,RHOU,SLC9A3R2,AP2M1,RAB9A,SLC9A3R1,CLU,HOMER1,ATG5,MPC2,AKAP5,VPS4B,RAB3D,PTPN23,CR…
GO: Biological Process	GO:0043069	negative regulation of programmed cell death	6.961e-09	261	1071	0.243697	AARS1,CARD16,ADA,ADAM8,ADORA1,GRK2,ALDH2,ANGPT1,SLC25A4,SLC25A5,ANXA1,ANXA4,BMF,BIRC2,XIAP,CBX4,API5,APOE,FAS,AR,ARAF,PDXK,MADD,ARF4,RHOA,ARRB1,ARRB2,SLC46A2,RIPK1,TNFSF10,BAG1,BAX,BDNF,BID,SOCS2,CFLAR,BMP4,BNIP1,BNIP2,SPHK1,SOCS3,CAST,HIP1R,CASP2,CAT,CBL,CD74,FCMR,CDKN1A,CDKN1B,TIAF1,CRLF1,CFL1,CLU,PRDX5,QKI,COL2A1,ATG5,BAG4,CHST11,CLDN7,KANK2,CSF1R,CTNNB1,DAB2,DAPK1,ARNT2,NQO1,DLX1,DNMT1,ITCH,T…
GO: Biological Process	GO:0032956	regulation of actin cytoskeleton organization	7.041e-09	113	372	0.303763	MKKS,ADD1,ADD3,PREX1,BIN1,GBA2,CDK10,ARF1,PDLIM4,ARF6,RHOA,ARHGAP6,BST1,CAPG,CAPN1,CAPZA1,CAPZB,HIP1R,LATS1,TMSB10,CDK5,CFL1,CFL2,RHOU,TAOK2,BAG4,KANK2,CRK,CSF1R,MYADM,DBN1,MYLK3,F11R,DLG1,ARPC5,S1PR1,ARPC1B,ACTR3,ACTR2,ARPC2,SORBS3,DMTN,EPHA3,EPS8,PTK2B,BAIAP2,ARAP1,LIMA1,CDC42EP3,SPIRE2,INPP5K,RND1,DSTN,TRIOBP,CIT,GSN,CORO1A,TWF2,SYNPO,ID1,DIXDC1,STMN1,ARPIN,SMAD3,MDK,C15orf62,PHPT1,PYCARD,MYH9…
GO: Biological Process	GO:0048585	negative regulation of response to stimulus	7.244e-09	428	1927	0.222107	A2M,MKKS,CARD16,ADA,NDRG2,ADCY7,TBC1D24,FZD6,ADM,ADORA1,HEG1,GRK2,OTULIN,C1QTNF1,DYRK2,RNF169,OGT,ANGPT1,OFD1,SLC25A5,ANXA1,ANXA2,ANXA2P2,BMF,APLP1,APOE,FAS,MAPKAPK5,AR,SEMA4G,MADD,RHOA,ZFYVE28,ARNTL,ARRB1,ARRB2,PHACTR4,DACT3,DLK2,NUMB,ATF4,ATP2B4,TNK1,RIPK1,TNFSF10,TNFRSF14,BAX,RGS9,BDNF,BID,SOCS2,CFLAR,BMP4,CPNE1,C5,CACNB3,CALM1,CALM2,CALM3,CAPN1,SOCS3,CAV2,RUNX2,GPRC5A,CBL,CBLB,TBX18,LATS1,CD9…
GO: Biological Process	GO:0007167	enzyme linked receptor protein signaling pathway	9.102e-09	271	1124	0.241103	ACTG1,ACVRL1,FZD4,ADORA1,PARP1,CGN,LTBP4,OGT,ANGPT1,FOXO6,OFD1,PIK3R3,XIAP,APLP2,AR,ARF4,RHOA,ZFYVE28,ARRB2,ATP6V1A,ATP6V1C1,BDNF,IQGAP1,NRP2,SOCS2,BMP4,BMPR2,SGPL1,MPZL1,SOCS3,HIP1R,CAV2,RUNX2,GPRC5A,CBL,CBLB,FIBP,RPS6KA5,CHN1,NREP,CISH,EPS15L1,AP2M1,AP2S1,SLC9A3R1,ZFYVE9,BAMBI,COL1A1,COL1A2,COL4A5,COL4A6,NRG2,CHST11,ADGRA2,CREB1,CREBBP,CRK,CRKL,TIPARP,CSF1R,CSPG4,GIGYF2,CTNNB1,CEP57,ADAMTSL2,CY…
GO: Biological Process	GO:0016050	vesicle organization	9.102e-09	400	1784	0.224215	A2M,ACP3,ACTG1,ACTN1,BTBD9,DYSF,ADAM8,ADAM10,STK11IP,ADD1,ADM,GRK2,AP1G1,PLA2G6,LRRC7,ALAD,NLGN2,ALDH3B1,ALDOC,DOC2A,AMPD3,BIN1,ANGPT1,ANK1,ANPEP,ANXA1,ANXA2,ANXA2P2,CNIH2,APLP1,APLP2,APOC1,APOE,DEGS1,PDXK,ARF1,KHSRP,ARF6,RHOA,SCRN2,ARRB1,ARRB2,ARSA,ASAH1,ASGR1,RNASET2,NUMB,DYNLL1,VAMP8,RAP2C,STX16,STX11,STX10,DGAT1,SNX3,LRSAM1,B2M,IQGAP1,BST1,SPHK1,CPNE1,C3,C3AR1,CACNA1G,BAIAP3,STBD1,CALM1,CALM3…
GO: Biological Process	GO:0008064	regulation of actin polymerization or depolymerization	9.102e-09	69	190	0.363158	MKKS,ADD1,ADD3,PREX1,BIN1,GBA2,ARF1,ARF6,RHOA,CAPG,CAPN1,CAPZA1,CAPZB,HIP1R,LATS1,TMSB10,CFL1,CFL2,BAG4,MYADM,DBN1,DLG1,ARPC5,ARPC1B,ACTR3,ACTR2,ARPC2,DMTN,EPS8,PTK2B,BAIAP2,LIMA1,CDC42EP3,SPIRE2,DSTN,TRIOBP,CIT,GSN,CORO1A,TWF2,ARPIN,C15orf62,PYCARD,MYH9,MYO1C,PAK3,TMOD3,PFN1,MTPN,PRKCD,RAC3,RDX,ARHGAP28,BAIAP2L2,CARMIL1,FHOD3,ACTR3C,RHOBTB2,MLST8,CARMIL2,SPECC1L,TMSB4X,TPM1,CDC42EP4,SH3BP1,PLEKH…
GO: Biological Process	GO:0010770	positive regulation of cell morphogenesis involved in differentiation	9.102e-09	70	194	0.360825	TBC1D24,PREX1,APOE,RHOA,CAPRIN2,NUMB,ATP5MC1,BDNF,BMPR2,NUMBL,AKAP5,CRABP2,CRK,CRKL,SS18L1,CUX1,MYADM,DAB2,IST1,DBN1,CUL7,ACTR3,ACTR2,ARPC2,SH3GLB1,MEGF8,DMTN,EPHA4,NIN,NET1,BAIAP2,GDI1,TRIOBP,TWF2,DIXDC1,TUBB2B,ITPKA,L1CAM,MDK,NEDD9,NGFR,NTRK3,PAK3,METRN,ANAPC2,EEF2K,PLXNA2,PLXNB1,PLXNB3,MAPK9,RAC3,FBXO31,ROBO1,S100A10,PLXNA3,CARMIL1,SHOX2,SKIL,TRAK1,LIMS2,SRF,PLXND1,OBSL1,ADNP,BHLHB9,VEGFA,NDEL…
GO: Biological Process	GO:0032270	positive regulation of cellular protein metabolic process	9.102e-09	398	1774	0.224352	JDP2,ACVRL1,ADAM8,ADCY7,FZD4,FZD7,ADORA1,AHRR,OSBPL7,WDR35,PLA2G6,C1QTNF1,C1QTNF2,WDR48,OGT,ANG,ANGPT1,C6orf89,ANXA2,ANXA2P2,PIK3R3,BIRC2,XIAP,CAMK1,APOE,FAS,MAPKAPK5,CDK10,AR,ARAF,MADD,RHOA,ARNTL,ARRB1,ARRB2,PLPP3,ASPH,CAPRIN2,PDE5A,RAP2C,ATP2B4,ZFAND2A,RIPK1,TNFSF10,TNFRSF14,BAK1,BAX,CCNK,BDNF,IQGAP1,BID,CFLAR,MLKL,BMP4,BMPR2,BNIP2,FOXL2,SPHK1,EIF2B5,C3,C5,BRAT1,CALM1,CALM2,CALM3,SOCS3,HIP1R,CA…
GO: Biological Process	GO:0006886	intracellular protein transport	9.213e-09	352	1536	0.229167	MKKS,ACOX1,TBC1D24,ADORA1,AP1G1,WDR35,CC2D2A,LRRC7,OGT,ANGPT1,OFD1,CAMSAP3,CAMK1,CDK10,TRIM23,ARF1,ARF3,ARF4,ARF6,WDR19,ARL3,ZDHHC24,ARNTL,HAUS1,GET3,ASPH,SSNA1,LRRC61,DYNLL1,TRAK2,ATP1B1,STX16,STX11,STX10,SNX3,NAPG,BID,BMP4,AP1G2,WDR90,CACNB1,CACNB3,CAT,AIP,CBLB,TMED4,ZDHHC23,SYNGR1,CD74,SEPTIN7,CDK5,CDKN1A,RAB11B,CETN2,CFL1,SRSF11,RHOU,TAOK2,RAB28,AP2M1,AP2S1,RAB9A,CLU,CLTA,CLTB,CLTC,PEX16,TTLL…
GO: Biological Process	GO:0001932	regulation of protein phosphorylation	1.009e-08	369	1625	0.227077	ACVRL1,ADAM8,NDRG2,ADCY7,FZD4,FZD7,ADORA1,HEG1,GRK2,PLA2G6,C1QTNF1,C1QTNF2,OGT,ANG,ANGPT1,ANXA2,ANXA2P2,PIK3R3,APLP2,CAMK1,APOE,FAS,MAPKAPK5,CDK10,AR,ARAF,MADD,RHOA,ZFYVE28,ARRB1,ARRB2,PLPP3,CAPRIN2,PDE5A,RAP2C,ATP2B4,RIPK1,TNFRSF14,BAG1,BAK1,BAX,CCNK,BDNF,IQGAP1,CFLAR,MLKL,BMP4,BMPR2,BNIP2,BST1,SPHK1,CCNA1,C3,C5,BRAT1,CALM1,CALM2,CALM3,SOCS3,CTDSP1,CAV2,GPRC5A,CBL,CBLB,MAP3K6,CCNA2,UNC119,CCNT2,…
GO: Biological Process	GO:0032880	regulation of protein localization	1.211e-08	283	1188	0.238215	ABHD17A,CNPY4,CARD16,ADAM8,ADAM10,PARP1,PLA2G6,NLGN2,OGT,ANG,ANGPT1,SLC25A4,SLC25A5,ANXA1,ANXA4,CNIH2,CAMK1,APOE,AR,ARF1,MADD,ARF6,ARL2,ARNTL,ARRB1,MCU,ASPH,NUMB,DYNLL1,VAMP8,STX10,SNX3,TNFRSF14,BDNF,IQGAP1,BID,BMP4,C5,GPC2,BAIAP3,CACNB3,CASP1,CAV2,LRRFIP2,CDK5,RAB11B,CFL1,HMGN3,TP53INP2,RHOU,AP2M1,RAB9A,CLTC,IL27RA,ATG5,MPC2,AKAP5,MAGED1,TMEM59,BAG4,EI24,PTPN23,CPT1A,NR1D1,CLOCK,CRKL,CLIP3,CSF1R…
GO: Biological Process	GO:0051174	regulation of phosphorus metabolic process	1.367e-08	439	1995	0.22005	ACVRL1,ADAM8,NDRG2,ADCY7,FZD4,FZD7,ADORA1,PARP1,HEG1,GRK2,AK4,PLA2G6,C1QTNF1,C1QTNF2,OGT,ANG,ANGPT1,ANXA2,ANXA2P2,PIK3R3,CAMSAP3,APLP2,APOC1,CAMK1,APOE,LMO4,FAS,MAPKAPK5,CDK10,AR,ARAF,ARF1,MADD,RHOA,ZFYVE28,ARRB1,ARRB2,PLPP3,PHACTR4,CAPRIN2,PDE5A,DYNLL1,RAP2C,ATP2B4,RIPK1,TNFRSF14,BAG1,BAK1,BAX,CCNK,BDNF,IQGAP1,SOCS2,CFLAR,MLKL,BMP4,BMPR2,BNIP2,BST1,SPHK1,CCNA1,C3,PPP1R35,C5,BRAT1,SPOCD1,CALM1,CA…
GO: Biological Process	GO:0009719	response to endogenous stimulus	1.553e-08	408	1834	0.222465	MKKS,ABCA2,ABCA3,SMC1A,KDM5D,ACVRL1,ADCY7,ADM,PARP1,GRK2,CGN,ALAD,LTBP4,KLF11,OGT,ANG,FOXO6,OFD1,ANXA1,ANXA2,PIK3R3,CALCOCO1,APEX1,XIAP,APLP1,APOE,FAS,AR,ARF6,RHOA,ARNTL,ARRB2,ASS1,AKR1C3,NCOA1,ATF4,ATP1A1,ATP2B4,ATP5MC1,ATP6V1A,ATP6V1C1,TNFSF10,BCHE,RGS9,BDNF,IQGAP1,SOCS2,CFLAR,BMP4,BMPR2,ZFP36L1,ZFP36L2,KLF9,BTG1,EIF2B5,MBD4,CACNB1,CALD1,CALM3,TRIM41,CAPN1,CAPN2,SOCS3,CAT,CAV2,RUNX2,CBFB,CBL,CC…
GO: Biological Process	GO:0007169	transmembrane receptor protein tyrosine kinase signaling pathway	1.63e-08	197	767	0.256845	ACTG1,FZD4,ADORA1,OGT,ANGPT1,FOXO6,OFD1,PIK3R3,APLP2,AR,ARF4,RHOA,ZFYVE28,ATP6V1A,ATP6V1C1,BDNF,IQGAP1,NRP2,SOCS2,BMP4,SGPL1,MPZL1,SOCS3,HIP1R,CAV2,RUNX2,GPRC5A,CBL,CBLB,FIBP,RPS6KA5,CHN1,CISH,EPS15L1,AP2M1,AP2S1,SLC9A3R1,COL1A1,COL4A5,COL4A6,NRG2,ADGRA2,CRK,CRKL,TIPARP,CSF1R,CSPG4,GIGYF2,CTNNB1,CEP57,CYBA,RASSF2,DGKQ,C2CD5,DNM1,MVP,DOK1,ABI1,SH2B3,PTPN18,ARPC5,ARPC1B,ACTR3,ACTR2,ARPC2,MYOF,EFNA1…
GO: Biological Process	GO:0061025	membrane fusion	1.747e-08	266	1107	0.240289	A2M,ACP3,ACTN1,DYSF,ADAM8,ADAM10,STK11IP,AP1G1,HACE1,SPACA6,PLA2G6,LRRC7,ALAD,ALDH3B1,ALDOC,DOC2A,AMPD3,ANK1,ANPEP,ANXA1,ANXA2,ANXA2P2,APLP2,CAMK1,DEGS1,PDXK,ARF1,RHOA,SCRN2,ARSA,ASAH1,RNASET2,DYNLL1,VAMP8,RAP2C,STX16,STX11,STX10,DGAT1,B2M,NAPG,IQGAP1,CFLAR,BNIP1,BST1,SPHK1,CPNE1,C3,C3AR1,CACNA1G,BAIAP3,STBD1,CALM1,CALM3,CAPN1,CAPN2,CAT,CAV2,CBL,CD9,RABEP1,SYNGR3,SYNGR1,DYRK1B,CDA,CDK5,RAB11B,CYT…
GO: Biological Process	GO:0019220	regulation of phosphate metabolic process	1.765e-08	438	1994	0.219659	ACVRL1,ADAM8,NDRG2,ADCY7,FZD4,FZD7,ADORA1,PARP1,HEG1,GRK2,AK4,PLA2G6,C1QTNF1,C1QTNF2,OGT,ANG,ANGPT1,ANXA2,ANXA2P2,PIK3R3,CAMSAP3,APLP2,APOC1,CAMK1,APOE,LMO4,FAS,MAPKAPK5,CDK10,AR,ARAF,ARF1,MADD,RHOA,ZFYVE28,ARRB1,ARRB2,PLPP3,PHACTR4,CAPRIN2,PDE5A,DYNLL1,RAP2C,ATP2B4,RIPK1,TNFRSF14,BAG1,BAK1,BAX,CCNK,BDNF,IQGAP1,SOCS2,CFLAR,MLKL,BMP4,BMPR2,BNIP2,BST1,SPHK1,CCNA1,C3,PPP1R35,C5,BRAT1,SPOCD1,CALM1,CA…
GO: Biological Process	GO:0030832	regulation of actin filament length	1.765e-08	69	193	0.357513	MKKS,ADD1,ADD3,PREX1,BIN1,GBA2,ARF1,ARF6,RHOA,CAPG,CAPN1,CAPZA1,CAPZB,HIP1R,LATS1,TMSB10,CFL1,CFL2,BAG4,MYADM,DBN1,DLG1,ARPC5,ARPC1B,ACTR3,ACTR2,ARPC2,DMTN,EPS8,PTK2B,BAIAP2,LIMA1,CDC42EP3,SPIRE2,DSTN,TRIOBP,CIT,GSN,CORO1A,TWF2,ARPIN,C15orf62,PYCARD,MYH9,MYO1C,PAK3,TMOD3,PFN1,MTPN,PRKCD,RAC3,RDX,ARHGAP28,BAIAP2L2,CARMIL1,FHOD3,ACTR3C,RHOBTB2,MLST8,CARMIL2,SPECC1L,TMSB4X,TPM1,CDC42EP4,SH3BP1,PLEKH…
GO: Biological Process	GO:0051241	negative regulation of multicellular organismal process	1.961e-08	343	1500	0.228667	CARD16,ACVRL1,ADA,NDRG2,ADCY7,FZD7,ADM,ADORA1,PARP1,GRK2,C1QTNF1,BIN1,ANGPT1,LEO1,OFD1,ANPEP,PI16,ANXA1,ANXA2,ANXA2P2,ANXA4,APOC1,APOE,FAS,SEMA4G,MADD,KHSRP,ARF6,RHOA,ARNTL,ARRB1,ARRB2,DACT3,HES4,PDE5A,ATF4,TRAK2,ATP1A1,ATP2B4,RIPK1,B2M,ADGRB2,BDNF,SOCS2,BMP4,BMPR2,ZFP36L1,CACNB3,CTDSP1,CBFB,TBX18,CD9,CD74,CDK5,CDKN1B,RPS6KA5,CYTH2,ADGRG1,S1PR2,CD83,ABCG2,HOMER3,IL27RA,NEPRO,PTPN23,CPE,NR1D1,CREB…
GO: Biological Process	GO:0010720	positive regulation of cell development	2.579e-08	179	685	0.261314	ADD1,TBC1D24,FZD4,LRRC7,NLGN2,PREX1,BIN1,FOXO6,SLC25A4,CAMK1,APOE,MAPKAPK5,ARF1,RHOA,CAPRIN2,NCOA1,NUMB,PDE5A,ATP5MC1,SNX3,BAG1,BDNF,IQGAP1,SOCS2,CFLAR,BMP4,BMPR2,BNIP2,SPHK1,CPNE1,GPC2,NUMBL,CFL1,S1PR2,QKI,AKAP5,TRIM58,CRABP2,CRK,CRKL,NSMF,CSNK1D,SS18L1,CTNNB1,CUX1,MYADM,DAB2,IST1,DBN1,CUL7,ACE,MYLK3,DLG4,DLX1,DLX2,E2F1,ACTR3,ACTR2,ARPC2,SH3GLB1,MEGF8,DMTN,EPHA3,EPHA4,NIN,EPOR,NET1,KATNB1,PTK2B,…
GO: Biological Process	GO:0006906	vesicle fusion	2.91e-08	244	1003	0.24327	A2M,ACP3,ACTN1,DYSF,ADAM8,ADAM10,STK11IP,AP1G1,PLA2G6,LRRC7,ALAD,ALDH3B1,ALDOC,DOC2A,AMPD3,ANK1,ANPEP,ANXA1,ANXA2,ANXA2P2,APLP2,DEGS1,PDXK,ARF1,RHOA,SCRN2,ARSA,ASAH1,RNASET2,DYNLL1,VAMP8,RAP2C,STX16,STX11,STX10,DGAT1,B2M,IQGAP1,BST1,SPHK1,CPNE1,C3,C3AR1,CACNA1G,BAIAP3,STBD1,CALM1,CALM3,CAPN1,CAT,CAV2,CBL,CD9,SYNGR3,SYNGR1,CDA,CDK5,RAB11B,CYTH1,RAB9A,CLU,RAB26,METTL7A,SCAMP1,VPS4B,RAB3D,PREPL,CST3…
GO: Biological Process	GO:0043066	negative regulation of apoptotic process	2.932e-08	253	1048	0.241412	AARS1,CARD16,ADA,ADAM8,ADORA1,GRK2,ALDH2,ANGPT1,SLC25A4,SLC25A5,ANXA1,ANXA4,BMF,BIRC2,XIAP,CBX4,API5,APOE,FAS,AR,ARAF,PDXK,MADD,ARF4,RHOA,ARRB1,ARRB2,SLC46A2,RIPK1,TNFSF10,BAG1,BAX,BDNF,BID,SOCS2,CFLAR,BMP4,BNIP1,BNIP2,SPHK1,SOCS3,CAST,HIP1R,CASP2,CAT,CBL,CD74,FCMR,CDKN1A,CDKN1B,TIAF1,CRLF1,CFL1,CLU,PRDX5,QKI,COL2A1,ATG5,BAG4,CHST11,CLDN7,CSF1R,CTNNB1,DAB2,DAPK1,ARNT2,NQO1,DLX1,DNMT1,ITCH,TSC22D3…
GO: Biological Process	GO:0018193	peptidyl-amino acid modification	3.112e-08	313	1352	0.231509	GALNT16,TBC1D24,ADORA1,PARP1,AHRR,GRK2,DYRK2,TPST1,OGT,ANGPT1,APLP2,CBX4,CAMK1,MAPKAPK5,CDK10,ARAF,MKNK1,ZFYVE28,ZDHHC24,ARRB1,ARRB2,PLPP3,ASGR1,ASPH,CAPRIN2,ANTKMT,NCOA1,RAP2C,ATP2B4,TNK1,DPY19L3,RIPK1,TNFRSF14,BAK1,BAX,DYRK4,BDNF,BGN,IQGAP1,NRP2,BST1,SPHK1,SENP5,CALM1,CALM2,CALM3,SOCS3,AIP,CAV2,GPRC5A,CBL,CBLB,ASH2L,UNC119,LATS1,ZDHHC23,DYRK1B,CD74,CDK2,CDK5,CRLF1,RPS6KA5,S1PR2,CHEK1,PPIG,CLK1,…
GO: Biological Process	GO:0090174	organelle membrane fusion	3.121e-08	245	1009	0.242815	A2M,ACP3,ACTN1,DYSF,ADAM8,ADAM10,STK11IP,AP1G1,PLA2G6,LRRC7,ALAD,ALDH3B1,ALDOC,DOC2A,AMPD3,ANK1,ANPEP,ANXA1,ANXA2,ANXA2P2,APLP2,DEGS1,PDXK,ARF1,RHOA,SCRN2,ARSA,ASAH1,RNASET2,DYNLL1,VAMP8,RAP2C,STX16,STX11,STX10,DGAT1,B2M,IQGAP1,BNIP1,BST1,SPHK1,CPNE1,C3,C3AR1,CACNA1G,BAIAP3,STBD1,CALM1,CALM3,CAPN1,CAT,CAV2,CBL,CD9,SYNGR3,SYNGR1,CDA,CDK5,RAB11B,CYTH1,RAB9A,CLU,RAB26,METTL7A,SCAMP1,VPS4B,RAB3D,PREP…
GO: Biological Process	GO:0051338	regulation of transferase activity	3.127e-08	261	1089	0.239669	ADAM8,ADCY7,FZD4,ADORA1,PARP4,HEG1,C1QTNF2,ANG,ANGPT1,PIK3R3,APLP2,CAMK1,APOE,LMO4,MAPKAPK5,ARAF,MADD,RHOA,ZFYVE28,ARRB1,ARRB2,PDE5A,RAP2C,ATP2B4,RIPK1,CCNK,BDNF,IQGAP1,SOCS2,MLKL,BMP4,CCNA1,C5,CALM1,CALM2,CALM3,SOCS3,GPRC5A,CBL,CBLB,MAP3K6,CCNA2,UNC119,CCNT2,LATS1,CD74,LPAR2,CDC20,CDC25B,CDK5,CDKN1A,CDKN1B,CDKN2C,CDKN3,S1PR2,TAOK2,CISH,SLC9A3R1,CLU,SH3BP5,MAGED1,MAP3K8,NEK7,CRK,CRKL,TRAF4,CSF1R,…
GO: Biological Process	GO:0110053	regulation of actin filament organization	3.196e-08	89	278	0.320144	MKKS,ADD1,ADD3,PREX1,BIN1,GBA2,ARF1,PDLIM4,ARF6,RHOA,ARHGAP6,CAPG,CAPN1,CAPZA1,CAPZB,HIP1R,LATS1,TMSB10,CFL1,CFL2,BAG4,KANK2,MYADM,DBN1,DLG1,ARPC5,S1PR1,ARPC1B,ACTR3,ACTR2,ARPC2,SORBS3,DMTN,EPS8,PTK2B,BAIAP2,ARAP1,LIMA1,CDC42EP3,SPIRE2,INPP5K,DSTN,TRIOBP,CIT,GSN,CORO1A,TWF2,SYNPO,ID1,STMN1,ARPIN,SMAD3,C15orf62,PYCARD,MYH9,MYO1C,PAK3,TMOD3,PFN1,MTPN,PIK3R1,PRKCD,RAC3,RDX,ARHGAP28,S100A10,CX3CL1,BA…
GO: Biological Process	GO:0051347	positive regulation of transferase activity	3.401e-08	188	731	0.257182	ADAM8,ADCY7,FZD4,ADORA1,C1QTNF2,ANG,ANGPT1,CAMK1,LMO4,MAPKAPK5,ARAF,MADD,RHOA,ARRB1,ARRB2,PDE5A,RAP2C,ATP2B4,RIPK1,CCNK,BDNF,IQGAP1,MLKL,BMP4,C5,CALM1,CALM2,CALM3,GPRC5A,MAP3K6,UNC119,CCNT2,CD74,LPAR2,CDC20,CDC25B,CDK5,CDKN1A,CDKN1B,S1PR2,TAOK2,CISH,CLU,MAGED1,MAP3K8,NEK7,CRK,CRKL,TRAF4,CSF1R,CSPG4,CTNNB1,CTNND1,SLK,RASSF2,DAB2,DGKA,DGKQ,DAZAP2,ACE,EPM2AIP1,DLG1,DLG4,OXSR1,ABI1,DUSP7,EEF1A2,EFNA1…
GO: Biological Process	GO:0032970	regulation of actin filament-based process	3.781e-08	123	428	0.287383	MKKS,ADD1,ADD3,ADORA1,PREX1,BIN1,GBA2,CDK10,ARF1,PDLIM4,ARF6,RHOA,ARHGAP6,ATP1A1,BST1,CAPG,CAPN1,CAPZA1,CAPZB,HIP1R,LATS1,TMSB10,CDK5,CFL1,CFL2,RHOU,TAOK2,ABRACL,BAG4,KANK2,CRK,CSF1R,MYADM,DBN1,MYLK3,F11R,DLG1,DSP,ARPC5,S1PR1,ARPC1B,ACTR3,ACTR2,ARPC2,AKAP9,SORBS3,DMTN,EPHA3,EPS8,PTK2B,BAIAP2,ARAP1,LIMA1,CDC42EP3,SPIRE2,INPP5K,RND1,DSTN,TRIOBP,CIT,GSN,CORO1A,TWF2,SYNPO,ID1,DIXDC1,RNF207,JUP,STMN1,…
GO: Biological Process	GO:0048284	organelle fusion	4.021e-08	249	1032	0.241279	A2M,ACP3,ACTN1,DYSF,ADAM8,ADAM10,STK11IP,AP1G1,PLA2G6,LRRC7,ALAD,ALDH3B1,ALDOC,DOC2A,AMPD3,ANK1,ANPEP,ANXA1,ANXA2,ANXA2P2,APLP2,DEGS1,PDXK,ARF1,RHOA,SCRN2,ARSA,ASAH1,RNASET2,DYNLL1,VAMP8,RAP2C,STX16,STX11,STX10,DGAT1,B2M,BAK1,BAX,IQGAP1,BNIP1,BST1,SPHK1,CPNE1,C3,C3AR1,CACNA1G,BAIAP3,STBD1,CALM1,CALM3,CAPN1,CAT,CAV2,CBL,CD9,SYNGR3,SYNGR1,CDA,CDK5,RAB11B,CYTH1,RAB9A,CLU,RAB26,METTL7A,SCAMP1,VPS4B,R…
GO: Biological Process	GO:0042325	regulation of phosphorylation	4.046e-08	395	1781	0.221786	ACVRL1,ADAM8,NDRG2,ADCY7,FZD4,FZD7,ADORA1,HEG1,GRK2,AK4,PLA2G6,C1QTNF1,C1QTNF2,OGT,ANG,ANGPT1,ANXA2,ANXA2P2,PIK3R3,APLP2,CAMK1,APOE,LMO4,FAS,MAPKAPK5,CDK10,AR,ARAF,MADD,RHOA,ZFYVE28,ARRB1,ARRB2,PLPP3,CAPRIN2,PDE5A,DYNLL1,RAP2C,ATP2B4,RIPK1,TNFRSF14,BAG1,BAK1,BAX,CCNK,BDNF,IQGAP1,SOCS2,CFLAR,MLKL,BMP4,BMPR2,BNIP2,BST1,SPHK1,CCNA1,C3,C5,BRAT1,CALM1,CALM2,CALM3,SOCS3,CTDSP1,CAV2,GPRC5A,CBL,CBLB,MAP3…
GO: Biological Process	GO:0030041	actin filament polymerization	4.196e-08	68	193	0.352332	MKKS,ADD1,ADD3,PREX1,BIN1,ANG,GBA2,ARF1,ARF6,RHOA,ARHGAP6,CAPG,CAPN1,CAPZA1,CAPZB,HIP1R,PSTPIP2,LATS1,TMSB10,CFL1,BAG4,MYADM,DBN1,DIAPH2,DLG1,ARPC5,ARPC1B,ACTR3,ACTR2,ARPC2,DMTN,EPS8,PTK2B,BAIAP2,CDC42EP3,SPIRE2,TRIOBP,GSN,CORO1A,TWF2,JAK2,ARPIN,C15orf62,PYCARD,MYH9,MYO1C,PAK3,TMOD3,PFN1,MTPN,PRKCD,RAC3,RDX,MICALL2,ARHGAP28,BAIAP2L2,CARMIL1,FHOD3,ACTR3C,RHOBTB2,MLST8,CARMIL2,TMSB4X,TPM1,CDC42EP4,…
GO: Biological Process	GO:0000278	mitotic cell cycle	4.196e-08	259	1083	0.239151	SMC1A,CNOT6,CUL4B,CUL2,KLF11,OFD1,ANXA1,APEX1,CDK10,ARF1,RHOA,ARL3,HAUS1,SSNA1,DYNLL1,TPRA1,RIPK1,BAX,BANF1,IQGAP1,BID,BMP4,ZFP36L1,ZFP36L2,SPHK1,BTG1,CCNA1,EME2,MBD4,CALM1,CALM2,CALM3,CASP2,CTDSP1,CAV2,CCNA2,UNC119,LATS1,SEPTIN7,CDC20,CDC25B,HACD1,CDK2,PHF13,CDKN1A,CDKN1B,CDKN2C,CDKN3,CENPC,CETN2,CFL1,CHEK1,RHOU,CNOT8,TAOK2,SLC9A3R1,CLTC,POC1A,VPS4B,NEK7,NSL1,KANK2,CREBBP,CSNK1D,GIGYF2,CTNNB1,CE…
GO: Biological Process	GO:0140014	mitotic nuclear division	4.196e-08	259	1083	0.239151	SMC1A,CNOT6,CUL4B,CUL2,KLF11,OFD1,ANXA1,APEX1,CDK10,ARF1,RHOA,ARL3,HAUS1,SSNA1,DYNLL1,TPRA1,RIPK1,BAX,BANF1,IQGAP1,BID,BMP4,ZFP36L1,ZFP36L2,SPHK1,BTG1,CCNA1,EME2,MBD4,CALM1,CALM2,CALM3,CASP2,CTDSP1,CAV2,CCNA2,UNC119,LATS1,SEPTIN7,CDC20,CDC25B,HACD1,CDK2,PHF13,CDKN1A,CDKN1B,CDKN2C,CDKN3,CENPC,CETN2,CFL1,CHEK1,RHOU,CNOT8,TAOK2,SLC9A3R1,CLTC,POC1A,VPS4B,NEK7,NSL1,KANK2,CREBBP,CSNK1D,GIGYF2,CTNNB1,CE…
GO: Biological Process	GO:1903047	mitotic cell cycle process	4.196e-08	259	1083	0.239151	SMC1A,CNOT6,CUL4B,CUL2,KLF11,OFD1,ANXA1,APEX1,CDK10,ARF1,RHOA,ARL3,HAUS1,SSNA1,DYNLL1,TPRA1,RIPK1,BAX,BANF1,IQGAP1,BID,BMP4,ZFP36L1,ZFP36L2,SPHK1,BTG1,CCNA1,EME2,MBD4,CALM1,CALM2,CALM3,CASP2,CTDSP1,CAV2,CCNA2,UNC119,LATS1,SEPTIN7,CDC20,CDC25B,HACD1,CDK2,PHF13,CDKN1A,CDKN1B,CDKN2C,CDKN3,CENPC,CETN2,CFL1,CHEK1,RHOU,CNOT8,TAOK2,SLC9A3R1,CLTC,POC1A,VPS4B,NEK7,NSL1,KANK2,CREBBP,CSNK1D,GIGYF2,CTNNB1,CE…
GO: Biological Process	GO:0009968	negative regulation of signal transduction	4.797e-08	343	1513	0.226702	CARD16,ADA,NDRG2,ADCY7,FZD6,ADM,ADORA1,HEG1,GRK2,DYRK2,OFD1,SLC25A5,BMF,APLP1,APOE,FAS,MAPKAPK5,AR,MADD,RHOA,ZFYVE28,ARNTL,ARRB1,ARRB2,PHACTR4,DACT3,DLK2,NUMB,ATP2B4,TNK1,RIPK1,TNFSF10,BAX,RGS9,BDNF,BID,SOCS2,CFLAR,BMP4,CPNE1,CALM1,CALM2,CALM3,CAPN1,SOCS3,CAV2,RUNX2,GPRC5A,CBL,CBLB,TBX18,LATS1,CD74,FCMR,DHRS3,S1PR2,CISH,SLC9A3R2,EPS15L1,SLC9A3R1,CLU,BAMBI,HOMER3,COL2A1,AKAP5,LITAF,SAMHD1,CHST11,N…
GO: Biological Process	GO:0042127	regulation of cell population proliferation	4.825e-08	421	1921	0.219157	TMEM250,ACVRL1,DYSF,ADA,ADAM10,NDRG2,CNOT6,FZD7,ADM,ADORA1,GRK2,NLGN2,WDR48,KLF11,ANG,ANGPT1,SLC25A5,ANXA1,ANXA2,ANXA2P2,IFITM1,BIRC2,XIAP,APOE,FAS,CDK10,AR,RHOA,ARRB1,ASPH,AKR1C3,PDE5A,ATP5F1A,TNK1,RIPK1,TNFSF12,B2M,TNFRSF14,BAK1,BAX,BCHE,TRIM24,BDNF,NRP2,BID,CFLAR,BMP4,BMPR2,ZFP36L1,BST1,SPHK1,KLF9,BTG1,C3AR1,SKAP2,PTBP2,CAPN1,CAPNS1,CAV2,RUNX2,CBLB,ASH2L,CCNA2,TBX18,CD1D,CD9,CD74,CDC20,CDC25B,…
GO: Biological Process	GO:0000904	cell morphogenesis involved in differentiation	5.294e-08	216	872	0.247706	ACTN1,ADAM10,TBC1D24,FZD4,FZD7,HEG1,CGN,PREX1,APOE,AR,SEMA4G,RHOA,CAPRIN2,NUMB,RERE,TRAK2,ATP5MC1,BDNF,NRP2,BMPR2,CRPPA,ARTN,LATS1,SEPTIN7,CDH11,ARHGAP33,CDK5,RPS6KA5,NUMBL,PDLIM7,CFL1,CHN1,B4GALT5,TAOK2,SLC9A3R1,CNP,COL6A1,COL6A2,COL7A1,AKAP5,CRABP2,CREB1,CRK,CRKL,CSF1R,NSMF,SS18L1,CTNNB1,CUX1,BOC,MYADM,DAB2,IST1,DBN1,CUL7,DLG4,DOK1,DPYSL2,ABI1,HDAC6,ACTR3,ACTR2,ATL1,ARPC2,EFNA1,EFNB1,SH3GLB1,EF…
GO: Biological Process	GO:0009894	regulation of catabolic process	6e-08	250	1042	0.239923	ACACB,DYSF,ADAM8,PLEKHG5,ADORA1,OSBPL7,ALAD,CUL4B,OGT,ANXA2,ANXA2P2,BMF,APEX1,APOC1,APOE,ARAF,KHSRP,ARNTL,ATP2B4,ATP6V1A,ZFAND2A,ATP6V1C1,SNX3,TNFSF12,PPP1R3E,LRSAM1,BAX,BID,ZFP36L1,ZFP36L2,CAPN1,CAPNS1,CBLB,LATS1,ENTPD5,CDK5,CDKN1B,TP53INP2,CNOT8,CIRBP,CLU,ASB9,ARIH1,FBXL2,QKI,RAB26,ATG5,RNF19A,SPTLC2,TMEM59,VPS26A,CPT1A,GTPBP1,TIPARP,NCOR1,CSNK1D,CST3,GIGYF2,UBXN2A,EDEM1,GPSM1,SERBP1,RC3H1,DAB2…
GO: Biological Process	GO:1903508	positive regulation of nucleic acid-templated transcription	6.439e-08	385	1736	0.221774	LAGE3,ACTN1,ACVRL1,CNOT6,FZD4,FZD7,PARP1,AHRR,TEAD2,OGT,FOXO6,LEO1,CALCOCO1,APEX1,BIRC2,CAMK1,APOE,LMO4,AR,ARF4,ARNTL,ARRB1,RFXANK,ASPH,CAPRIN2,NCOA1,ATF4,RERE,RAP2C,RIPK1,BAG1,TRIM24,CCNK,BMP4,BMPR2,FOXL2,KLF9,MYRF,H1-10,AIP,RUNX2,CBFB,ASH2L,CCNA2,TBX18,CCNT2,PDLIM1,DYRK1B,CD74,CDK2,CEBPG,RPS6KA5,CHEK1,HMGN3,TP53INP2,BAMBI,COL1A1,MAGED1,LITAF,OSR2,NR1D1,CLOCK,CREB1,CREBBP,CREBL2,RBM39,SS18L1,LPI…
GO: Biological Process	GO:0001933	negative regulation of protein phosphorylation	6.677e-08	133	478	0.278243	NDRG2,HEG1,GRK2,OGT,ANGPT1,APOE,ZFYVE28,ARRB1,ARRB2,PLPP3,BAG1,BAK1,BAX,BMP4,CALM1,CALM2,CALM3,SOCS3,CTDSP1,GPRC5A,CBL,CBLB,LATS1,CDKN1A,CDKN1B,CDKN2C,SLC9A3R1,SH3BP5,CRKL,NCOR1,MYADM,RASSF2,DAB2,DGKQ,PTPN22,PARD6A,DLG1,MVP,DOK1,ITCH,SH2B3,DUSP1,DUSP2,DUSP7,CTDSP2,HIPK3,MLXIPL,EFNA1,DMTN,MECOM,BTN2A2,FKBP1A,FOXM1,GSKIP,ZBED3,HEXIM1,RGS14,INPP5J,INPP5K,PDCD4,PPARGC1A,RPS6KA6,GNAQ,SFN,GPER1,GPS2,C1…
GO: Biological Process	GO:1902680	positive regulation of RNA biosynthetic process	6.808e-08	385	1737	0.221647	LAGE3,ACTN1,ACVRL1,CNOT6,FZD4,FZD7,PARP1,AHRR,TEAD2,OGT,FOXO6,LEO1,CALCOCO1,APEX1,BIRC2,CAMK1,APOE,LMO4,AR,ARF4,ARNTL,ARRB1,RFXANK,ASPH,CAPRIN2,NCOA1,ATF4,RERE,RAP2C,RIPK1,BAG1,TRIM24,CCNK,BMP4,BMPR2,FOXL2,KLF9,MYRF,H1-10,AIP,RUNX2,CBFB,ASH2L,CCNA2,TBX18,CCNT2,PDLIM1,DYRK1B,CD74,CDK2,CEBPG,RPS6KA5,CHEK1,HMGN3,TP53INP2,BAMBI,COL1A1,MAGED1,LITAF,OSR2,NR1D1,CLOCK,CREB1,CREBBP,CREBL2,RBM39,SS18L1,LPI…
GO: Biological Process	GO:0044283	small molecule biosynthetic process	7.318e-08	193	763	0.252949	ACACB,PUDP,ACADVL,HACD4,ADA,ADM,RIMKLB,OSBPL7,SLC25A11,ALDH1A3,CARNS1,ALDOC,AMPD3,OGT,ANXA1,APOC1,APOE,DEGS1,PDXK,ASAH1,ASS1,AKR1C3,PDE5A,ATF4,ATP2B4,BCAT2,BGN,SPHK1,ACSF3,MBD4,CD74,CDA,HACD1,CLCN2,MID1IP1,CLTC,FADS2,QKI,GGPS1,CNP,SPTLC2,TECR,PTGES,SAMHD1,NR1D1,CRABP2,OSBPL3,CSPG4,CYP27A1,CYP27B1,DAB2,DGKQ,IP6K1,UCK1,DCK,DPYD,NAALAD2,NR1H3,TYMP,DERA,MLXIPL,EGR1,NME6,ENO3,EPHX1,AKR1A1,GMPR2,PCBD2,…
GO: Biological Process	GO:0008360	regulation of cell shape	7.348e-08	59	160	0.36875	FMNL2,BRWD3,ANXA1,RHOA,SEPTIN7,CFL1,RHOU,TAOK2,SLC9A3R1,BAMBI,CRK,CSF1R,DLG1,PLEKHO1,DMTN,EPS8,ZMPSTE24,PTK2B,CFDP1,BAIAP2,ARAP1,CDC42EP3,GNA13,FYN,RND1,FERMT2,KIF3A,CORO1A,ITGA7,KIT,C15orf62,MYH9,PALM,RHOF,PLXNA2,PLXNB1,PLXNB3,SH3KBP1,FBLIM1,MYL12B,PTN,RDX,S100A13,CCL2,PLXNA3,RHOBTB3,PARVA,PLXND1,FGD4,ARAP3,TPM1,CDC42EP4,RHOV,VEGFA,EZR,CDC42SE1,CDC42SE2,FGD3,RND2
GO: Biological Process	GO:0031346	positive regulation of cell projection organization	7.455e-08	133	479	0.277662	TBC1D24,FZD4,LRRC7,NLGN2,FOXO6,CAMK1,APOE,MAPKAPK5,ARF1,RHOA,CAPRIN2,NUMB,DYNLL1,ATP5MC1,SNX3,DOCK11,BDNF,IQGAP1,CFLAR,BMP4,BMPR2,SPHK1,GPC2,SEPTIN7,NUMBL,CFL1,QKI,AKAP5,CRABP2,SS18L1,CUX1,IST1,DBN1,CUL7,DLG4,ACTR3,ACTR2,ARPC2,PLEK2,SH3GLB1,MEGF8,EPHA3,EPHA4,NIN,EPOR,EPS8,KATNB1,PTK2B,ZMYND10,FGFR1,BAIAP2,FKBP1B,ARAP1,MIEN1,CDC42EP3,CD24,FYN,GPRC5B,GDI1,GRN,GRIN1,NR3C1,TWF2,HSPB1,DIXDC1,ITGA6,TUB…
GO: Biological Process	GO:0030833	regulation of actin filament polymerization	7.767e-08	62	172	0.360465	MKKS,ADD1,ADD3,PREX1,BIN1,GBA2,ARF1,ARF6,RHOA,CAPG,CAPN1,CAPZA1,CAPZB,HIP1R,LATS1,TMSB10,CFL1,BAG4,MYADM,DBN1,DLG1,ARPC5,ARPC1B,ACTR3,ACTR2,ARPC2,DMTN,EPS8,PTK2B,BAIAP2,CDC42EP3,SPIRE2,TRIOBP,GSN,CORO1A,TWF2,ARPIN,C15orf62,PYCARD,MYH9,MYO1C,PAK3,TMOD3,PFN1,MTPN,PRKCD,RAC3,RDX,ARHGAP28,BAIAP2L2,CARMIL1,FHOD3,ACTR3C,RHOBTB2,MLST8,CARMIL2,TMSB4X,TPM1,CDC42EP4,PLEKHG2,FCHSD1,CORO1B
GO: Biological Process	GO:0051603	proteolysis involved in cellular protein catabolic process	7.985e-08	187	735	0.254422	USP11,HACE1,OSBPL7,KLHL42,ALAD,KLHL8,CUL4B,CUL2,OGT,USP28,BIRC2,APOE,ARAF,ARNTL,ARRB1,ARRB2,ZFAND2A,CAPN2,CBL,LATS1,NEMF,CDC20,CDK2,TP53INP2,CLU,ARIH1,FBXL2,USP49,TRIM58,RNF19A,VPS4B,PTPN23,NR1D1,CLOCK,RNF167,UBXN11,ISG15,CSNK1D,UBXN2A,CTNNB1,EDEM1,CTSS,CTSW,DAB2,KEAP1,CUL7,DDIT3,FBXO2,FBXL4,FBXO9,FBXO4,RBX1,ITCH,HDAC6,PDCD6IP,VPS36,NUPR1,EFNA1,KCTD10,SCPEP1,VPS28,CRBN,EPHA4,ZMPSTE24,UBE4B,WDR81,…
GO: Biological Process	GO:0023057	negative regulation of signaling	8.465e-08	365	1636	0.223105	ASIC1,CARD16,ADA,NDRG2,ADCY7,FZD6,ADM,ADORA1,HEG1,GRK2,PLA2G6,DYRK2,OFD1,SLC25A5,BMF,APLP1,APOE,FAS,MAPKAPK5,AR,ARF1,MADD,RHOA,ZFYVE28,ARNTL,ARRB1,ARRB2,PHACTR4,DACT3,DLK2,NUMB,ATP2B4,TNK1,RIPK1,TNFSF10,BAX,BCHE,RGS9,BDNF,BID,SOCS2,CFLAR,BMP4,CPNE1,CALM1,CALM2,CALM3,CAPN1,SOCS3,CAV2,RUNX2,GPRC5A,CBL,CBLB,TBX18,LATS1,CD74,FCMR,DHRS3,S1PR2,CISH,SLC9A3R2,EPS15L1,SLC9A3R1,CLU,BAMBI,HOMER3,COL2A1,AKAP…
GO: Biological Process	GO:0010648	negative regulation of cell communication	9.211e-08	364	1632	0.223039	ASIC1,CARD16,ADA,NDRG2,ADCY7,FZD6,ADM,ADORA1,HEG1,GRK2,PLA2G6,DYRK2,OFD1,SLC25A5,BMF,APLP1,APOE,FAS,MAPKAPK5,AR,ARF1,MADD,RHOA,ZFYVE28,ARNTL,ARRB1,ARRB2,PHACTR4,DACT3,DLK2,NUMB,ATP2B4,TNK1,RIPK1,TNFSF10,BAX,BCHE,RGS9,BDNF,BID,SOCS2,CFLAR,BMP4,CPNE1,CALM1,CALM2,CALM3,CAPN1,SOCS3,CAV2,RUNX2,GPRC5A,CBL,CBLB,TBX18,LATS1,CD74,FCMR,DHRS3,S1PR2,CISH,SLC9A3R2,EPS15L1,SLC9A3R1,CLU,BAMBI,HOMER3,COL2A1,AKAP…
GO: Biological Process	GO:0045859	regulation of protein kinase activity	9.251e-08	221	903	0.24474	ADAM8,ADCY7,FZD4,ADORA1,HEG1,C1QTNF2,ANG,ANGPT1,APLP2,CAMK1,APOE,MAPKAPK5,ARAF,MADD,RHOA,ZFYVE28,ARRB1,ARRB2,PDE5A,RAP2C,ATP2B4,RIPK1,CCNK,BDNF,IQGAP1,MLKL,BMP4,CCNA1,C5,CALM1,CALM2,CALM3,SOCS3,GPRC5A,CBL,CBLB,MAP3K6,CCNA2,UNC119,CCNT2,LATS1,CD74,LPAR2,CDC25B,CDK5,CDKN1A,CDKN1B,CDKN2C,CDKN3,S1PR2,TAOK2,CISH,SLC9A3R1,CLU,SH3BP5,MAGED1,MAP3K8,CRK,CRKL,TRAF4,CSF1R,CSPG4,CTNND1,SLK,RASSF2,DAB2,DGKA,D…
GO: Biological Process	GO:0051402	neuron apoptotic process	9.298e-08	94	306	0.30719	AARS1,ADAM8,PARP1,ANGPT1,XIAP,APOE,FAS,RHOA,ARRB1,ARRB2,ATF4,BAG1,BAX,BDNF,BID,CASP2,CDK5,CRLF1,NSMF,CTNNB1,DDIT3,NQO1,DLX1,ATN1,BCL2L11,FIS1,NUPR1,OPTN,EGR1,EPOR,ERBB3,SIGMAR1,LANCL1,F2R,PTK2B,AGAP2,PIGT,FYN,G6PD,TNFRSF21,PPARGC1A,GPX1,GRN,GRIN1,NR3C1,CIT,CORO1A,HIF1A,PARK7,HMOX1,IL1B,ISL1,ITGA1,JAK2,KCNMA1,MAG,MAX,MDK,MECP2,NRBP2,NFATC4,NGFR,NQO2,NONO,NTF4,PAK3,PIN1,PPP2R2B,PRKCI,PSEN1,EGLN2,KC…
GO: Biological Process	GO:0043549	regulation of kinase activity	9.554e-08	236	978	0.241309	ADAM8,ADCY7,FZD4,ADORA1,HEG1,C1QTNF2,ANG,ANGPT1,PIK3R3,APLP2,CAMK1,APOE,LMO4,MAPKAPK5,ARAF,MADD,RHOA,ZFYVE28,ARRB1,ARRB2,PDE5A,RAP2C,ATP2B4,RIPK1,CCNK,BDNF,IQGAP1,SOCS2,MLKL,BMP4,CCNA1,C5,CALM1,CALM2,CALM3,SOCS3,GPRC5A,CBL,CBLB,MAP3K6,CCNA2,UNC119,CCNT2,LATS1,CD74,LPAR2,CDC25B,CDK5,CDKN1A,CDKN1B,CDKN2C,CDKN3,S1PR2,TAOK2,CISH,SLC9A3R1,CLU,SH3BP5,MAGED1,MAP3K8,CRK,CRKL,TRAF4,CSF1R,CSPG4,CTNND1,SLK,…
GO: Biological Process	GO:0051098	regulation of binding	1.231e-07	123	437	0.281465	CARD16,DYSF,ADD1,PARP1,ANGPT1,ANXA2,ANXA2P2,APLP2,CAMK1,APOE,ARF6,ARRB1,ARRB2,CAPRIN2,B2M,BAK1,BAX,BDNF,BMP4,CPNE1,CALD1,CALM1,CALM3,HIP1R,CBLB,CDK5,CEBPG,BAMBI,CRK,TRAF4,CTBP2,CTNNB1,GPSM1,EIF4A3,DAB2,ACE,DDIT3,HDAC5,E2F1,ACTR3,HIPK3,EIF2S1,SENP2,CRBN,EPHA4,EPHB6,ZMPSTE24,FKBP1A,GTF2B,H1-0,PARK7,HMGB2,HMOX1,HOXA3,ID1,ID2,ID3,ID4,ISL1,ITGA2,JAK2,STMN1,LFNG,LGALS3,LGALS9,LOX,SMAD3,STING1,MECP2,MEN…
GO: Biological Process	GO:0051270	regulation of cellular component movement	1.347e-07	283	1219	0.232158	MKKS,ACTN1,ACVRL1,DYSF,ADA,ADAM8,ADAM10,TBC1D24,ADORA1,HACE1,PREX1,BIN1,ANGPT1,ANXA1,CNIH2,PIK3R3,CAMSAP3,IFITM1,APEX1,APOE,LMO4,FAS,SEMA4G,ARF6,RHOA,PLPP3,NUMB,ATP1A1,RAP2C,ATP5F1A,TNFRSF14,IQGAP1,NRP2,BMP4,BMPR2,BST1,SPHK1,C3AR1,C5,CAPN1,MPZL1,CXCL16,CD9,CD74,TMSB10,SEPTIN7,CDK5,CDKN1B,CFL1,ADGRG1,SLC9A3R1,IL27RA,COL1A1,TRIM58,BAG4,NRG2,PTPN23,CLDN7,ADGRA2,CRK,CRKL,CSF1R,NSMF,SDC3,MYADM,SLK,DAB…
GO: Biological Process	GO:0043523	regulation of neuron apoptotic process	1.449e-07	86	274	0.313869	AARS1,ADAM8,PARP1,ANGPT1,XIAP,APOE,FAS,RHOA,ARRB1,ARRB2,ATF4,BAG1,BAX,BDNF,CASP2,CDK5,CRLF1,NSMF,CTNNB1,DDIT3,NQO1,DLX1,BCL2L11,FIS1,NUPR1,OPTN,EGR1,EPOR,ERBB3,SIGMAR1,LANCL1,F2R,PTK2B,AGAP2,FYN,G6PD,PPARGC1A,GRN,GRIN1,NR3C1,CORO1A,HIF1A,PARK7,HMOX1,IL1B,ISL1,ITGA1,JAK2,KCNMA1,MAG,MDK,MECP2,NRBP2,NFATC4,NGFR,NQO2,NONO,NTF4,PAK3,PIN1,PPP2R2B,PRKCI,PSEN1,EGLN2,KCNIP3,DRAXIN,CCL2,CX3CL1,MAP2K4,ITSN1…
GO: Biological Process	GO:0044087	regulation of cellular component biogenesis	1.799e-07	247	1040	0.2375	MKKS,SMC1A,ACVRL1,ADD1,ADD3,TBC1D24,CNOT6,PARP1,PLA2G6,NLGN2,PREX1,CUL4B,BIN1,BMF,CAMSAP3,BIRC2,APOE,LMO4,FAS,GBA2,CDK10,ARF1,PDLIM4,ARF6,RHOA,ARHGAP6,ARL2,NUMB,DYNLL1,DOCK11,LRSAM1,ADGRB2,BAX,BDNF,IQGAP1,BID,SPHK1,CAPG,CAPN1,CAPZA1,CAPZB,HIP1R,CBFB,LATS1,TMSB10,SEPTIN7,CDKN1B,CFL1,PRUNE1,CLU,ATG5,VPS4B,BAG4,NRG2,CLDN7,KANK2,CREB1,CLIP3,MYADM,CLSTN3,SLK,PIEZO1,DBN1,ACE,DDB2,MYLK3,PAN2,DLG1,RBX1,N…
GO: Biological Process	GO:0032271	regulation of protein polymerization	1.874e-07	76	233	0.32618	MKKS,ADD1,ADD3,PREX1,BIN1,CAMSAP3,GBA2,ARF1,ARF6,RHOA,ARL2,CAPG,CAPN1,CAPZA1,CAPZB,HIP1R,LATS1,TMSB10,CDKN1B,CFL1,PRUNE1,BAG4,CLIP3,MYADM,DBN1,DLG1,ARPC5,ARPC1B,ACTR3,ACTR2,ARPC2,AKAP9,DMTN,NIN,EPS8,PTK2B,BAIAP2,CDC42EP3,INPP5J,SPIRE2,TRIOBP,GSN,CORO1A,TWF2,STMN1,ARPIN,MECP2,C15orf62,PYCARD,MYH9,MYO1C,NUMA1,PAK3,TMOD3,PFN1,MTPN,PRKCD,RAC3,RDX,ARHGAP28,BAIAP2L2,CARMIL1,FHOD3,MAPRE1,ACTR3C,TOGARAM1…
GO: Biological Process	GO:1901701	cellular response to oxygen-containing compound	1.874e-07	298	1300	0.229231	CARD16,ADCY7,ADD1,FZD4,GRAMD1B,FZD7,PARP1,GRK2,OSBPL7,WDR35,PLA2G6,KLF11,TEAD2,OGT,FOXO6,ANXA1,PIK3R3,APEX1,APLP1,AQP2,AR,RHOA,ARRB1,ARRB2,ASS1,AKR1C3,DYNLL1,ATF4,ATP2B4,ATP5MC1,ATP6V1A,ATP6V1C1,RIPK1,RGS9,TRIM24,SOCS2,CFLAR,BMP4,ZFP36L1,SPHK1,KLF9,BAIAP3,CACNB1,TRIM41,CAPN1,CAPN2,SOCS3,CASP1,CXCL16,CAV2,CCNA2,CDK2,CDK5,RAB11B,CFL1,HMGN3,CISH,SLC9A3R1,CLU,PRDX5,COL1A1,COL1A2,COL4A6,COL6A1,MPC2,LI…
GO: Biological Process	GO:0051726	regulation of cell cycle	1.88e-07	297	1295	0.229344	SMC1A,CNOT6,TP53I13,CUL4B,BIN1,OFD1,C6orf89,ANXA1,USP28,APEX1,BIRC2,CDK10,MADD,RHOA,ARNTL,HAUS1,PHACTR4,SSNA1,DYNLL1,ATP2B4,TPRA1,RIPK1,BAK1,BAX,CCNK,IQGAP1,BID,BMP4,ZFP36L1,ZFP36L2,SPHK1,BTG1,CCNA1,EME2,MBD4,CALM1,CALM2,CALM3,CAST,CASP2,CTDSP1,CAV2,CCNA2,CCNT2,LATS1,SEPTIN7,CDC20,CDC25B,HACD1,CDK2,CDK5,CDKN1A,CDKN1B,CDKN2C,CDKN3,CETN2,CHEK1,CNOT8,TAOK2,CIRBP,SLC9A3R1,RECQL4,CLTC,POC1A,INTS7,VPS4…
GO: Biological Process	GO:0044255	cellular lipid metabolic process	1.955e-07	262	1117	0.234557	ACACB,ACADS,ACADVL,ACOX1,HACD4,PLA2G6,C1QTNF2,ALDH1A3,ALDH3B1,FAM135A,PITPNM2,ANG,ANXA1,PIK3R3,PLEKHA4,APOC1,APOE,GBA2,DEGS1,ARF1,ARF3,ARSA,PLPP3,ASAH1,PLEKHA3,AKR1C3,DGAT1,LPCAT4,BAX,CES2,SOCS2,ST3GAL5,SYNJ2,SPHK1,SGPL1,CPNE1,ACSF3,C3,GPC2,DAGLA,CAPN2,SOCS3,CRPPA,CAT,CERS5,CD74,HACD1,DHRS3,LYST,B4GALT5,CISH,MID1IP1,FADS2,QKI,GGPS1,SPTLC2,TECR,MPDU1,PTGES,CPT1A,CRABP2,CRAT,PITPNM1,CSF1R,LPIN2,SDC…
GO: Biological Process	GO:0010639	negative regulation of organelle organization	2.108e-07	123	441	0.278912	MKKS,DYSF,ADD1,ADD3,PARP1,SLC25A5,CAMSAP3,CDK10,ARHGAP6,ARRB2,BMP4,H1-10,CAPG,CAPN1,CAPZA1,CAPZB,HIP1R,TMSB10,CDC20,CFL1,CHEK1,MID1IP1,CLU,RECQL4,ATG5,BAG4,KANK2,CLIP3,MYADM,DBN1,TINF2,DNMT1,NBDY,HDAC6,L3MBTL2,DUSP1,NUPR1,S1PR1,PPIF,ARPC2,NME6,CKAP2,DMTN,EPS8,ERCC1,KATNB1,ACAA2,ARAP1,VAT1,LIMA1,GAS2L1,INPP5J,PRELID1,INPP5K,CHMP2A,PPARGC1A,USP30,HTRA2,EML4,GPX1,TRIOBP,GSN,KLHL22,CORO1A,H1-0,H1-2,H…
GO: Biological Process	GO:0009790	embryo development	2.345e-07	290	1262	0.229794	MKKS,ACVRL1,ADA,ADAM10,ADD1,FZD6,FZD7,ADM,HEG1,CC2D2A,ALDH1A3,WDR48,TEAD2,ANGPT1,LEO1,OFD1,CAMSAP3,APLP2,LMO4,AR,WDR19,PLPP3,PHACTR4,NCOA1,ATP1B1,ATP5F1A,TPRA1,BAX,CCNK,NRP2,BMP4,BMPR2,BNIP2,FOXL2,ZFP36L1,BTF3,EIF2S2,C5,CAPN2,SOCS3,RUNX2,TBX18,LATS1,SEPTIN7,CMTM3,CFL1,CHEK1,B4GALT5,SLC9A3R1,HS6ST1,ABCG2,COL1A1,COL2A1,COL6A1,COL7A1,SLC4A8,OSR2,APBA3,CHST11,CRABP2,CREBBP,SH3PXD2A,CTNNB1,CHTOP,TANC2…
GO: Biological Process	GO:0045893	positive regulation of transcription, DNA-templated	2.525e-07	364	1647	0.221008	LAGE3,ACVRL1,FZD4,FZD7,PARP1,AHRR,TEAD2,OGT,FOXO6,LEO1,CALCOCO1,CAMK1,APOE,LMO4,AR,ARF4,ARNTL,ARRB1,RFXANK,ASPH,CAPRIN2,NCOA1,ATF4,RIPK1,BAG1,TRIM24,CCNK,BMP4,BMPR2,FOXL2,KLF9,MYRF,H1-10,RUNX2,CBFB,ASH2L,CCNA2,TBX18,CCNT2,DYRK1B,CD74,CDK2,CEBPG,RPS6KA5,CHEK1,HMGN3,TP53INP2,BAMBI,COL1A1,MAGED1,LITAF,OSR2,NR1D1,CLOCK,CREB1,CREBBP,CREBL2,SS18L1,LPIN2,CTBP2,CTNNB1,CHURC1,IRF2BP1,PHF19,MCIDAS,EIF4A3,S…
GO: Biological Process	GO:0070997	neuron death	2.847e-07	121	434	0.278802	AARS1,ADAM8,TBC1D24,ADORA1,PARP1,ANGPT1,XIAP,APOE,FAS,RHOA,ARRB1,ARRB2,ATF4,ATP5MC1,BAG1,BAX,BDNF,BID,CAPN2,CASP2,CBL,CDK5,CRLF1,CLU,CREB1,NSMF,CTNNB1,DDIT3,NQO1,DLX1,ATN1,BCL2L11,FIS1,NUPR1,OPTN,EGR1,EIF2S1,EPOR,ERBB3,SIGMAR1,LANCL1,F2R,PTK2B,GPNMB,AGAP2,FOS,PIGT,FYN,G6PD,TNFRSF21,GFER,PPARGC1A,HTRA2,GPX1,GRN,GRIN1,NR3C1,CIT,CORO1A,HIF1A,PARK7,HMOX1,IL1B,ISL1,ITGA1,JAK2,KCNMA1,NCOA7,MAG,MAX,MDK,…
GO: Biological Process	GO:0045936	negative regulation of phosphate metabolic process	2.921e-07	166	646	0.256966	NDRG2,PARP1,HEG1,GRK2,OGT,ANGPT1,CAMSAP3,APOC1,APOE,RHOA,ZFYVE28,ARRB1,ARRB2,PLPP3,PHACTR4,DYNLL1,BAG1,BAK1,BAX,IQGAP1,BMP4,PPP1R35,SPOCD1,CALM1,CALM2,CALM3,SOCS3,CTDSP1,GPRC5A,CBL,CBLB,LATS1,CDA,CDKN1A,CDKN1B,CDKN2C,SLC9A3R1,SH3BP5,BAG4,CRKL,CRY2,NCOR1,MYADM,RASSF2,DAB2,DGKQ,PTPN22,SFI1,PARD6A,DLG1,MVP,DOK1,ITCH,SH2B3,DUSP1,DUSP2,DUSP7,NUPR1,PPIF,CTDSP2,HIPK3,MLXIPL,EFNA1,DMTN,WDR81,MECOM,BTN2A2…
GO: Biological Process	GO:0008610	lipid biosynthetic process	2.972e-07	187	748	0.25	ACACB,ACADVL,HACD4,ADM,OSBPL7,PLA2G6,ALDH1A3,ALDH3B1,PITPNM2,ANG,ANXA1,PIK3R3,PLEKHA4,APOC1,APOE,DEGS1,ARF1,ARF3,PLPP3,ASAH1,HSD17B6,PLEKHA3,AKR1C3,ATP1A1,DGAT1,LPCAT4,SOCS2,ST3GAL5,SYNJ2,SPHK1,SGPL1,CPNE1,ACSF3,C3,CAPN2,SOCS3,CRPPA,CERS5,CD74,HACD1,TSPOAP1,B4GALT5,CISH,CLCN2,MID1IP1,FADS2,QKI,GGPS1,SPTLC2,TECR,PTGES,NR1D1,CRABP2,CREB1,CREBL2,PITPNM1,OSBPL3,LPIN2,CYP27A1,CYP27B1,DAB2,DGKA,DGKQ,DB…
GO: Biological Process	GO:0010563	negative regulation of phosphorus metabolic process	3.217e-07	166	647	0.256569	NDRG2,PARP1,HEG1,GRK2,OGT,ANGPT1,CAMSAP3,APOC1,APOE,RHOA,ZFYVE28,ARRB1,ARRB2,PLPP3,PHACTR4,DYNLL1,BAG1,BAK1,BAX,IQGAP1,BMP4,PPP1R35,SPOCD1,CALM1,CALM2,CALM3,SOCS3,CTDSP1,GPRC5A,CBL,CBLB,LATS1,CDA,CDKN1A,CDKN1B,CDKN2C,SLC9A3R1,SH3BP5,BAG4,CRKL,CRY2,NCOR1,MYADM,RASSF2,DAB2,DGKQ,PTPN22,SFI1,PARD6A,DLG1,MVP,DOK1,ITCH,SH2B3,DUSP1,DUSP2,DUSP7,NUPR1,PPIF,CTDSP2,HIPK3,MLXIPL,EFNA1,DMTN,WDR81,MECOM,BTN2A2…
GO: Biological Process	GO:0007267	cell-cell signaling	3.217e-07	411	1899	0.21643	SYN3,ASIC1,ADAM10,NDRG2,PLEKHG5,TBC1D24,SLC12A5,FZD4,FZD6,FZD7,ADM,ADORA1,GRK2,OTULIN,PLA2G6,C1QTNF1,NLGN2,ANXA9,CMAHP,LTBP4,DOC2A,LEO1,SLC25A4,SLC25A5,ANXA1,CNIH2,CALCOCO1,CNTNAP1,PLEKHA4,XIAP,APOE,AR,ARF1,MADD,PDLIM4,RHOA,ARL2,ARNTL,ARRB1,ARRB2,PLPP3,MCU,CAPRIN2,DACT3,DYNLL1,LYNX1,VAMP8,STX11,DGAT1,SNX3,TNFSF10,BCHE,RGS9,BDNF,BMP4,FOXL2,SPHK1,C3,CACNA1G,BAIAP3,DAGLA,CACNB1,CACNB3,CALM1,CALM3,MP…
GO: Biological Process	GO:1901214	regulation of neuron death	3.219e-07	112	394	0.284264	AARS1,ADAM8,TBC1D24,ADORA1,PARP1,ANGPT1,XIAP,APOE,FAS,RHOA,ARRB1,ARRB2,ATF4,ATP5MC1,BAG1,BAX,BDNF,CAPN2,CASP2,CBL,CDK5,CRLF1,CLU,CREB1,NSMF,CTNNB1,DDIT3,NQO1,DLX1,BCL2L11,FIS1,NUPR1,OPTN,EGR1,EIF2S1,EPOR,ERBB3,SIGMAR1,LANCL1,F2R,PTK2B,GPNMB,AGAP2,FOS,FYN,G6PD,GFER,PPARGC1A,HTRA2,GRN,GRIN1,NR3C1,CORO1A,HIF1A,PARK7,HMOX1,IL1B,ISL1,ITGA1,JAK2,KCNMA1,NCOA7,MAG,MDK,MECP2,MAP3K5,CD200,NRBP2,NFATC4,NGFR…
GO: Biological Process	GO:0051248	negative regulation of protein metabolic process	3.227e-07	292	1277	0.228661	A2M,CARD16,DYSF,NDRG2,TBC1D24,HEG1,GRK2,ALAD,BIN1,OGT,ANG,ANGPT1,PI16,ANXA2,ANXA2P2,BIRC2,XIAP,APLP2,APOE,KHSRP,ZFYVE28,ARRB1,ARRB2,PLPP3,PHACTR4,CAPRIN2,ATF4,ATP2B4,SNX3,BAG1,BAK1,BAX,CFLAR,BMP4,ZFP36L1,ZFP36L2,C3,PPP1R35,C5,CALM1,CALM2,CALM3,SOCS3,CAST,CTDSP1,GPRC5A,CBL,CBLB,SERPINH1,LATS1,CDK5,FCMR,CDKN1A,CDKN1B,CDKN2C,CNOT8,CIRBP,SLC9A3R1,CLU,PRDX5,QKI,ITM2B,SH3BP5,ATG5,COL7A1,TMEM59,CREBBP,C…
GO: Biological Process	GO:0010562	positive regulation of phosphorus metabolic process	3.227e-07	292	1277	0.228661	ACVRL1,ADAM8,ADCY7,FZD4,FZD7,ADORA1,PLA2G6,C1QTNF1,C1QTNF2,OGT,ANG,ANGPT1,ANXA2,ANXA2P2,PIK3R3,CAMK1,APOE,LMO4,FAS,MAPKAPK5,CDK10,AR,ARAF,MADD,RHOA,ARRB1,ARRB2,PLPP3,CAPRIN2,PDE5A,RAP2C,ATP2B4,RIPK1,TNFRSF14,CCNK,BDNF,IQGAP1,CFLAR,MLKL,BMP4,BMPR2,BNIP2,SPHK1,C3,C5,BRAT1,CALM1,CALM2,CALM3,CAPN2,SOCS3,CAV2,GPRC5A,MAP3K6,UNC119,CCNT2,LATS1,ENTPD5,CD74,LPAR2,CDC25B,CDK5,CDKN1A,CDKN1B,CRLF1,RPS6KA5,S1…
GO: Biological Process	GO:0045937	positive regulation of phosphate metabolic process	3.227e-07	292	1277	0.228661	ACVRL1,ADAM8,ADCY7,FZD4,FZD7,ADORA1,PLA2G6,C1QTNF1,C1QTNF2,OGT,ANG,ANGPT1,ANXA2,ANXA2P2,PIK3R3,CAMK1,APOE,LMO4,FAS,MAPKAPK5,CDK10,AR,ARAF,MADD,RHOA,ARRB1,ARRB2,PLPP3,CAPRIN2,PDE5A,RAP2C,ATP2B4,RIPK1,TNFRSF14,CCNK,BDNF,IQGAP1,CFLAR,MLKL,BMP4,BMPR2,BNIP2,SPHK1,C3,C5,BRAT1,CALM1,CALM2,CALM3,CAPN2,SOCS3,CAV2,GPRC5A,MAP3K6,UNC119,CCNT2,LATS1,ENTPD5,CD74,LPAR2,CDC25B,CDK5,CDKN1A,CDKN1B,CRLF1,RPS6KA5,S1…
GO: Biological Process	GO:0007417	central nervous system development	3.286e-07	263	1129	0.23295	MKKS,AARS1,NDRG2,FZD4,FZD6,GRK2,AK4,ALDH1A3,BIN1,ANG,CNTNAP1,APLP1,APLP2,LMO4,GBA2,ARF4,RHOA,ARRB2,ARSA,PLPP3,NCOA1,NUMB,DYNLL1,RERE,ATP2B4,B2M,BAK1,BAX,NRP2,BMP4,BMPR2,SYNJ2,SPHK1,EIF2B5,C3,MYRF,CALM1,CALM2,CALM3,PTBP2,CASP2,CD9,SYNGR3,CDH11,CDK5,CDKN2C,NUMBL,ADGRG1,B4GALT5,CKB,CLU,TPP1,QKI,CNP,COL2A1,COX6B1,NR1D1,ADGRA2,CREB1,CRK,CRKL,PITPNM1,NCOR1,CSF1R,CSNK1D,GIGYF2,CTNNB1,CTNND1,DBI,ARNT2,DL…
GO: Biological Process	GO:0042326	negative regulation of phosphorylation	3.366e-07	140	524	0.267176	NDRG2,HEG1,GRK2,OGT,ANGPT1,APOE,RHOA,ZFYVE28,ARRB1,ARRB2,PLPP3,DYNLL1,BAG1,BAK1,BAX,BMP4,CALM1,CALM2,CALM3,SOCS3,CTDSP1,GPRC5A,CBL,CBLB,LATS1,CDKN1A,CDKN1B,CDKN2C,SLC9A3R1,SH3BP5,CRKL,NCOR1,MYADM,RASSF2,DAB2,DGKQ,PTPN22,PARD6A,DLG1,MVP,DOK1,ITCH,SH2B3,DUSP1,DUSP2,DUSP7,NUPR1,PPIF,CTDSP2,HIPK3,MLXIPL,EFNA1,DMTN,MECOM,BTN2A2,FKBP1A,FOXM1,GSKIP,ZBED3,HEXIM1,RGS14,INPP5J,INPP5K,GCKR,PDCD4,PPARGC1A,RP…
GO: Biological Process	GO:0050773	regulation of dendrite development	3.577e-07	65	191	0.340314	ADAM10,TBC1D24,NLGN2,PREX1,FOXO6,CAMK1,APOE,MAPKAPK5,ARF1,ARF6,RHOA,CAPRIN2,NUMB,IQGAP1,CDC20,ARHGAP33,CDK5,NUMBL,CFL1,CYTH2,AKAP5,CRK,CRKL,NSMF,SS18L1,CUX1,DBN1,CUL7,ACTR3,ACTR2,EFNA1,SH3GLB1,EPHA4,BAIAP2,PDLIM5,GRN,GRIN1,NR3C1,CIT,LZTS1,ID1,ITPKA,MECP2,NFATC4,NGFR,PAK3,PALM,ANAPC2,EEF2K,PPP3CA,DAB2IP,PSEN1,PTEN,PTN,FBXO31,ROBO1,ITSN1,TNIK,RAB17,OBSL1,CRTC1,BHLHB9,ZMYND8,YWHAH,CAMK1D
GO: Biological Process	GO:0030100	regulation of endocytosis	3.62e-07	77	241	0.319502	BTBD9,ADD1,BIN1,ANGPT1,ANXA2,ANXA2P2,APOC1,APOE,ARF1,ARF6,ARRB1,ARRB2,NUMB,VAMP8,LRSAM1,B2M,SPHK1,C3,CALM3,HIP1R,CBL,UNC119,AP2M1,AP2S1,CLU,AKAP5,CLIP3,ZFYVE16,DAB2,DGKQ,DLG4,DNM1,NR1H3,TSPAN1,TNK2,VPS28,EPHA3,ABCA7,ANKFY1,ANKRD13D,RAB31,KIF3A,PACSIN2,HIP1,ITGA2,LGALS3,OPHN1,PACSIN3,PIK3CB,EEF2K,PLD2,SNX12,PPP3CA,PPP3CC,PPP3R1,AHI1,PSEN1,PTPN1,RAB5B,RAB5C,STX1B,SDCBP,ITSN1,SH3GL1,AAK1,RAB20,RUFY1…
GO: Biological Process	GO:0090407	organophosphate biosynthetic process	3.806e-07	187	751	0.249001	ACACB,ADA,ADCY7,PARP1,AK4,PLA2G6,PITPNM2,AMPD3,PIK3R3,PLEKHA4,PDXK,ARF1,ARF3,RHOA,PLEKHA3,ATP5F1A,ATP5MC1,LPCAT4,BDNF,BID,SOCS2,SYNJ2,CPNE1,ACSF3,CAPN2,SOCS3,PAPSS1,HACD1,CKB,CISH,GGPS1,MPC2,SPTLC2,COX5B,TECR,COX6B1,PITPNM1,LPIN2,CYC1,DGKA,DGKQ,IP6K1,UCK1,DCK,AK3,DLG1,NUPR1,PPIF,MLXIPL,SH3GLB1,PLEKHA1,NME6,DCXR,AKR1A1,FABP3,PTK2B,IP6K2,AGAP2,ISYNA1,SPTLC1,UQCC2,RAB14,PIGT,G6PD,INPP5J,CPNE7,CD244,…
GO: Biological Process	GO:0045860	positive regulation of protein kinase activity	3.991e-07	158	611	0.258592	ADAM8,ADCY7,FZD4,ADORA1,C1QTNF2,ANG,ANGPT1,CAMK1,MAPKAPK5,ARAF,MADD,RHOA,ARRB1,ARRB2,PDE5A,RAP2C,ATP2B4,RIPK1,CCNK,BDNF,IQGAP1,MLKL,BMP4,C5,CALM1,CALM2,CALM3,GPRC5A,MAP3K6,UNC119,CCNT2,CD74,LPAR2,CDC25B,CDK5,CDKN1A,CDKN1B,S1PR2,TAOK2,CISH,CLU,MAGED1,MAP3K8,CRK,CRKL,TRAF4,CSF1R,CSPG4,CTNND1,SLK,RASSF2,DAB2,DGKA,DGKQ,DAZAP2,ACE,DLG1,DLG4,OXSR1,ABI1,DUSP7,EFNA1,EGR1,MRNIP,EPHA4,ERBB2,ERBB3,F2R,PTK2B…
GO: Biological Process	GO:0006508	proteolysis	4.27e-07	413	1915	0.215666	A2M,USP11,RHBDD2,CARD16,ADAM8,ADAM10,PARP1,GRK2,OTULIN,HACE1,OSBPL7,WDR35,KLHL42,ALAD,STAMBPL1,KLHL8,LTBP4,WDR48,CUL4B,CUL2,BIN1,OGT,ANPEP,PI16,ANXA2,USP28,ANXA2P2,BIRC2,XIAP,APLP2,APOE,FAS,AR,ARAF,RHOA,SCRN2,ARNTL,ARRB1,ARRB2,ASPH,ATG4A,ZFAND2A,SNX3,RIPK1,TNFSF10,LRSAM1,BAK1,BAX,BID,CFLAR,BMP1,FOXL2,CCNA1,CPNE1,C1R,C3,CAPN5,C5,MYRF,SENP5,CAPN1,CAPN2,CAPNS1,CAST,HIP1R,CASP1,CASP2,RHBDL1,CASP10,CB…
GO: Biological Process	GO:0060627	regulation of vesicle-mediated transport	4.335e-07	162	631	0.256735	BTBD9,DYSF,ADD1,AP1G1,PLA2G6,NLGN2,DOC2A,BIN1,ANGPT1,ANXA1,ANXA2,ANXA2P2,APOC1,APOE,ARF1,ARF6,ARRB1,ARRB2,NUMB,VAMP8,SNX3,LRSAM1,B2M,SPHK1,C3,CACNA1G,BAIAP3,CALM3,HIP1R,CBL,UNC119,CDK5,RAB11B,CYTH1,AP2M1,AP2S1,RAB9A,CLU,RAB26,ATG5,AKAP5,VPS4B,RAB3D,PTPN23,PREPL,CLIP3,CYBA,ZFYVE16,DAB2,DGKQ,GIT2,C2CD5,SEPTIN1,DLG4,DNM1,PDCD6IP,NR1H3,TSPAN1,SH3GLB1,TNK2,VPS28,EPHA3,SIRPB1,ABCA7,MERTK,FOXF1,ANKFY1,V…
GO: Biological Process	GO:0051494	negative regulation of cytoskeleton organization	4.608e-07	59	168	0.35119	MKKS,DYSF,ADD1,ADD3,CAMSAP3,ARHGAP6,CAPG,CAPN1,CAPZA1,CAPZB,HIP1R,TMSB10,CFL1,MID1IP1,KANK2,CLIP3,MYADM,DBN1,HDAC6,S1PR1,ARPC2,CKAP2,DMTN,EPS8,KATNB1,ARAP1,LIMA1,GAS2L1,INPP5J,INPP5K,CHMP2A,EML4,TRIOBP,GSN,CORO1A,TWF2,STMN1,ARPIN,MAP1A,MID1,TRIM37,MYH9,NEK2,TMOD3,PFN1,MTPN,PRKCD,RDX,ARHGAP28,CARMIL1,FHOD3,MAPRE1,CARMIL2,SPECC1L,TMSB4X,TPM1,MDM1,EML2,CORO1B
GO: Biological Process	GO:0071900	regulation of protein serine/threonine kinase activity	4.608e-07	147	560	0.2625	ADAM8,FZD4,ADORA1,HEG1,C1QTNF2,CAMK1,APOE,MAPKAPK5,ARAF,MADD,RHOA,ARRB1,PDE5A,ATP2B4,RIPK1,CCNK,IQGAP1,MLKL,BMP4,CCNA1,C5,CALM1,CALM2,CALM3,MAP3K6,CCNA2,CCNT2,LATS1,CD74,LPAR2,CDKN1A,CDKN1B,CDKN2C,CDKN3,S1PR2,TAOK2,MAGED1,MAP3K8,CRK,CRKL,CSF1R,CSPG4,DAB2,DAZAP2,PTPN22,SH2B3,DUSP1,DUSP2,DUSP7,HIPK3,EPHA4,ERBB2,CCNO,F2R,PTK2B,FGFR1,HACD3,FPR1,HEXIM1,RGS14,CD24,CAB39,INPP5K,PDCD4,ERP29,SFN,GPS2,GSTP…
GO: Biological Process	GO:0033674	positive regulation of kinase activity	4.608e-07	166	651	0.254992	ADAM8,ADCY7,FZD4,ADORA1,C1QTNF2,ANG,ANGPT1,CAMK1,LMO4,MAPKAPK5,ARAF,MADD,RHOA,ARRB1,ARRB2,PDE5A,RAP2C,ATP2B4,RIPK1,CCNK,BDNF,IQGAP1,MLKL,BMP4,C5,CALM1,CALM2,CALM3,GPRC5A,MAP3K6,UNC119,CCNT2,CD74,LPAR2,CDC25B,CDK5,CDKN1A,CDKN1B,S1PR2,TAOK2,CISH,CLU,MAGED1,MAP3K8,CRK,CRKL,TRAF4,CSF1R,CSPG4,CTNND1,SLK,RASSF2,DAB2,DGKA,DGKQ,DAZAP2,ACE,DLG1,DLG4,OXSR1,ABI1,DUSP7,EEF1A2,EFNA1,SH3GLB1,EGR1,MRNIP,EPHA4,E…
GO: Biological Process	GO:0045055	regulated exocytosis	4.608e-07	204	837	0.243728	A2M,ACP3,ACTN1,ADAM8,ADAM10,STK11IP,AP1G1,LRRC7,ALAD,ALDH3B1,ALDOC,DOC2A,AMPD3,ANPEP,ANXA2,APLP2,DEGS1,PDXK,ARF1,RHOA,ARSA,ASAH1,RNASET2,DYNLL1,VAMP8,RAP2C,STX11,DGAT1,B2M,IQGAP1,BST1,CPNE1,C3,C3AR1,CACNA1G,BAIAP3,STBD1,CALM1,CALM3,CAPN1,CAT,CBL,CD9,SYNGR3,SYNGR1,CDA,CDK5,RAB11B,CYTH1,CLU,RAB26,METTL7A,SCAMP1,RAB3D,PREPL,CST3,CSTB,CTBP2,CTSS,CTSW,CYBA,IST1,GIT2,SV2A,MVP,DNASE1L1,CRISPLD2,DSP,ECM1…
GO: Biological Process	GO:0051301	cell division	5.091e-07	181	725	0.249655	TMEM250,SMC1A,FZD7,KLHL42,ANXA11,ARF1,ARF6,RHOA,ARL3,HAUS1,NUMB,TPRA1,CCNK,BDNF,BMP4,ZFP36L1,ZFP36L2,CCNA1,DAGLA,SENP5,CALM1,CALM2,CALM3,CAT,ARTN,CCNA2,UNC119,CCNT2,LATS1,SEPTIN7,CDC20,CDC25B,CDK2,CDK5,PHF13,CENPC,NUMBL,CETN2,CFL1,CLTA,CLTC,VPS4B,NSL1,CTNNB1,KNTC1,IST1,NUF2,CUL7,ACE,NEK9,PARD6A,NCAPD2,SEPTIN1,HDAC5,PDCD6IP,L3MBTL2,E4F1,ACTR3,ACTR2,KIF20A,SETDB2,SH3GLB1,CKAP2,CDK2AP2,STAG1,KATNB1,…
GO: Biological Process	GO:0006887	exocytosis	5.091e-07	227	953	0.238195	A2M,ACP3,ACTN1,ADAM8,ADAM10,STK11IP,AP1G1,PLA2G6,LRRC7,ALAD,ALDH3B1,ALDOC,DOC2A,AMPD3,ANK1,ANPEP,ANXA1,ANXA2,APLP2,DEGS1,PDXK,ARF1,RHOA,SCRN2,ARSA,ASAH1,RNASET2,DYNLL1,VAMP8,RAP2C,STX11,DGAT1,B2M,IQGAP1,BST1,CPNE1,C3,C3AR1,CACNA1G,BAIAP3,STBD1,CALM1,CALM3,CAPN1,CAT,CBL,CD9,SYNGR3,SYNGR1,CDA,CDK5,RAB11B,CYTH1,RAB9A,CLU,RAB26,METTL7A,SCAMP1,VPS4B,RAB3D,PREPL,CST3,CSTB,CTBP2,CTSS,CTSW,CYBA,IST1,GIT2…
GO: Biological Process	GO:0140029	exocytic process	5.091e-07	227	953	0.238195	A2M,ACP3,ACTN1,ADAM8,ADAM10,STK11IP,AP1G1,PLA2G6,LRRC7,ALAD,ALDH3B1,ALDOC,DOC2A,AMPD3,ANK1,ANPEP,ANXA1,ANXA2,APLP2,DEGS1,PDXK,ARF1,RHOA,SCRN2,ARSA,ASAH1,RNASET2,DYNLL1,VAMP8,RAP2C,STX11,DGAT1,B2M,IQGAP1,BST1,CPNE1,C3,C3AR1,CACNA1G,BAIAP3,STBD1,CALM1,CALM3,CAPN1,CAT,CBL,CD9,SYNGR3,SYNGR1,CDA,CDK5,RAB11B,CYTH1,RAB9A,CLU,RAB26,METTL7A,SCAMP1,VPS4B,RAB3D,PREPL,CST3,CSTB,CTBP2,CTSS,CTSW,CYBA,IST1,GIT2…
GO: Biological Process	GO:0099500	vesicle fusion to plasma membrane	5.091e-07	227	953	0.238195	A2M,ACP3,ACTN1,ADAM8,ADAM10,STK11IP,AP1G1,PLA2G6,LRRC7,ALAD,ALDH3B1,ALDOC,DOC2A,AMPD3,ANK1,ANPEP,ANXA1,ANXA2,APLP2,DEGS1,PDXK,ARF1,RHOA,SCRN2,ARSA,ASAH1,RNASET2,DYNLL1,VAMP8,RAP2C,STX11,DGAT1,B2M,IQGAP1,BST1,CPNE1,C3,C3AR1,CACNA1G,BAIAP3,STBD1,CALM1,CALM3,CAPN1,CAT,CBL,CD9,SYNGR3,SYNGR1,CDA,CDK5,RAB11B,CYTH1,RAB9A,CLU,RAB26,METTL7A,SCAMP1,VPS4B,RAB3D,PREPL,CST3,CSTB,CTBP2,CTSS,CTSW,CYBA,IST1,GIT2…
GO: Biological Process	GO:0032269	negative regulation of cellular protein metabolic process	5.203e-07	276	1202	0.229617	A2M,CARD16,DYSF,NDRG2,TBC1D24,HEG1,GRK2,ALAD,BIN1,OGT,ANG,ANGPT1,PI16,ANXA2,ANXA2P2,BIRC2,XIAP,APLP2,APOE,KHSRP,ZFYVE28,ARRB1,ARRB2,PLPP3,PHACTR4,CAPRIN2,ATF4,ATP2B4,BAG1,BAK1,BAX,CFLAR,BMP4,ZFP36L1,ZFP36L2,C3,PPP1R35,C5,CALM1,CALM2,CALM3,SOCS3,CAST,CTDSP1,GPRC5A,CBL,CBLB,SERPINH1,LATS1,CDK5,FCMR,CDKN1A,CDKN1B,CDKN2C,CNOT8,CIRBP,SLC9A3R1,PRDX5,QKI,SH3BP5,ATG5,COL7A1,TMEM59,CRKL,CRY2,NCOR1,ISG15,C…
GO: Biological Process	GO:0060341	regulation of cellular localization	5.531e-07	248	1060	0.233962	ABHD17A,ABCA2,ASIC1,CNPY4,BTBD9,ADAM10,PARP1,PLA2G6,NLGN2,OGT,ANGPT1,ANXA2,ANXA2P2,CNIH2,CAMK1,AR,ARF1,ARF6,ARRB1,ASPH,NUMB,DYNLL1,VAMP8,SNX3,BAK1,BAX,BDNF,IQGAP1,BID,BMP4,ZFP36L1,SPHK1,GPC2,BAIAP3,CACNB3,CALM1,CALM2,CALM3,CAV2,CDK5,RAB11B,CFL1,CYTH1,HMGN3,TP53INP2,RHOU,AP2M1,CLTC,ATG5,MPC2,AKAP5,MAGED1,TRIM58,TMEM59,BAG4,EI24,PTPN23,PNKD,NR1D1,PREPL,CRKL,CLIP3,CTNNB1,EDEM1,CYBA,DAB2,DGKQ,PTPN22,…
GO: Biological Process	GO:0000280	nuclear division	6.38e-07	286	1256	0.227707	SMC1A,CNOT6,CUL4B,CUL2,KLF11,OFD1,ANXA1,APEX1,CDK10,ARF1,RHOA,ARL3,HAUS1,SSNA1,DYNLL1,TPRA1,RIPK1,BAX,BANF1,IQGAP1,BID,BMP4,ZFP36L1,ZFP36L2,SPHK1,BTG1,CCNA1,EME2,MBD4,CALM1,CALM2,CALM3,CASP2,CTDSP1,CAV2,CCNA2,UNC119,LATS1,SEPTIN7,CDC20,CDC25B,HACD1,CDK2,PHF13,CDKN1A,CDKN1B,CDKN2C,CDKN3,CENPC,CETN2,CFL1,CHEK1,RHOU,CNOT8,TAOK2,SLC9A3R1,CLTC,POC1A,VPS4B,NEK7,NSL1,KANK2,CREBBP,CSNK1D,GIGYF2,CTNNB1,CE…
GO: Biological Process	GO:0009628	response to abiotic stimulus	6.383e-07	309	1375	0.224727	MKKS,ACADVL,ASIC1,SMC1A,FUNDC1,CARD16,ACVRL1,DYSF,ADA,ADAM8,SLC12A5,ADM,ADORA1,PARP1,TP53I13,AK4,ALAD,CUL4B,CUL2,OGT,ANG,ANXA1,USP28,BMF,BIRC2,FAS,AQP2,AQP3,AQP5,MKNK1,RHOA,ARRB1,ARRB2,ARSA,ATF4,ATP1A1,ATP1B1,ATP2B4,ATP6V1A,BAG1,BAK1,BAX,CFLAR,PER3,ZFP36L1,EIF2B5,MBD4,BRAT1,CACNB3,CALM1,CAPN2,CASP1,CASP2,CAT,CBL,CCNA2,UNC119,CD9,PDLIM1,CDK2,CDK5,CDKN1A,CDKN1B,RAB11B,CHEK1,PLEKHB1,CIRBP,TXN2,COL1A…
GO: Biological Process	GO:1902904	negative regulation of supramolecular fiber organization	7.118e-07	57	162	0.351852	MKKS,DYSF,ADD1,ADD3,CAMSAP3,APOE,ARHGAP6,CAPG,CAPN1,CAPZA1,CAPZB,HIP1R,TMSB10,CFL1,MID1IP1,CLU,KANK2,CLIP3,MYADM,DBN1,HDAC6,S1PR1,ARPC2,CKAP2,DMTN,EPS8,KATNB1,ARAP1,LIMA1,GAS2L1,INPP5J,INPP5K,EML4,TRIOBP,GSN,CORO1A,TWF2,STMN1,ARPIN,MAP1A,MID1,MYH9,TMOD3,PFN1,MTPN,PRKCD,RDX,ARHGAP28,CARMIL1,FHOD3,MAPRE1,CARMIL2,SPECC1L,TMSB4X,TPM1,EML2,CORO1B
GO: Biological Process	GO:0044265	cellular macromolecule catabolic process	7.118e-07	275	1201	0.228976	USP11,CNOT6,HACE1,OSBPL7,KLHL42,ALAD,KLHL8,CUL4B,CUL2,OGT,ANXA2,USP28,ANXA2P2,APEX1,BIRC2,APOE,ARAF,KHSRP,ARNTL,ARRB1,ARRB2,RNASET2,ZFAND2A,RIPK1,BAX,FOXL2,ZFP36L1,ZFP36L2,CAPN2,CBL,LATS1,NEMF,CDC20,CDK2,TP53INP2,CNOT8,CIRBP,AP2M1,AP2S1,CLU,CLTA,CLTC,ARIH1,FBXL2,QKI,USP49,TRIM58,RNF19A,VPS4B,PTPN23,GTPBP1,NR1D1,CLOCK,RNF167,UBXN11,ISG15,CSNK1D,CST3,GIGYF2,UBXN2A,CTNNB1,EDEM1,CTSS,CTSW,SERBP1,EIF4…
GO: Biological Process	GO:0010638	positive regulation of organelle organization	7.267e-07	170	675	0.251852	JDP2,CNOT6,WDR35,PLA2G6,BIN1,OGT,ANK1,C6orf89,ANXA1,ANXA2,ANXA2P2,BMF,FAS,MAPKAPK5,ARF1,PDLIM4,ARF6,RHOA,ARL2,ARRB1,DYNLL1,TNFSF10,LRSAM1,BAK1,BAX,BID,SPHK1,CAPG,HIP1R,SEPTIN7,CDK5,CDKN1B,RPS6KA5,CFL1,CFL2,RHOU,POC1A,VPS4B,BAG4,NEK7,NCOR1,CTNNB1,CHTOP,SLK,PHF19,C2CD5,MYLK3,FBXO4,PAN2,DLG1,DNMT1,HDAC6,PDCD6IP,BCL2L11,L3MBTL2,SAE1,E2F1,FIS1,ARPC5,ARPC1B,ACTR3,ACTR2,PPIF,ARPC2,OPTN,SH3GLB1,AKAP9,SOR…
GO: Biological Process	GO:2001233	regulation of apoptotic signaling pathway	7.726e-07	125	461	0.27115	PARP1,WDR35,PLA2G6,SLC25A5,BMF,FAS,AR,MADD,ARRB2,RIPK1,TNFSF12,TNFSF10,BAK1,BAX,BDNF,BID,CFLAR,BMP4,HIP1R,CASP2,CD74,FCMR,SLC9A3R1,CLU,COL2A1,MAGED1,EI24,CTNNB1,DAB2,DAPK1,DDIT3,GSDME,BCL2L11,E2F1,FIS1,NUPR1,PPIF,FEM1B,SH3GLB1,EYA3,ACAA2,FGFR1,AGAP2,RBCK1,TAF9B,FYN,PRELID1,ERP29,MLLT11,GNAI2,GNAI3,YWHAQ,SFN,GPER1,HTRA2,GPX1,GRINA,GSN,GSTP1,HIF1A,PARK7,HMGB2,HMOX1,HSPB1,IGBP1,IL1B,ITGA6,JAK2,ATP5I…
GO: Biological Process	GO:0031400	negative regulation of protein modification process	8.151e-07	171	681	0.251101	DYSF,NDRG2,TBC1D24,HEG1,GRK2,OGT,ANGPT1,APOE,ZFYVE28,ARRB1,ARRB2,PLPP3,PHACTR4,ATP2B4,BAG1,BAK1,BAX,BMP4,PPP1R35,CALM1,CALM2,CALM3,SOCS3,CTDSP1,GPRC5A,CBL,CBLB,LATS1,CDK5,CDKN1A,CDKN1B,CDKN2C,SLC9A3R1,SH3BP5,ATG5,TMEM59,CRKL,CRY2,NCOR1,ISG15,CTNNB1,MYADM,RASSF2,DAB2,DGKQ,PTPN22,TINF2,PARD6A,DLG1,MVP,DNMT1,DOK1,ITCH,L3MBTL2,SH2B3,DUSP1,DUSP2,DUSP7,CTDSP2,HIPK3,MLXIPL,EFNA1,SENP2,VPS28,DMTN,MECOM,H…
GO: Biological Process	GO:0048285	organelle fission	8.231e-07	294	1301	0.22598	SMC1A,ACOX1,CNOT6,CUL4B,CUL2,KLF11,OFD1,ANXA1,APEX1,CDK10,ARF1,RHOA,ARL3,HAUS1,SSNA1,DYNLL1,TPRA1,RIPK1,BAX,PEX11B,BANF1,IQGAP1,BID,BMP4,ZFP36L1,ZFP36L2,SPHK1,BTG1,CCNA1,EME2,MBD4,CALM1,CALM2,CALM3,CASP2,CTDSP1,CAV2,CCNA2,UNC119,LATS1,SEPTIN7,CDC20,CDC25B,HACD1,CDK2,PHF13,CDKN1A,CDKN1B,CDKN2C,CDKN3,CENPC,CETN2,CFL1,CHEK1,RHOU,CNOT8,TAOK2,SLC9A3R1,CLTC,POC1A,VPS4B,NEK7,NSL1,KANK2,CREBBP,CSNK1D,MTF…
GO: Biological Process	GO:0043254	regulation of protein-containing complex assembly	8.257e-07	130	485	0.268041	MKKS,ADD1,ADD3,CNOT6,PARP1,PREX1,CUL4B,BIN1,BMF,CAMSAP3,BIRC2,APOE,LMO4,FAS,GBA2,ARF1,ARF6,RHOA,ARL2,BAX,BID,CAPG,CAPN1,CAPZA1,CAPZB,HIP1R,LATS1,TMSB10,CDKN1B,CFL1,PRUNE1,CLU,BAG4,CLDN7,CREB1,CLIP3,MYADM,PIEZO1,DBN1,DDB2,PAN2,DLG1,RBX1,NBDY,HDAC6,BCL2L11,ARPC5,ARPC1B,ACTR3,ACTR2,ARPC2,SH3GLB1,AKAP9,CRBN,DMTN,NIN,EPS8,ERCC1,ERCC3,PTK2B,BAIAP2,CDC42EP3,VPS41,CD24,INPP5J,SPIRE2,TRIOBP,GSN,CORO1A,H3-…
GO: Biological Process	GO:0010976	positive regulation of neuron projection development	8.764e-07	105	370	0.283784	TBC1D24,FZD4,LRRC7,NLGN2,FOXO6,CAMK1,APOE,MAPKAPK5,ARF1,RHOA,CAPRIN2,NUMB,ATP5MC1,SNX3,BDNF,IQGAP1,CFLAR,BMP4,BMPR2,SPHK1,GPC2,NUMBL,CFL1,QKI,AKAP5,CRABP2,SS18L1,CUX1,IST1,DBN1,CUL7,DLG4,ACTR3,ACTR2,SH3GLB1,MEGF8,EPHA3,EPHA4,NIN,EPOR,KATNB1,PTK2B,FGFR1,BAIAP2,FKBP1B,CD24,FYN,GPRC5B,GDI1,GRN,NR3C1,TWF2,HSPB1,DIXDC1,ITGA6,TUBB2B,ITPKA,L1CAM,LYN,MDK,MECP2,NFE2L2,NGFR,NTRK3,PAK3,PALM,SERPINF1,METRN,A…
GO: Biological Process	GO:0016358	dendrite development	8.764e-07	88	294	0.29932	ADAM10,TBC1D24,SLC12A5,NLGN2,PREX1,FOXO6,CAMK1,APOE,FAS,MAPKAPK5,ARF1,ARF4,ARF6,RHOA,CAPRIN2,NUMB,RERE,TRAK2,BDNF,IQGAP1,SEPTIN7,CDC20,ARHGAP33,CDK5,NUMBL,CFL1,CYTH2,TAOK2,AKAP5,CRK,CRKL,NSMF,SS18L1,CUX1,DBN1,CUL7,DLG4,ABI1,HDAC6,ACTR3,ACTR2,EFNA1,SH3GLB1,CELSR2,EPHA4,BAIAP2,PDLIM5,FYN,GRN,GRIN1,NR3C1,CIT,LZTS1,ID1,ITPKA,LRP4,MAP1A,MECP2,MEF2A,MYO6,NFATC4,NGFR,NTN3,PAK2,PAK3,PALM,ANAPC2,EEF2K,PPP…
GO: Biological Process	GO:0060322	head development	9.251e-07	212	885	0.239548	MKKS,AARS1,NDRG2,FZD4,FZD6,AK4,ALDH1A3,APLP1,APLP2,ARF4,RHOA,ARRB2,ASPH,NCOA1,NUMB,DYNLL1,RERE,ATP2B4,B2M,BAK1,BAX,NRP2,BMP4,BMPR2,SYNJ2,SPHK1,SGPL1,EIF2B5,CALM1,CALM2,CALM3,PTBP2,CASP2,CD9,SYNGR3,CDK5,NUMBL,ADGRG1,CKB,CNP,COL1A1,COL2A1,COX6B1,OSR2,CREB1,CREBBP,CRK,CRKL,TIPARP,PITPNM1,NCOR1,CSF1R,CSNK1D,CTNNB1,CTNND1,DBI,ARNT2,DLX1,DLX2,CRISPLD2,DPYSL2,BCL2L11,E2F1,ARPC5,S1PR1,TSPAN2,CELSR2,PLEKH…
GO: Biological Process	GO:0050769	positive regulation of neurogenesis	9.783e-07	152	591	0.257191	TBC1D24,FZD4,LRRC7,NLGN2,BIN1,FOXO6,CAMK1,APOE,MAPKAPK5,ARF1,RHOA,CAPRIN2,NCOA1,NUMB,ATP5MC1,SNX3,BAG1,BDNF,IQGAP1,SOCS2,CFLAR,BMP4,BMPR2,BNIP2,SPHK1,CPNE1,GPC2,NUMBL,CFL1,QKI,AKAP5,CRABP2,CRKL,NSMF,CSNK1D,SS18L1,CTNNB1,CUX1,IST1,DBN1,CUL7,ACE,DLG4,DLX1,DLX2,E2F1,ACTR3,ACTR2,SH3GLB1,MEGF8,EPHA3,EPHA4,NIN,EPOR,KATNB1,PTK2B,FGFR1,BAIAP2,FKBP1B,RGS14,CD24,FYN,GPRC5B,GDI1,GLI2,GPER1,GRN,GRIN1,NR3C1,H…
GO: Biological Process	GO:0014070	response to organic cyclic compound	1.028e-06	248	1068	0.23221	ABCA2,ABCA3,ACACB,KDM5D,ADA,PLIN2,GRAMD1B,ADM,PARP1,GRK2,OSBPL7,TP53I13,ALAD,ANXA1,CALCOCO1,APEX1,BIRC2,APLP1,FAS,AQP3,AR,RHOA,ARNTL,ARRB2,ASPH,ASS1,AKR1C3,NCOA1,ATF4,ATP1A1,ATP2B4,BAK1,BCHE,RGS9,TRIM24,BDNF,SOCS2,CFLAR,BMP4,ZFP36L1,ZFP36L2,KLF9,MBD4,CALM3,CAT,CAV2,CBFB,CBL,CCNA2,LATS1,P2RX6,CDK2,CDK5,CDKN1A,CDKN1B,CD83,SLC9A3R1,CLU,TXN2,HOMER1,COL1A1,PTGES,CPT1A,NR1D1,CLOCK,KANK2,TIPARP,CRY2,NCO…
GO: Biological Process	GO:0042327	positive regulation of phosphorylation	1.118e-06	273	1197	0.22807	ACVRL1,ADAM8,ADCY7,FZD4,FZD7,ADORA1,PLA2G6,C1QTNF1,C1QTNF2,OGT,ANG,ANGPT1,ANXA2,ANXA2P2,PIK3R3,CAMK1,APOE,LMO4,FAS,MAPKAPK5,CDK10,AR,ARAF,MADD,RHOA,ARRB1,ARRB2,PLPP3,CAPRIN2,PDE5A,RAP2C,ATP2B4,RIPK1,TNFRSF14,CCNK,BDNF,IQGAP1,CFLAR,MLKL,BMP4,BMPR2,BNIP2,SPHK1,C3,C5,BRAT1,CALM1,CALM2,CALM3,SOCS3,CAV2,GPRC5A,MAP3K6,UNC119,CCNT2,LATS1,ENTPD5,CD74,LPAR2,CDC25B,CDK5,CDKN1A,CDKN1B,CRLF1,RPS6KA5,S1PR2,WD…
GO: Biological Process	GO:0045862	positive regulation of proteolysis	1.287e-06	109	391	0.278772	ADAM8,OSBPL7,WDR35,WDR48,OGT,APOE,FAS,RHOA,ARRB1,ASPH,ZFAND2A,RIPK1,TNFSF10,BAK1,BAX,BID,CFLAR,FOXL2,HIP1R,CASP1,CASP10,CFL1,CLU,ARIH1,RNF19A,CSNK1D,CTNND1,EDEM1,DAB2,IST1,DAPK1,KEAP1,SOX7,RBX1,CASP8AP2,BCL2L11,FIS1,NUPR1,RPS27L,EFNA1,TBC1D10A,EPHA4,F2R,PTK2B,ARL6IP5,BEX3,NUB1,FYN,PRELID1,IL24,GPER1,HTRA2,GRN,GRIN1,GSN,HIP1,IL1B,JAK2,ATP5IF1,LGALS9,LYN,SMAD3,MAP3K5,MEN1,ATXN3,MMP14,TRIB2,PYCARD,M…
GO: Biological Process	GO:0019941	modification-dependent protein catabolic process	1.467e-06	162	643	0.251944	USP11,HACE1,KLHL42,KLHL8,CUL4B,CUL2,OGT,USP28,BIRC2,ARAF,ARNTL,ARRB1,ARRB2,ZFAND2A,CBL,LATS1,NEMF,CDC20,CDK2,TP53INP2,CLU,ARIH1,FBXL2,USP49,TRIM58,RNF19A,VPS4B,PTPN23,CLOCK,RNF167,UBXN11,ISG15,CSNK1D,UBXN2A,CTNNB1,EDEM1,DAB2,KEAP1,CUL7,DDIT3,FBXO2,FBXL4,FBXO9,FBXO4,RBX1,ITCH,HDAC6,VPS36,KCTD10,VPS28,CRBN,ZMPSTE24,UBE4B,WDR81,PTK2B,FZR1,TMEM129,JKAMP,ANAPC11,RNF11,TRIM3,ERLIN1,RBCK1,USP21,NUB1,SUF…
GO: Biological Process	GO:2000145	regulation of cell motility	1.681e-06	257	1120	0.229464	MKKS,ACVRL1,DYSF,ADA,ADAM8,ADAM10,TBC1D24,ADORA1,HACE1,PREX1,ANGPT1,ANXA1,PIK3R3,CAMSAP3,IFITM1,APEX1,APOE,LMO4,FAS,SEMA4G,ARF6,RHOA,PLPP3,NUMB,RAP2C,ATP5F1A,TNFRSF14,IQGAP1,NRP2,BMP4,BMPR2,BST1,SPHK1,C3AR1,C5,CAPN1,MPZL1,CXCL16,CD9,CD74,TMSB10,SEPTIN7,CDK5,CFL1,ADGRG1,SLC9A3R1,IL27RA,COL1A1,BAG4,NRG2,PTPN23,CLDN7,ADGRA2,CRK,CRKL,CSF1R,NSMF,SDC3,MYADM,SLK,DAB2,PTPN22,ACE,OXSR1,HDAC6,HDAC5,DUSP1,P…
GO: Biological Process	GO:0030155	regulation of cell adhesion	1.693e-06	189	777	0.243243	ACVRL1,DYSF,ADA,ADAM8,ADAM10,FZD4,FZD7,C1QTNF1,PREX1,ANGPT1,ANXA1,CAMSAP3,RHOA,ARHGAP6,ARL2,PLPP3,ASS1,PDE5A,TNFRSF14,IQGAP1,BMP4,BST1,CAPN1,CBFB,CBLB,TBX18,CD1D,CD9,CD74,HACD1,CFL1,CYTH2,CYTH1,ADGRG1,CD83,COL1A1,MAP3K8,BAG4,PTPN23,CLDN7,CRK,CRKL,MYADM,SLK,RC3H1,PIEZO1,DAB2,PTPN22,DBN1,TESPA1,DLG1,ITCH,SH2B3,DUSP1,PTPRU,EDIL3,S1PR1,ARPC2,EFNA1,EFNB1,EFNB3,CELSR2,EBI3,TRPV4,DMTN,EPHA3,EPHB6,ERBB2,…
GO: Biological Process	GO:0198738	cell-cell signaling by wnt	1.703e-06	142	548	0.259124	NDRG2,FZD4,FZD6,FZD7,OTULIN,CMAHP,LEO1,CALCOCO1,PLEKHA4,XIAP,APOE,RHOA,ARNTL,ARRB2,PLPP3,CAPRIN2,DACT3,SNX3,CALM1,CBFB,TBX18,LATS1,LRRFIP2,AP2M1,AP2S1,SLC9A3R1,CLTC,BAMBI,COL1A1,PTPN23,CPE,VPS26A,ADGRA2,CSNK1D,FAM53B,CTNNB1,CTNND1,DAB2,DDIT3,SOX7,PARD6A,MED12,RBX1,FRAT1,PTPRU,CELSR2,EGR1,SENP2,KREMEN1,ARL6,MERTK,FOLR1,GSKIP,ZBED3,CD24,LZTS2,GPRC5B,GLI1,TNRC6A,GNAQ,FERMT2,GRK5,GRK6,IGFBP2,IGFBP6,D…
GO: Biological Process	GO:1905114	cell surface receptor signaling pathway involved in cell-cell signaling	1.953e-06	180	734	0.245232	NDRG2,TBC1D24,FZD4,FZD6,FZD7,ADORA1,GRK2,OTULIN,NLGN2,ANXA9,CMAHP,LEO1,CNIH2,CALCOCO1,PLEKHA4,XIAP,APOE,PDLIM4,RHOA,ARNTL,ARRB2,PLPP3,CAPRIN2,DACT3,LYNX1,SNX3,BDNF,BMP4,C3,CACNB3,CALM1,CBFB,TBX18,LATS1,P2RX6,LRRFIP2,CDK5,S1PR2,AP2M1,AP2S1,SLC9A3R1,CLTC,BAMBI,HOMER3,HOMER1,COL1A1,CPE,VPS26A,ADGRA2,CSNK1D,FAM53B,CTNNB1,CTNND1,EIF4A3,DAB2,DBN1,DDIT3,SOX7,PARD6A,DLG4,DMPK,MED12,RBX1,FRAT1,PTPRU,AKAP9…
GO: Biological Process	GO:0030162	regulation of proteolysis	2.033e-06	190	784	0.242347	A2M,CARD16,ADAM8,GRK2,OSBPL7,WDR35,ALAD,LTBP4,WDR48,BIN1,OGT,PI16,ANXA2,ANXA2P2,BIRC2,XIAP,APLP2,APOE,FAS,ARAF,RHOA,ARRB1,ARRB2,ASPH,ZFAND2A,RIPK1,TNFSF10,BAK1,BAX,BID,CFLAR,FOXL2,C3,C5,CAST,HIP1R,CASP1,CASP10,SERPINH1,LATS1,CDK5,FCMR,CFL1,CLU,ARIH1,PRDX5,COL7A1,RNF19A,TMEM59,CSNK1D,CST2,CST3,CSTB,CTNND1,EDEM1,DAB2,IST1,DAPK1,DELE1,KEAP1,SOX7,RBX1,CASP8AP2,ITCH,HDAC6,BCL2L11,DNAJB6,NR1H3,FIS1,ECM…
GO: Biological Process	GO:0051961	negative regulation of nervous system development	2.033e-06	105	376	0.279255	APOE,FAS,SEMA4G,ARF6,RHOA,HES4,TRAK2,B2M,BDNF,BMP4,CTDSP1,CDK5,CYTH2,ADGRG1,NEPRO,CPE,NR1D1,CSPG4,CTNNB1,DAB2,DDX6,DLX1,DLX2,ACTR3,EFNA1,EFNB3,TRPV4,GDF11,EPHA3,EPHA4,KREMEN1,HMG20A,SEMA6C,SEMA6B,SEMA4F,SEMA3C,HOOK3,CD24,SUFU,INPP5J,GDI1,TNFRSF21,GFI1,CIT,HOXA2,ID1,ID2,ID3,ID4,IDH2,DIXDC1,IL1B,INPPL1,ISL1,LGALS1,LRP4,MAG,MECP2,MDGA1,NFATC4,NGFR,NTRK3,OMG,PBX1,PCM1,ASPM,IRX3,PPP3CA,PRKACA,RTN4RL2,…
GO: Biological Process	GO:0010564	regulation of cell cycle process	2.058e-06	201	839	0.239571	SMC1A,CNOT6,CUL4B,BIN1,OFD1,ANXA1,APEX1,CDK10,RHOA,HAUS1,SSNA1,DYNLL1,ATP2B4,TPRA1,RIPK1,BAX,CCNK,BID,BMP4,ZFP36L1,ZFP36L2,SPHK1,MBD4,CALM1,CALM2,CALM3,CAST,CASP2,CTDSP1,CAV2,SEPTIN7,CDC20,CDC25B,HACD1,CDK2,CDK5,CDKN1A,CDKN1B,CDKN2C,CETN2,CHEK1,CNOT8,TAOK2,CIRBP,RECQL4,CLTC,POC1A,VPS4B,RMI2,KANK2,CREBBP,CSNK1D,GIGYF2,CTNNB1,CEP57,KNTC1,SFI1,CUL7,RHNO1,RBX1,PDCD6IP,L3MBTL2,DUSP1,PARP3,E2F1,E4F1,PH…
GO: Biological Process	GO:0051223	regulation of protein transport	2.252e-06	198	825	0.24	CARD16,ADAM8,PARP1,PLA2G6,NLGN2,OGT,ANG,ANGPT1,SLC25A4,SLC25A5,ANXA1,ANXA4,CAMK1,APOE,ARF1,MADD,ARF6,ARL2,ARNTL,ARRB1,MCU,ASPH,NUMB,DYNLL1,VAMP8,SNX3,TNFRSF14,BMP4,C5,BAIAP3,CACNB3,CASP1,LRRFIP2,CDK5,HMGN3,RHOU,IL27RA,ATG5,MPC2,AKAP5,BAG4,EI24,PTPN23,CPT1A,NR1D1,CLOCK,CSF1R,EDEM1,PTPN22,B3GAT3,C2CD5,PARD6A,TCTEX1D2,SAE1,FRMD8,NR1H3,FIS1,ACTR3,ARPC2,SH3GLB1,SERPINB1,TRPV4,VPS28,DMTN,ERBB2,TCIRG1,D…
GO: Biological Process	GO:0016055	Wnt signaling pathway	2.31e-06	141	546	0.258242	NDRG2,FZD4,FZD6,FZD7,OTULIN,CMAHP,LEO1,CALCOCO1,PLEKHA4,XIAP,APOE,RHOA,ARNTL,ARRB2,PLPP3,CAPRIN2,DACT3,SNX3,CALM1,CBFB,TBX18,LATS1,LRRFIP2,AP2M1,AP2S1,SLC9A3R1,CLTC,BAMBI,COL1A1,CPE,VPS26A,ADGRA2,CSNK1D,FAM53B,CTNNB1,CTNND1,DAB2,DDIT3,SOX7,PARD6A,MED12,RBX1,FRAT1,PTPRU,CELSR2,EGR1,SENP2,KREMEN1,ARL6,MERTK,FOLR1,GSKIP,ZBED3,CD24,LZTS2,GPRC5B,GLI1,TNRC6A,GNAQ,FERMT2,GRK5,GRK6,IGFBP2,IGFBP6,DIXDC1,I…
GO: Biological Process	GO:0071902	positive regulation of protein serine/threonine kinase activity	2.359e-06	103	368	0.279891	ADAM8,FZD4,ADORA1,C1QTNF2,CAMK1,MAPKAPK5,ARAF,MADD,RHOA,ARRB1,PDE5A,ATP2B4,RIPK1,CCNK,IQGAP1,MLKL,BMP4,C5,CALM1,CALM2,CALM3,MAP3K6,CCNT2,CD74,LPAR2,CDKN1B,S1PR2,TAOK2,MAGED1,MAP3K8,CRK,CRKL,CSF1R,CSPG4,DAB2,DAZAP2,DUSP7,EPHA4,ERBB2,F2R,PTK2B,FGFR1,HACD3,FPR1,CD24,CAB39,ERP29,PDCD10,IL1B,IL1RN,ITGA1,JAK2,KIT,LGALS9,MAP3K3,MAP3K5,KITLG,LAMTOR2,MST1R,GADD45B,NTRK3,ROR2,PAK3,PDE6G,PIK3CB,PIM1,IQGAP3,…
GO: Biological Process	GO:0009611	response to wounding	2.359e-06	184	756	0.243386	A2M,ACTG1,ACTN1,ACVRL1,DYSF,FZD6,FZD7,ADM,H3C10,C1QTNF1,C6orf89,ANXA1,ANXA2,ANXA2P2,APOE,ARF4,RHOA,ARRB1,ARRB2,PLPP3,DOCK11,BAX,CFLAR,ZFP36L1,ZFP36L2,C3,CAPZA1,CAPZB,CD9,P2RX6,FIBP,CDK5,CDKN1A,CDKN1B,NREP,LYST,TXN2,COL1A1,COL1A2,CRK,CSRP1,DGKA,DGKQ,AK3,SH2B3,DSP,MYOF,ENO3,DMTN,EPHA4,ERBB2,ERBB3,KREMEN1,F2R,F8,MYL9,MERTK,FKBP1B,FOXF1,FOLR1,MYL12A,GNA13,CD24,FYN,GATA6,GIPR,GLI1,GNAQ,GNAS,IL24,GPR4,…
GO: Biological Process	GO:0044770	cell cycle phase transition	2.5e-06	166	668	0.248503	CNOT6,CUL4B,CUL2,KLF11,OFD1,ANXA1,APEX1,CDK10,HAUS1,SSNA1,DYNLL1,ATP2B4,TPRA1,RIPK1,BAX,BID,ZFP36L1,ZFP36L2,CCNA1,MBD4,CALM1,CALM2,CALM3,CASP2,CTDSP1,CCNA2,LATS1,SEPTIN7,CDC20,CDC25B,HACD1,CDK2,CDKN1A,CDKN1B,CDKN2C,CDKN3,CETN2,CHEK1,RHOU,CNOT8,TAOK2,CIRBP,VPS4B,KANK2,CREBBP,CSNK1D,GIGYF2,CEP57,KNTC1,SFI1,RBX1,DUSP1,E2F1,RPS27L,CTDSP2,ACTR1A,OPTN,AKAP9,MRNIP,SENP2,EPS8,ERCC3,CDK2AP2,CCNO,NPM2,FZR1…
GO: Biological Process	GO:0051272	positive regulation of cellular component movement	2.5e-06	166	668	0.248503	DYSF,ADAM8,ADAM10,TBC1D24,PREX1,ANGPT1,ANXA1,PIK3R3,SEMA4G,ARF6,RHOA,PLPP3,NUMB,ATP5F1A,TNFRSF14,IQGAP1,NRP2,BMP4,BMPR2,SPHK1,C3AR1,CAPN1,MPZL1,CXCL16,CD74,CFL1,COL1A1,BAG4,CLDN7,ADGRA2,CRK,CRKL,CSF1R,NSMF,MYADM,DAB2,OXSR1,HDAC6,S1PR1,ACTR3,ARPC2,MEGF8,EGR1,TRPV4,ZNF580,DMTN,MALAT1,F2R,PTK2B,FGFR1,GPNMB,FOXF1,SEMA6C,SEMA6B,SEMA4F,SEMA3C,MIEN1,IL23A,GLI1,GNAI2,MAPRE2,GPER1,GRN,GRIN1,KIF3A,CORO1A,A…
GO: Biological Process	GO:0048858	cell projection morphogenesis	2.579e-06	185	762	0.242782	ADAM10,TBC1D24,FZD4,CNTNAP1,APOE,SEMA4G,RHOA,CAPRIN2,NUMB,RERE,TRAK2,ATP5MC1,BDNF,IQGAP1,NRP2,BMPR2,CPNE1,CRPPA,ARTN,SEPTIN7,CDH11,ARHGAP33,CDK5,RPS6KA5,NUMBL,PDLIM7,CFL1,CHN1,B4GALT5,TAOK2,CLU,CNP,AKAP5,CRABP2,CREB1,CSF1R,NSMF,SS18L1,CTNNB1,CUX1,BOC,IST1,DBN1,CUL7,DLG4,NYAP1,DOK1,DPYSL2,ABI1,HDAC6,ACTR3,ACTR2,ATL1,EFNA1,EFNB1,SH3GLB1,EFNB3,CELSR2,MEGF8,PLEKHO1,EPHA3,EPHA4,NIN,EPHB6,ERBB2,BAIAP2,…
GO: Biological Process	GO:0032990	cell part morphogenesis	2.599e-06	189	782	0.241688	ADAM10,TBC1D24,FZD4,CNTNAP1,APOE,SEMA4G,RHOA,CAPRIN2,NUMB,RERE,TRAK2,ATP5MC1,BAX,BDNF,IQGAP1,NRP2,BMPR2,CPNE1,CRPPA,ARTN,SEPTIN7,CDH11,ARHGAP33,CDK5,RPS6KA5,NUMBL,PDLIM7,CFL1,CHN1,B4GALT5,TAOK2,CLU,CNP,AKAP5,CRABP2,CREB1,CSF1R,NSMF,SS18L1,CTNNB1,CUX1,BOC,IST1,DBN1,CUL7,DLG4,NYAP1,DOK1,DPYSL2,ABI1,HDAC6,FIS1,CERT1,ACTR3,ACTR2,ATL1,EFNA1,EFNB1,SH3GLB1,EFNB3,CELSR2,MEGF8,PLEKHO1,EPHA3,EPHA4,NIN,EPHB…
GO: Biological Process	GO:0050770	regulation of axonogenesis	2.682e-06	68	214	0.317757	APOE,SEMA4G,RHOA,TRAK2,ATP5MC1,BDNF,BMPR2,CDK5,CHN1,CRABP2,IST1,DBN1,DPYSL2,ACTR3,EFNA1,EFNB3,MEGF8,EPHA4,NIN,SEMA6C,SEMA6B,SEMA4F,SEMA3C,BRSK1,GDI1,GRIN1,TTL,TWF2,DIXDC1,TUBB2B,L1CAM,LRP4,MAG,NGFR,NTRK3,OMG,PAK3,METRN,ANAPC2,PLXNA2,PLXNB1,PLXNB3,PSEN1,PTEN,RNF6,ROBO1,SEMA6D,DRAXIN,TRIM46,SEMA3F,PLXNA3,SHOX2,SKIL,TRAK1,ZSWIM8,SRF,SPART,PLXND1,KIF13B,ADNP,THY1,AGRN,VEGFA,RTN4R,SEMA3G,NDEL1,RTN4,RN…
GO: Biological Process	GO:0051099	positive regulation of binding	2.682e-06	68	214	0.317757	ADD1,PARP1,ANXA2,ANXA2P2,APOE,ARF6,ARRB1,CAPRIN2,B2M,BDNF,BMP4,CALD1,CALM1,CALM3,HIP1R,CDK5,CEBPG,BAMBI,TRAF4,CTBP2,CTNNB1,GPSM1,ACE,ACTR3,HIPK3,EIF2S1,CRBN,EPHA4,EPHB6,FKBP1A,GTF2B,H1-0,PARK7,HMGB2,HOXA3,ISL1,ITGA2,JAK2,STMN1,LFNG,LGALS3,LGALS9,STING1,MEN1,PIN1,PLAUR,DERL1,PPP2CA,PSEN1,RIPOR1,RARA,LARP6,S100A10,SKI,MAPRE1,PLXND1,STK4,TAF1,TCF7L2,MAU2,TGFB1,BRD4,TLR4,AGRN,TRAF6,TWIST1,VTN,MED25
GO: Biological Process	GO:0051093	negative regulation of developmental process	2.732e-06	270	1194	0.226131	JDP2,ACVRL1,FZD7,LEO1,OFD1,PI16,ANXA1,ANXA2,ANXA2P2,APOE,FAS,SEMA4G,ARF6,RHOA,ARNTL,DACT3,HES4,TRAK2,RIPK1,B2M,ADGRB2,CCNK,BDNF,SOCS2,CFLAR,BMP4,BMPR2,ZFP36L1,ZFP36L2,CTDSP1,CBFB,TBX18,CD74,CDK5,CDKN1A,CDKN1B,CFL1,CYTH2,ADGRG1,NEPRO,CPE,NR1D1,CSPG4,CST3,CTNNB1,RC3H1,DAB2,DDIT3,DDX6,DLX1,DLX2,DNMT1,SRA1,HDAC5,TSC22D3,PARP3,E2F1,E2F2,NR1H3,ECM1,ACTR3,EFNA1,TOB1,EFNB3,ZNF706,TRPV4,GDF11,DMTN,EPHA3,E…
GO: Biological Process	GO:0016032	viral process	2.82e-06	203	853	0.237984	TMEM250,GRK2,AP1G1,WDR48,CUL2,BIN1,OGT,ANPEP,SLC25A4,SLC25A5,ANXA2,ANXA2P2,IFITM1,APOE,TRIM23,ARF1,RHOA,ASGR1,OASL,DYNLL1,VAMP8,SNX3,RIPK1,LRSAM1,B2M,TNFRSF14,BAK1,BAX,CCNK,BANF1,IQGAP1,NRP2,CFLAR,AP1G2,CAV2,CCNA2,CCNT2,CD74,CFL1,AP2M1,AP2S1,FBXL2,ATG5,VPS4B,CREB1,CREBBP,CSF1R,ISG15,IKBKE,CTBP2,CTNNB1,IST1,KEAP1,CUL7,DDX6,F11R,PARD6A,DLG1,RBX1,ABI1,ITCH,PDCD6IP,BCL2L11,E4F1,EFNB3,VPS28,EPOR,ERCC3…
GO: Biological Process	GO:0043632	modification-dependent macromolecule catabolic process	2.889e-06	163	655	0.248855	USP11,HACE1,KLHL42,KLHL8,CUL4B,CUL2,OGT,USP28,BIRC2,ARAF,ARNTL,ARRB1,ARRB2,ZFAND2A,CBL,LATS1,NEMF,CDC20,CDK2,TP53INP2,CLU,ARIH1,FBXL2,USP49,TRIM58,RNF19A,VPS4B,PTPN23,CLOCK,RNF167,UBXN11,ISG15,CSNK1D,UBXN2A,CTNNB1,EDEM1,DAB2,KEAP1,CUL7,DDIT3,FBXO2,FBXL4,FBXO9,FBXO4,RBX1,ITCH,HDAC6,VPS36,KCTD10,VPS28,CRBN,ZMPSTE24,UBE4B,WDR81,PTK2B,FZR1,TMEM129,JKAMP,ANAPC11,RNF11,TRIM3,ERLIN1,RBCK1,USP21,NUB1,SUF…
GO: Biological Process	GO:0016477	cell migration	2.928e-06	377	1757	0.21457	ACVRL1,DYSF,ADA,ADAM8,ADAM10,PLEKHG5,TBC1D24,ADORA1,HACE1,PREX1,ANG,ANGPT1,ANXA1,PIK3R3,CAMSAP3,IFITM1,APEX1,APOE,LMO4,FAS,SEMA4G,ARF4,ARF6,RHOA,ARRB2,PLPP3,PHACTR4,NUMB,RERE,ATP1B1,ATP1B2,RAP2C,ATP5F1A,TNFSF12,TNFRSF14,BAX,IQGAP1,NRP2,BMP4,BMPR2,BST1,SPHK1,SGPL1,BTG1,C3AR1,C5,GPC2,BRAT1,LURAP1,CAPN1,MPZL1,CXCL16,ARTN,PSTPIP2,SLC7A7,CD9,CD74,TMSB10,SEPTIN7,CDK5,CFL1,ADGRG1,LYST,TAOK2,SLC9A3R1,FSC…
GO: Biological Process	GO:0070201	regulation of establishment of protein localization	3.014e-06	207	874	0.236842	CARD16,ADAM8,PARP1,PLA2G6,NLGN2,OGT,ANG,ANGPT1,SLC25A4,SLC25A5,ANXA1,ANXA4,CAMK1,APOE,ARF1,MADD,ARF6,ARL2,ARNTL,ARRB1,MCU,ASPH,NUMB,DYNLL1,VAMP8,SNX3,TNFRSF14,BID,BMP4,C5,BAIAP3,CACNB3,CASP1,LRRFIP2,CDK5,HMGN3,RHOU,IL27RA,ATG5,MPC2,AKAP5,BAG4,EI24,PTPN23,CPT1A,NR1D1,CLOCK,CSF1R,EDEM1,PTPN22,B3GAT3,C2CD5,PARD6A,TCTEX1D2,HDAC6,SAE1,FRMD8,E2F1,NR1H3,FIS1,ACTR3,ARPC2,SH3GLB1,SERPINB1,TRPV4,VPS28,DMTN…
GO: Biological Process	GO:0031329	regulation of cellular catabolic process	3.014e-06	206	869	0.237054	ACACB,ADAM8,OSBPL7,ALAD,OGT,ANXA2,ANXA2P2,BMF,APEX1,APOC1,APOE,ARAF,KHSRP,ATP2B4,ATP6V1A,ZFAND2A,ATP6V1C1,PPP1R3E,LRSAM1,BAX,BID,ZFP36L1,ZFP36L2,CAPN1,CAPNS1,LATS1,ENTPD5,CDK5,TP53INP2,CNOT8,CIRBP,CLU,ARIH1,FBXL2,QKI,ATG5,RNF19A,SPTLC2,TMEM59,VPS26A,CPT1A,GTPBP1,CSNK1D,CST3,GIGYF2,EDEM1,GPSM1,SERBP1,RC3H1,DAB2,DAPK1,PTPN22,DBI,KEAP1,DDIT3,RBX1,ITCH,HDAC6,BCL2L11,E2F1,NUPR1,EEF1A2,MLXIPL,OPTN,EFNA…
GO: Biological Process	GO:0010498	proteasomal protein catabolic process	3.171e-06	129	492	0.262195	OSBPL7,KLHL42,ALAD,CUL4B,CUL2,OGT,BIRC2,APOE,ARAF,ARNTL,ARRB1,ARRB2,ZFAND2A,NEMF,CDC20,CDK2,CLU,ARIH1,FBXL2,RNF19A,NR1D1,CLOCK,UBXN11,CSNK1D,UBXN2A,CTNNB1,EDEM1,DAB2,KEAP1,DDIT3,FBXO2,FBXL4,FBXO9,FBXO4,RBX1,ITCH,NUPR1,KCTD10,CRBN,UBE4B,FZR1,TMEM129,JKAMP,ANAPC11,TRIM3,ERLIN1,RBCK1,NUB1,SPSB2,UBE2C,GPX1,KLHL22,ZNRF1,FBXL20,UBE2K,PARK7,FBXO44,PANO1,MAP1A,ATXN3,FBXO45,TRIB2,RNF19B,NFE2L2,PRICKLE1,OP…
GO: Biological Process	GO:1902533	positive regulation of intracellular signal transduction	3.171e-06	255	1119	0.227882	CARD16,ADA,ADAM8,PLEKHG5,FZD4,FZD7,ADORA1,PLA2G6,C1QTNF1,C1QTNF2,ANGPT1,BMF,BIRC2,APOE,MAPKAPK5,CDK10,AR,ARAF,MADD,RHOA,ARRB1,ARRB2,AKR1C3,PDE5A,RIPK1,TNFSF10,BAX,IQGAP1,BID,CFLAR,MLKL,BMP4,BNIP2,SPHK1,CPNE1,C3,C5,LURAP1,CALM1,CALM2,CALM3,CASP1,CASP10,CAT,CAV2,CBL,MAP3K6,TMED4,CD74,LPAR2,ADGRG1,S1PR2,TAOK2,SLC9A3R1,CLU,AKAP5,MAGED1,LITAF,MAP3K8,BAG4,EI24,NRG2,CREBBP,CRK,CRKL,TRAF4,CSF1R,IKBKE,CSP…
GO: Biological Process	GO:0044772	mitotic cell cycle phase transition	3.178e-06	156	622	0.250804	CNOT6,CUL4B,CUL2,KLF11,OFD1,ANXA1,APEX1,CDK10,HAUS1,SSNA1,DYNLL1,TPRA1,RIPK1,BAX,BID,ZFP36L1,ZFP36L2,CCNA1,MBD4,CALM1,CALM2,CALM3,CASP2,CTDSP1,CCNA2,LATS1,SEPTIN7,CDC20,CDC25B,HACD1,CDK2,CDKN1A,CDKN1B,CDKN2C,CDKN3,CETN2,CHEK1,RHOU,CNOT8,TAOK2,VPS4B,KANK2,CREBBP,CSNK1D,GIGYF2,CEP57,KNTC1,SFI1,RBX1,DUSP1,E2F1,RPS27L,CTDSP2,ACTR1A,OPTN,AKAP9,MRNIP,SENP2,EPS8,ERCC3,CDK2AP2,CCNO,NPM2,FZR1,BTN2A2,CEP78…
GO: Biological Process	GO:0040007	growth	3.178e-06	267	1181	0.22608	MKKS,ACACB,ACVRL1,DYSF,NDRG3,ADAM10,ADD1,SLC12A5,FZD7,ADM,PARP1,HEG1,LTBP4,WDR48,SLC25A4,PI16,ANXA1,ANXA2,ANXA2P2,APOE,AR,SEMA4G,RHOA,CAPRIN2,DACT3,ATP5MC1,TNK1,RIPK1,BDNF,IQGAP1,NRP2,SOCS2,CFLAR,BMP4,BMPR2,FOXL2,ZFP36L1,SPHK1,SGPL1,BTG1,CPNE1,C3,BRAT1,SOCS3,CXCL16,LATS1,CD9,CDA,SEPTIN7,CDK5,CDKN1A,CDKN1B,CDKN2C,CFL1,CHEK1,TAOK2,CIRBP,CISH,COL6A1,COL6A2,COL7A1,POC1A,SELENOM,EI24,CHST11,CRABP2,CRE…
GO: Biological Process	GO:0001934	positive regulation of protein phosphorylation	3.23e-06	259	1140	0.227193	ACVRL1,ADAM8,ADCY7,FZD4,FZD7,ADORA1,PLA2G6,C1QTNF1,C1QTNF2,OGT,ANG,ANGPT1,ANXA2,ANXA2P2,PIK3R3,CAMK1,APOE,FAS,MAPKAPK5,CDK10,AR,ARAF,MADD,RHOA,ARRB1,ARRB2,PLPP3,CAPRIN2,PDE5A,RAP2C,ATP2B4,RIPK1,TNFRSF14,CCNK,BDNF,IQGAP1,CFLAR,MLKL,BMP4,BMPR2,BNIP2,SPHK1,C3,C5,BRAT1,CALM1,CALM2,CALM3,SOCS3,CAV2,GPRC5A,MAP3K6,UNC119,CCNT2,LATS1,CD74,LPAR2,CDC25B,CDK5,CDKN1A,CDKN1B,CRLF1,RPS6KA5,S1PR2,WDFY2,TAOK2,CI…
GO: Biological Process	GO:0033365	protein localization to organelle	3.269e-06	309	1400	0.220714	MKKS,ABHD17A,ACOX1,UBL4A,SYS1,ADAM10,TBC1D24,PARP1,GRK2,WDR35,CC2D2A,LRRC7,OGT,ANGPT1,OFD1,BMF,CDK10,ARF4,ARF6,WDR19,ARL2,ARL3,ARNTL,HAUS1,GET3,MCM9,SSNA1,NUMB,LRRC61,DYNLL1,LRSAM1,BAG1,BAX,BID,BMP4,WDR90,CALM3,CAT,AIP,CAV2,CBLB,RABEP1,SEPTIN7,CDK5,CDKN1A,LRWD1,CENPC,CETN2,CFL1,RHOU,AP2M1,CLU,CIZ1,PEX16,TTLL1,ATXN10,COL1A1,ATG5,AKAP5,MAGED1,POC1A,PMPCB,BAG4,EI24,PTPN23,CPE,CRAT,CRY2,CSNK1D,FAM53B…
GO: Biological Process	GO:0000226	microtubule cytoskeleton organization	3.545e-06	201	846	0.237589	MKKS,SMC1A,DYSF,TBC1D24,AP1G1,CGN,WDR35,CC2D2A,RANBP10,OFD1,CAMSAP3,GBA2,CDK10,WDR19,RHOA,ARL2,ARL3,HAUS1,SSNA1,LRRC61,DYNLL1,BNIP2,WDR90,CAPZB,SEPTIN7,CDC20,CDK2,CDK5,CDKN1B,CETN2,CHD3,CHEK1,PRUNE1,MID1IP1,CCDC78,CLTC,TTLL1,ATXN10,CNP,ATG5,POC1A,RNF19A,VPS4B,NEK7,PTPN23,NCOR1,CLIP3,CSNK1D,CTNNB1,CEP57,SLK,TTLL3,MCIDAS,NUF2,SFI1,CUL7,PARD6A,SEPTIN1,DLG1,DYNLRB1,TCTEX1D2,HDAC6,PDCD6IP,PARP3,TPGS1,…
GO: Biological Process	GO:1901652	response to peptide	3.545e-06	144	565	0.254867	ADCY7,ADM,PARP1,GRK2,KLF11,OGT,FOXO6,ANXA1,PIK3R3,APEX1,ASS1,ATP6V1A,ATP6V1C1,TNFSF10,IQGAP1,SOCS2,CFLAR,ZFP36L1,BTG1,EIF2B5,CACNB1,TRIM41,CAPN1,SOCS3,CAT,CAV2,CCNA2,CDK2,CDK5,CDKN1B,CFL1,CISH,COL1A1,CREB1,CRK,CRY2,LPIN2,CTNNB1,CYBA,CYC1,CYP27B1,PTPN22,C2CD5,EPM2AIP1,DNM1,HDAC5,BCL2L11,FIS1,EGR1,EIF4EBP2,TRPV4,EPHA4,ESRRA,TCIRG1,FABP3,ATP6V1D,BAIAP2,FYN,AHCYL1,INPP5K,GCNT1,GNAI1,GNAI2,GOT1,RAB31,…
GO: Biological Process	GO:0043299	leukocyte degranulation	3.64e-06	140	546	0.25641	ACP3,ADAM8,ADAM10,STK11IP,AP1G1,LRRC7,ALAD,ALDH3B1,ALDOC,AMPD3,ANPEP,ANXA2,DEGS1,PDXK,RHOA,ARSA,ASAH1,RNASET2,DYNLL1,VAMP8,RAP2C,STX11,DGAT1,B2M,IQGAP1,BST1,CPNE1,C3,C3AR1,STBD1,CAPN1,CAT,CBL,SYNGR1,CDA,METTL7A,SCAMP1,RAB3D,CST3,CSTB,CTSS,CYBA,IST1,MVP,DNASE1L1,CRISPLD2,DSP,ARPC5,ACTR2,DERA,SERPINB1,OSTF1,TCIRG1,SIRPB1,PLAC8,ATP6V1D,FOXF1,VAT1,FPR1,NPC2,RAB14,FTH1,FUCA1,GAA,CAB39,GHDC,GM2A,RAB31,…
GO: Biological Process	GO:0006091	generation of precursor metabolites and energy	3.72e-06	147	580	0.253448	ACADVL,ACOX1,AK4,C1QTNF2,ALDH2,ALDOC,DYRK2,OGT,SLC25A4,DEGS1,AKR7A2,RHOA,HSD17B6,ASPH,ATP5F1A,DGAT1,ATP5MC1,PPP1R3E,BAX,SUCLG2,BDNF,BID,STBD1,CALM1,SLC25A14,CAT,ENTPD5,DHRS3,COX5B,COX6B1,NR1D1,NCOR1,TKFC,MTFR1,SH3BGRL3,CYB561,CYBA,CYC1,EPM2AIP1,NQO1,DLST,GFPT2,SLC25A18,NUPR1,PPIF,DERA,MLXIPL,TRPV4,ENO3,ETFDH,AKR1A1,FDXR,UQCC2,TXNRD2,PTGES3,G6PD,SLC37A4,GAA,GALE,GALK1,PRELID1,GALT,INPP5K,ACSS1,GCK…
GO: Biological Process	GO:0090087	regulation of peptide transport	3.779e-06	205	867	0.236448	CARD16,ADAM8,ADORA1,PARP1,PLA2G6,NLGN2,OGT,ANG,ANGPT1,SLC25A4,SLC25A5,ANXA1,ANXA4,CAMK1,APOE,ARF1,MADD,ARF6,ARL2,ARNTL,ARRB1,MCU,ASPH,NUMB,DYNLL1,VAMP8,SNX3,TNFRSF14,BMP4,C5,BAIAP3,CACNB3,CASP1,CD74,LRRFIP2,CDK5,HMGN3,RHOU,IL27RA,ATG5,MPC2,AKAP5,BAG4,EI24,PTPN23,CPT1A,NR1D1,CLOCK,CSF1R,EDEM1,PTPN22,B3GAT3,C2CD5,PARD6A,TCTEX1D2,SAE1,FRMD8,NR1H3,FIS1,ACTR3,ARPC2,SH3GLB1,SERPINB1,TRPV4,VPS28,DMTN,ER…
GO: Biological Process	GO:0120039	plasma membrane bounded cell projection morphogenesis	3.791e-06	183	757	0.241744	ADAM10,TBC1D24,FZD4,CNTNAP1,APOE,SEMA4G,RHOA,CAPRIN2,NUMB,RERE,TRAK2,ATP5MC1,BDNF,IQGAP1,NRP2,BMPR2,CPNE1,CRPPA,ARTN,SEPTIN7,CDH11,ARHGAP33,CDK5,RPS6KA5,NUMBL,PDLIM7,CFL1,CHN1,B4GALT5,TAOK2,CLU,CNP,AKAP5,CRABP2,CREB1,CSF1R,NSMF,SS18L1,CTNNB1,CUX1,BOC,IST1,DBN1,CUL7,DLG4,NYAP1,DOK1,DPYSL2,ABI1,HDAC6,ACTR3,ACTR2,ATL1,EFNA1,EFNB1,SH3GLB1,EFNB3,CELSR2,MEGF8,PLEKHO1,EPHA3,EPHA4,NIN,EPHB6,ERBB2,BAIAP2,…
GO: Biological Process	GO:0097191	extrinsic apoptotic signaling pathway	3.96e-06	76	251	0.302789	FAS,AR,MADD,MKNK1,RIPK1,TNFSF12,TNFSF10,BAK1,BAX,BID,CFLAR,BMP4,CASP2,FCMR,ITM2B,COL2A1,DAB2,DAPK1,DELE1,CASP8AP2,BCL2L11,FEM1B,DDX47,ERBB3,EYA3,FGFR1,AGAP2,RBCK1,BEX3,FYN,MLLT11,GPER1,HTRA2,GPX1,GSTP1,PARK7,HMGB2,HMOX1,IL1B,ITGA6,JAK2,KRT8,LGALS3,SMAD3,KITLG,BLOC1S2,PYCARD,PAK2,SGMS1,PIK3R1,PPP2R1B,DAB2IP,PTEN,RPS6KB1,PIDD1,SORT1,CX3CL1,RNF34,SKIL,FAIM2,UNC5B,SRC,STK4,STX4,TCF7L2,PRDX2,TGFB1,TIM…
GO: Biological Process	GO:0033993	response to lipid	4.147e-06	231	1000	0.231	ABCA2,ABCA3,CARD16,SLC10A3,KDM5D,ADD1,FZD4,GRAMD1B,FZD7,ADM,PARP1,OSBPL7,WDR35,ALAD,TEAD2,OGT,ANXA1,CALCOCO1,FAS,AQP3,AR,RHOA,ARNTL,ARRB2,ASS1,AKR1C3,NCOA1,ATP1A1,BCHE,RGS9,TRIM24,BDNF,SOCS2,CFLAR,BMP4,ZFP36L1,ZFP36L2,KLF9,MBD4,CALM3,TRIM41,CAPN2,CASP1,CXCL16,CAT,CBFB,CBL,CCNA2,LATS1,CDKN1A,CDKN1B,CLU,CNP,COL1A1,LITAF,VPS4B,PTGES,CPT1A,NR1D1,CLOCK,KANK2,CREB1,CRY2,NCOR1,CSF2RB,CTNNB1,CYBA,CYP27B1…
GO: Biological Process	GO:0034330	cell junction organization	4.147e-06	89	309	0.288026	ACTG1,ACTN1,ACVRL1,ADD1,HEG1,CGN,NLGN2,ANG,CNTNAP1,CAMSAP3,ARF6,RHOA,ARHGAP6,ARL2,ARVCF,NUMB,IQGAP1,CAPZA1,CBFB,CD9,CDH11,NUMBL,CFL1,TAOK2,PTPN23,NECTIN3,CSF1R,CTNNB1,CTNND1,MYADM,SLK,ACE,F11R,PARD6A,DLG1,PDCD6IP,DSP,GJC1,TRPV4,DMTN,EPHA3,F2R,PTK2B,TESK2,LSR,PARD6B,FERMT2,MAPRE2,RASSF8,ITGA6,ITGA2,ITGB4,JUP,LAMA5,SMAD3,MMP14,FLCN,MYO1C,AJM1,NPHP1,OPHN1,PRKACA,PRKCI,FBLIM1,PTEN,NECTIN1,RAB13,RAP1B…
GO: Biological Process	GO:0042176	regulation of protein catabolic process	4.22e-06	111	410	0.270732	DYSF,ADAM8,PLEKHG5,OSBPL7,ALAD,CUL4B,OGT,ANXA2,ANXA2P2,APOE,ARAF,ARNTL,ZFAND2A,SNX3,TNFSF12,CBLB,LATS1,CDKN1B,CLU,ASB9,ARIH1,RAB26,RNF19A,TIPARP,CSNK1D,CST3,UBXN2A,EDEM1,DAB2,KEAP1,RBX1,ITCH,NUPR1,EEF1A2,EFNA1,SERPINB1,VPS28,EPHA4,PTK2B,FZR1,AGAP2,UQCC2,NUB1,SUFU,FYN,GPX1,FBXL20,UBE2K,PARK7,IL1B,ATP5IF1,PANO1,SMAD3,MAP1A,MDM4,ATXN3,TRIB2,RNF19B,NFE2L2,PRICKLE1,OAZ2,ODC1,OPHN1,PACSIN3,SENP1,DDA1,P…
GO: Biological Process	GO:0030334	regulation of cell migration	4.398e-06	241	1052	0.229087	ACVRL1,DYSF,ADA,ADAM8,ADAM10,TBC1D24,ADORA1,HACE1,PREX1,ANGPT1,ANXA1,PIK3R3,CAMSAP3,IFITM1,APEX1,APOE,LMO4,FAS,SEMA4G,ARF6,RHOA,PLPP3,NUMB,RAP2C,ATP5F1A,TNFRSF14,IQGAP1,NRP2,BMP4,BMPR2,BST1,SPHK1,C3AR1,C5,CAPN1,MPZL1,CXCL16,CD9,CD74,TMSB10,SEPTIN7,CDK5,ADGRG1,SLC9A3R1,IL27RA,COL1A1,BAG4,PTPN23,ADGRA2,CRK,CRKL,CSF1R,NSMF,SDC3,MYADM,SLK,DAB2,PTPN22,ACE,OXSR1,HDAC6,HDAC5,DUSP1,PTPRU,ECM1,S1PR1,ACTR3…
GO: Biological Process	GO:1903827	regulation of cellular protein localization	4.535e-06	155	621	0.249597	ABHD17A,CNPY4,ADAM10,PARP1,NLGN2,OGT,ANGPT1,CAMK1,AR,ARF6,ASPH,NUMB,VAMP8,SNX3,BDNF,IQGAP1,BID,BMP4,GPC2,CACNB3,CAV2,CDK5,RAB11B,CFL1,TP53INP2,RHOU,AP2M1,CLTC,AKAP5,MAGED1,TMEM59,BAG4,EI24,CRKL,CLIP3,CTNNB1,EDEM1,DAB2,PTPN22,DBN1,B3GAT3,C2CD5,RASSF5,FBXO4,PARD6A,DLG1,TCTEX1D2,SAE1,E2F1,FIS1,ACTR3,ARPC2,SH3GLB1,VPS28,STX6,DMTN,EPHA3,ERBB2,DNAJC27,ABCA7,LZTS2,SUFU,FYN,INPP5K,GDI1,GNAI1,DCLK2,YWHAQ,…
GO: Biological Process	GO:0040012	regulation of locomotion	4.903e-06	270	1203	0.224439	MKKS,ACVRL1,DYSF,ADA,ADAM8,ADAM10,TBC1D24,ADORA1,HACE1,PREX1,ANGPT1,ANXA1,PIK3R3,CAMSAP3,IFITM1,APEX1,APOE,LMO4,FAS,SEMA4G,ARF6,RHOA,PLPP3,NUMB,RAP2C,ATP5F1A,TNFRSF14,IQGAP1,NRP2,BMP4,BMPR2,BST1,SPHK1,C3AR1,C5,CAPN1,MPZL1,CXCL16,ARTN,CAV2,CD9,CD74,TMSB10,SEPTIN7,CDK5,CFL1,ADGRG1,SLC9A3R1,IL27RA,COL1A1,VPS4B,BAG4,NRG2,PTPN23,CLDN7,ADGRA2,CRK,CRKL,CSF1R,NSMF,SDC3,MYADM,SLK,DAB2,PTPN22,DBN1,ACE,OXSR…
GO: Biological Process	GO:0044403	symbiotic process	5.017e-06	213	911	0.233809	TMEM250,GRK2,AP1G1,WDR48,CUL2,BIN1,OGT,ANPEP,SLC25A4,SLC25A5,ANXA2,ANXA2P2,IFITM1,APOE,ARAF,TRIM23,ARF1,RHOA,ASGR1,OASL,DYNLL1,VAMP8,SNX3,RIPK1,LRSAM1,B2M,TNFRSF14,BAK1,BAX,CCNK,BANF1,IQGAP1,NRP2,CFLAR,AP1G2,CALM1,CALM2,CALM3,CAV2,CBL,CCNA2,CCNT2,CD74,CFL1,AP2M1,AP2S1,RAB9A,FBXL2,ATG5,VPS4B,CREB1,CREBBP,CSF1R,ISG15,IKBKE,CTBP2,CTNNB1,CTNND1,IST1,KEAP1,CUL7,DDX6,F11R,PARD6A,DLG1,RBX1,ABI1,ITCH,PDC…
GO: Biological Process	GO:0006790	sulfur compound metabolic process	5.141e-06	107	393	0.272265	ACACB,ACP3,TPST1,ANGPT1,DGAT1,SUCLG2,BGN,ACSF3,PAPSS1,HACD1,SQOR,B4GALT5,TXN2,MPC2,TECR,PTGES,CHST11,GLCE,CSPG4,DBI,DLST,DNMT1,AKR1A1,CSAD,ACAA2,CIAO2A,OPLAH,MRI1,FMOD,ACOT1,THEM4,CIAO2B,EGFLAM,G6PD,AHCYL1,GAMT,ACSS1,NFU1,GGT1,GGT7,GGT5,ACOT2,MAT2B,SLC35D2,GPX1,GPX4,ABHD14B,GSR,GSTM4,GSTP1,PARK7,ACOT7,HMGCL,HSD17B4,IDH1,IDS,IDUA,SLC35B2,B3GALT6,MAT2A,MGST2,MGST3,MTAP,GSTK1,MTHFD1,MTHFR,NFE2L2,HAC…
GO: Biological Process	GO:0006511	ubiquitin-dependent protein catabolic process	5.141e-06	158	637	0.248038	USP11,HACE1,KLHL42,KLHL8,CUL4B,CUL2,OGT,USP28,BIRC2,ARAF,ARNTL,ARRB1,ARRB2,ZFAND2A,CBL,LATS1,NEMF,CDC20,CDK2,TP53INP2,CLU,ARIH1,FBXL2,USP49,TRIM58,RNF19A,VPS4B,PTPN23,CLOCK,RNF167,UBXN11,CSNK1D,UBXN2A,CTNNB1,EDEM1,DAB2,KEAP1,CUL7,DDIT3,FBXO2,FBXL4,FBXO9,FBXO4,RBX1,ITCH,HDAC6,VPS36,KCTD10,VPS28,CRBN,UBE4B,WDR81,PTK2B,FZR1,TMEM129,JKAMP,ANAPC11,RNF11,TRIM3,ERLIN1,RBCK1,USP21,NUB1,SUFU,ARRDC1,RNF115…
GO: Biological Process	GO:0055114	oxidation-reduction process	5.625e-06	275	1231	0.223396	ACACB,ACADS,ACADVL,ACOX1,KDM5D,C1QTNF2,ALDH2,ALDH1A3,ALDH3B1,ALDH9A1,CMAHP,ALDOC,DYRK2,OGT,APEX1,PHYHD1,APOE,DEGS1,AKR7A2,HSD17B6,ASPH,AKR1C3,DYNLL1,ATP2B4,DGAT1,PPP1R3E,BAX,BCAT2,SUCLG2,BDNF,BID,BLVRA,BLVRB,STBD1,CALM1,CALM2,CALM3,SLC25A14,CAT,CBR3,ENTPD5,DHRS3,SQOR,DHRS1,GRHPR,FADS2,PRDX5,TXN2,COX5B,TECR,COX6B1,PTGES,TP53I3,CPT1A,NR1D1,CRAT,NCOR1,TKFC,SH3PXD2A,MTFR1,CTBP2,SH3BGRL3,CYB561,CYBA,C…
GO: Biological Process	GO:0045665	negative regulation of neuron differentiation	5.745e-06	80	271	0.295203	APOE,SEMA4G,ARF6,RHOA,HES4,TRAK2,B2M,CTDSP1,CDK5,CYTH2,NEPRO,CSPG4,DAB2,DDX6,DLX1,DLX2,ACTR3,EFNA1,EFNB3,TRPV4,GDF11,EPHA3,EPHA4,KREMEN1,HMG20A,SEMA6C,SEMA6B,SEMA4F,SEMA3C,CD24,INPP5J,GDI1,GFI1,CIT,HOXA2,ID1,ID2,ID3,ID4,DIXDC1,IL1B,INPPL1,ISL1,LGALS1,LRP4,MAG,MECP2,NFATC4,NGFR,OMG,PBX1,ASPM,IRX3,PPP3CA,RTN4RL2,PSEN1,PTEN,PTPN9,REST,RNF6,STX1B,SEMA6D,DRAXIN,TRIM46,SEMA3F,PLXNA3,DKK1,SOX9,SPOCK1,SP…
GO: Biological Process	GO:0048812	neuron projection morphogenesis	5.788e-06	179	742	0.24124	ADAM10,TBC1D24,FZD4,CNTNAP1,APOE,SEMA4G,RHOA,CAPRIN2,NUMB,RERE,TRAK2,ATP5MC1,BDNF,IQGAP1,NRP2,BMPR2,CPNE1,CRPPA,ARTN,SEPTIN7,CDH11,ARHGAP33,CDK5,RPS6KA5,NUMBL,PDLIM7,CFL1,CHN1,B4GALT5,TAOK2,CLU,CNP,AKAP5,CRABP2,CREB1,CSF1R,NSMF,SS18L1,CTNNB1,CUX1,BOC,IST1,DBN1,CUL7,DLG4,NYAP1,DOK1,DPYSL2,ABI1,HDAC6,ACTR3,ACTR2,ATL1,EFNA1,EFNB1,SH3GLB1,EFNB3,CELSR2,MEGF8,EPHA3,EPHA4,NIN,EPHB6,ERBB2,BAIAP2,SEMA6C,S…
GO: Biological Process	GO:0045666	positive regulation of neuron differentiation	5.815e-06	124	474	0.261603	TBC1D24,FZD4,LRRC7,NLGN2,FOXO6,CAMK1,APOE,MAPKAPK5,ARF1,RHOA,CAPRIN2,NCOA1,NUMB,ATP5MC1,SNX3,BDNF,IQGAP1,SOCS2,CFLAR,BMP4,BMPR2,BNIP2,SPHK1,CPNE1,GPC2,NUMBL,CFL1,QKI,AKAP5,CRABP2,CSNK1D,SS18L1,CUX1,IST1,DBN1,CUL7,DLG4,DLX1,DLX2,ACTR3,ACTR2,SH3GLB1,MEGF8,EPHA3,EPHA4,NIN,EPOR,KATNB1,PTK2B,FGFR1,BAIAP2,FKBP1B,CD24,FYN,GPRC5B,GDI1,GLI2,GRN,NR3C1,TWF2,HSPB1,DIXDC1,ITGA6,TUBB2B,ITPKA,L1CAM,LYN,MDK,MECP…
GO: Biological Process	GO:0051962	positive regulation of nervous system development	5.857e-06	163	663	0.245852	TBC1D24,FZD4,LRRC7,NLGN2,BIN1,FOXO6,CAMK1,APOE,MAPKAPK5,ARF1,RHOA,CAPRIN2,NCOA1,NUMB,ATP5MC1,SNX3,BAG1,ADGRB2,BDNF,IQGAP1,SOCS2,CFLAR,BMP4,BMPR2,BNIP2,SPHK1,CPNE1,GPC2,MYRF,CDC20,NUMBL,CFL1,QKI,AKAP5,CRABP2,CRKL,NSMF,CSNK1D,SS18L1,CTNNB1,CUX1,CLSTN3,IST1,DBN1,CUL7,ACE,DLG4,DLX1,DLX2,E2F1,ACTR3,ACTR2,SH3GLB1,MEGF8,EPHA3,EPHA4,NIN,EPOR,KATNB1,PTK2B,FGFR1,BAIAP2,FKBP1B,RGS14,CD24,FYN,GPRC5B,GDI1,GLI…
GO: Biological Process	GO:0048667	cell morphogenesis involved in neuron differentiation	6.037e-06	168	688	0.244186	ADAM10,TBC1D24,APOE,SEMA4G,RHOA,CAPRIN2,NUMB,RERE,TRAK2,ATP5MC1,BDNF,NRP2,BMPR2,CRPPA,ARTN,SEPTIN7,CDH11,ARHGAP33,CDK5,RPS6KA5,NUMBL,PDLIM7,CFL1,CHN1,B4GALT5,TAOK2,SLC9A3R1,CNP,AKAP5,CRABP2,CREB1,CSF1R,NSMF,SS18L1,CUX1,BOC,IST1,DBN1,CUL7,DLG4,DOK1,DPYSL2,ABI1,HDAC6,ACTR3,ACTR2,ATL1,EFNA1,EFNB1,SH3GLB1,EFNB3,CELSR2,MEGF8,C8orf37,EPHA3,EPHA4,NIN,EPHB6,ERBB2,BAIAP2,SEMA6C,SEMA6B,SEMA4F,SEMA3C,PDLIM5…
GO: Biological Process	GO:0050768	negative regulation of neurogenesis	6.247e-06	98	353	0.27762	APOE,FAS,SEMA4G,ARF6,RHOA,HES4,TRAK2,B2M,BDNF,BMP4,CTDSP1,CDK5,CYTH2,ADGRG1,NEPRO,NR1D1,CSPG4,CTNNB1,DAB2,DDX6,DLX1,DLX2,ACTR3,EFNA1,EFNB3,TRPV4,GDF11,EPHA3,EPHA4,KREMEN1,HMG20A,SEMA6C,SEMA6B,SEMA4F,SEMA3C,HOOK3,CD24,INPP5J,GDI1,GFI1,CIT,HOXA2,ID1,ID2,ID3,ID4,IDH2,DIXDC1,IL1B,INPPL1,ISL1,LGALS1,LRP4,MAG,MECP2,NFATC4,NGFR,NTRK3,OMG,PBX1,PCM1,ASPM,IRX3,PPP3CA,RTN4RL2,PSEN1,PTEN,PTN,PTPN9,REST,RNF6,…
GO: Biological Process	GO:0032386	regulation of intracellular transport	7.165e-06	106	391	0.2711	ABCA2,OGT,ANGPT1,ANXA2,ANXA2P2,CNIH2,CAMK1,ARF1,ASPH,VAMP8,SNX3,BMP4,CACNB3,CDK5,RAB11B,RHOU,AKAP5,TRIM58,BAG4,EI24,PTPN23,EDEM1,DAB2,PTPN22,DBN1,B3GAT3,C2CD5,TCTEX1D2,SAE1,FIS1,ACTR3,ARPC2,SH3GLB1,DMTN,ERBB2,DNAJC27,REEP2,FOXF1,SUFU,FYN,INPP5K,GDI1,REEP6,SFN,HTRA2,CPSF6,KIF3A,PKIG,PDCD10,PARK7,HMOX1,IL1B,IL4R,JUP,KIF5B,ATP5IF1,LGALS9,LYN,SMAD3,MECP2,MYO1C,PPP1R12A,NUCB1,NUMA1,OAZ2,PCM1,PIK3R1,PL…
GO: Biological Process	GO:0051336	regulation of hydrolase activity	7.839e-06	313	1435	0.218118	A2M,MKKS,RALGAPA1,CARD16,TBC1D24,GRK2,WDR35,PREX1,BIN1,ANG,C6orf89,PI16,ANXA1,CAMSAP3,BIRC2,XIAP,APLP2,APOC1,FAS,ARF4,RHOA,ARHGAP6,ARL2,ARRB1,ARRB2,PHACTR4,ASPH,OASL,DYNLL1,ATP1B1,ATP1B2,RIPK1,TNFSF10,DOCK11,BAK1,BAX,RGS9,BDNF,IQGAP1,BID,CFLAR,BNIP2,FOXL2,C3,C3AR1,PPP1R35,C5,SPOCD1,CALM1,CALM2,CALM3,CAST,HIP1R,CASP1,CASP10,AIP,CAV2,CBLB,SERPINH1,RABEP1,ARHGEF1,LPAR2,ARHGAP33,FCMR,CHN1,SLC9A3R1,PR…
GO: Biological Process	GO:0043524	negative regulation of neuron apoptotic process	7.845e-06	59	182	0.324176	AARS1,ADAM8,ANGPT1,XIAP,APOE,RHOA,ARRB1,ARRB2,BAG1,BAX,BDNF,CRLF1,DLX1,OPTN,EPOR,ERBB3,F2R,PTK2B,AGAP2,FYN,PPARGC1A,GRN,GRIN1,CORO1A,HIF1A,PARK7,HMOX1,ISL1,JAK2,MAG,MDK,MECP2,NRBP2,NFATC4,NGFR,NONO,NTF4,PIN1,PRKCI,PSEN1,DRAXIN,CCL2,CX3CL1,MAP2K4,ITSN1,SIX1,CPEB4,FAIM2,UNC5B,STXBP1,PRDX2,ADNP,SIRT1,TGFB3,BHLHB9,UBE2V2,VEGFA,VEGFB,MAP3K12
GO: Biological Process	GO:1901135	carbohydrate derivative metabolic process	8.017e-06	287	1299	0.220939	ACACB,PUDP,ACP3,ADA,GALNT16,ADCY7,PARP1,AK4,ALDOC,TPST1,AMPD3,OGT,ANGPT1,GBA2,AKR7A2,RHOA,ARSA,ASAH1,ASGR1,AKR1C3,PDE5A,TRAK2,ATP5F1A,DGAT1,ATP5MC1,DPY19L3,BAX,SUCLG2,BDNF,BGN,BID,BMPR2,ST3GAL5,ACSF3,GPC2,MBD4,CRPPA,PAPSS1,ENTPD5,CDA,HACD1,B4GALT5,HS6ST1,CLTC,ABCG2,ITM2B,UAP1L1,COL2A1,MPC2,COX5B,TECR,MPDU1,TMEM59,COX6B1,SAMHD1,CHST11,GTPBP1,APOBEC3B,NCOR1,TKFC,GLCE,CSPG4,CST3,SDC3,CTNNB1,EDEM1,CY…
GO: Biological Process	GO:0045934	negative regulation of nucleobase-containing compound metabolic process	8.017e-06	339	1573	0.215512	JDP2,ACVRL1,PARP1,AHRR,H3C10,KLF11,RNF169,FOXO6,ZBTB4,APEX1,CBX4,CGGBP1,AR,ARNTL,ASAH1,HES4,RERE,TRIM24,SAP30,BMP4,BMPR2,FOXL2,PER3,H1-10,PTBP2,RUNX2,CBFB,TBX18,SAMD11,CDA,LRRFIP1,CDK2,CDK5,CDKN1B,RPS6KA5,CIART,CHEK1,TCEAL1,CIRBP,DNAJB5,PRDX5,QKI,MAGED1,BAG4,RMI2,OSR2,NR1D1,CLOCK,KANK2,CREB1,CREBBP,CRY2,NCOR1,CTBP2,CTNNB1,CUX1,MXD3,IRF2BP1,PHF19,DAB2,DDIT3,SOX7,TINF2,DLG1,DLX1,DLX2,DNMT1,DNMT3A,P…
GO: Biological Process	GO:0051056	regulation of small GTPase mediated signal transduction	8.154e-06	98	355	0.276056	A2M,RALGAPA1,PLEKHG5,HEG1,PREX1,OGT,APOE,MADD,ARF6,RHOA,ARHGAP6,ARRB1,TNK1,BNIP2,CBL,ARHGEF1,LPAR2,ARHGAP33,CYTH2,CYTH1,ADGRG1,CHN1,RHOU,KANK2,CRK,CRKL,ARHGEF3,ARHGEF17,DENND4B,KCTD10,EPOR,EPS8,ERBB2,NET1,GMIP,F2R,FAM13B,ARAP1,FOXM1,ARFGEF2,GNA13,SSX2IP,ARPP19,GDI1,MAPRE2,GPR4,CGNL1,PDCD10,CADM4,JAK2,STMN1,LYN,KITLG,RACGAP1,FLCN,ARHGAP42,NGFR,OPHN1,RHOF,ARHGEF19,DAB2IP,RIPOR1,RAC2,RAC3,RASA2,RASG…
GO: Biological Process	GO:0007017	microtubule-based process	8.22e-06	243	1071	0.226891	MKKS,SMC1A,DYSF,TBC1D24,AP1G1,CGN,WDR35,KLHL42,CC2D2A,RANBP10,OFD1,CNIH2,CAMSAP3,GBA2,CDK10,MADD,WDR19,RHOA,ARL2,ARL3,HAUS1,SSNA1,LRRC61,DYNLL1,TRAK2,ATP2B4,BNIP2,WDR90,CAPZB,KIFC2,SEPTIN7,CDC20,CDK2,CDK5,CDKN1B,CETN2,CHD3,CHEK1,LYST,PRUNE1,MID1IP1,CCDC78,CLTC,TTLL1,ATXN10,CNP,ATG5,POC1A,TRIM58,RNF19A,VPS4B,NEK7,PTPN23,NCOR1,CLIP3,CSNK1D,CTNNB1,CEP57,SLK,TTLL3,MCIDAS,NUF2,SFI1,CUL7,PARD6A,SEPTIN1…
GO: Biological Process	GO:0009896	positive regulation of catabolic process	8.338e-06	121	463	0.261339	ADAM8,ADORA1,OSBPL7,CUL4B,APOE,KHSRP,ZFAND2A,TNFSF12,LRSAM1,BAX,BID,ZFP36L1,ZFP36L2,CBLB,ENTPD5,CDKN1B,TP53INP2,CNOT8,CLU,ASB9,ARIH1,QKI,ATG5,RNF19A,SPTLC2,TMEM59,CPT1A,GTPBP1,TIPARP,CSNK1D,GIGYF2,EDEM1,GPSM1,RC3H1,DAB2,DAPK1,KEAP1,DDIT3,RBX1,ITCH,HDAC6,BCL2L11,NUPR1,MLXIPL,OPTN,SH3GLB1,TOB1,VPS28,RIDA,PLEKHN1,TRIM22,PTK2B,FZR1,DHRSX,SPTLC1,UQCC2,NUB1,SESN1,TNRC6A,GNAI3,HIF1A,PARK7,HMOX1,IDUA,IGF…
GO: Biological Process	GO:0040017	positive regulation of locomotion	8.545e-06	165	677	0.243722	DYSF,ADAM8,ADAM10,TBC1D24,PREX1,ANGPT1,ANXA1,PIK3R3,SEMA4G,ARF6,RHOA,PLPP3,NUMB,ATP5F1A,TNFRSF14,IQGAP1,NRP2,BMP4,BMPR2,SPHK1,C3AR1,CAPN1,MPZL1,CXCL16,ARTN,CAV2,CD74,CFL1,COL1A1,VPS4B,BAG4,CLDN7,ADGRA2,CRK,CRKL,CSF1R,NSMF,MYADM,DAB2,OXSR1,HDAC6,S1PR1,ACTR3,ARPC2,MEGF8,EGR1,TRPV4,ZNF580,DMTN,MALAT1,F2R,PTK2B,FGFR1,GPNMB,FOXF1,SEMA6C,SEMA6B,SEMA4F,SEMA3C,MIEN1,IL23A,CHMP2A,GLI1,GNAI2,MAPRE2,CXCR3,G…
GO: Biological Process	GO:0031401	positive regulation of protein modification process	8.635e-06	302	1379	0.218999	JDP2,ACVRL1,ADAM8,ADCY7,FZD4,FZD7,ADORA1,AHRR,PLA2G6,C1QTNF1,C1QTNF2,WDR48,OGT,ANG,ANGPT1,C6orf89,ANXA2,ANXA2P2,PIK3R3,BIRC2,XIAP,CAMK1,APOE,FAS,MAPKAPK5,CDK10,AR,ARAF,MADD,RHOA,ARNTL,ARRB1,ARRB2,PLPP3,CAPRIN2,PDE5A,RAP2C,ATP2B4,RIPK1,TNFRSF14,CCNK,BDNF,IQGAP1,CFLAR,MLKL,BMP4,BMPR2,BNIP2,SPHK1,C3,C5,BRAT1,CALM1,CALM2,CALM3,SOCS3,CAV2,GPRC5A,CBLB,MAP3K6,UNC119,CCNT2,LATS1,CD74,LPAR2,CDC20,CDC25B,C…
GO: Biological Process	GO:0061458	reproductive system development	8.778e-06	133	521	0.255278	MKKS,ADA,FZD4,ADM,GRK2,WDR48,ANG,ANGPT1,ANXA1,BIRC2,AR,WDR19,ARRB1,ARRB2,AKR1C3,NCOA1,TNFSF10,BAK1,BAX,BMP4,BMPR2,FOXL2,ZFP36L1,SGPL1,EIF2B5,EIF2S2,SOCS3,CASP2,CBL,CDKN1B,ADGRG1,HS6ST1,COL9A3,CRKL,TIPARP,CTNNB1,CYP27B1,CUL7,DHH,DLG1,DLX3,REC8,ATN1,BCL2L11,MAMLD1,DNAJB6,NUPR1,FEM1B,AKAP9,PLEKHA1,SENP2,EPOR,ERCC1,IRX5,ERF,FSTL3,CITED2,BASP1,ARID5B,MERTK,SPINT2,ARID4B,GATA6,GLI1,GLI2,TMED2,H3-3A,H3-…
GO: Biological Process	GO:0032870	cellular response to hormone stimulus	8.778e-06	178	742	0.239892	MKKS,KDM5D,ADCY7,PARP1,GRK2,OGT,FOXO6,ANXA1,PIK3R3,CALCOCO1,APEX1,AR,RHOA,ARNTL,ARRB2,ASS1,AKR1C3,NCOA1,ATP1A1,ATP2B4,ATP6V1A,ATP6V1C1,BDNF,SOCS2,CFLAR,BMP4,ZFP36L1,ZFP36L2,KLF9,SOCS3,CAV2,CBFB,CCNA2,LATS1,CDK2,CFL1,CISH,NR1D1,CLOCK,KANK2,CREB1,CRK,CRKL,CRY2,NCOR1,NSMF,LPIN2,CTNNB1,CTSS,CYBA,DAB2,C2CD5,HDAC6,HDAC5,BCL2L11,DUSP1,NR1H3,EIF4EBP2,EPHA3,ESRRA,TCIRG1,ATP6V1D,PGRMC2,BAIAP2,DDX17,FOS,GAS…
GO: Biological Process	GO:0031345	negative regulation of cell projection organization	9.62e-06	69	226	0.30531	APOE,CDK10,SEMA4G,ARF6,RHOA,TRAK2,B2M,CAPZB,CDK5,CFL1,CYTH2,CSPG4,DAB2,ACTR3,EFNA1,EFNB3,TRPV4,EPHA3,EPHA4,KREMEN1,SEMA6C,SEMA6B,SEMA4F,SEMA3C,FYN,INPP5J,GDI1,GFI1,CIT,ID1,INPPL1,LGALS1,LRP4,ARPIN,MAG,MAP4,MECP2,NFATC4,NGFR,OMG,PLXNB3,PPP3CA,PRKCD,RTN4RL2,PSEN1,PTEN,PTPN9,CEP97,RNF6,STX1B,SEMA6D,DRAXIN,TRIM46,SEMA3F,PLXNA3,DKK1,SPOCK1,SPART,ADAM17,TBX6,NR2F1,THY1,SNAPIN,YWHAH,RTN4R,SEMA3G,ITM2C,R…
GO: Biological Process	GO:0043161	proteasome-mediated ubiquitin-dependent protein catabolic process	1.074e-05	114	432	0.263889	KLHL42,CUL4B,CUL2,OGT,BIRC2,ARAF,ARNTL,ARRB1,ARRB2,ZFAND2A,NEMF,CDC20,CDK2,CLU,ARIH1,FBXL2,RNF19A,CLOCK,UBXN11,CSNK1D,UBXN2A,CTNNB1,EDEM1,DAB2,KEAP1,DDIT3,FBXO2,FBXL4,FBXO9,FBXO4,RBX1,ITCH,KCTD10,CRBN,UBE4B,FZR1,TMEM129,JKAMP,ANAPC11,TRIM3,ERLIN1,RBCK1,NUB1,SPSB2,UBE2C,KLHL22,ZNRF1,FBXL20,UBE2K,PARK7,FBXO44,PANO1,MAP1A,ATXN3,FBXO45,TRIB2,RNF19B,NFE2L2,PRICKLE1,SENP1,DDA1,KCTD5,ANAPC2,ANKIB1,SGTB,…
GO: Biological Process	GO:0071495	cellular response to endogenous stimulus	1.078e-05	332	1541	0.215445	MKKS,SMC1A,KDM5D,ACVRL1,ADCY7,PARP1,GRK2,CGN,LTBP4,KLF11,OGT,FOXO6,OFD1,ANXA1,PIK3R3,CALCOCO1,APEX1,XIAP,APLP1,AR,ARF6,RHOA,ARNTL,ARRB2,ASS1,AKR1C3,NCOA1,ATF4,ATP1A1,ATP2B4,ATP5MC1,ATP6V1A,ATP6V1C1,RGS9,BDNF,IQGAP1,SOCS2,CFLAR,BMP4,BMPR2,ZFP36L1,ZFP36L2,KLF9,CACNB1,TRIM41,CAPN2,SOCS3,CAV2,RUNX2,CBFB,CBL,CCNA2,LATS1,FIBP,CDK2,CDK5,CFL1,NREP,CISH,SLC9A3R1,ZFYVE9,BAMBI,COL1A1,COL1A2,COL2A1,COL4A6,CO…
GO: Biological Process	GO:0031331	positive regulation of cellular catabolic process	1.111e-05	105	390	0.269231	ADAM8,OSBPL7,APOE,KHSRP,ZFAND2A,LRSAM1,BAX,BID,ZFP36L1,ZFP36L2,ENTPD5,TP53INP2,CNOT8,CLU,ARIH1,QKI,ATG5,RNF19A,SPTLC2,TMEM59,CPT1A,GTPBP1,CSNK1D,GIGYF2,EDEM1,GPSM1,RC3H1,DAB2,DAPK1,KEAP1,DDIT3,RBX1,ITCH,HDAC6,BCL2L11,NUPR1,MLXIPL,OPTN,SH3GLB1,TOB1,RIDA,PLEKHN1,TRIM22,PTK2B,DHRSX,SPTLC1,UQCC2,NUB1,SESN1,TNRC6A,GNAI3,HIF1A,PARK7,HMOX1,IGFBP3,IL1B,ATP5IF1,TP53INP1,STING1,ATXN3,MOV10,TRIB2,FLCN,RNF19…
GO: Biological Process	GO:0043393	regulation of protein binding	1.176e-05	76	258	0.294574	CARD16,DYSF,ADD1,ANGPT1,ANXA2,ANXA2P2,APLP2,CAMK1,APOE,ARF6,ARRB1,ARRB2,CAPRIN2,B2M,BAK1,BAX,BDNF,BMP4,CALD1,HIP1R,CBLB,CDK5,BAMBI,CRK,TRAF4,GPSM1,DAB2,ACE,HDAC5,ACTR3,EIF2S1,SENP2,CRBN,EPHA4,EPHB6,FKBP1A,PARK7,HOXA3,ID1,ISL1,STMN1,LFNG,LGALS3,LOX,STING1,MECP2,MEN1,NFATC4,PIN1,DERL1,PPP2CA,PRKACA,PRKCD,DAB2IP,PSEN1,RIPOR1,ZFPM1,PSME3IP1,MAPRE1,DKK1,SMARCD3,MITD1,SORL1,SRC,PLXND1,STK4,AURKA,STYX,T…
GO: Biological Process	GO:0002262	myeloid cell homeostasis	1.176e-05	58	180	0.322222	ADD1,AMPD3,ANK1,ANXA1,B2M,BAK1,BAX,BMP4,ZFP36L1,CEBPG,TRIM58,NCOR1,ISG15,PTBP3,BCL2L11,SH2B3,DMTN,MECOM,CITED2,MERTK,TMEM14C,GAS2L1,CD24,G6PD,SLC37A4,HIF1A,HMGB2,HMOX1,ID2,INHA,IREB2,JAK2,KIT,ATP5IF1,LYN,SMAD5,KITLG,MTHFD1,PDE4B,TMOD3,SENP1,PIK3CB,P4HTM,MAPK11,ZFPM1,CCL2,ACIN1,SP1,SRF,KMT2E,STAT5A,STAT5B,RCOR1,ADAM17,THRA,SLC7A11,VEGFA,ZFP36
GO: Biological Process	GO:0043122	regulation of I-kappaB kinase/NF-kappaB signaling	1.227e-05	73	245	0.297959	CARD16,PLEKHG5,ANGPT1,BIRC2,RHOA,RIPK1,TNFSF10,CFLAR,CPNE1,LURAP1,CASP1,CASP10,TMED4,CD74,LITAF,NR1D1,IKBKE,CTNNB1,ECM1,OPTN,SHISA5,F2R,TRIM22,FKBP1A,CARD19,CXXC5,TMEM101,RBCK1,FYN,GPRC5B,CARD6,GSTP1,HMOX1,JMJD8,HSPB1,IL1B,IL1RN,IRF3,SLC35B2,LGALS1,LGALS9,MAP3K3,PYCARD,MYD88,PER1,ZDHHC13,DAB2IP,CC2D1A,NLRX1,TRIM62,PIDD1,S100A4,S100A13,CX3CL1,SECTM1,ZC3H12A,CARD8,MAPKBP1,TMEM106A,ZDHHC17,SIRT1,BRD…
GO: Biological Process	GO:0002444	myeloid leukocyte mediated immunity	1.243e-05	142	568	0.25	ACP3,ADAM8,ADAM10,STK11IP,LRRC7,ALAD,ALDH3B1,ALDOC,AMPD3,ANPEP,ANXA2,DEGS1,PDXK,RHOA,ARSA,ASAH1,RNASET2,DYNLL1,VAMP8,RAP2C,STX11,DGAT1,B2M,IQGAP1,BST1,CPNE1,C3,C3AR1,STBD1,CAPN1,CAT,CBL,SYNGR1,CDA,LYST,METTL7A,SCAMP1,RAB3D,CST3,CSTB,CTSS,CYBA,IST1,ACE,MVP,DNASE1L1,CRISPLD2,DSP,ARPC5,ACTR2,DERA,SERPINB1,OSTF1,TCIRG1,SIRPB1,PLAC8,ATP6V1D,FOXF1,VAT1,FPR1,NPC2,RAB14,FTH1,FUCA1,GAA,CAB39,GHDC,GM2A,RAB…
GO: Biological Process	GO:0007249	I-kappaB kinase/NF-kappaB signaling	1.295e-05	81	281	0.288256	CARD16,PLEKHG5,ANGPT1,BIRC2,RHOA,RIPK1,TNFSF10,CFLAR,CPNE1,LURAP1,CASP1,CASP10,TMED4,CD74,TIAF1,LITAF,NR1D1,IKBKE,CTNNB1,RASSF2,ECM1,OPTN,SHISA5,F2R,TRIM22,FKBP1A,HACD3,CARD19,CXXC5,TMEM101,RBCK1,FYN,GPRC5B,CARD6,GSTP1,HMOX1,JMJD8,HSPB1,IL1B,IL1RN,IRF1,IRF3,SLC35B2,LGALS1,LGALS9,MAP3K3,PYCARD,MYD88,NFKBIA,PER1,ZDHHC13,DAB2IP,CC2D1A,NLRX1,TRIM62,PIDD1,S100A4,S100A13,CX3CL1,SECTM1,ZC3H12A,CARD8,MAP…
GO: Biological Process	GO:0030522	intracellular receptor signaling pathway	1.389e-05	84	295	0.284746	KDM5D,PARP1,OTULIN,ALDH1A3,CALCOCO1,BIRC2,XIAP,AR,RHOA,ARNTL,ARRB2,AKR1C3,NCOA1,TRIM24,BDNF,KLF9,CBFB,LATS1,DHRS3,NR1D1,CRABP2,CLOCK,KANK2,CRKL,CRY2,NCOR1,TKFC,CTBP2,CTNNB1,CYP27B1,DAB2,PTPN22,ITCH,HDAC6,NR1H3,ESRRA,CITED2,DDX17,PTGES3,STARD10,PPARGC1A,BRD8,GPER1,GPS2,NR3C1,PARK7,PRMT2,IRF3,ISL1,JAK2,STING1,NFKBIA,PER1,PIM1,DHX58,PPARD,MAP2K6,PAGR1,EGLN2,RARA,RARG,NLRX1,RNF6,UBA5,RXRA,SEC14L1,DDX…
GO: Biological Process	GO:0070482	response to oxygen levels	1.419e-05	112	425	0.263529	FUNDC1,CARD16,ACVRL1,ADA,ADAM8,ADM,ADORA1,AK4,ALAD,CUL2,OGT,ANG,BIRC2,FAS,AQP3,RHOA,ATF4,ATP1B1,ATP6V1A,CFLAR,ZFP36L1,CACNB3,CAPN2,CAT,CBL,CCNA2,PDLIM1,CDKN1A,CDKN1B,TXN2,COL1A1,CREB1,CREBBP,CYBA,HP1BP3,ARNT2,RBX1,DNMT3A,E2F1,FIS1,EGR1,ERCC3,MALAT1,PLEKHN1,CITED2,PTK2B,ACAA2,CCDC115,CD24,GATA6,PPARGC1A,HIF1A,HMOX1,PRMT2,IREB2,ITGA2,KCNK2,KCNMA1,LOXL2,SMAD3,MDM4,MECP2,MMP2,MMP14,MT-ATP6,MT-CYB,MTH…
GO: Biological Process	GO:0009890	negative regulation of biosynthetic process	1.434e-05	379	1797	0.210907	ACADVL,SMC1A,JDP2,ACVRL1,PARP1,AHRR,H3C10,WDR35,KLF11,ANG,FOXO6,ZBTB4,APEX1,APOC1,CBX4,APOE,CGGBP1,AR,KHSRP,RHOA,ARNTL,ASAH1,CAPRIN2,AKR1C3,HES4,DYNLL1,ATF4,RERE,ATP1A1,ATP2B4,ATP5MC1,TRIM24,SAP30,CFLAR,BMP4,BMPR2,FOXL2,PER3,ZFP36L1,ZFP36L2,SPHK1,H1-10,RUNX2,CBFB,TBX18,SAMD11,LRRFIP1,CDK2,CDK5,CDKN1B,RPS6KA5,CIART,CHEK1,CNOT8,TCEAL1,CIRBP,CLTC,DNAJB5,PRDX5,QKI,ITM2B,MAGED1,TMEM59,OSR2,NR1D1,CLOCK…
GO: Biological Process	GO:0051090	regulation of DNA-binding transcription factor activity	1.466e-05	182	768	0.236979	CARD16,ADAM8,PLEKHG5,FZD4,FZD6,OTULIN,ANGPT1,ANXA4,BIRC2,AR,RHOA,ARRB1,ARRB2,PLPP3,RIPK1,TNFSF10,BDNF,CFLAR,SPHK1,CPNE1,LURAP1,CAPN1,CASP1,CASP10,CAT,TMED4,CD74,LRRFIP1,LRRFIP2,TIAF1,CEBPG,RPS6KA5,HMGN3,CLU,LITAF,NR1D1,CLOCK,CREBBP,TRAF4,IKBKE,CTNNB1,RASSF2,RC3H1,PTPN22,KEAP1,DDIT3,DLG1,ITCH,HDAC5,ECM1,NUPR1,OPTN,SIGIRR,SHISA5,F2R,TRIM22,ARID5B,NLRC5,FKBP1A,FLOT2,HACD3,CARD19,FOS,CXXC5,IL23A,TMEM…
GO: Biological Process	GO:2000147	positive regulation of cell motility	1.553e-05	157	644	0.243789	DYSF,ADAM8,ADAM10,TBC1D24,PREX1,ANGPT1,ANXA1,PIK3R3,SEMA4G,ARF6,RHOA,PLPP3,NUMB,ATP5F1A,TNFRSF14,IQGAP1,NRP2,BMP4,BMPR2,SPHK1,C3AR1,CAPN1,MPZL1,CXCL16,CD74,CFL1,COL1A1,BAG4,CLDN7,ADGRA2,CRK,CRKL,CSF1R,NSMF,MYADM,DAB2,OXSR1,HDAC6,S1PR1,ACTR3,ARPC2,EGR1,TRPV4,ZNF580,DMTN,MALAT1,F2R,PTK2B,FGFR1,GPNMB,FOXF1,SEMA6C,SEMA6B,SEMA4F,SEMA3C,MIEN1,IL23A,GLI1,GNAI2,MAPRE2,GPER1,GRN,GRIN1,CORO1A,ATOH8,PDCD10,…
GO: Biological Process	GO:0048608	reproductive structure development	1.584e-05	131	517	0.253385	MKKS,ADA,FZD4,ADM,GRK2,WDR48,ANG,ANGPT1,ANXA1,BIRC2,AR,WDR19,ARRB1,ARRB2,AKR1C3,NCOA1,TNFSF10,BAK1,BAX,BMP4,BMPR2,FOXL2,ZFP36L1,SGPL1,EIF2B5,EIF2S2,SOCS3,CASP2,CBL,CDKN1B,ADGRG1,HS6ST1,COL9A3,CRKL,TIPARP,CTNNB1,CYP27B1,CUL7,DHH,DLG1,DLX3,REC8,ATN1,BCL2L11,MAMLD1,DNAJB6,NUPR1,FEM1B,AKAP9,PLEKHA1,SENP2,EPOR,ERCC1,IRX5,ERF,FSTL3,CITED2,BASP1,ARID5B,MERTK,SPINT2,ARID4B,GATA6,GLI1,GLI2,TMED2,H3-3A,H3-…
GO: Biological Process	GO:1901215	negative regulation of neuron death	1.584e-05	76	260	0.292308	AARS1,ADAM8,TBC1D24,ANGPT1,XIAP,APOE,RHOA,ARRB1,ARRB2,ATF4,BAG1,BAX,BDNF,CBL,CDK5,CRLF1,CREB1,CTNNB1,DLX1,OPTN,EPOR,ERBB3,F2R,PTK2B,GPNMB,AGAP2,FYN,GFER,PPARGC1A,HTRA2,GRN,GRIN1,CORO1A,HIF1A,PARK7,HMOX1,ISL1,JAK2,NCOA7,MAG,MDK,MECP2,CD200,NRBP2,NFATC4,NGFR,NONO,NTF4,SERPINF1,PIN1,PRKCI,PSEN1,REST,DRAXIN,CCL2,CX3CL1,MAP2K4,ITSN1,SIX1,CPEB4,SNCG,FAIM2,SORL1,UNC5B,STXBP1,PRDX2,ADNP,SIRT1,TGFB3,BHLHB…
GO: Biological Process	GO:0010977	negative regulation of neuron projection development	1.623e-05	59	186	0.317204	APOE,SEMA4G,ARF6,RHOA,TRAK2,B2M,CDK5,CYTH2,CSPG4,DAB2,ACTR3,EFNA1,EFNB3,TRPV4,EPHA3,EPHA4,KREMEN1,SEMA6C,SEMA6B,SEMA4F,SEMA3C,INPP5J,GDI1,GFI1,CIT,ID1,INPPL1,LGALS1,LRP4,MAG,MECP2,NFATC4,NGFR,OMG,PPP3CA,RTN4RL2,PSEN1,PTEN,PTPN9,RNF6,STX1B,SEMA6D,DRAXIN,TRIM46,SEMA3F,PLXNA3,DKK1,SPOCK1,SPART,ADAM17,TBX6,NR2F1,THY1,SNAPIN,YWHAH,RTN4R,SEMA3G,ITM2C,RTN4
GO: Biological Process	GO:0010243	response to organonitrogen compound	1.661e-05	253	1133	0.223301	ASIC1,FUNDC1,ADA,ADCY7,ADM,PARP1,GRK2,ALAD,KLF11,OGT,FOXO6,ANXA1,PIK3R3,APEX1,BIRC2,APLP1,APOE,RHOA,ARRB2,ASPH,ASS1,ATF4,ATP2B4,ATP5MC1,ATP6V1A,ATP6V1C1,TNFSF10,BCHE,RGS9,IQGAP1,SOCS2,CFLAR,ZFP36L1,BTG1,EIF2B5,CACNB1,CALM3,TRIM41,CAPN1,CAPN2,SOCS3,CAT,CAV2,CCNA2,CD9,P2RX6,CDK2,CDK5,CDKN1A,CDKN1B,CFL1,CISH,SLC9A3R1,HOMER1,COL1A1,COL1A2,COL4A6,COL6A1,CREB1,CRK,CRY2,NSMF,LPIN2,CTNNB1,EDEM1,CYBA,CYC1…
GO: Biological Process	GO:0032272	negative regulation of protein polymerization	1.671e-05	33	82	0.402439	MKKS,ADD1,ADD3,CAPG,CAPN1,CAPZA1,CAPZB,HIP1R,TMSB10,CFL1,CLIP3,MYADM,ARPC2,DMTN,EPS8,INPP5J,TRIOBP,GSN,TWF2,STMN1,MYH9,TMOD3,PFN1,MTPN,PRKCD,RDX,CARMIL1,FHOD3,MAPRE1,CARMIL2,TMSB4X,TPM1,EML2
GO: Biological Process	GO:0043009	chordate embryonic development	1.671e-05	189	805	0.234783	ACVRL1,ADA,ADAM10,ADD1,FZD6,ADM,HEG1,CC2D2A,TEAD2,ANGPT1,CAMSAP3,LMO4,AR,WDR19,PHACTR4,NCOA1,ATP1B1,CCNK,BMP4,BMPR2,BNIP2,ZFP36L1,BTF3,EIF2S2,C5,CAPN2,SOCS3,RUNX2,TBX18,LATS1,CMTM3,CFL1,CHEK1,HS6ST1,COL1A1,COL2A1,OSR2,APBA3,CHST11,SH3PXD2A,CTNNB1,CHTOP,TANC2,EIF4A3,DAB2,KEAP1,DBN1,GINS1,ARNT2,DLG1,DLX1,DLX2,MED12,ABI1,DSC3,BCL2L11,DNAJB6,PTPN18,CERT1,MEGF8,SENP2,CCDC24,IRX5,ERF,SPEG,MECOM,NPM2,CI…
GO: Biological Process	GO:1901987	regulation of cell cycle phase transition	1.672e-05	129	508	0.253937	CNOT6,CUL4B,OFD1,ANXA1,APEX1,CDK10,HAUS1,SSNA1,DYNLL1,ATP2B4,TPRA1,RIPK1,BAX,BID,ZFP36L1,ZFP36L2,MBD4,CASP2,CTDSP1,SEPTIN7,CDC20,CDC25B,HACD1,CDK2,CDKN1A,CDKN1B,CDKN2C,CETN2,CHEK1,CNOT8,TAOK2,CIRBP,VPS4B,KANK2,CREBBP,CSNK1D,GIGYF2,CEP57,KNTC1,SFI1,RBX1,DUSP1,E2F1,RPS27L,CTDSP2,ACTR1A,AKAP9,MRNIP,SENP2,ERCC3,CDK2AP2,NPM2,FZR1,BTN2A2,CEP78,GPNMB,ANAPC11,BRSK1,TJP3,GLI1,SFN,UBE2C,KLHL22,ZFYVE19,DCTN…
GO: Biological Process	GO:0048872	homeostasis of number of cells	1.744e-05	88	315	0.279365	ADA,ADD1,WDR48,AMPD3,ANK1,ANXA1,FAS,SLC46A2,DOCK11,B2M,BAK1,BAX,BMP4,ZFP36L1,CD74,CEBPG,PRDX5,TRIM58,NCOR1,ISG15,GIGYF2,RASSF2,RC3H1,PTBP3,BCL2L11,SH2B3,TSC22D3,DMTN,TCIRG1,MECOM,F2R,CITED2,MERTK,TMEM14C,GAS2L1,CD24,G6PD,SLC37A4,ZC3H8,KIF3A,CORO1A,HIF1A,HMGB2,HMOX1,ID2,INHA,IREB2,JAK2,KIT,ATP5IF1,LGALS9,LYN,SMAD5,MEN1,KITLG,MTHFD1,PDE4B,TMOD3,SENP1,PIK3CB,RC3H2,P4HTM,MAPK11,TET2,RAC3,ZFPM1,CCL2,D…
GO: Biological Process	GO:0002275	myeloid cell activation involved in immune response	1.744e-05	139	557	0.249551	ACP3,DYSF,ADAM8,ADAM10,STK11IP,LRRC7,ALAD,ALDH3B1,ALDOC,AMPD3,ANPEP,ANXA2,DEGS1,PDXK,RHOA,ARSA,ASAH1,RNASET2,DYNLL1,VAMP8,RAP2C,STX11,DGAT1,B2M,IQGAP1,BST1,CPNE1,C3,C3AR1,STBD1,CAPN1,CAT,CBL,SYNGR1,CDA,METTL7A,SCAMP1,RAB3D,CST3,CSTB,CTSS,CYBA,IST1,MVP,DNASE1L1,CRISPLD2,DSP,ARPC5,ACTR2,DERA,SERPINB1,OSTF1,TCIRG1,SIRPB1,PLAC8,ATP6V1D,FOXF1,VAT1,FPR1,NPC2,RAB14,FTH1,FUCA1,GAA,CAB39,GHDC,GM2A,RAB31,G…
GO: Biological Process	GO:0016049	cell growth	1.822e-05	143	577	0.247834	ACVRL1,NDRG3,ADAM10,LTBP4,SLC25A4,PI16,APOE,SEMA4G,RHOA,CAPRIN2,DACT3,ATP5MC1,TNK1,BDNF,IQGAP1,NRP2,SOCS2,BMPR2,FOXL2,SPHK1,BTG1,CPNE1,BRAT1,CXCL16,CDA,SEPTIN7,CDK5,CDKN1A,CDKN1B,CDKN2C,CFL1,TAOK2,CIRBP,CISH,EI24,CRABP2,CRK,CRKL,CSF2RB,CTNNB1,CYBA,CLSTN3,CYP27B1,SERTAD2,DAB2,IST1,DBN1,DPYSL2,ITCH,HDAC6,ACTR3,SH3GLB1,MEGF8,NME6,EMP3,NIN,ERBB2,NET1,PTK2B,IP6K2,SEMA6C,SEMA6B,SEMA4F,SEMA3C,PDLIM5,DNA…
GO: Biological Process	GO:0043434	response to peptide hormone	1.833e-05	123	480	0.25625	ADCY7,ADM,PARP1,GRK2,OGT,FOXO6,ANXA1,PIK3R3,APEX1,ASS1,ATP6V1A,ATP6V1C1,TNFSF10,IQGAP1,SOCS2,CFLAR,ZFP36L1,BTG1,EIF2B5,CAPN1,SOCS3,CAT,CAV2,CCNA2,CDK2,CDKN1B,CFL1,CISH,COL1A1,CREB1,CRK,CRY2,LPIN2,CTNNB1,CYBA,CYC1,CYP27B1,C2CD5,EPM2AIP1,HDAC5,EGR1,EIF4EBP2,TRPV4,ESRRA,TCIRG1,FABP3,ATP6V1D,BAIAP2,FYN,AHCYL1,INPP5K,GCNT1,GNAI1,GNAI2,GOT1,RAB31,GPER1,GSTP1,HADH,IGFBP5,IL1B,INPPL1,IRF1,JAK2,JUND,KHK,L…
GO: Biological Process	GO:0048709	oligodendrocyte differentiation	1.909e-05	41	113	0.362832	GRK2,CNTNAP1,BMP4,EIF2B5,MYRF,CD9,CDK5,CDKN2C,B4GALT5,CLU,QKI,CNP,CTNNB1,DLX1,DLX2,MED12,TSPAN2,HDAC10,ERBB2,TNFRSF21,GSN,GSTP1,ID2,ID4,ZNF488,LYN,MAG,MDK,OMG,PLP1,PTEN,PTN,RHEB,HDAC11,SOX9,TCF7L2,TGFB1,DAAM2,TNFRSF1B,IL34,VTN
GO: Biological Process	GO:0002274	myeloid leukocyte activation	2.251e-05	164	683	0.240117	ACP3,DYSF,ADAM8,ADAM10,STK11IP,LRRC7,ALAD,ALDH3B1,ALDOC,PREX1,AMPD3,ANPEP,ANXA2,DEGS1,PDXK,RHOA,ARSA,ASAH1,RNASET2,DYNLL1,VAMP8,RAP2C,STX11,DGAT1,B2M,IQGAP1,BST1,SPHK1,CPNE1,C3,C3AR1,STBD1,CAPN1,CAT,CBL,CD1D,SYNGR1,CD74,CDA,CLU,METTL7A,SCAMP1,RAB3D,NR1D1,CST3,CSTB,CTSS,CYBA,IST1,MVP,DNASE1L1,CRISPLD2,DSP,NR1H3,ARPC5,ACTR2,DERA,SERPINB1,OSTF1,DHRS2,TCIRG1,SIRPB1,PLAC8,ATP6V1D,FOXF1,VAT1,FPR1,NPC2,…
GO: Biological Process	GO:0002446	neutrophil mediated immunity	2.254e-05	128	506	0.252964	ACP3,ADAM8,ADAM10,STK11IP,LRRC7,ALAD,ALDH3B1,ALDOC,AMPD3,ANPEP,ANXA2,DEGS1,PDXK,RHOA,ARSA,ASAH1,RNASET2,DYNLL1,VAMP8,RAP2C,STX11,DGAT1,B2M,IQGAP1,BST1,CPNE1,C3,C3AR1,STBD1,CAPN1,CAT,SYNGR1,CDA,LYST,METTL7A,SCAMP1,RAB3D,CST3,CSTB,CTSS,CYBA,IST1,ACE,MVP,DNASE1L1,CRISPLD2,DSP,ARPC5,ACTR2,DERA,SERPINB1,OSTF1,TCIRG1,SIRPB1,PLAC8,ATP6V1D,VAT1,FPR1,NPC2,RAB14,FTH1,FUCA1,GAA,CAB39,GHDC,GM2A,RAB31,GRN,GSN…
GO: Biological Process	GO:0030031	cell projection assembly	2.447e-05	174	734	0.237057	MKKS,TBC1D24,WDR35,CC2D2A,OFD1,CDK10,MADD,ARF6,WDR19,ARL3,HAUS1,SSNA1,LRRC61,DYNLL1,RAP2C,DOCK11,BAX,BNIP1,FOXL2,WDR90,CAPG,CAPZB,CASP1,CASP2,CASP10,SEPTIN7,CETN2,CFL1,S1PR2,RHOU,SLC9A3R1,TTLL1,ATXN10,ATG5,POC1A,BAG4,PTPN23,CSNK1D,CEP57,TTLL3,MCIDAS,SFI1,AIF1L,DBN1,DYNLRB1,EXOG,TCTEX1D2,HDAC6,TPGS1,S1PR1,ACTR3,ACTR2,ARPC2,PLEK2,ACTR1A,AKAP9,CELSR2,TBC1D10A,EMP3,DMTN,EPS8,CCNO,ARL6,CEP78,ZMYND10,A…
GO: Biological Process	GO:0048870	cell motility	2.544e-05	402	1932	0.208075	MKKS,ACVRL1,DYSF,ADA,ADAM8,ADAM10,PLEKHG5,TBC1D24,ADORA1,HACE1,PREX1,ANG,ANGPT1,ANXA1,PIK3R3,CAMSAP3,IFITM1,APEX1,APOE,LMO4,FAS,SEMA4G,ARF4,ARF6,RHOA,ARRB2,PLPP3,PHACTR4,NUMB,RERE,ATP1B1,ATP1B2,RAP2C,ATP2B4,ATP5F1A,TNFSF12,TNFRSF14,BAX,IQGAP1,NRP2,BMP4,BMPR2,BST1,SPHK1,SGPL1,BTG1,C3AR1,C5,GPC2,BRAT1,LURAP1,CAPN1,MPZL1,CXCL16,ARTN,PSTPIP2,SLC7A7,CD9,CD74,TMSB10,SEPTIN7,CDK5,CFL1,ADGRG1,LYST,TAOK2,…
GO: Biological Process	GO:0051674	localization of cell	2.544e-05	402	1932	0.208075	MKKS,ACVRL1,DYSF,ADA,ADAM8,ADAM10,PLEKHG5,TBC1D24,ADORA1,HACE1,PREX1,ANG,ANGPT1,ANXA1,PIK3R3,CAMSAP3,IFITM1,APEX1,APOE,LMO4,FAS,SEMA4G,ARF4,ARF6,RHOA,ARRB2,PLPP3,PHACTR4,NUMB,RERE,ATP1B1,ATP1B2,RAP2C,ATP2B4,ATP5F1A,TNFSF12,TNFRSF14,BAX,IQGAP1,NRP2,BMP4,BMPR2,BST1,SPHK1,SGPL1,BTG1,C3AR1,C5,GPC2,BRAT1,LURAP1,CAPN1,MPZL1,CXCL16,ARTN,PSTPIP2,SLC7A7,CD9,CD74,TMSB10,SEPTIN7,CDK5,CFL1,ADGRG1,LYST,TAOK2,…
GO: Biological Process	GO:0061572	actin filament bundle organization	2.554e-05	57	180	0.316667	MKKS,ACTN1,ADD1,ADD3,PDLIM4,RHOA,ARHGAP6,ARRB1,CALD1,CFL1,FSCN2,BAG4,KANK2,AIF1L,DBN1,S1PR1,SORBS3,DMTN,EPS8,PTK2B,BAIAP2,ARAP1,LIMA1,SPIRE2,INPP5K,RND1,TRIOBP,PDCD10,SYNPO,ID1,SHROOM1,STMN1,SMAD3,MYO1B,NEDD9,RFLNA,PFN1,PIK3R1,RHOF,PLS3,RDX,ARHGAP28,S100A10,CX3CL1,BAIAP2L2,CARMIL1,ASAP3,SLC9A1,LIMCH1,SRC,SRF,TGFB3,TPM1,EZR,ALMS1,CORO1B,RND2
GO: Biological Process	GO:0043312	neutrophil degranulation	2.58e-05	124	488	0.254098	ACP3,ADAM8,ADAM10,STK11IP,LRRC7,ALAD,ALDH3B1,ALDOC,AMPD3,ANPEP,ANXA2,DEGS1,PDXK,RHOA,ARSA,ASAH1,RNASET2,DYNLL1,VAMP8,RAP2C,STX11,DGAT1,B2M,IQGAP1,BST1,CPNE1,C3,C3AR1,STBD1,CAPN1,CAT,SYNGR1,CDA,METTL7A,SCAMP1,RAB3D,CST3,CSTB,CTSS,CYBA,IST1,MVP,DNASE1L1,CRISPLD2,DSP,ARPC5,ACTR2,DERA,SERPINB1,OSTF1,TCIRG1,SIRPB1,PLAC8,ATP6V1D,VAT1,FPR1,NPC2,RAB14,FTH1,FUCA1,GAA,CAB39,GHDC,GM2A,RAB31,GRN,GSN,GSTP1,GU…
GO: Biological Process	GO:0051017	actin filament bundle assembly	2.668e-05	56	176	0.318182	MKKS,ACTN1,ADD1,ADD3,PDLIM4,RHOA,ARHGAP6,ARRB1,CALD1,CFL1,FSCN2,BAG4,KANK2,AIF1L,DBN1,S1PR1,SORBS3,DMTN,EPS8,PTK2B,BAIAP2,ARAP1,LIMA1,SPIRE2,INPP5K,RND1,TRIOBP,PDCD10,SYNPO,ID1,SHROOM1,STMN1,SMAD3,MYO1B,NEDD9,PFN1,PIK3R1,RHOF,PLS3,RDX,ARHGAP28,S100A10,CX3CL1,BAIAP2L2,CARMIL1,ASAP3,SLC9A1,LIMCH1,SRC,SRF,TGFB3,TPM1,EZR,ALMS1,CORO1B,RND2
GO: Biological Process	GO:0030099	myeloid cell differentiation	2.705e-05	121	474	0.255274	ACTN1,ADAM8,ADD1,PARP1,H3C10,ANK1,LEO1,ANXA2,ANXA2P2,FAS,RIPK1,B2M,BMP4,ZFP36L1,CBFB,ASH2L,CD74,CEBPG,TRIM58,CREB1,CREBBP,NCOR1,CSF1R,ISG15,SH3PXD2A,CTNNB1,RASSF2,DAB2,PTBP3,ABI1,SH2B3,TSPAN2,DHRS2,DMTN,FSTL3,ESRRA,TCIRG1,EVI2B,GMPR2,CITED2,PTK2B,MYL9,PIAS3,FLI1,FOS,TMEM14C,IL23A,GAS2L1,RAB7B,EIF2AK1,G6PD,TOB2,DPY30,TNRC6A,GNAS,H3-3A,H3-3B,HIF1A,HMGB2,HMGB3,IRF8,ID2,INHA,IREB2,JAK2,JUNB,KIT,ATP5I…
GO: Biological Process	GO:0051016	barbed-end actin filament capping	2.711e-05	15	24	0.625	ADD1,ADD3,CAPG,CAPZA1,CAPZB,CFL1,ARPC2,EPS8,TRIOBP,GSN,TWF2,MTPN,RDX,CARMIL1,CARMIL2
GO: Biological Process	GO:0031327	negative regulation of cellular biosynthetic process	2.728e-05	370	1761	0.210108	ACADVL,SMC1A,JDP2,ACVRL1,PARP1,AHRR,H3C10,WDR35,KLF11,ANG,FOXO6,ZBTB4,APEX1,APOC1,CBX4,CGGBP1,AR,KHSRP,ARNTL,ASAH1,CAPRIN2,AKR1C3,HES4,DYNLL1,ATF4,RERE,ATP1A1,ATP2B4,TRIM24,SAP30,BMP4,BMPR2,FOXL2,PER3,ZFP36L1,ZFP36L2,SPHK1,H1-10,RUNX2,CBFB,TBX18,SAMD11,LRRFIP1,CDK2,CDK5,CDKN1B,RPS6KA5,CIART,CHEK1,CNOT8,TCEAL1,CIRBP,CLTC,DNAJB5,PRDX5,QKI,ITM2B,MAGED1,TMEM59,OSR2,NR1D1,CLOCK,KANK2,CREB1,CREBBP,CRY2…
GO: Biological Process	GO:0051640	organelle localization	2.731e-05	215	944	0.227754	MKKS,SYN3,TBC1D24,WDR35,CC2D2A,NLGN2,BIN1,OGT,OFD1,CNIH2,CDK10,ARF1,MADD,WDR19,ARL3,HAUS1,SSNA1,LRRC61,DYNLL1,TRAK2,VAMP8,STX16,STX11,STX10,SYNJ2,WDR90,BRAT1,CAV2,CBL,SEPTIN7,CDK5,RAB11B,CENPC,CETN2,SLC9A3R1,TTLL1,ATXN10,ATG5,COL7A1,POC1A,TRIM58,VPS4B,RAB3D,PTPN23,CSNK1D,CTBP2,CTNNB1,CEP57,TTLL3,MCIDAS,NUF2,SFI1,SEPTIN1,DLG1,DYNLRB1,DNM1,TCTEX1D2,DPYSL2,HDAC6,PDCD6IP,TPGS1,ACTR3,ACTR2,ACTR1A,ESYT…
GO: Biological Process	GO:0001775	cell activation	2.797e-05	332	1558	0.213094	AKAP17A,ACP3,ACTG1,ACTN1,ACVRL1,DYSF,ADA,ADAM8,ADAM10,STK11IP,FZD6,FZD7,AP1G1,C1QTNF1,LRRC7,ALAD,ALDH3B1,ALDOC,PREX1,AMPD3,ANPEP,ANXA1,ANXA2,APOE,LMO4,FAS,DEGS1,PDXK,RHOA,ARRB1,ARRB2,ARSA,ASAH1,RNASET2,PDE5A,DYNLL1,VAMP8,RAP2C,STX11,DGAT1,SLC46A2,DOCK11,B2M,TNFRSF14,BAK1,BAX,IQGAP1,BMP4,ZFP36L1,ZFP36L2,BST1,SPHK1,CPNE1,C3,C3AR1,SKAP2,STBD1,CAPN1,CAST,CAT,RUNX2,CBFB,CBL,CBLB,CD1D,CD9,SYNGR1,FIBP,C…
GO: Biological Process	GO:0010821	regulation of mitochondrion organization	2.872e-05	58	185	0.313514	WDR35,PLA2G6,SLC25A5,BMF,FAS,ARRB2,TNFSF10,BAK1,BAX,BID,HIP1R,RHOU,CLU,BAG4,HDAC6,BCL2L11,SAE1,E2F1,FIS1,PPIF,OPTN,SH3GLB1,ACAA2,VAT1,PRELID1,PPARGC1A,MLLT11,YWHAQ,SFN,USP30,GPER1,HTRA2,GPX1,HIF1A,PARK7,ATP5IF1,TMEM14A,PYCARD,FLCN,PLAUR,PPP3CC,PPP3R1,LEPROT,TMEM102,VPS13C,PSMD10,SLC35F6,RAC2,MICALL2,VPS11,GOLPH3,STAT2,INF2,UBE2L3,YWHAB,YWHAH,YWHAZ,RHOT2
GO: Biological Process	GO:1901990	regulation of mitotic cell cycle phase transition	2.911e-05	120	470	0.255319	CNOT6,CUL4B,OFD1,ANXA1,APEX1,CDK10,HAUS1,SSNA1,DYNLL1,TPRA1,RIPK1,BAX,BID,ZFP36L1,ZFP36L2,MBD4,CASP2,CTDSP1,SEPTIN7,CDC20,CDC25B,HACD1,CDK2,CDKN1A,CDKN1B,CDKN2C,CETN2,CHEK1,CNOT8,TAOK2,VPS4B,KANK2,CREBBP,CSNK1D,GIGYF2,CEP57,KNTC1,SFI1,RBX1,DUSP1,E2F1,RPS27L,CTDSP2,ACTR1A,AKAP9,MRNIP,SENP2,ERCC3,CDK2AP2,NPM2,FZR1,BTN2A2,CEP78,GPNMB,ANAPC11,BRSK1,TJP3,SFN,UBE2C,KLHL22,ZFYVE19,DCTN3,HMMR,PRMT2,ID2,L…
GO: Biological Process	GO:0030335	positive regulation of cell migration	3.028e-05	150	617	0.243112	DYSF,ADAM8,ADAM10,TBC1D24,PREX1,ANGPT1,ANXA1,PIK3R3,SEMA4G,ARF6,RHOA,PLPP3,NUMB,ATP5F1A,TNFRSF14,IQGAP1,NRP2,BMP4,BMPR2,SPHK1,C3AR1,CAPN1,MPZL1,CXCL16,CD74,COL1A1,BAG4,ADGRA2,CRK,CRKL,CSF1R,NSMF,MYADM,DAB2,OXSR1,HDAC6,S1PR1,ACTR3,ARPC2,EGR1,TRPV4,ZNF580,DMTN,F2R,PTK2B,FGFR1,GPNMB,FOXF1,SEMA6C,SEMA6B,SEMA4F,SEMA3C,MIEN1,IL23A,GLI1,GNAI2,MAPRE2,GPER1,GRN,GRIN1,CORO1A,ATOH8,PDCD10,HIF1A,HMOX1,HSPB1,…
GO: Biological Process	GO:0019216	regulation of lipid metabolic process	3.04e-05	117	456	0.256579	ACACB,ACADVL,ACOX1,PLIN2,ADM,ADORA1,PLA2G6,ALAS1,C1QTNF2,ANXA1,PIK3R3,APOC1,APOE,ARF1,ASAH1,AKR1C3,NCOA1,ATP1A1,DGAT1,SOCS2,SPHK1,C3,CAPN2,SOCS3,CD74,CISH,CLCN2,MID1IP1,GGPS1,CPT1A,NR1D1,CREB1,CREBBP,CREBL2,NCOR1,CYP27B1,DAB2,DGKQ,DBI,DHH,CCDC3,NR1H3,EEF1A2,MLXIPL,SH3GLB1,EGR1,ZMPSTE24,WDR81,FABP3,PTK2B,AGAP2,NPC2,ERLIN1,LSR,HCAR1,TNFRSF21,GFI1,PPARGC1A,GPER1,GPS2,NR3C1,HRH1,STARD4,ID2,IDH1,IL1B,…
GO: Biological Process	GO:0009792	embryo development ending in birth or egg hatching	3.04e-05	192	828	0.231884	ACVRL1,ADA,ADAM10,ADD1,FZD6,ADM,HEG1,CC2D2A,TEAD2,ANGPT1,CAMSAP3,LMO4,AR,WDR19,PHACTR4,NCOA1,ATP1B1,CCNK,BMP4,BMPR2,BNIP2,ZFP36L1,BTF3,EIF2S2,C5,CAPN2,SOCS3,RUNX2,TBX18,LATS1,CMTM3,CFL1,CHEK1,HS6ST1,ABCG2,COL1A1,COL2A1,OSR2,APBA3,CHST11,SH3PXD2A,CTNNB1,CHTOP,TANC2,EIF4A3,DAB2,KEAP1,DBN1,ACE,GINS1,ARNT2,DLG1,DLX1,DLX2,MED12,ABI1,DSC3,BCL2L11,DNAJB6,PTPN18,CERT1,MEGF8,SENP2,CCDC24,IRX5,ERF,SPEG,MEC…
GO: Biological Process	GO:0030097	hemopoiesis	3.082e-05	229	1018	0.224951	ACTN1,ADA,ADAM8,ADD1,FZD7,PARP1,H3C10,PREX1,KLF11,ANGPT1,ANK1,LEO1,ANXA1,ANXA2,ANXA2P2,FAS,RHOA,SLC46A2,RIPK1,DOCK11,B2M,BAK1,BAX,BMP4,ZFP36L1,ZFP36L2,SGPL1,RUNX2,CBFB,ASH2L,CD1D,CD74,CEBPG,CHD2,CD83,ATG5,TRIM58,CREB1,CREBBP,CRIP2,TIPARP,NCOR1,CSF1R,ISG15,SH3PXD2A,CTNNB1,RASSF2,RC3H1,DAB2,PTPN22,ACE,TESPA1,PTBP3,ABI1,ITCH,HDAC5,SH2B3,TSPAN2,EGR1,DHRS2,DMTN,ERBB2,ERCC1,FSTL3,ESRRA,TCIRG1,MECOM,EVI…
GO: Biological Process	GO:0006644	phospholipid metabolic process	3.23e-05	115	447	0.257271	PLA2G6,PITPNM2,PIK3R3,PLEKHA4,APOC1,ARF1,ARF3,PLPP3,PLEKHA3,LPCAT4,SOCS2,SYNJ2,CPNE1,CAPN2,SOCS3,LYST,CISH,GGPS1,SPTLC2,PITPNM1,CSF1R,LPIN2,DGKA,DGKQ,IP6K1,DBI,SH3GLB1,PLEKHA1,WDR81,FABP3,PTK2B,IP6K2,AGAP2,ISYNA1,SPTLC1,RAB14,PIGT,INPP5J,CPNE7,PLPP5,INPP5K,STARD10,GATA6,PNPLA6,SMPDL3B,SMPDL3A,PGAP2,GPX4,PLCD4,PLAAT3,SERAC1,SERINC5,IDH1,INPPL1,KIT,PIKFYVE,FADS1,LYN,MECP2,PC,PCYT1A,SGMS1,PIK3CB,PIK…
GO: Biological Process	GO:0010035	response to inorganic substance	3.339e-05	154	638	0.241379	CPNE2,ADA,ADCY7,ADD1,PARP1,ALAD,ANXA1,ANXA11,APEX1,FAS,AQP2,AQP3,ASPH,ASS1,AKR1C3,ATF4,ATP2B4,RIPK1,B2M,BAK1,IQGAP1,CFLAR,SPHK1,EIF2B5,CPNE1,CACNA1G,CALM1,CALM2,CALM3,CAPN1,CAPN2,CAT,CCNA2,CD9,CDK2,CDKN1B,CFL1,HOMER1,COL1A1,S100A16,SELENOM,PTGES,CREB1,CRK,EIF4A3,CYP27B1,NQO1,DLG4,DNMT3A,HDAC6,DUSP1,FIS1,PPIF,EEF1A2,EIF2S1,PLEKHA1,ZNF580,DMTN,EPOR,ERCC1,FSTL3,NET1,SIGMAR1,TCIRG1,PTK2B,FKBP1B,FOS,M…
GO: Biological Process	GO:1903507	negative regulation of nucleic acid-templated transcription	3.342e-05	296	1370	0.216058	JDP2,PARP1,AHRR,H3C10,KLF11,FOXO6,ZBTB4,APEX1,CBX4,CGGBP1,AR,ARNTL,ASAH1,HES4,RERE,TRIM24,SAP30,BMP4,FOXL2,PER3,H1-10,RUNX2,CBFB,TBX18,SAMD11,LRRFIP1,CDK2,CDK5,CDKN1B,RPS6KA5,CIART,TCEAL1,DNAJB5,PRDX5,MAGED1,OSR2,NR1D1,CLOCK,KANK2,CREB1,CREBBP,CRY2,NCOR1,CTBP2,CTNNB1,CUX1,MXD3,IRF2BP1,PHF19,DAB2,DDIT3,SOX7,DLG1,DLX1,DLX2,DNMT1,DNMT3A,CASP8AP2,HDAC6,HDAC5,ATN1,TSC22D3,DNAJB6,E2F1,E2F2,NR1H3,E2F3,E…
GO: Biological Process	GO:0002283	neutrophil activation involved in immune response	3.422e-05	124	491	0.252546	ACP3,ADAM8,ADAM10,STK11IP,LRRC7,ALAD,ALDH3B1,ALDOC,AMPD3,ANPEP,ANXA2,DEGS1,PDXK,RHOA,ARSA,ASAH1,RNASET2,DYNLL1,VAMP8,RAP2C,STX11,DGAT1,B2M,IQGAP1,BST1,CPNE1,C3,C3AR1,STBD1,CAPN1,CAT,SYNGR1,CDA,METTL7A,SCAMP1,RAB3D,CST3,CSTB,CTSS,CYBA,IST1,MVP,DNASE1L1,CRISPLD2,DSP,ARPC5,ACTR2,DERA,SERPINB1,OSTF1,TCIRG1,SIRPB1,PLAC8,ATP6V1D,VAT1,FPR1,NPC2,RAB14,FTH1,FUCA1,GAA,CAB39,GHDC,GM2A,RAB31,GRN,GSN,GSTP1,GU…
GO: Biological Process	GO:0055086	nucleobase-containing small molecule metabolic process	3.422e-05	184	789	0.233207	ACACB,PUDP,ACP3,ADA,ADCY7,PARP1,AK4,ALDOC,TPST1,AMPD3,OGT,RHOA,PDE5A,ATP5F1A,DGAT1,ATP5MC1,SUCLG2,BDNF,BID,ACSF3,MBD4,PAPSS1,ENTPD5,CDA,HACD1,UAP1L1,CNP,MPC2,COX5B,TECR,COX6B1,SAMHD1,GTPBP1,APOBEC3B,NCOR1,REXO2,TKFC,CYC1,DBI,UCK1,DCK,AK3,DLG1,DLST,GFPT2,DPYD,DPYSL2,GNE,TYMP,NUPR1,PPIF,DERA,MLXIPL,NME6,ENO3,EXTL2,GMPR2,ACAA2,NUDT14,UQCC2,ACOT1,THEM4,FUT8,G6PD,PDE7B,GALE,GALK1,GALT,GAMT,ACSS1,GCKR,…
GO: Biological Process	GO:0036293	response to decreased oxygen levels	3.454e-05	105	400	0.2625	FUNDC1,CARD16,ACVRL1,ADA,ADAM8,ADM,ADORA1,AK4,ALAD,CUL2,OGT,ANG,BIRC2,AQP3,RHOA,ATF4,ATP1B1,CFLAR,ZFP36L1,CACNB3,CAPN2,CAT,CBL,CCNA2,PDLIM1,CDKN1B,TXN2,CREB1,CREBBP,CYBA,HP1BP3,ARNT2,RBX1,DNMT3A,E2F1,FIS1,EGR1,ERCC3,MALAT1,PLEKHN1,CITED2,PTK2B,ACAA2,CD24,GATA6,PPARGC1A,HIF1A,HMOX1,PRMT2,IREB2,ITGA2,KCNK2,KCNMA1,LOXL2,SMAD3,MDM4,MECP2,MMP2,MMP14,MT-CYB,MTHFR,NFE2L2,OXTR,PGF,PIN1,PKM,EEF2K,PLD2,DDI…
GO: Biological Process	GO:2000113	negative regulation of cellular macromolecule biosynthetic process	3.479e-05	340	1605	0.211838	SMC1A,JDP2,ACVRL1,PARP1,AHRR,H3C10,KLF11,ANG,FOXO6,ZBTB4,CBX4,CGGBP1,AR,KHSRP,ARNTL,CAPRIN2,HES4,ATF4,TRIM24,SAP30,BMP4,BMPR2,FOXL2,PER3,ZFP36L1,ZFP36L2,H1-10,RUNX2,CBFB,TBX18,SAMD11,LRRFIP1,CDK2,CDK5,CDKN1B,RPS6KA5,CIART,CHEK1,CNOT8,TCEAL1,CIRBP,DNAJB5,PRDX5,QKI,ITM2B,MAGED1,TMEM59,OSR2,NR1D1,CLOCK,KANK2,CREB1,CREBBP,CRY2,NCOR1,GIGYF2,CTBP2,CTNNB1,CUX1,MXD3,IRF2BP1,PHF19,EIF4A3,RC3H1,DAB2,DAPK1,…
GO: Biological Process	GO:1902679	negative regulation of RNA biosynthetic process	3.749e-05	296	1372	0.215743	JDP2,PARP1,AHRR,H3C10,KLF11,FOXO6,ZBTB4,APEX1,CBX4,CGGBP1,AR,ARNTL,ASAH1,HES4,RERE,TRIM24,SAP30,BMP4,FOXL2,PER3,H1-10,RUNX2,CBFB,TBX18,SAMD11,LRRFIP1,CDK2,CDK5,CDKN1B,RPS6KA5,CIART,TCEAL1,DNAJB5,PRDX5,MAGED1,OSR2,NR1D1,CLOCK,KANK2,CREB1,CREBBP,CRY2,NCOR1,CTBP2,CTNNB1,CUX1,MXD3,IRF2BP1,PHF19,DAB2,DDIT3,SOX7,DLG1,DLX1,DLX2,DNMT1,DNMT3A,CASP8AP2,HDAC6,HDAC5,ATN1,TSC22D3,DNAJB6,E2F1,E2F2,NR1H3,E2F3,E…
GO: Biological Process	GO:1900006	positive regulation of dendrite development	3.751e-05	39	108	0.361111	TBC1D24,NLGN2,FOXO6,CAMK1,APOE,MAPKAPK5,ARF1,CAPRIN2,NUMB,IQGAP1,NUMBL,CFL1,AKAP5,SS18L1,CUX1,DBN1,CUL7,ACTR3,ACTR2,SH3GLB1,EPHA4,BAIAP2,GRN,NR3C1,ITPKA,MECP2,PAK3,PALM,ANAPC2,EEF2K,DAB2IP,PSEN1,PTN,FBXO31,ITSN1,OBSL1,CRTC1,BHLHB9,ZMYND8
GO: Biological Process	GO:0042119	neutrophil activation	3.888e-05	126	502	0.250996	ACP3,ADAM8,ADAM10,STK11IP,LRRC7,ALAD,ALDH3B1,ALDOC,PREX1,AMPD3,ANPEP,ANXA2,DEGS1,PDXK,RHOA,ARSA,ASAH1,RNASET2,DYNLL1,VAMP8,RAP2C,STX11,DGAT1,B2M,IQGAP1,BST1,CPNE1,C3,C3AR1,STBD1,CAPN1,CAT,SYNGR1,CDA,METTL7A,SCAMP1,RAB3D,CST3,CSTB,CTSS,CYBA,IST1,MVP,DNASE1L1,CRISPLD2,DSP,ARPC5,ACTR2,DERA,SERPINB1,OSTF1,TCIRG1,SIRPB1,PLAC8,ATP6V1D,VAT1,FPR1,NPC2,RAB14,FTH1,FUCA1,GAA,CAB39,GHDC,GM2A,RAB31,GRN,GSN,GS…
GO: Biological Process	GO:0006979	response to oxidative stress	3.933e-05	127	507	0.250493	ADA,TBC1D24,PARP1,GRK2,ALAD,ALDH3B1,ANXA1,APEX1,APOE,ARNTL,AKR1C3,ATF4,RIPK1,BAK1,CFLAR,BMP4,SPHK1,BTG1,CAPN1,CAPN2,CAT,CCNA2,PDLIM1,CDK2,CFL1,PRDX5,TXN2,COL1A1,CRK,CST3,CTNNB1,CYBA,DAPK1,NQO1,OXSR1,HDAC6,DUSP1,PPIF,EIF2S1,PLEKHA1,ZNF580,DHRS2,EPOR,ERCC1,ERCC3,NET1,SIGMAR1,ETFDH,LANCL1,PTK2B,FKBP1B,GPX8,FOS,ARL6IP5,GSKIP,TXNRD2,TXNIP,RGS14,FUT8,FYN,G6PD,GCH1,SESN1,GFER,GGT7,PPARGC1A,GLRX,RBPMS,HT…
GO: Biological Process	GO:0016567	protein ubiquitination	3.953e-05	196	852	0.230047	DYSF,OTULIN,HACE1,KLHL42,KLHL8,WDR48,CUL4B,CUL2,RNF169,OGT,ANGPT1,LEO1,BIRC2,XIAP,TRIM23,ARRB1,ARRB2,LRSAM1,TRIM24,SOCS2,SPHK1,HERC3,TRIM41,SOCS3,CBFB,CBL,CBLB,CDC20,TRIM47,CDK5,CISH,ASB9,ARIH1,FBXL2,ATG5,TRIM58,RNF19A,RNF167,ISG15,UBXN2A,CTNNB1,IRF2BP1,RC3H1,PTPN22,KEAP1,CUL7,DDB2,FBXO2,FBXL4,RASSF5,FBXO25,FBXO9,FBXO4,FBXO3,MED12,RBX1,ITCH,HDAC6,SAE1,E4F1,ZNRF2,PHC1,FEM1B,KCTD10,TRIM17,SENP2,VPS…
GO: Biological Process	GO:0042493	response to drug	3.992e-05	262	1194	0.21943	ABCA2,ABCA3,ACACB,ASIC1,ADA,ADAM10,ADCY7,ADD3,PLIN2,SLC12A5,FZD4,PARP1,PARP4,GRK2,WDR35,TP53I13,AK4,ALAD,SLC25A29,SLC25A4,SLC25A5,ANXA1,APEX1,BIRC2,AQP5,RHOA,ARL2,ARRB1,ARRB2,ARSA,ASPH,ASS1,NCOA1,ATF4,ATP1A1,ATP2B4,ATP5MC1,ABCC3,RIPK1,B2M,BAK1,BCHE,RGS9,BDNF,CFLAR,BMP4,SPHK1,KLF9,CALM3,TRIM41,CAPN1,CAPN2,SLC25A14,CAT,CAV2,CBL,CCNA2,P2RX6,CDK2,CDK5,CDKN1A,CDKN1B,CFL1,LYST,SLC9A3R1,ABCG2,TXN2,HOMER…
GO: Biological Process	GO:0002520	immune system development	4.283e-05	249	1127	0.220941	ACTN1,ADA,ADAM8,ADD1,FZD7,PARP1,H3C10,PREX1,KLF11,ANGPT1,ANK1,LEO1,ANXA1,ANXA2,ANXA2P2,LMO4,FAS,RHOA,SLC46A2,RIPK1,DOCK11,B2M,BAK1,BAX,BMP4,ZFP36L1,ZFP36L2,SGPL1,C3AR1,ARTN,RUNX2,CBFB,CBLB,ASH2L,CD1D,CD74,CEBPG,CHD2,CD83,IL27RA,ATG5,TRIM58,SAMHD1,CREB1,CREBBP,CRIP2,CRKL,TIPARP,NCOR1,CSF1R,ISG15,SH3PXD2A,CTNNB1,RASSF2,RC3H1,DAB2,PTPN22,ACE,TESPA1,PTBP3,ABI1,ITCH,HDAC5,BCL2L11,SH2B3,PARP3,TSPAN2,EG…
GO: Biological Process	GO:0036230	granulocyte activation	4.333e-05	127	508	0.25	ACP3,ADAM8,ADAM10,STK11IP,LRRC7,ALAD,ALDH3B1,ALDOC,PREX1,AMPD3,ANPEP,ANXA2,DEGS1,PDXK,RHOA,ARSA,ASAH1,RNASET2,DYNLL1,VAMP8,RAP2C,STX11,DGAT1,B2M,IQGAP1,BST1,CPNE1,C3,C3AR1,STBD1,CAPN1,CAT,SYNGR1,CDA,METTL7A,SCAMP1,RAB3D,CST3,CSTB,CTSS,CYBA,IST1,MVP,DNASE1L1,CRISPLD2,DSP,ARPC5,ACTR2,DERA,SERPINB1,OSTF1,TCIRG1,SIRPB1,PLAC8,ATP6V1D,VAT1,FPR1,NPC2,RAB14,FTH1,FUCA1,GAA,CAB39,GHDC,GM2A,RAB31,GRN,GSN,GS…
GO: Biological Process	GO:0030837	negative regulation of actin filament polymerization	4.38e-05	28	67	0.41791	MKKS,ADD1,ADD3,CAPG,CAPN1,CAPZA1,CAPZB,HIP1R,TMSB10,CFL1,MYADM,ARPC2,DMTN,EPS8,TRIOBP,GSN,TWF2,MYH9,TMOD3,PFN1,MTPN,PRKCD,RDX,CARMIL1,FHOD3,CARMIL2,TMSB4X,TPM1
GO: Biological Process	GO:0048534	hematopoietic or lymphoid organ development	4.414e-05	237	1065	0.222535	ACTN1,ADA,ADAM8,ADD1,FZD7,PARP1,H3C10,PREX1,KLF11,ANGPT1,ANK1,LEO1,ANXA1,ANXA2,ANXA2P2,LMO4,FAS,RHOA,SLC46A2,RIPK1,DOCK11,B2M,BAK1,BAX,BMP4,ZFP36L1,ZFP36L2,SGPL1,ARTN,RUNX2,CBFB,ASH2L,CD1D,CD74,CEBPG,CHD2,CD83,ATG5,TRIM58,CREB1,CREBBP,CRIP2,CRKL,TIPARP,NCOR1,CSF1R,ISG15,SH3PXD2A,CTNNB1,RASSF2,RC3H1,DAB2,PTPN22,ACE,TESPA1,PTBP3,ABI1,ITCH,HDAC5,BCL2L11,SH2B3,TSPAN2,EGR1,DHRS2,DMTN,ERBB2,ERCC1,ZMPST…
GO: Biological Process	GO:1901879	regulation of protein depolymerization	4.437e-05	36	97	0.371134	DYSF,ADD1,ADD3,CAMSAP3,ASPH,CAPG,CAPZA1,CAPZB,CFL1,CFL2,MID1IP1,HDAC6,ARPC2,TRPV4,CKAP2,DMTN,EPS8,KATNB1,LIMA1,GAS2L1,DSTN,EML4,TRIOBP,GSN,TWF2,MAP1A,MID1,MYH9,TMOD3,MTPN,RDX,CARMIL1,CARMIL2,SPECC1L,TPM1,SH3BP1
GO: Biological Process	GO:0060324	face development	4.522e-05	26	60	0.433333	MKKS,ALDH1A3,ASPH,SGPL1,COL1A1,CREBBP,TIPARP,CRISPLD2,PLEKHA1,ARID5B,HOXB3,SCX,MMP2,PAX9,MAPK1,RARA,RARG,SKI,DKK1,SRF,STRA6,TCF7L2,SPECC1L,TGFB1,TGFB3,CDK2AP1
GO: Biological Process	GO:0007155	cell adhesion	4.682e-05	321	1509	0.212724	ACTG1,ACTN1,ACVRL1,DYSF,ADA,ADAM8,ADAM10,FZD4,FZD7,C1QTNF1,LRRC7,NLGN2,ANXA9,PREX1,ANGPT1,ANXA1,ANXA2,CNTNAP1,CAMSAP3,APLP1,ARF6,RHOA,ARHGAP6,ARL2,ARVCF,MSLNL,PLPP3,ASS1,PDE5A,ATP1B1,ATP1B2,TNFRSF14,IQGAP1,NRP2,BMP4,ZFP36L1,BST1,CAPN1,CBFB,CBLB,TBX18,CD1D,CD9,PDLIM1,FIBP,CD74,HACD1,CDH11,CDK5,SCARF2,CFL1,CYTH2,CYTH1,ADGRG1,CD83,TAOK2,CNN3,COL1A1,COL4A6,COL6A1,COL6A2,COL7A1,COL8A2,MAP3K8,BAG4,PTPN…
GO: Biological Process	GO:0071363	cellular response to growth factor stimulus	4.773e-05	178	763	0.23329	ACVRL1,FZD4,PARP1,GRK2,CGN,LTBP4,ANGPT1,OFD1,ANXA1,XIAP,ARF6,RHOA,ARRB2,RIPK1,BDNF,IQGAP1,NRP2,CFLAR,BMP4,BMPR2,ZFP36L1,ZFP36L2,SPHK1,CAT,CAV2,RUNX2,CBL,CCNA2,FIBP,CFL1,NREP,ZFYVE9,BAMBI,COL1A1,COL1A2,COL2A1,BAG4,CHST11,ADGRA2,CREB1,CREBBP,CRK,CRKL,CTNNB1,CEP57,ADAMTSL2,ZFYVE16,EIF4A3,DAB2,DBN1,F11R,PARD6A,DLX1,DNMT1,E2F1,ACTR3,ARPC2,MYOF,SH3GLB1,TOB1,MEGF8,EGR1,ERBB2,FSTL3,CITED2,FGFR1,BAIAP2,FM…
GO: Biological Process	GO:0061564	axon development	4.886e-05	142	583	0.243568	APOE,SEMA4G,RHOA,NUMB,TRAK2,ATP5MC1,BDNF,NRP2,BMPR2,CRPPA,ARTN,SEPTIN7,CDH11,CDK5,RPS6KA5,NUMBL,PDLIM7,CHN1,NREP,B4GALT5,TAOK2,CNP,CRABP2,CREB1,CSF1R,BOC,IST1,DBN1,DOK1,DPYSL2,HDAC6,ACTR3,TSPAN2,ATL1,EFNA1,EFNB1,EFNB3,MEGF8,EPHA3,EPHA4,NIN,EPHB6,ERBB2,KREMEN1,BAIAP2,FKBP1B,SEMA6C,SEMA6B,SEMA4F,SEMA3C,FOLR1,BRSK1,FYN,GDI1,TNFRSF21,PARD6B,GLI2,GRN,GRIN1,KIF3A,TTL,LYPLA2,TWF2,HOXA2,DIXDC1,TUBB2B,ISL…
GO: Biological Process	GO:0000209	protein polyubiquitination	4.912e-05	86	314	0.273885	DYSF,HACE1,KLHL42,BIRC2,XIAP,LRSAM1,CBFB,CBL,ARIH1,TRIM58,RNF19A,RNF167,CTNNB1,IRF2BP1,RC3H1,PTPN22,DDB2,FBXO2,FBXL4,FBXO9,FBXO4,RBX1,ITCH,HDAC6,ZNRF2,UBE4B,FZR1,TMEM129,ANAPC11,TRIM3,RBCK1,RNF115,UBE2Q2,UBE2C,GPS2,ZNRF1,FBXL20,UBE2K,FBXO44,LMO7,HECTD2,UBE2T,RNF19B,ANAPC2,ANKIB1,RC3H2,FBXL14,PSMA4,PSMB5,PSMB10,PSMD5,PSMD10,PSME1,PSME2,RNF6,FBXO31,FBXL8,SPSB1,OTUB1,FBXW4,RNF34,SKP1,UBE2O,TNKS2,FBX…
GO: Biological Process	GO:0007346	regulation of mitotic cell cycle	4.948e-05	168	713	0.235624	SMC1A,CNOT6,CUL4B,OFD1,ANXA1,APEX1,CDK10,HAUS1,SSNA1,DYNLL1,TPRA1,RIPK1,BAX,IQGAP1,BID,BMP4,ZFP36L1,ZFP36L2,SPHK1,BTG1,EME2,MBD4,CASP2,CTDSP1,CAV2,SEPTIN7,CDC20,CDC25B,HACD1,CDK2,CDKN1A,CDKN1B,CDKN2C,CETN2,CHEK1,CNOT8,TAOK2,SLC9A3R1,CLTC,VPS4B,NEK7,KANK2,CREBBP,CSNK1D,GIGYF2,CTNNB1,CEP57,KNTC1,MCIDAS,SFI1,CUL7,DLG1,RBX1,PDCD6IP,DUSP1,PARP3,E2F1,E4F1,RPS27L,CTDSP2,ACTR1A,AKAP9,MRNIP,SENP2,NME6,ERC…
GO: Biological Process	GO:0050804	modulation of chemical synaptic transmission	5.011e-05	133	539	0.246753	SYN3,ASIC1,PLEKHG5,TBC1D24,ADORA1,GRK2,PLA2G6,NLGN2,CNIH2,APOE,ARF1,ARRB2,BCHE,BDNF,SPHK1,BAIAP3,CACNB3,CALM3,SYNGR1,CDC20,CDH11,CDK5,CFL1,CYTH1,S1PR2,RAB26,HOMER3,HOMER1,RNF19A,PNKD,CREB1,PREPL,RIN1,NSMF,CLSTN3,EIF4A3,DBI,GIT2,DBN1,DLG4,DNM1,DMPK,CACNG8,EFNB3,AKAP9,EGR1,EIF4EBP2,EPHA4,PAIP2,F2R,PTK2B,BAIAP2,RGS14,BRSK1,FYN,JPH4,NMU,GNAI1,GNAI2,GPER1,GRIN1,GRIN2D,NR3C1,GRM2,LZTS1,FBXL20,PACSIN2,S…
GO: Biological Process	GO:0018212	peptidyl-tyrosine modification	5.252e-05	109	423	0.257683	ADORA1,DYRK2,TPST1,ANGPT1,APLP2,ZFYVE28,ARRB2,PLPP3,RAP2C,TNK1,TNFRSF14,DYRK4,BDNF,IQGAP1,NRP2,BST1,SOCS3,CAV2,GPRC5A,CBL,CBLB,UNC119,DYRK1B,CD74,CRLF1,CLK1,SH3BP5,NRG2,CSF1R,CSPG4,CTNND1,DGKQ,PTPN22,ACE,DLG4,MVP,ABI1,SH2B3,HIPK3,EFNA1,EFNB3,TNK2,DMTN,EPHA3,EPHA4,EPHB6,ERBB2,ERBB3,PTK2B,TESK2,FGFR1,MERTK,IL23A,CD24,FYN,GPRC5B,AFAP1L2,IL24,TTL,HK1,CADM4,PRMT2,IFNAR1,IRF1,ISL1,JAK2,KIT,LRP4,LYN,KIT…
GO: Biological Process	GO:0099177	regulation of trans-synaptic signaling	5.532e-05	133	540	0.246296	SYN3,ASIC1,PLEKHG5,TBC1D24,ADORA1,GRK2,PLA2G6,NLGN2,CNIH2,APOE,ARF1,ARRB2,BCHE,BDNF,SPHK1,BAIAP3,CACNB3,CALM3,SYNGR1,CDC20,CDH11,CDK5,CFL1,CYTH1,S1PR2,RAB26,HOMER3,HOMER1,RNF19A,PNKD,CREB1,PREPL,RIN1,NSMF,CLSTN3,EIF4A3,DBI,GIT2,DBN1,DLG4,DNM1,DMPK,CACNG8,EFNB3,AKAP9,EGR1,EIF4EBP2,EPHA4,PAIP2,F2R,PTK2B,BAIAP2,RGS14,BRSK1,FYN,JPH4,NMU,GNAI1,GNAI2,GPER1,GRIN1,GRIN2D,NR3C1,GRM2,LZTS1,FBXL20,PACSIN2,S…
GO: Biological Process	GO:0010558	negative regulation of macromolecule biosynthetic process	5.589e-05	356	1700	0.209412	SMC1A,JDP2,ACVRL1,PARP1,AHRR,H3C10,KLF11,ANG,FOXO6,ZBTB4,APEX1,CBX4,CGGBP1,AR,KHSRP,ARNTL,ASAH1,CAPRIN2,HES4,ATF4,RERE,TRIM24,SAP30,BMP4,BMPR2,FOXL2,PER3,ZFP36L1,ZFP36L2,H1-10,RUNX2,CBFB,TBX18,SAMD11,LRRFIP1,CDK2,CDK5,CDKN1B,RPS6KA5,CIART,CHEK1,CNOT8,TCEAL1,CIRBP,CLTC,DNAJB5,PRDX5,QKI,ITM2B,MAGED1,TMEM59,OSR2,NR1D1,CLOCK,KANK2,CREB1,CREBBP,CRY2,NCOR1,GIGYF2,CTBP2,CTNNB1,CUX1,MXD3,IRF2BP1,PHF19,EI…
GO: Biological Process	GO:0044419	interspecies interaction between organisms	5.702e-05	216	960	0.225	TMEM250,GRK2,AP1G1,WDR48,CUL2,BIN1,OGT,ANPEP,SLC25A4,SLC25A5,ANXA2,ANXA2P2,IFITM1,APOE,ARAF,TRIM23,ARF1,RHOA,ASGR1,OASL,DYNLL1,VAMP8,SNX3,RIPK1,LRSAM1,B2M,TNFRSF14,BAK1,BAX,CCNK,BANF1,IQGAP1,NRP2,CFLAR,AP1G2,CALM1,CALM2,CALM3,CAV2,CBL,CCNA2,CCNT2,CD74,CFL1,AP2M1,AP2S1,RAB9A,FBXL2,ATG5,VPS4B,CREB1,CREBBP,CSF1R,ISG15,IKBKE,CTBP2,CTNNB1,CTNND1,IST1,KEAP1,CUL7,DDX6,F11R,PARD6A,DLG1,RBX1,ABI1,ITCH,ATN…
GO: Biological Process	GO:0045892	negative regulation of transcription, DNA-templated	5.721e-05	284	1316	0.215805	JDP2,PARP1,AHRR,H3C10,KLF11,FOXO6,ZBTB4,CBX4,CGGBP1,AR,ARNTL,HES4,TRIM24,SAP30,BMP4,FOXL2,PER3,H1-10,RUNX2,CBFB,TBX18,SAMD11,LRRFIP1,CDK2,CDK5,CDKN1B,RPS6KA5,CIART,TCEAL1,DNAJB5,PRDX5,MAGED1,OSR2,NR1D1,CLOCK,KANK2,CREB1,CREBBP,CRY2,NCOR1,CTBP2,CTNNB1,CUX1,MXD3,IRF2BP1,PHF19,DAB2,DDIT3,SOX7,DLG1,DLX1,DLX2,DNMT1,DNMT3A,HDAC6,HDAC5,ATN1,TSC22D3,DNAJB6,E2F1,E2F2,NR1H3,E2F3,E4F1,HIPK3,SETDB2,MLXIPL,EF…
GO: Biological Process	GO:0120031	plasma membrane bounded cell projection assembly	5.775e-05	169	720	0.234722	MKKS,TBC1D24,WDR35,CC2D2A,OFD1,CDK10,MADD,ARF6,WDR19,ARL3,HAUS1,SSNA1,LRRC61,DYNLL1,RAP2C,DOCK11,BAX,BNIP1,FOXL2,WDR90,CAPZB,CASP1,CASP2,CASP10,SEPTIN7,CETN2,CFL1,S1PR2,SLC9A3R1,TTLL1,ATXN10,ATG5,POC1A,BAG4,PTPN23,CSNK1D,CEP57,TTLL3,MCIDAS,SFI1,AIF1L,DBN1,DYNLRB1,EXOG,TCTEX1D2,HDAC6,TPGS1,S1PR1,ACTR3,ACTR2,ARPC2,PLEK2,ACTR1A,AKAP9,CELSR2,TBC1D10A,EMP3,DMTN,EPS8,CCNO,ARL6,CEP78,ZMYND10,ATP6V1D,ARA…
GO: Biological Process	GO:0072359	circulatory system development	5.955e-05	285	1322	0.215582	MKKS,ACACB,ACVRL1,DYSF,ADAM8,ADAM10,ADD1,FZD4,FZD7,ADM,HEG1,GRK2,OTULIN,CC2D2A,TEAD2,ANG,ANGPT1,ANPEP,SLC25A4,PI16,ANXA1,ANXA2,ANXA2P2,PIK3R3,APOE,LMO4,PDLIM4,RHOA,ARRB2,PLPP3,RIPK1,TNFSF12,ADGRB2,BAK1,BAX,NRP2,CFLAR,BMP4,BMPR2,ZFP36L1,SPHK1,SGPL1,BTG1,C3,C3AR1,C5,SOCS3,TBX18,PDLIM1,CDKN1A,CDKN1B,DHRS3,PDLIM7,ADGRG1,HS6ST1,QKI,COL1A1,COL1A2,COL2A1,ATG5,COL8A2,CPE,ADGRA2,CREB1,CRKL,TIPARP,CSPG4,CT…
GO: Biological Process	GO:0070647	protein modification by small protein conjugation or removal	6.069e-05	250	1138	0.219684	USP11,DYSF,AHRR,OTULIN,HACE1,KLHL42,STAMBPL1,KLHL8,WDR48,CUL4B,CUL2,RNF169,OGT,ANGPT1,LEO1,USP28,BIRC2,XIAP,CBX4,AR,TRIM23,RHOA,ARRB1,ARRB2,SNX3,RIPK1,LRSAM1,TRIM24,SOCS2,SPHK1,CCNA1,HERC3,SENP5,TRIM41,SOCS3,CBFB,CBL,CBLB,CCNA2,CDC20,TRIM47,CDK5,CISH,ASB9,ARIH1,FBXL2,ATG5,USP49,TRIM58,RNF19A,RNF167,ISG15,UBXN2A,CTNNB1,INO80B,IRF2BP1,RC3H1,SENP3,TOMM20,PTPN22,KEAP1,CUL7,DDB2,FBXO2,FBXL4,RASSF5,FBX…
GO: Biological Process	GO:0043405	regulation of MAP kinase activity	6.069e-05	98	372	0.263441	ADAM8,FZD4,ADORA1,C1QTNF2,APOE,MAPKAPK5,ARAF,MADD,ARRB1,PDE5A,RIPK1,IQGAP1,MLKL,BMP4,C5,MAP3K6,CD74,LPAR2,S1PR2,TAOK2,MAGED1,MAP3K8,CRK,CRKL,CSPG4,DAB2,PTPN22,SH2B3,DUSP1,DUSP2,DUSP7,HIPK3,EPHA4,ERBB2,F2R,PTK2B,FGFR1,HACD3,FPR1,RGS14,CD24,INPP5K,PDCD4,ERP29,GPS2,GSTP1,PDCD10,IL1B,IL1RN,INPPL1,ITGA1,JAK2,KIT,LYN,MAP3K3,MAP3K5,KITLG,TRIB2,LAMTOR2,MST1R,GADD45B,NTRK3,ROR2,PAK3,PDE6G,PIK3CB,IQGAP3,PP…
GO: Biological Process	GO:0008361	regulation of cell size	6.199e-05	64	216	0.296296	ADD1,SLC12A5,OGT,APOE,AQP2,SEMA4G,RHOA,ATP5MC1,BDNF,BMPR2,CDK5,CFL1,SLC9A3R1,CRABP2,CREB1,IST1,DBN1,DPYSL2,ACTR3,MEGF8,TRPV4,PRR16,SEMA6C,SEMA6B,SEMA4F,SEMA3C,SLC12A8,GDI1,TTL,TWF2,KCNMA1,L1CAM,MAG,NTRK3,OMG,MTPN,ANAPC2,IQGAP3,PTEN,RARG,RDX,RNF6,SEMA6D,DRAXIN,TRIM46,SEMA3F,PLXNA3,SLC6A12,SLC12A2,SLC12A4,WDTC1,SRF,SPART,ADNP,VAV2,VEGFA,EZR,DEPTOR,RTN4R,SEMA3G,NDEL1,RTN4,ANO6,RND2
GO: Biological Process	GO:0051253	negative regulation of RNA metabolic process	6.464e-05	312	1467	0.212679	JDP2,PARP1,AHRR,H3C10,KLF11,FOXO6,ZBTB4,APEX1,CBX4,CGGBP1,AR,ARNTL,ASAH1,HES4,RERE,TRIM24,SAP30,BMP4,FOXL2,PER3,H1-10,PTBP2,RUNX2,CBFB,TBX18,SAMD11,LRRFIP1,CDK2,CDK5,CDKN1B,RPS6KA5,CIART,TCEAL1,CIRBP,DNAJB5,PRDX5,QKI,MAGED1,BAG4,OSR2,NR1D1,CLOCK,KANK2,CREB1,CREBBP,CRY2,NCOR1,CTBP2,CTNNB1,CUX1,MXD3,IRF2BP1,PHF19,DAB2,DDIT3,SOX7,DLG1,DLX1,DLX2,DNMT1,DNMT3A,PTBP3,CASP8AP2,HDAC6,HDAC5,ATN1,TSC22D3,DN…
GO: Biological Process	GO:0043406	positive regulation of MAP kinase activity	6.519e-05	79	284	0.278169	ADAM8,FZD4,ADORA1,C1QTNF2,MAPKAPK5,ARAF,MADD,ARRB1,PDE5A,RIPK1,IQGAP1,MLKL,BMP4,C5,MAP3K6,CD74,LPAR2,S1PR2,TAOK2,MAGED1,MAP3K8,CRK,CRKL,CSPG4,DAB2,DUSP7,EPHA4,ERBB2,F2R,PTK2B,FGFR1,HACD3,FPR1,CD24,ERP29,PDCD10,IL1B,IL1RN,ITGA1,JAK2,KIT,MAP3K3,MAP3K5,KITLG,LAMTOR2,MST1R,GADD45B,NTRK3,ROR2,PAK3,PDE6G,PIK3CB,IQGAP3,PRKCD,MAPK1,MAPK11,MAP2K6,DAB2IP,PSEN1,PTPN1,MAP4K2,ROBO1,MAP2K4,SHC1,DKK1,MAPKBP1,TN…
GO: Biological Process	GO:0060828	regulation of canonical Wnt signaling pathway	6.687e-05	82	298	0.275168	FZD6,FZD7,OTULIN,PLEKHA4,XIAP,APOE,ARNTL,CAPRIN2,DACT3,TBX18,LATS1,SLC9A3R1,BAMBI,COL1A1,ADGRA2,CSNK1D,FAM53B,CTNNB1,CTNND1,DAB2,DDIT3,SOX7,RBX1,FRAT1,PTPRU,EGR1,KREMEN1,FOLR1,GSKIP,ZBED3,LZTS2,GPRC5B,GLI1,GNAQ,IGFBP2,IGFBP6,ISL1,JUP,LRP4,SMAD3,MCC,MDK,PRICKLE1,ROR2,PFDN5,PIN1,ASPM,TMEM64,DAB2IP,TRPM4,PSEN1,PSMA4,KREMEN2,PSMB5,PSMB10,PSMD5,PSMD10,PSME1,PSME2,PTK7,USP47,LRRK1,TLE6,JADE1,DRAXIN,ZNF…
GO: Biological Process	GO:0022610	biological adhesion	6.778e-05	321	1516	0.211741	ACTG1,ACTN1,ACVRL1,DYSF,ADA,ADAM8,ADAM10,FZD4,FZD7,C1QTNF1,LRRC7,NLGN2,ANXA9,PREX1,ANGPT1,ANXA1,ANXA2,CNTNAP1,CAMSAP3,APLP1,ARF6,RHOA,ARHGAP6,ARL2,ARVCF,MSLNL,PLPP3,ASS1,PDE5A,ATP1B1,ATP1B2,TNFRSF14,IQGAP1,NRP2,BMP4,ZFP36L1,BST1,CAPN1,CBFB,CBLB,TBX18,CD1D,CD9,PDLIM1,FIBP,CD74,HACD1,CDH11,CDK5,SCARF2,CFL1,CYTH2,CYTH1,ADGRG1,CD83,TAOK2,CNN3,COL1A1,COL4A6,COL6A1,COL6A2,COL7A1,COL8A2,MAP3K8,BAG4,PTPN…
GO: Biological Process	GO:0009887	animal organ morphogenesis	6.884e-05	269	1240	0.216935	MKKS,ACVRL1,FZD4,FZD6,FZD7,ADM,HEG1,ALDH1A3,WDR48,TEAD2,ANGPT1,ANXA2,ANXA2P2,PLEKHA4,APLP1,AQP3,AQP5,AQP6,AR,WDR19,RHOA,ARRB2,PHACTR4,NUMB,BAK1,BAX,BDNF,NRP2,CFLAR,BMP1,BMP4,BMPR2,FOXL2,SGPL1,CAPN1,RUNX2,SERPINH1,TBX18,HACD1,DHRS3,AP2M1,AP2S1,SLC9A3R1,RECQL4,CLTC,FSCN2,COL1A1,COL1A2,COL2A1,COL6A1,COL6A2,COL7A1,COL8A2,MAGED1,POC1A,OSR2,CPE,CHST11,NECTIN3,CRKL,TIPARP,CSF1R,CTNNB1,CTNND1,EIF4A3,DAB2…
GO: Biological Process	GO:0045596	negative regulation of cell differentiation	6.962e-05	196	860	0.227907	JDP2,ACVRL1,FZD7,LEO1,PI16,ANXA1,APOE,FAS,SEMA4G,ARF6,RHOA,ARNTL,DACT3,HES4,TRAK2,B2M,CCNK,BDNF,CFLAR,BMP4,ZFP36L1,ZFP36L2,CTDSP1,CBFB,CD74,CDK5,CYTH2,ADGRG1,NEPRO,NR1D1,CSPG4,CTNNB1,RC3H1,DAB2,DDIT3,DDX6,DLX1,DLX2,DNMT1,SRA1,HDAC5,E2F1,NR1H3,ACTR3,EFNA1,TOB1,EFNB3,TRPV4,GDF11,DMTN,EPHA3,EPHA4,ERBB2,KREMEN1,FSTL3,HMG20A,PTK2B,PIAS3,FGFR1,SEMA6C,SEMA6B,SEMA4F,SEMA3C,GAS2L1,HOOK3,CD24,SUFU,G6PD,INP…
GO: Biological Process	GO:0051091	positive regulation of DNA-binding transcription factor activity	7.639e-05	146	608	0.240132	CARD16,ADAM8,PLEKHG5,FZD4,ANGPT1,BIRC2,AR,RHOA,PLPP3,RIPK1,TNFSF10,BDNF,CFLAR,SPHK1,CPNE1,LURAP1,CAPN1,CASP1,CASP10,CAT,TMED4,CD74,LRRFIP1,LRRFIP2,TIAF1,CEBPG,RPS6KA5,HMGN3,CLU,LITAF,NR1D1,CLOCK,CREBBP,TRAF4,IKBKE,CTNNB1,RASSF2,RC3H1,PTPN22,DDIT3,DLG1,HDAC5,ECM1,OPTN,SHISA5,F2R,TRIM22,ARID5B,FKBP1A,FLOT2,HACD3,CARD19,CXXC5,IL23A,TMEM101,RBCK1,RAB7B,FYN,GPRC5B,STK36,PDCD4,PPARGC1A,GLRX,CARD6,ANKRD…
GO: Biological Process	GO:0045321	leukocyte activation	7.75e-05	296	1385	0.213718	AKAP17A,ACP3,DYSF,ADA,ADAM8,ADAM10,STK11IP,FZD7,AP1G1,LRRC7,ALAD,ALDH3B1,ALDOC,PREX1,AMPD3,ANPEP,ANXA1,ANXA2,FAS,DEGS1,PDXK,RHOA,ARSA,ASAH1,RNASET2,PDE5A,DYNLL1,VAMP8,RAP2C,STX11,DGAT1,SLC46A2,DOCK11,B2M,TNFRSF14,BAK1,BAX,IQGAP1,BMP4,ZFP36L1,ZFP36L2,BST1,SPHK1,CPNE1,C3,C3AR1,SKAP2,STBD1,CAPN1,CAT,RUNX2,CBFB,CBL,CBLB,CD1D,SYNGR1,CD74,CDA,CDKN1A,CEBPG,CD83,LYST,CLU,METTL7A,IL27RA,ATG5,MAP3K8,SCAMP1…
GO: Biological Process	GO:0032388	positive regulation of intracellular transport	7.966e-05	67	231	0.290043	ANXA2,ANXA2P2,CAMK1,ARF1,ASPH,VAMP8,CACNB3,CDK5,RHOU,AKAP5,PTPN23,EDEM1,DAB2,PTPN22,B3GAT3,C2CD5,SAE1,FIS1,ACTR3,ARPC2,SH3GLB1,ERBB2,FYN,SFN,HTRA2,CPSF6,KIF3A,PDCD10,IL1B,IL4R,JUP,KIF5B,SMAD3,MECP2,MYO1C,NUMA1,OAZ2,PCM1,PIK3R1,PLD2,PRKACA,PRKCD,LEPROT,MAPK1,PSEN1,RIPOR1,RAC2,RDX,MICALL2,PRR5L,EHD2,CCL2,TRIM46,ZC3H12A,NCBP2,RBM22,EDEM2,SORL1,VPS11,STXBP1,STXBP2,VAMP2,TCF7L2,TGFB1,UBE2L3,EZR,CEMIP
GO: Biological Process	GO:0007507	heart development	8.089e-05	164	699	0.234621	MKKS,ACACB,ACVRL1,FZD7,ADM,HEG1,GRK2,CC2D2A,TEAD2,ANGPT1,SLC25A4,PI16,ANXA2,ANXA2P2,LMO4,PDLIM4,ARRB2,RIPK1,NRP2,BMP4,BMPR2,ZFP36L1,TBX18,PDLIM1,CDKN1A,CDKN1B,DHRS3,PDLIM7,COL2A1,ATG5,CPE,CREB1,CRKL,CTNNB1,ACE,MYLK3,TMEM65,MED12,HDAC5,DSP,GJC1,CERT1,S1PR1,SETDB2,EFNA1,MEGF8,KCTD10,SENP2,EPHA3,EPOR,ERBB2,ERBB3,ZMPSTE24,UBE4B,SPEG,MECOM,CITED2,BASP1,FGFR1,FKBP1A,FOXF1,SEMA3C,FOLR1,TXNRD2,PDLIM5,HEX…
GO: Biological Process	GO:0060070	canonical Wnt signaling pathway	8.197e-05	93	351	0.264957	FZD4,FZD6,FZD7,OTULIN,PLEKHA4,XIAP,APOE,ARNTL,PLPP3,CAPRIN2,DACT3,TBX18,LATS1,SLC9A3R1,BAMBI,COL1A1,ADGRA2,CSNK1D,FAM53B,CTNNB1,CTNND1,DAB2,DDIT3,SOX7,MED12,RBX1,FRAT1,PTPRU,EGR1,KREMEN1,FOLR1,GSKIP,ZBED3,LZTS2,GPRC5B,GLI1,GNAQ,IGFBP2,IGFBP6,DIXDC1,ISL1,JUP,LRP4,SMAD3,MCC,MDK,MITF,PRICKLE1,ROR2,PFDN5,PIN1,ASPM,TMEM64,DAB2IP,TRPM4,PSEN1,PSMA4,KREMEN2,PSMB5,PSMB10,PSMD5,PSMD10,PSME1,PSME2,PTEN,PTK7…
GO: Biological Process	GO:0030042	actin filament depolymerization	8.764e-05	26	62	0.419355	ADD1,ADD3,AQP2,CAPG,CAPZA1,CAPZB,CFL1,CFL2,ARPC2,DMTN,EPS8,LIMA1,DSTN,TRIOBP,GSN,TWF2,MYH9,TMOD3,MTPN,RDX,CARMIL1,CARMIL2,SPECC1L,TPM1,SH3BP1,MICAL1
GO: Biological Process	GO:0001655	urogenital system development	8.764e-05	99	380	0.260526	ANGPT1,ANXA1,ANXA4,AQP2,AR,ARL3,ASS1,BAX,BDNF,IQGAP1,CFLAR,BMP4,SGPL1,C3AR1,CAT,TBX18,CDKN1B,CRLF1,MAGED1,OSR2,KANK2,CRKL,TIPARP,CTNNB1,CTNND1,CUX1,ACE,DLG1,HDAC5,BCL2L11,FEM1B,EGR1,GDF11,EPHA4,RIDA,ZMPSTE24,FSTL3,MECOM,CITED2,BASP1,ARID5B,FGFR1,FOXF1,CD24,LZTS2,GCNT1,GLI1,GLI2,GPR4,KIF3A,ID2,ID3,ID4,ITGA6,ITGB4,LAMA5,LAMB2,LRP4,SMAD3,SMAD5,SMAD6,SMAD9,CYS1,MMP2,MMP17,MPV17,FLCN,MYO1E,BMPER,ODC1,…
GO: Biological Process	GO:0035295	tube development	8.906e-05	275	1276	0.215517	MKKS,ACVRL1,DYSF,ADA,ADAM8,ADD1,FZD4,FZD6,ADM,HEG1,OTULIN,CC2D2A,WDR48,TEAD2,ANG,ANGPT1,ANPEP,ANXA1,ANXA2,ANXA2P2,PIK3R3,APOE,LMO4,AQP2,AR,WDR19,RHOA,ASAH1,PHACTR4,ASS1,NUMB,TNFSF12,ADGRB2,BAK1,BAX,BDNF,NRP2,BMP4,BMPR2,ZFP36L1,SPHK1,SGPL1,BTG1,C3,C3AR1,C5,CAT,TBX18,CDKN1A,CRLF1,CFL1,ADGRG1,HS6ST1,QKI,COL2A1,COL8A2,MAGED1,ADGRA2,CREB1,CRKL,TIPARP,TRAF4,CSF1R,CSPG4,CTNNB1,CUX1,ADAMTSL2,CUL7,ACE,DLG…
GO: Biological Process	GO:0044282	small molecule catabolic process	8.921e-05	116	462	0.251082	ACACB,ACADS,ACADVL,ACOX1,ADA,ALDH2,ALDH3B1,CARNS1,ALDOC,APOE,AKR1C3,ATP2B4,BCAT2,SYNJ2,ACSF3,CBR3,ENTPD5,CDA,TXN2,CPT1A,PNKD,CRAT,APOBEC3B,TKFC,LPIN2,CYP27A1,CYP27B1,DBI,ECI1,DECR1,DLST,SARDH,DPYD,TYMP,ECH1,DERA,ENO3,DCXR,RIDA,ETFDH,AKR1A1,GMPR2,CSAD,ACAA2,HAGHL,FUT1,FUT8,INPP5J,GALE,GALK1,GALT,INPP5K,DHDH,APOBEC3C,GOT1,HIBADH,MMAA,GUSB,HADH,PHYKPL,HK1,ACOT7,APOBEC3G,HMGCL,HMMR,HNMT,CPT1C,HSD17B4…
GO: Biological Process	GO:0046578	regulation of Ras protein signal transduction	9.798e-05	72	255	0.282353	PLEKHG5,HEG1,PREX1,OGT,APOE,MADD,ARF6,ARRB1,TNK1,CBL,ARHGEF1,LPAR2,CYTH2,CYTH1,ADGRG1,KANK2,CRK,CRKL,ARHGEF3,ARHGEF17,DENND4B,KCTD10,EPOR,EPS8,ERBB2,NET1,F2R,FOXM1,ARFGEF2,SSX2IP,ARPP19,MAPRE2,GPR4,PDCD10,CADM4,JAK2,STMN1,LYN,KITLG,FLCN,ARHGAP42,NGFR,OPHN1,ARHGEF19,DAB2IP,RIPOR1,RASA2,RASGRF1,RALGPS2,RDX,ROBO1,ITSN1,SHC1,ARHGEF40,ARFGAP1,SOS2,IQSEC2,FGD4,PSD3,DYNLT1,ARAP3,TIMP2,PSD4,VAV2,EPS8L2,P…
GO: Biological Process	GO:0002366	leukocyte activation involved in immune response	9.988e-05	170	732	0.23224	ACP3,DYSF,ADA,ADAM8,ADAM10,STK11IP,AP1G1,LRRC7,ALAD,ALDH3B1,ALDOC,AMPD3,ANPEP,ANXA1,ANXA2,DEGS1,PDXK,RHOA,ARSA,ASAH1,RNASET2,DYNLL1,VAMP8,RAP2C,STX11,DGAT1,DOCK11,B2M,IQGAP1,BST1,CPNE1,C3,C3AR1,STBD1,CAPN1,CAT,CBL,SYNGR1,CDA,METTL7A,IL27RA,SCAMP1,RAB3D,CST3,CSTB,CTSS,CYBA,RC3H1,IST1,MVP,DNASE1L1,CRISPLD2,DSP,PARP3,ARPC5,ACTR2,DERA,SERPINB1,OSTF1,ERCC1,TCIRG1,SIRPB1,PLAC8,PTK2B,ATP6V1D,FOXF1,VAT1,…
GO: Biological Process	GO:0001101	response to acid chemical	0.0001005	100	386	0.259067	SLC10A3,ADD1,FZD4,FZD7,ALAD,TEAD2,ANXA2,AQP2,AQP3,RHOA,ASS1,AKR1C3,NCOA1,ATP2B4,ATP5MC1,BCHE,BDNF,CAPN2,CAT,CD9,CDKN1B,CFL1,COL1A1,COL1A2,COL4A6,COL6A1,PTGES,CPT1A,CREB1,NSMF,CYBA,CYP27B1,TOMM20,NQO1,DNMT1,DNMT3A,DUSP1,E2F1,FIS1,PHC1,EGR1,TRPV4,EPHA3,FABP3,PTK2B,BAIAP2,FOLR1,RRAGA,FYN,SESN1,GIPR,PPARGC1A,GNAS,HTRA2,GRIN1,GSN,KLHL22,GSTP1,TWF2,HMGCL,HOXA2,ID3,IGFBP2,ITGA2,KRT8,LYN,MEST,MMP2,LAMTOR…
GO: Biological Process	GO:1901880	negative regulation of protein depolymerization	0.0001015	31	81	0.382716	DYSF,ADD1,ADD3,CAMSAP3,CAPG,CAPZA1,CAPZB,CFL1,MID1IP1,HDAC6,ARPC2,CKAP2,DMTN,EPS8,KATNB1,LIMA1,GAS2L1,EML4,TRIOBP,GSN,TWF2,MAP1A,MID1,MYH9,TMOD3,MTPN,RDX,CARMIL1,CARMIL2,SPECC1L,TPM1
GO: Biological Process	GO:0006753	nucleoside phosphate metabolic process	0.0001026	164	702	0.233618	ACACB,PUDP,ACP3,ADA,ADCY7,PARP1,AK4,ALDOC,TPST1,AMPD3,OGT,RHOA,PDE5A,ATP5F1A,DGAT1,ATP5MC1,SUCLG2,BDNF,BID,ACSF3,MBD4,PAPSS1,ENTPD5,CDA,HACD1,CNP,MPC2,COX5B,TECR,COX6B1,SAMHD1,GTPBP1,NCOR1,REXO2,TKFC,CYC1,DBI,UCK1,DCK,AK3,DLG1,DLST,NUPR1,PPIF,DERA,MLXIPL,NME6,ENO3,GMPR2,ACAA2,NUDT14,UQCC2,ACOT1,THEM4,G6PD,PDE7B,GALE,GALK1,GALT,ACSS1,GCKR,PPARGC1A,SMPDL3A,GMPR,GNAI3,ACOT2,GPX1,ABHD14B,SLC2A6,HIF1A…
GO: Biological Process	GO:0018108	peptidyl-tyrosine phosphorylation	0.0001047	107	420	0.254762	ADORA1,DYRK2,ANGPT1,APLP2,ZFYVE28,ARRB2,PLPP3,RAP2C,TNK1,TNFRSF14,DYRK4,BDNF,IQGAP1,NRP2,BST1,SOCS3,CAV2,GPRC5A,CBL,CBLB,UNC119,DYRK1B,CD74,CRLF1,CLK1,SH3BP5,NRG2,CSF1R,CSPG4,CTNND1,DGKQ,PTPN22,ACE,DLG4,MVP,ABI1,SH2B3,HIPK3,EFNA1,EFNB3,TNK2,DMTN,EPHA3,EPHA4,EPHB6,ERBB2,ERBB3,PTK2B,TESK2,FGFR1,MERTK,IL23A,CD24,FYN,GPRC5B,AFAP1L2,IL24,HK1,CADM4,PRMT2,IFNAR1,IRF1,ISL1,JAK2,KIT,LRP4,LYN,KITLG,MST1R,N…
GO: Biological Process	GO:0070848	response to growth factor	0.0001059	182	794	0.229219	ACVRL1,FZD4,PARP1,GRK2,CGN,LTBP4,ANGPT1,OFD1,ANXA1,XIAP,ARF6,RHOA,ARRB2,RIPK1,BDNF,IQGAP1,NRP2,CFLAR,BMP4,BMPR2,ZFP36L1,ZFP36L2,SPHK1,CALD1,CAT,CAV2,RUNX2,CBL,CCNA2,FIBP,CFL1,NREP,ZFYVE9,BAMBI,COL1A1,COL1A2,COL2A1,BAG4,CHST11,ADGRA2,CREB1,CREBBP,CRK,CRKL,CTNNB1,CEP57,ADAMTSL2,ZFYVE16,EIF4A3,DAB2,DBN1,F11R,PARD6A,DLX1,DNMT1,HDAC6,E2F1,ACTR3,ARPC2,MYOF,SH3GLB1,TOB1,MEGF8,EGR1,ERBB2,FSTL3,CITED2,FGF…
GO: Biological Process	GO:0006839	mitochondrial transport	0.0001069	76	274	0.277372	ACACB,SLC25A29,SLC25A4,SLC25A5,BMF,MCU,ATP5F1A,ATP5MC1,BAK1,BAX,BID,SLC25A14,HIP1R,AIP,RHOU,MID1IP1,CNP,MPC2,PMPCB,COX5B,BAG4,CPT1A,CYC1,TOMM20,SLC25A18,BCL2L11,SAE1,E2F1,FIS1,PPIF,TIMM9,SH3GLB1,SLC25A37,MICU1,ACAA2,TMEM14C,THEM4,YWHAQ,SFN,HTRA2,KIF5B,ATP5IF1,LETM1,SFXN2,TMEM14A,BLOC1S2,MT-ATP6,MT-ATP8,OXA1L,PPP2R2B,PPP3CC,PPP3R1,LEPROT,TMEM102,PSEN1,SLC35F6,MCUB,RAC2,RTL10,SLC25A36,MICALL2,SLC1A…
GO: Biological Process	GO:0033157	regulation of intracellular protein transport	0.0001116	72	256	0.28125	OGT,ANGPT1,CAMK1,ASPH,SNX3,BMP4,CACNB3,CDK5,RHOU,AKAP5,BAG4,EI24,EDEM1,PTPN22,B3GAT3,C2CD5,TCTEX1D2,SAE1,FIS1,ACTR3,ARPC2,SH3GLB1,DMTN,ERBB2,DNAJC27,SUFU,FYN,INPP5K,GDI1,SFN,HTRA2,KIF3A,PKIG,PDCD10,PARK7,IL1B,JUP,KIF5B,ATP5IF1,SMAD3,MYO1C,NUCB1,OAZ2,PCM1,PIK3R1,PPP2CA,PRKACA,PKIA,PRKCD,LEPROT,MAPK1,PSEN1,PTPN1,RIPOR1,RAC2,SH3TC2,MICALL2,PRR5L,CCL2,ZC3H12A,RBM22,EDEM2,SORL1,VPS11,SEPTIN8,VAMP2,TCF…
GO: Biological Process	GO:0001558	regulation of cell growth	0.0001161	122	494	0.246964	ACVRL1,NDRG3,ADAM10,LTBP4,SLC25A4,PI16,APOE,SEMA4G,RHOA,CAPRIN2,DACT3,ATP5MC1,TNK1,BDNF,SOCS2,BMPR2,SPHK1,BTG1,BRAT1,CXCL16,CDA,CDK5,CDKN1A,CDKN1B,CDKN2C,CFL1,TAOK2,CIRBP,CISH,EI24,CRABP2,CRK,CRKL,CSF2RB,CYBA,CLSTN3,CYP27B1,SERTAD2,DAB2,IST1,DBN1,DPYSL2,ITCH,ACTR3,SH3GLB1,MEGF8,NME6,ERBB2,NET1,PTK2B,IP6K2,SEMA6C,SEMA6B,SEMA4F,SEMA3C,DNAJC2,GAS2L1,TAF9B,G6PD,GDI1,SESN1,GNG4,SFN,NR3C1,KLHL22,TTL,H3…
GO: Biological Process	GO:0008284	positive regulation of cell population proliferation	0.0001161	240	1096	0.218978	TMEM250,ACVRL1,DYSF,ADA,ADAM10,CNOT6,FZD7,ADM,GRK2,NLGN2,WDR48,ANG,SLC25A5,ANXA1,ANXA2,ANXA2P2,AR,ARRB1,AKR1C3,TNFSF12,NRP2,CFLAR,BMP4,BMPR2,BST1,SPHK1,C3AR1,CAPN1,CAPNS1,CAV2,RUNX2,ASH2L,CCNA2,TBX18,CD1D,CD74,CDC20,CDC25B,CDK2,CDKN1A,CDKN1B,CRLF1,ADGRG1,S1PR2,CNOT8,CLU,RECQL4,BAMBI,OSR2,CLDN7,CRIP2,CRKL,NCOR1,CSF1R,CST3,CTNNB1,CHTOP,CYBA,PTPN22,ARNT2,DLG1,DNMT1,HDAC5,E2F1,E2F3,ECM1,S1PR1,MLXIPL,…
GO: Biological Process	GO:0001776	leukocyte homeostasis	0.0001162	38	109	0.348624	ADA,ANXA1,FAS,SLC46A2,DOCK11,BAK1,BAX,CD74,RC3H1,BCL2L11,SH2B3,TSC22D3,TCIRG1,MECOM,MERTK,CD24,SLC37A4,ZC3H8,CORO1A,HIF1A,LGALS9,LYN,MEN1,KITLG,MTHFD1,PDE4B,PIK3CB,RC3H2,CCL2,DOCK10,SKIL,SOS2,STAT5A,STAT5B,ADAM17,TGFB1,SLC7A11,TNFSF4
GO: Biological Process	GO:2001235	positive regulation of apoptotic signaling pathway	0.0001197	61	207	0.294686	WDR35,PLA2G6,BMF,FAS,RIPK1,TNFSF12,TNFSF10,BAK1,BAX,BID,HIP1R,CASP2,SLC9A3R1,CLU,MAGED1,EI24,DDIT3,GSDME,BCL2L11,E2F1,FIS1,NUPR1,PPIF,SH3GLB1,RBCK1,MLLT11,YWHAQ,SFN,GPER1,HTRA2,GSN,PARK7,JAK2,ATP5IF1,LGALS9,SMAD3,TP53INP1,PYCARD,FLCN,NFATC4,NGFR,PAK2,PLAUR,PPP2R1B,PPP3CC,PPP3R1,PRKCD,MAPK9,DAB2IP,PTEN,SKIL,UNC5B,STK4,SIRT1,PRR7,TIMP3,UBB,YWHAB,YWHAH,YWHAZ,ITM2C
GO: Biological Process	GO:0032446	protein modification by small protein conjugation	0.000121	209	935	0.223529	DYSF,AHRR,OTULIN,HACE1,KLHL42,KLHL8,WDR48,CUL4B,CUL2,RNF169,OGT,ANGPT1,LEO1,BIRC2,XIAP,CBX4,TRIM23,ARRB1,ARRB2,LRSAM1,TRIM24,SOCS2,SPHK1,HERC3,SENP5,TRIM41,SOCS3,CBFB,CBL,CBLB,CDC20,TRIM47,CDK5,CISH,ASB9,ARIH1,FBXL2,ATG5,TRIM58,RNF19A,RNF167,ISG15,UBXN2A,CTNNB1,IRF2BP1,RC3H1,PTPN22,KEAP1,CUL7,DDB2,FBXO2,FBXL4,RASSF5,FBXO25,FBXO9,FBXO4,FBXO3,MED12,RBX1,ITCH,HDAC6,SAE1,E4F1,ZNRF2,PHC1,FEM1B,EGR1,KC…
GO: Biological Process	GO:0002263	cell activation involved in immune response	0.0001356	170	736	0.230978	ACP3,DYSF,ADA,ADAM8,ADAM10,STK11IP,AP1G1,LRRC7,ALAD,ALDH3B1,ALDOC,AMPD3,ANPEP,ANXA1,ANXA2,DEGS1,PDXK,RHOA,ARSA,ASAH1,RNASET2,DYNLL1,VAMP8,RAP2C,STX11,DGAT1,DOCK11,B2M,IQGAP1,BST1,CPNE1,C3,C3AR1,STBD1,CAPN1,CAT,CBL,SYNGR1,CDA,METTL7A,IL27RA,SCAMP1,RAB3D,CST3,CSTB,CTSS,CYBA,RC3H1,IST1,MVP,DNASE1L1,CRISPLD2,DSP,PARP3,ARPC5,ACTR2,DERA,SERPINB1,OSTF1,ERCC1,TCIRG1,SIRPB1,PLAC8,PTK2B,ATP6V1D,FOXF1,VAT1,…
GO: Biological Process	GO:0031589	cell-substrate adhesion	0.0001356	99	384	0.257812	ACTN1,ACVRL1,ADAM8,FZD4,FZD7,PREX1,ANGPT1,CAMSAP3,RHOA,ARHGAP6,ARL2,MSLNL,IQGAP1,BST1,HACD1,CDK5,CFL1,TAOK2,COL1A1,CRK,CRKL,CTNNB1,MYADM,SLK,DAB2,DBN1,BCL2L11,EDIL3,ARPC2,EFNA1,MEGF9,SORBS3,DMTN,MSLN,EPHA3,NET1,PTK2B,FBLN2,TESK2,MERTK,FOXF1,LYPD3,EGFLAM,FERMT2,TRIOBP,CORO1A,HSPG2,ID1,ITGA6,ITGA1,ITGA2,ITGA7,ITGB4,ITGB7,JAK2,JUP,L1CAM,LAMA5,LAMB2,LGALS1,BCAM,SMAD3,SMAD6,MDK,MEN1,ATXN3,MMP14,NEDD9,…
GO: Biological Process	GO:0048017	inositol lipid-mediated signaling	0.0001374	59	199	0.296482	PITPNM2,OGT,ANGPT1,RHOA,ZFP36L1,CAT,CBL,ENTPD5,SLC9A3R2,SLC9A3R1,FBXL2,NCOR1,CSF1R,C2CD5,NYAP1,PLEKHA1,EPOR,ERBB2,ERBB3,F2R,BTN2A2,FGFR1,AGAP2,FYN,GPER1,GSN,JAK2,KIT,LYN,NTRK3,PIK3CB,PIK3R1,PIP4K2A,PLCB3,PLCG1,PLD1,PLD2,PLXNB1,PPARD,MAPK1,DAB2IP,PTEN,PTPN6,PTPN13,RARA,CEP55,PIP4K2C,PRR5L,RPS6KB1,PI4KAP2,SOX9,UNC5B,SRC,SIRT1,TWIST1,PIK3IP1,PI4KAP1,EZR,INPP5E
GO: Biological Process	GO:1902532	negative regulation of intracellular signal transduction	0.0001444	159	681	0.23348	NDRG2,ADCY7,ADORA1,HEG1,GRK2,DYRK2,APLP1,APOE,MAPKAPK5,RHOA,ARNTL,ARRB1,ARRB2,ATP2B4,TNK1,RIPK1,BID,BMP4,CPNE1,CALM1,CALM2,CALM3,CAPN1,CD74,SLC9A3R2,SLC9A3R1,CLU,HOMER3,AKAP5,LITAF,NR1D1,NCOR1,TKFC,MYADM,RASSF2,DAB2,PTPN22,DDIT3,DLG1,DOK1,ITCH,SH2B3,DUSP1,DUSP2,DUSP7,S1PR1,PPIF,HIPK3,OPTN,EFNA1,SH3GLB1,KCTD10,PLEKHA1,SENP2,MECOM,BTN2A2,FKBP1A,FKBP1B,FOXM1,CARD19,RGS14,THEM4,TAF9B,INPP5K,SESN1,PDC…
GO: Biological Process	GO:0061097	regulation of protein tyrosine kinase activity	0.0001476	36	102	0.352941	ADORA1,APLP2,ZFYVE28,RAP2C,BDNF,GPRC5A,CBL,CBLB,UNC119,SH3BP5,CSF1R,DGKQ,ACE,DLG4,MVP,ABI1,EFNA1,EPHA4,ERBB3,CD24,FYN,GPRC5B,AFAP1L2,NEDD9,PAK2,PSEN1,PTPN1,RAP2B,SHC1,SRC,ADAM17,DOK7,THY1,AGRN,CASS4,SOCS4
GO: Biological Process	GO:0045926	negative regulation of growth	0.0001477	80	295	0.271186	ACVRL1,NDRG3,PI16,SEMA4G,CAPRIN2,DACT3,TNK1,RIPK1,SOCS2,BMP4,BMPR2,BTG1,CDA,CDK5,CDKN1A,CDKN1B,CDKN2C,CFL1,CIRBP,EI24,CYP27B1,SERTAD2,DAB2,ACTR3,ING4,NME6,PLAC8,CITED2,IP6K2,SEMA6C,SEMA6B,SEMA4F,SEMA3C,DNAJC2,GAS2L1,G6PD,SESN1,GNAS,GNG4,HIF1A,IDH3G,IGFBP5,KCNK2,SMAD3,MAG,MECP2,MEN1,MT1E,MT1F,MT1X,FLCN,NPR1,SERTAD1,PPARD,PPP2CA,MAPK11,DAB2IP,PTEN,RNF6,JADE1,SEMA6D,DRAXIN,TRIM46,SEMA3F,PLXNA3,SIPA1…
GO: Biological Process	GO:0032886	regulation of microtubule-based process	0.0001512	68	240	0.283333	MKKS,SMC1A,DYSF,KLHL42,CNIH2,CAMSAP3,GBA2,RHOA,ARL2,CAPZB,CDKN1B,CHEK1,PRUNE1,MID1IP1,CLTC,POC1A,TRIM58,VPS4B,CLIP3,CTNNB1,TCTEX1D2,HDAC6,PDCD6IP,PARP3,AKAP9,TRPV4,CKAP2,EPHA3,NIN,ERBB2,CDK2AP2,STAG1,KATNB1,GAS2L1,CATSPER1,STAG2,INPP5J,CHMP2A,GNAI1,MAPRE2,EML4,KIF3A,IGBP1,DIXDC1,STMN1,MAP1A,MECP2,MID1,CFAP20,TRIM37,NEK2,NUMA1,FSD1,CEP97,CEP192,MAP9,TRIM46,ATF5,MAPRE1,TOGARAM1,AURKA,UBXN2B,TACC1,S…
GO: Biological Process	GO:1903829	positive regulation of cellular protein localization	0.0001527	95	366	0.259563	ABHD17A,CNPY4,PARP1,NLGN2,OGT,CAMK1,ARF6,ASPH,IQGAP1,BID,CACNB3,CAV2,CDK5,CFL1,RHOU,AKAP5,CLIP3,EDEM1,PTPN22,B3GAT3,C2CD5,PARD6A,DLG1,SAE1,E2F1,FIS1,ACTR3,ARPC2,SH3GLB1,VPS28,EPHA3,ERBB2,ABCA7,FYN,GNAI1,YWHAQ,SFN,GPER1,HTRA2,KIF3A,KAT7,PDCD10,PARK7,IL1B,JUP,KIF5B,LGALS3,LRP4,SMAD3,MAP1A,MYO1C,HNRNPM,NGFR,NUMA1,OAZ2,PCM1,PIK3R1,PPP3CC,PPP3R1,PRKACA,PRKCD,PRKCI,LEPROT,MAPK1,PSEN1,PTN,PTPN9,RIPOR1,R…
GO: Biological Process	GO:0008406	gonad development	0.000154	73	263	0.277567	MKKS,FZD4,GRK2,WDR48,ANG,ANGPT1,AR,WDR19,ARRB1,ARRB2,AKR1C3,NCOA1,TNFSF10,BAX,BMP4,FOXL2,SGPL1,EIF2B5,EIF2S2,CASP2,CBL,ADGRG1,COL9A3,CRKL,TIPARP,DHH,REC8,ATN1,BCL2L11,MAMLD1,NUPR1,AKAP9,PLEKHA1,ERCC1,IRX5,FSTL3,CITED2,BASP1,ARID5B,ARID4B,GATA6,H3-3A,H3-3B,HMGB2,HSD17B4,IDH1,INHA,SCX,KIT,LFNG,MEA1,KITLG,MMP2,MMP14,MMP19,RNF38,NASP,ASPM,RAB13,RARA,RHOBTB3,DMRTA1,SOX9,SRC,SRD5A1,STAT5A,STAT5B,SIRT1,…
GO: Biological Process	GO:0007420	brain development	0.000154	188	830	0.226506	MKKS,AARS1,NDRG2,FZD4,FZD6,AK4,ALDH1A3,APLP1,APLP2,ARF4,RHOA,ARRB2,NCOA1,NUMB,DYNLL1,RERE,ATP2B4,B2M,BAK1,BAX,NRP2,BMP4,BMPR2,SYNJ2,SPHK1,EIF2B5,CALM1,CALM2,CALM3,PTBP2,CASP2,CD9,SYNGR3,CDK5,NUMBL,ADGRG1,CKB,CNP,COX6B1,CREB1,CRK,CRKL,PITPNM1,NCOR1,CSF1R,CSNK1D,CTNNB1,CTNND1,DBI,ARNT2,DLX1,DLX2,DPYSL2,BCL2L11,E2F1,ARPC5,S1PR1,TSPAN2,CELSR2,GNB4,NIN,RIDA,EPOR,MECOM,ARL6,BASP1,FGFR1,BAIAP2,POMK,UFC1…
GO: Biological Process	GO:0099641	anterograde axonal protein transport	0.0001542	8	9	0.888889	HSPB1,KIF5A,KIF5B,KIF5C,MAP1A,RAB27B,MAPK8IP3,TERF2
GO: Biological Process	GO:0010256	endomembrane system organization	0.0001631	140	587	0.238501	UBL4A,DYSF,HACE1,BIN1,CAMSAP3,AR,ANO8,GET3,STX16,SNX3,BANF1,BNIP1,MYRF,BAIAP3,ATP8B3,CAPN1,CAPNS1,CAV2,TMED4,SYNGR1,LYST,CLU,CLTC,VPS4B,CREB1,CSNK1D,PDE4DIP,UBXN2A,TRAM2,TOR1AIP1,TLCD1,IST1,TMEM170A,CUL7,COG3,NEK9,DNM1,DMPK,DOP1B,PDCD6IP,DSC3,DSP,VPS36,CERT1,ATL1,MYOF,OPTN,SH3GLB1,AKAP9,VPS28,STX6,STAM2,ZMPSTE24,RTN3,F2R,ABCA7,REEP2,BAIAP2,ARFGEF2,VTA1,HOOK3,ANO9,CHMP2A,RAB30,TMED2,TOR1B,GPER1,CI…
GO: Biological Process	GO:0001503	ossification	0.0001659	111	444	0.25	IFITM1,RHOA,BMP1,BMP4,BMPR2,CAT,RUNX2,CBFB,CDH11,DHRS3,PDLIM7,TP53INP2,CLTC,COL1A1,COL1A2,COL2A1,COL6A1,OSR2,ISG15,CTNNB1,RASSF2,CYP27B1,DHH,MRC2,HDAC5,ECM1,S1PR1,TOB1,OSTF1,ZMPSTE24,KREMEN1,FSTL3,ESRRA,TCIRG1,PTK2B,FGFR1,GPNMB,SUFU,TOB2,GLI1,GLI2,GNAS,H3-3A,H3-3B,HIF1A,HOXA2,HSD17B4,HSPG2,ID1,ID2,ID3,ID4,IGFBP3,IGFBP5,INPPL1,SCX,JUNB,JUND,LOX,LRP4,LTBP3,SMAD3,SMAD5,SMAD6,MDK,MEN1,MMP2,MMP14,MMP1…
GO: Biological Process	GO:0050730	regulation of peptidyl-tyrosine phosphorylation	0.0001659	80	296	0.27027	ADORA1,ANGPT1,APLP2,ZFYVE28,ARRB2,PLPP3,RAP2C,TNFRSF14,BDNF,IQGAP1,BST1,SOCS3,CAV2,GPRC5A,CBL,CBLB,UNC119,CD74,CRLF1,SH3BP5,CSF1R,CSPG4,CTNND1,DGKQ,PTPN22,ACE,DLG4,MVP,ABI1,SH2B3,EFNA1,TNK2,DMTN,EPHA4,ERBB3,PTK2B,IL23A,CD24,FYN,GPRC5B,AFAP1L2,IL24,CADM4,PRMT2,IFNAR1,IRF1,ISL1,JAK2,KIT,LRP4,LYN,KITLG,NEDD9,PAK2,PARP14,PPP2CA,PRKCD,TMEM102,PSEN1,PTPN1,PTPN6,RAP2B,LRRK1,SHC1,STAP2,SRC,ADAM17,MLST8,D…
GO: Biological Process	GO:0048015	phosphatidylinositol-mediated signaling	0.0001698	58	196	0.295918	PITPNM2,OGT,ANGPT1,RHOA,ZFP36L1,CAT,CBL,ENTPD5,SLC9A3R2,SLC9A3R1,FBXL2,NCOR1,CSF1R,C2CD5,NYAP1,PLEKHA1,EPOR,ERBB2,ERBB3,F2R,BTN2A2,FGFR1,AGAP2,FYN,GPER1,GSN,JAK2,KIT,LYN,NTRK3,PIK3CB,PIK3R1,PIP4K2A,PLCB3,PLCG1,PLD2,PLXNB1,PPARD,MAPK1,DAB2IP,PTEN,PTPN6,PTPN13,RARA,CEP55,PIP4K2C,PRR5L,RPS6KB1,PI4KAP2,SOX9,UNC5B,SRC,SIRT1,TWIST1,PIK3IP1,PI4KAP1,EZR,INPP5E
GO: Biological Process	GO:0009743	response to carbohydrate	0.0001698	75	273	0.274725	GRK2,WDR35,PLA2G6,OGT,RHOA,ARRB1,DYNLL1,ZFP36L1,EIF2B5,BAIAP3,CAT,CDKN1B,RAB11B,HMGN3,TXN2,COL6A2,MPC2,NR1D1,CYBA,FIS1,MLXIPL,EGR1,ERCC1,PTK2B,FKBP1B,TXNIP,GCKR,GIPR,PPARGC1A,GOT1,GPER1,GPX1,GSTP1,KAT7,HIF1A,IL1B,ITGA2,KHK,KIF5B,LGALS1,LYN,MEN1,PHPT1,OXCT1,PCK2,SERPINF1,PPARD,PIM3,PPP2CA,PPP3CA,PRKACA,MAP2K6,TRPM4,PTEN,PTPRN2,RAP1B,RBM4,MAP2K4,TRA2B,SLC2A5,SOX4,SPARC,SRF,STX4,VAMP2,TCF7L2,ADNP,SI…
GO: Biological Process	GO:0050878	regulation of body fluid levels	0.0001751	132	548	0.240876	A2M,ACTG1,ACTN1,ADA,ADCY7,FZD6,ADM,ADORA1,HEG1,H3C10,C1QTNF1,ANXA2,ANXA2P2,APOE,AQP2,AQP3,AQP5,MADD,ARRB1,ARRB2,NCOA1,VAMP8,DOCK11,SOCS2,C3,CAPZA1,CAPZB,CD9,P2RX6,FIBP,LYST,COL1A1,COL1A2,ATG5,CREB1,CSRP1,CYBA,DGKA,DGKQ,AK3,SH2B3,NR1H3,CELSR2,TRPV4,DMTN,F2R,F8,MYL9,MERTK,FLI1,RAB14,MYL12A,GNA13,FYN,INPP5K,GATA6,GNAI2,GNAQ,GNAS,SFN,H3-3A,H3-3B,HIF1A,HSPB1,IRF1,IRF2,ITGA2,ITPR3,JAK2,KCNMA1,STMN1,LYN…
GO: Biological Process	GO:0043436	oxoacid metabolic process	0.0001751	262	1219	0.21493	AARS1,ACACB,ACADS,ACADVL,ACOX1,HACD4,RIMKLB,OSBPL7,C1QTNF2,ALDH1A3,CARNS1,ALDOC,TPST1,OGT,ANGPT1,ANXA1,APOC1,GBA2,DEGS1,ASS1,AKR1C3,ATF4,ATP2B4,DGAT1,BCAT2,SUCLG2,CES2,BGN,BNIP2,BPHL,SPHK1,SGPL1,ACSF3,C3,DAGLA,SLC7A7,PAPSS1,ENTPD5,CD74,HACD1,B4GALT5,CKB,PRUNE1,MID1IP1,GRHPR,CLTC,FADS2,ABCG2,TXN2,QKI,MPC2,TECR,PTGES,CHST11,CPT1A,PNKD,NR1D1,CRABP2,CRAT,NCOR1,TKFC,OSBPL3,GLCE,CSPG4,LPIN2,CYP27A1,DBI…
GO: Biological Process	GO:0009117	nucleotide metabolic process	0.0001778	161	694	0.231988	ACACB,PUDP,ACP3,ADA,ADCY7,PARP1,AK4,ALDOC,TPST1,AMPD3,OGT,RHOA,PDE5A,ATP5F1A,DGAT1,ATP5MC1,SUCLG2,BDNF,BID,ACSF3,MBD4,PAPSS1,ENTPD5,CDA,HACD1,CNP,MPC2,COX5B,TECR,COX6B1,SAMHD1,GTPBP1,NCOR1,REXO2,TKFC,CYC1,DBI,UCK1,DCK,AK3,DLG1,DLST,NUPR1,PPIF,DERA,MLXIPL,NME6,ENO3,GMPR2,ACAA2,UQCC2,ACOT1,THEM4,G6PD,PDE7B,GALE,GALK1,GALT,ACSS1,GCKR,PPARGC1A,GMPR,GNAI3,ACOT2,GPX1,ABHD14B,SLC2A6,HIF1A,PNKP,HK1,PARK7…
GO: Biological Process	GO:0045944	positive regulation of transcription by RNA polymerase II	0.0001783	280	1315	0.212928	LAGE3,ACVRL1,PARP1,AHRR,TEAD2,OGT,FOXO6,LEO1,CALCOCO1,CAMK1,LMO4,AR,ARF4,ARNTL,ARRB1,RFXANK,CAPRIN2,NCOA1,ATF4,RIPK1,BAG1,CCNK,BMP4,BMPR2,FOXL2,KLF9,RUNX2,CBFB,ASH2L,TBX18,CCNT2,CEBPG,RPS6KA5,HMGN3,LITAF,OSR2,NR1D1,CLOCK,CREB1,CREBBP,SS18L1,LPIN2,CTBP2,CTNNB1,CHURC1,IRF2BP1,MCIDAS,EIF4A3,DAB2,DBP,DDIT3,ARNT2,DLX1,DLX2,DLX3,TTC5,MED12,DMTF1,SRA1,HDAC5,E2F1,E2F2,NR1H3,E2F3,S1PR1,ACTR3,ACTR2,MLXIPL,…
GO: Biological Process	GO:0032092	positive regulation of protein binding	0.0001784	38	111	0.342342	ADD1,ANXA2,ANXA2P2,APOE,ARF6,ARRB1,CAPRIN2,B2M,BDNF,BMP4,CALD1,HIP1R,CDK5,BAMBI,TRAF4,ACE,ACTR3,CRBN,EPHA4,EPHB6,FKBP1A,PARK7,HOXA3,LFNG,LGALS3,STING1,MEN1,PIN1,DERL1,PPP2CA,PSEN1,MAPRE1,PLXND1,STK4,TAF1,TCF7L2,AGRN,VTN
GO: Biological Process	GO:0090559	regulation of membrane permeability	0.0001805	34	95	0.357895	HEG1,SLC25A4,SLC25A5,BMF,BAK1,BAX,BID,HIP1R,CNP,F11R,PDCD6IP,BCL2L11,E2F1,PPIF,SH3GLB1,ACAA2,THEM4,YWHAQ,SFN,ATP5IF1,TMEM14A,BLOC1S2,PPP3CC,PPP3R1,TMEM102,SLC35F6,RTL10,LAPTM4B,SLC9A1,DYNLT1,YWHAB,YWHAH,YWHAZ,RHOT2
GO: Biological Process	GO:0010721	negative regulation of cell development	0.0001805	104	411	0.253041	PI16,APOE,FAS,SEMA4G,ARF6,RHOA,HES4,TRAK2,B2M,BDNF,BMP4,CTDSP1,CDK5,CYTH2,ADGRG1,NEPRO,NR1D1,CSPG4,CTNNB1,DAB2,DDX6,DLX1,DLX2,ACTR3,EFNA1,EFNB3,TRPV4,GDF11,DMTN,EPHA3,EPHA4,KREMEN1,HMG20A,SEMA6C,SEMA6B,SEMA4F,SEMA3C,HOOK3,CD24,G6PD,INPP5J,GDI1,GFI1,CIT,HOXA2,ID1,ID2,ID3,ID4,IDH2,DIXDC1,IL1B,INPPL1,ISL1,LGALS1,LRP4,MAG,MECP2,NFATC4,NGFR,NTRK3,OMG,RFLNA,PBX1,PCM1,ASPM,IRX3,PPP3CA,RTN4RL2,PSEN1,PTEN…
GO: Biological Process	GO:0045137	development of primary sexual characteristics	0.0001815	74	269	0.275093	MKKS,FZD4,GRK2,WDR48,ANG,ANGPT1,AR,WDR19,ARRB1,ARRB2,AKR1C3,NCOA1,TNFSF10,BAX,BMP4,FOXL2,SGPL1,EIF2B5,EIF2S2,CASP2,CBL,ADGRG1,COL9A3,CRKL,TIPARP,DHH,REC8,ATN1,BCL2L11,MAMLD1,NUPR1,AKAP9,PLEKHA1,ERCC1,IRX5,FSTL3,CITED2,BASP1,ARID5B,ARID4B,GATA6,CBX2,H3-3A,H3-3B,HMGB2,HSD17B4,IDH1,INHA,SCX,KIT,LFNG,MEA1,KITLG,MMP2,MMP14,MMP19,RNF38,NASP,ASPM,RAB13,RARA,RHOBTB3,DMRTA1,SOX9,SRC,SRD5A1,STAT5A,STAT5B,S…
GO: Biological Process	GO:0000122	negative regulation of transcription by RNA polymerase II	0.0001819	207	931	0.222342	JDP2,PARP1,AHRR,KLF11,FOXO6,ZBTB4,CBX4,CGGBP1,AR,HES4,SAP30,BMP4,FOXL2,PER3,CBFB,TBX18,SAMD11,LRRFIP1,CDK2,TCEAL1,DNAJB5,OSR2,NR1D1,KANK2,CREBBP,CRY2,NCOR1,CTNNB1,CUX1,MXD3,IRF2BP1,PHF19,DDIT3,SOX7,DLG1,DLX1,DLX2,DNMT1,DNMT3A,HDAC5,ATN1,TSC22D3,E2F1,E2F2,NR1H3,E2F3,E4F1,HIPK3,MLXIPL,EFNA1,EGR1,SORBS3,TRPV4,HDAC10,ERF,ESRRA,HMG20A,CITED2,PIAS3,ARID5B,FGFR1,FOXF1,FOXM1,NELFCD,CXXC5,PHF6,SIRT7,MXD4,…
GO: Biological Process	GO:0071396	cellular response to lipid	0.0001826	153	654	0.233945	CARD16,KDM5D,ADD1,FZD4,GRAMD1B,FZD7,PARP1,OSBPL7,WDR35,TEAD2,OGT,ANXA1,CALCOCO1,AR,RHOA,ARNTL,ARRB2,ASS1,AKR1C3,NCOA1,ATP1A1,TRIM24,BDNF,CFLAR,BMP4,ZFP36L1,ZFP36L2,KLF9,TRIM41,CAPN2,CASP1,CXCL16,CBFB,CCNA2,LATS1,CLU,COL1A1,LITAF,CPT1A,NR1D1,CLOCK,KANK2,CREB1,CRY2,NCOR1,CTNNB1,CYP27B1,DAB2,PTPN22,HDAC6,HDAC5,BCL2L11,E2F1,NR1H3,FIS1,PHC1,SIGIRR,EPHA3,ESRRA,PTK2B,PGRMC2,DDX17,PTGES3,GCH1,GFI1,PDCD4,…
GO: Biological Process	GO:0000910	cytokinesis	0.0001837	54	179	0.301676	TMEM250,ANXA11,ARF1,RHOA,ARL3,CALM1,CALM2,CALM3,UNC119,SEPTIN7,CDC25B,CETN2,CFL1,VPS4B,IST1,CUL7,SEPTIN1,PDCD6IP,ACTR3,ACTR2,KIF20A,SH3GLB1,CKAP2,LZTS2,SPIRE2,CHMP2A,DSTN,CIT,ZFYVE19,DCTN3,SEPTIN10,STMN1,KLHDC8B,RACGAP1,FLCN,CENPV,MYH9,SEPTIN2,PIN1,FSD1,TTC19,CEP55,SNX18,MAP9,RTKN,PIK3R4,SEPTIN11,MITD1,SPART,SEPTIN6,AURKA,SEPTIN8,KLHL9,EFHC1
GO: Biological Process	GO:0051235	maintenance of location	0.0001845	95	368	0.258152	ACACB,DYSF,PLIN2,GRK2,APOE,ARL2,ASPH,DGAT1,BAX,C3,CALM1,CALM2,CALM3,LATS1,TMSB10,CDK5,CIZ1,ATG5,CRY2,IKBKE,CYBA,DBI,KEAP1,DBN1,DDIT3,NR1H3,AKAP9,F2R,PTK2B,FKBP1A,FKBP1B,FLNB,SPOUT1,FTH1,SUFU,GAA,B4GALNT1,JPH4,TNRC6A,GM2A,KDELR3,CXCR3,GPER1,GSN,CORO1A,HK1,PARK7,TWF2,STARD4,IL1B,ITPR3,JUP,LETM1,LGALS1,LGALS3,LGALS9,LYN,MEST,NFKBIA,PFN1,ASPM,PLCB3,PLCG1,PPARD,SRGN,PRKACA,VPS13C,PSMD10,PTPN6,CX3CL1,Z…
GO: Biological Process	GO:0045785	positive regulation of cell adhesion	0.0001865	115	465	0.247312	DYSF,ADA,ADAM8,PREX1,ANGPT1,ANXA1,RHOA,ARL2,PLPP3,TNFRSF14,IQGAP1,CAPN1,CBFB,TBX18,CD1D,CD74,HACD1,CFL1,ADGRG1,CD83,MAP3K8,BAG4,PTPN23,CRK,CRKL,MYADM,PIEZO1,DAB2,PTPN22,DBN1,TESPA1,PTPRU,EDIL3,ARPC2,EFNB1,EFNB3,EBI3,DMTN,EPHB6,ERBB2,FSTL3,NET1,SIRPB1,CITED2,PTK2B,BTN2A2,FBLN2,FOXF1,FLOT2,IL23A,CD24,EGFLAM,FYN,CD244,GLI2,TRIOBP,CORO1A,IGFBP2,IL1B,IL2RG,IL4R,ITGA6,IRF1,ITGA2,JAK2,JUP,L1CAM,LGALS1,L…
GO: Biological Process	GO:0008654	phospholipid biosynthetic process	0.0001886	75	274	0.273723	PLA2G6,PITPNM2,PIK3R3,PLEKHA4,ARF1,ARF3,PLEKHA3,LPCAT4,SOCS2,SYNJ2,CPNE1,CAPN2,SOCS3,CISH,GGPS1,SPTLC2,PITPNM1,LPIN2,DGKA,DGKQ,SH3GLB1,PLEKHA1,FABP3,AGAP2,ISYNA1,SPTLC1,RAB14,PIGT,INPP5J,CPNE7,INPP5K,STARD10,PGAP2,PLAAT3,SERAC1,SERINC5,IDH1,INPPL1,PIKFYVE,FADS1,PC,PCYT1A,SGMS1,PIK3CB,PIK3R1,PIP4K2A,PLD1,PLD2,PLSCR1,PPARD,PTEN,PTPN13,PIGX,SRD5A3,ETNK2,PIP4K2C,AGPAT5,DHDDS,PIK3R4,ETNK1,PIGV,RUFY1,P…
GO: Biological Process	GO:0060325	face morphogenesis	0.000191	19	40	0.475	ASPH,SGPL1,COL1A1,CREBBP,TIPARP,CRISPLD2,PLEKHA1,ARID5B,SCX,MMP2,PAX9,SKI,DKK1,STRA6,TCF7L2,SPECC1L,TGFB1,TGFB3,CDK2AP1
GO: Biological Process	GO:1901136	carbohydrate derivative catabolic process	0.0001931	58	197	0.294416	ADA,AMPD3,GBA2,PDE5A,BGN,GPC2,MBD4,CDA,SAMHD1,APOBEC3B,CSPG4,CST3,SDC3,EDEM1,FBXO2,DPYD,TYMP,DERA,GMPR2,FMOD,FUCA1,PDE7B,GALT,NEU3,GM2A,APOBEC3C,GUSB,ACOT7,APOBEC3G,HMMR,HSPG2,IDS,IDUA,FBXO44,APOBEC3F,MANBA,NUDT9,MTAP,NTHL1,PDE1A,PDE4A,PDE4B,DCTPP1,PRELP,PRKCD,PSAP,NEIL1,NUDT18,ADAL,NT5C,NAGK,SLC9A1,EDEM2,HGSNAT,TGFB1,AGRN,PRTFDC1,CEMIP
GO: Biological Process	GO:0048545	response to steroid hormone	0.0001931	103	407	0.253071	ABCA2,ABCA3,KDM5D,ADM,PARP1,ALAD,ANXA1,CALCOCO1,FAS,AR,RHOA,ARNTL,ARRB2,ASS1,AKR1C3,NCOA1,ATP1A1,BCHE,BDNF,CFLAR,BMP4,ZFP36L1,ZFP36L2,KLF9,CALM3,CBFB,LATS1,CDKN1A,COL1A1,NR1D1,CLOCK,KANK2,CRY2,NCOR1,CTNNB1,CYBA,DAB2,HDAC6,BCL2L11,DUSP1,NR1H3,PTPRU,ESRRA,PGRMC2,DDX17,FOS,TXNIP,CATSPER1,PTGES3,PPARGC1A,GOT1,GPER1,NR3C1,GSTP1,PARK7,HMGB2,HNMT,PRMT2,IDH1,IGFBP2,IL1RN,ISL1,JAK2,KCNMA1,LOX,MDK,MT-ND3,N…
GO: Biological Process	GO:2000116	regulation of cysteine-type endopeptidase activity	0.0001931	73	265	0.275472	CARD16,GRK2,WDR35,BIRC2,XIAP,FAS,RHOA,ARRB1,ARRB2,ASPH,RIPK1,TNFSF10,BAK1,BAX,BID,CFLAR,FOXL2,CAST,HIP1R,CASP1,CASP10,FCMR,PRDX5,DAPK1,DELE1,SOX7,CASP8AP2,BCL2L11,DNAJB6,FIS1,RPS27L,TBC1D10A,F2R,ARL6IP5,BEX3,FYN,SFN,IL24,GPER1,HTRA2,GPX1,GRIN1,GSN,HIP1,PARK7,IGBP1,JAK2,LGALS9,SMAD3,MAP3K5,MEN1,PYCARD,NGFR,PAK2,SENP1,PLAUR,PPP2CA,MAPK9,USP47,REST,ROBO1,PIDD1,RNF34,NLRP1,CARD8,PCID2,SRC,ARL6IP1,SIR…
GO: Biological Process	GO:0051261	protein depolymerization	0.0001937	42	128	0.328125	DYSF,ADD1,ADD3,CAMSAP3,AQP2,ASPH,CAPG,CAPZA1,CAPZB,CFL1,CFL2,MID1IP1,VPS4B,HDAC6,ARPC2,TRPV4,CKAP2,DMTN,EPS8,KATNB1,LIMA1,GAS2L1,DSTN,EML4,TRIOBP,GSN,TWF2,STMN1,MAP1A,MID1,MYH9,TMOD3,MTPN,RDX,CARMIL1,SH3GL1,CARMIL2,SPECC1L,TPM1,SH3BP1,MICAL1,KIF18B
GO: Biological Process	GO:0061919	process utilizing autophagic mechanism	0.0001989	127	525	0.241905	ACP2,FUNDC1,OSBPL7,BMF,ARSA,DYNLL1,VAMP8,ATG4A,ATP6V1A,ATP6V1C1,LRSAM1,BID,STBD1,CAPN1,CAPNS1,CDK5,CDKN1B,TP53INP2,CLU,CLTC,FBXL2,TECPR1,ATG5,SPTLC2,VPS4B,TMEM59,EI24,VPS26A,UBXN2A,GPSM1,DAPK1,TOMM20,PTPN22,DDIT3,HDAC6,BCL2L11,FIS1,VPS36,NUPR1,EEF1A2,OPTN,SH3GLB1,TRIM17,VPS28,HDAC10,STAM2,ZMPSTE24,WDR81,TCIRG1,TRIM22,ATP6V1D,DHRSX,SPTLC1,VTA1,RRAGA,VPS41,CHMP2A,SESN1,PPARGC1A,GNAI3,USP30,HTRA2,KL…
GO: Biological Process	GO:0006914	autophagy	0.0001989	127	525	0.241905	ACP2,FUNDC1,OSBPL7,BMF,ARSA,DYNLL1,VAMP8,ATG4A,ATP6V1A,ATP6V1C1,LRSAM1,BID,STBD1,CAPN1,CAPNS1,CDK5,CDKN1B,TP53INP2,CLU,CLTC,FBXL2,TECPR1,ATG5,SPTLC2,VPS4B,TMEM59,EI24,VPS26A,UBXN2A,GPSM1,DAPK1,TOMM20,PTPN22,DDIT3,HDAC6,BCL2L11,FIS1,VPS36,NUPR1,EEF1A2,OPTN,SH3GLB1,TRIM17,VPS28,HDAC10,STAM2,ZMPSTE24,WDR81,TCIRG1,TRIM22,ATP6V1D,DHRSX,SPTLC1,VTA1,RRAGA,VPS41,CHMP2A,SESN1,PPARGC1A,GNAI3,USP30,HTRA2,KL…
GO: Biological Process	GO:0006082	organic acid metabolic process	0.0002023	265	1238	0.214055	AARS1,ACACB,ACADS,ACADVL,ACOX1,HACD4,RIMKLB,OSBPL7,C1QTNF2,ALDH1A3,CARNS1,ALDOC,TPST1,OGT,ANGPT1,ANXA1,APOC1,GBA2,DEGS1,ASS1,AKR1C3,ATF4,ATP2B4,DGAT1,BCAT2,SUCLG2,CES2,BGN,BNIP2,BPHL,SPHK1,SGPL1,ACSF3,C3,DAGLA,SLC7A7,PAPSS1,ENTPD5,CD74,HACD1,B4GALT5,CKB,PRUNE1,MID1IP1,GRHPR,CLTC,FADS2,ABCG2,TXN2,QKI,MPC2,TECR,PTGES,CHST11,CPT1A,PNKD,NR1D1,CRABP2,CRAT,NCOR1,TKFC,OSBPL3,GLCE,CSPG4,LPIN2,CYP27A1,DBI…
GO: Biological Process	GO:0019221	cytokine-mediated signaling pathway	0.0002046	184	814	0.226044	MKKS,CARD16,FZD4,OTULIN,H3C10,ANGPT1,ANXA1,ANXA2,IFITM1,BIRC2,FAS,ARF1,MADD,OASL,TNFRSF25,RIPK1,TNFSF12,B2M,TNFRSF14,SOCS2,SPHK1,CPNE1,SOCS3,CAPZA1,CASP1,AIP,CBFB,CBL,CD74,CDKN1A,CRLF1,RPS6KA5,NUMBL,CFL1,RHOU,CISH,IL27RA,COL1A2,MAP3K8,BAG4,SAMHD1,CRK,CRKL,CLIP3,CSF1R,CSF2RB,ISG15,IKBKE,IL22RA1,CCDC3,OXSR1,RBX1,DOK1,SH2B3,NR1H3,ECM1,S1PR1,EBI3,EGR1,SIGIRR,EPOR,TRIM22,PTK2B,IRF9,PIAS3,NLRC5,FKBP1A,…
GO: Biological Process	GO:0010822	positive regulation of mitochondrion organization	0.0002047	40	120	0.333333	WDR35,PLA2G6,BMF,FAS,TNFSF10,BAK1,BAX,BID,HIP1R,RHOU,HDAC6,BCL2L11,SAE1,E2F1,FIS1,PPIF,OPTN,SH3GLB1,PPARGC1A,MLLT11,YWHAQ,SFN,GPER1,HTRA2,HIF1A,PARK7,ATP5IF1,PYCARD,PLAUR,PPP3CC,PPP3R1,LEPROT,VPS13C,RAC2,MICALL2,VPS11,UBE2L3,YWHAB,YWHAH,YWHAZ
GO: Biological Process	GO:0014003	oligodendrocyte development	0.0002056	21	47	0.446809	CNTNAP1,EIF2B5,MYRF,CD9,B4GALT5,CLU,MED12,HDAC10,GSN,GSTP1,ID2,ID4,ZNF488,LYN,MAG,OMG,PLP1,PTEN,HDAC11,TCF7L2,TGFB1
GO: Biological Process	GO:0010001	glial cell differentiation	0.0002067	72	261	0.275862	GRK2,BIN1,CNTNAP1,RHOA,PLPP3,BAG1,BMP4,EIF2B5,MYRF,CD9,CDK5,CDKN2C,B4GALT5,CLU,QKI,CNP,NR1D1,CTNNB1,DLX1,DLX2,MED12,ACTR3,TSPAN2,HDAC10,EPHA4,ERBB2,ERBB3,TNFRSF21,GRN,GSN,GSTP1,ID2,ID4,IL1B,ITGB4,LAMB2,ZNF488,LYN,MAG,MDK,MECP2,ADAM22,NAB2,NTRK3,ROR2,OMG,METRN,PLP1,MXRA8,PPP3R1,MAPK1,PSEN1,PTEN,PTN,SH3TC2,RHEB,HDAC11,ATF5,SKI,SOX4,SOX9,NRROS,TCF7L2,TGFB1,MPP5,TLR4,DAAM2,TNFRSF1B,IL34,VTN,RTN4,ADGR…
GO: Biological Process	GO:0031333	negative regulation of protein-containing complex assembly	0.0002142	48	154	0.311688	MKKS,ADD1,ADD3,BIRC2,LMO4,CAPG,CAPN1,CAPZA1,CAPZB,HIP1R,TMSB10,CFL1,CLU,CLDN7,CLIP3,MYADM,NBDY,ARPC2,CRBN,DMTN,EPS8,INPP5J,TRIOBP,GSN,PARK7,TWF2,STMN1,SMAD6,MYH9,TMOD3,PFN1,MTPN,PRKCD,XAF1,RDX,PRRT2,CARMIL1,FHOD3,MAPRE1,DKK1,SORL1,SRC,STXBP1,CARMIL2,THRA,TMSB4X,TPM1,EML2
GO: Biological Process	GO:1904951	positive regulation of establishment of protein localization	0.0002149	126	521	0.241843	ADAM8,PLA2G6,NLGN2,ANG,CAMK1,ARF1,ARF6,ARRB1,MCU,ASPH,DYNLL1,VAMP8,TNFRSF14,BID,C5,BAIAP3,CACNB3,CASP1,LRRFIP2,CDK5,RHOU,MPC2,AKAP5,PTPN23,CSF1R,EDEM1,PTPN22,B3GAT3,C2CD5,PARD6A,SAE1,FRMD8,E2F1,FIS1,ACTR3,ARPC2,SH3GLB1,TRPV4,VPS28,ERBB2,F2R,FYN,CD244,SEC24A,TM7SF3,NMU,GIPR,GLRX,YWHAQ,SFN,GPER1,HTRA2,IL17RC,KIF3A,PDCD10,HIF1A,HK1,IFNAR1,IL1B,IL4R,IRF3,ISL1,JAK2,JUP,KIF5B,LGALS9,SYTL4,SMAD3,MDK,PHP…
GO: Biological Process	GO:0061640	cytoskeleton-dependent cytokinesis	0.0002196	36	104	0.346154	TMEM250,ARF1,RHOA,ARL3,UNC119,SEPTIN7,CFL1,VPS4B,IST1,CUL7,SEPTIN1,PDCD6IP,ACTR3,ACTR2,KIF20A,CKAP2,LZTS2,SPIRE2,CHMP2A,CIT,DCTN3,SEPTIN10,STMN1,KLHDC8B,RACGAP1,SEPTIN2,TTC19,CEP55,SNX18,MAP9,RTKN,SEPTIN11,MITD1,SEPTIN6,SEPTIN8,EFHC1
GO: Biological Process	GO:0021782	glial cell development	0.0002327	42	129	0.325581	CNTNAP1,EIF2B5,MYRF,CD9,CDK5,B4GALT5,CLU,NR1D1,MED12,TSPAN2,HDAC10,GRN,GSN,GSTP1,ID2,ID4,IL1B,ITGB4,LAMB2,ZNF488,LYN,MAG,MDK,ADAM22,NTRK3,ROR2,OMG,PLP1,MXRA8,PPP3R1,PSEN1,PTEN,SH3TC2,HDAC11,SKI,SOX4,NRROS,TCF7L2,TGFB1,MPP5,TLR4,ADGRG6
GO: Biological Process	GO:0042060	wound healing	0.0002327	145	617	0.235008	A2M,ACTG1,ACTN1,ACVRL1,DYSF,FZD6,FZD7,H3C10,C1QTNF1,C6orf89,ANXA1,ANXA2,ANXA2P2,APOE,RHOA,ARRB1,ARRB2,PLPP3,DOCK11,CFLAR,C3,CAPZA1,CAPZB,CD9,P2RX6,FIBP,CDKN1A,CDKN1B,LYST,COL1A1,COL1A2,CRK,CSRP1,DGKA,DGKQ,AK3,SH2B3,DSP,MYOF,ENO3,DMTN,ERBB2,ERBB3,F2R,F8,MYL9,MERTK,MYL12A,GNA13,FYN,GATA6,GNAQ,GNAS,IL24,GPR4,GPX1,GSN,H3-3A,H3-3B,PDCD10,HIF1A,CADM4,HMOX1,HSPB1,IRF1,IRF2,ITGA2,ITPR3,JAK2,SYTL4,LOX,LYN…
GO: Biological Process	GO:0097345	mitochondrial outer membrane permeabilization	0.0002327	24	58	0.413793	SLC25A5,BMF,BAK1,BAX,BID,HIP1R,BCL2L11,E2F1,SH3GLB1,ACAA2,YWHAQ,SFN,ATP5IF1,TMEM14A,BLOC1S2,PPP3CC,PPP3R1,TMEM102,SLC35F6,RTL10,YWHAB,YWHAH,YWHAZ,RHOT2
GO: Biological Process	GO:0030834	regulation of actin filament depolymerization	0.0002327	24	58	0.413793	ADD1,ADD3,CAPG,CAPZA1,CAPZB,CFL1,CFL2,ARPC2,DMTN,EPS8,LIMA1,DSTN,TRIOBP,GSN,TWF2,MYH9,TMOD3,MTPN,RDX,CARMIL1,CARMIL2,SPECC1L,TPM1,SH3BP1
GO: Biological Process	GO:1901653	cellular response to peptide	0.0002361	104	414	0.251208	ADCY7,PARP1,GRK2,KLF11,OGT,FOXO6,PIK3R3,APEX1,ASS1,ATP6V1A,ATP6V1C1,SOCS2,CFLAR,ZFP36L1,CACNB1,TRIM41,SOCS3,CAV2,CCNA2,CDK2,CDK5,CFL1,CISH,CREB1,CRK,LPIN2,CTNNB1,CYBA,PTPN22,C2CD5,HDAC5,BCL2L11,FIS1,EIF4EBP2,EPHA4,ESRRA,TCIRG1,ATP6V1D,BAIAP2,FYN,AHCYL1,INPP5K,GNAI2,GOT1,RAB31,GPER1,GRIN1,GSTP1,ID1,IL1B,INPPL1,IRF1,JAK2,LYN,MAX,MEN1,MYO1C,NFE2L2,NGFR,NUCB2,PCK2,PDK2,PIK3R1,PKM,EEF2K,SLC2A8,PRKACA,…
GO: Biological Process	GO:0006643	membrane lipid metabolic process	0.0002397	61	212	0.287736	HACD4,PLA2G6,ALDH3B1,GBA2,DEGS1,ARSA,PLPP3,ASAH1,BAX,ST3GAL5,SPHK1,SGPL1,CERS5,HACD1,B4GALT5,SPTLC2,TECR,CERT1,ESYT3,SCCPDH,HACD3,SPTLC1,PIGT,ST6GALNAC4,FUCA1,B4GALNT1,NEU3,SMPDL3B,SMPDL3A,PGAP2,GM2A,HTRA2,SERINC5,KIT,MGST2,PPM1L,ORMDL2,A4GALT,HACD2,SGMS1,ELOVL6,CTSA,PPP2CA,PRKCD,PSAP,PIGX,CERS4,GAL3ST4,ACER3,ELOVL7,ST3GAL2,PIGV,PIGZ,ESYT1,TNFRSF1A,PIGN,UGCG,ELOVL1,SGPP1,ALDH5A1,CERS6
GO: Biological Process	GO:0071364	cellular response to epidermal growth factor stimulus	0.0002448	22	51	0.431373	GRK2,IQGAP1,CFLAR,ZFP36L1,ZFP36L2,CBL,CFL1,COL1A1,BAG4,DAB2,ARPC2,ERBB2,BAIAP2,INPP5K,GSTP1,ID1,IREB2,PLCG1,DAB2IP,SOX9,STAT5B,ZFP36
GO: Biological Process	GO:0051222	positive regulation of protein transport	0.0002462	118	483	0.244306	ADAM8,PLA2G6,NLGN2,ANG,CAMK1,ARF1,ARF6,ARRB1,MCU,ASPH,DYNLL1,VAMP8,TNFRSF14,C5,BAIAP3,CACNB3,CASP1,LRRFIP2,CDK5,RHOU,MPC2,AKAP5,PTPN23,CSF1R,EDEM1,PTPN22,B3GAT3,C2CD5,PARD6A,SAE1,FRMD8,FIS1,ACTR3,ARPC2,SH3GLB1,TRPV4,VPS28,ERBB2,F2R,FYN,CD244,SEC24A,TM7SF3,NMU,GIPR,GLRX,SFN,GPER1,HTRA2,IL17RC,KIF3A,PDCD10,HIF1A,HK1,IFNAR1,IL1B,IL4R,IRF3,ISL1,JAK2,JUP,KIF5B,LGALS9,SYTL4,SMAD3,MDK,PHPT1,PYCARD,MYO1C…
GO: Biological Process	GO:0042063	gliogenesis	0.0002521	91	352	0.258523	GRK2,BIN1,ANXA1,CNTNAP1,FAS,RHOA,PLPP3,BAG1,BMP4,EIF2B5,MYRF,CD9,CDK5,CDKN2C,ADGRG1,B4GALT5,CLU,QKI,CNP,NR1D1,CREB1,CRKL,CSF1R,CSPG4,CTNNB1,DBI,DLX1,DLX2,MED12,E2F1,ACTR3,TSPAN2,HDAC10,EPHA4,ERBB2,ERBB3,PTK2B,TNFRSF21,GRN,GRIN1,GSN,GSTP1,ID2,ID4,IDH2,IL1B,ITGB4,LAMB2,ZNF488,LYN,MAG,MDK,MECP2,MMP14,ADAM22,NAB2,NTRK3,ROR2,OMG,P2RX4,METRN,PLP1,MXRA8,PPP3R1,PRKCI,MAPK1,DAB2IP,PSEN1,PTEN,PTN,SH3TC2,RH…
GO: Biological Process	GO:0034341	response to interferon-gamma	0.0002572	60	208	0.288462	ACTG1,IFITM1,ASS1,OASL,VAMP8,STX11,B2M,GBP4,CAPG,SOCS3,CASP1,CXCL16,CYP27B1,DAPK1,NR1H3,ACTR3,ACTR2,TRIM22,IRF9,NLRC5,FLNB,IFITM2,RAB7B,NUB1,GBP2,GCH1,GSN,HLA-B,HLA-C,HLA-DQB1,IRF8,IRF1,IRF2,IRF3,IRF5,JAK2,KIF5B,LGALS9,CIITA,MID1,MYO1C,PARP14,PRKCD,TRIM62,SHFL,RPS6KB1,CCL2,CX3CL1,KIF16B,MYO18A,RAB20,STX4,STXBP1,STXBP2,TLR4,CDC42EP4,SUMO1,VCAM1,SLC26A6,TRIM25
GO: Biological Process	GO:0006892	post-Golgi vesicle-mediated transport	0.0002618	38	113	0.336283	SYS1,AP1G1,TRIM23,ARF1,ARF3,ARF4,ARL3,VAMP8,RABEP1,RAB26,SCAMP1,PREPL,DOP1B,OPTN,ANKFY1,ARFGEF2,RAB14,VAMP5,RAB31,LLGL1,MYO1B,PLCB3,VPS13C,RABIF,GOLPH3L,RP2,SORT1,KIF16B,C16orf70,SORL1,GOLPH3,RBSN,STX4,VAMP2,VPS13A,EXOC6B,SCFD1,STEAP2
GO: Biological Process	GO:0031532	actin cytoskeleton reorganization	0.0002674	37	109	0.33945	ANXA1,PDLIM4,RHOA,CDK5,S1PR2,CSF1R,F11R,S1PR1,ACTR3,ARPC2,PLEK2,TRPV4,DMTN,EPS8,PTK2B,BAIAP2,ARAP1,GSN,KIT,MDK,PHPT1,MYH9,NEDD9,NTRK3,PTK7,PTPN1,RAC3,MICALL2,BAIAP2L2,CDC42BPG,SHC1,PARVA,TNIK,RHOBTB2,TGFB1,EZR,CASS4
GO: Biological Process	GO:0043123	positive regulation of I-kappaB kinase/NF-kappaB signaling	0.0002686	55	186	0.295699	CARD16,PLEKHG5,BIRC2,RHOA,RIPK1,TNFSF10,CFLAR,LURAP1,CASP1,CASP10,TMED4,CD74,LITAF,IKBKE,CTNNB1,ECM1,SHISA5,F2R,TRIM22,FKBP1A,CXXC5,TMEM101,RBCK1,FYN,GPRC5B,HMOX1,JMJD8,IL1B,IL1RN,IRF3,SLC35B2,LGALS1,LGALS9,MAP3K3,MYD88,ZDHHC13,CC2D1A,TRIM62,S100A4,S100A13,CX3CL1,SECTM1,TMEM106A,ZDHHC17,BRD4,TLR4,APOL3,TNFRSF1A,TRAF6,UBE2I,UBE2N,TMEM9B,TRIM25,SLC44A2,SHARPIN
GO: Biological Process	GO:0014066	regulation of phosphatidylinositol 3-kinase signaling	0.0002686	43	134	0.320896	ANGPT1,CAT,CBL,ENTPD5,SLC9A3R2,SLC9A3R1,FBXL2,NCOR1,EPOR,ERBB2,ERBB3,F2R,BTN2A2,FGFR1,AGAP2,FYN,GPER1,JAK2,KIT,LYN,NTRK3,PIK3CB,PIK3R1,PIP4K2A,PLD2,PLXNB1,PPARD,MAPK1,DAB2IP,PTEN,PTPN6,PTPN13,RARA,CEP55,PIP4K2C,PRR5L,SOX9,UNC5B,SRC,SIRT1,TWIST1,PIK3IP1,INPP5E
GO: Biological Process	GO:0034329	cell junction assembly	0.0002727	70	254	0.275591	ACTG1,ACTN1,ACVRL1,HEG1,CGN,CNTNAP1,CAMSAP3,RHOA,ARHGAP6,ARL2,ARVCF,IQGAP1,CAPZA1,CBFB,CD9,CDH11,CFL1,TAOK2,CTNNB1,CTNND1,SLK,ACE,F11R,PARD6A,DLG1,PDCD6IP,GJC1,TRPV4,DMTN,EPHA3,PTK2B,TESK2,LSR,PARD6B,FERMT2,ITGA6,ITGA2,ITGB4,JUP,LAMA5,SMAD3,MMP14,FLCN,MYO1C,NPHP1,OPHN1,PRKACA,PRKCI,FBLIM1,PTEN,RAB13,RAP1B,MICALL2,S100A10,ZNF703,LIMS2,SLC9A1,LIMCH1,SRC,SRF,STRN,MPP5,CDH24,THY1,TNS1,CORO1C,SH3BP1,V…
GO: Biological Process	GO:0009306	protein secretion	0.000274	157	680	0.230882	CARD16,DYSF,ADAM8,PARP1,PLA2G6,NLGN2,ANG,ANGPT1,SLC25A4,SLC25A5,ANXA1,ANXA4,APOE,ARF1,MADD,ARF6,ARL2,ARNTL,ARRB1,MCU,DYNLL1,VAMP8,DGAT1,TNFRSF14,C5,BAIAP3,CASP1,LRRFIP2,RAB11B,LYST,HMGN3,IL27RA,ATG5,MPC2,AKAP5,RAB3D,PTPN23,CPT1A,NR1D1,CLOCK,CSF1R,ISG15,PTPN22,PARD6A,FRMD8,NR1H3,OPTN,SERPINB1,TRPV4,DMTN,EPHB6,TCIRG1,F2R,BTN2A2,FKBP1B,UQCC2,CD244,SEC24A,TM7SF3,ARFIP1,TNFRSF21,NMU,GIPR,GLRX,ERP29,GP…
GO: Biological Process	GO:0007266	Rho protein signal transduction	0.000274	61	213	0.286385	PLEKHG5,HEG1,PREX1,APOE,RHOA,ARHGAP6,ARRB1,PHACTR4,ARHGEF1,LPAR2,CFL1,ADGRG1,RHOU,COL1A2,KANK2,ARHGEF3,ARHGEF17,KCTD10,EPS8,NET1,F2R,BAIAP2,HACD3,CDC42EP3,GNA13,RND1,GPR4,PDCD10,STMN1,C15orf62,FLCN,ARHGAP42,NGFR,OPHN1,RHOF,ARHGEF19,RIPOR1,RAC2,RAC3,RASGRF1,ROBO1,RTKN,RHOBTB3,ITSN1,ARHGEF40,SOS2,FGD4,RHOBTB2,ARAP3,CDC42EP4,RHOV,VAV2,EPS8L2,PLEKHG2,SCAI,CDC42SE1,RTN4R,CDC42SE2,FGD3,RHOT2,RND2
GO: Biological Process	GO:0070849	response to epidermal growth factor	0.0002801	23	55	0.418182	GRK2,IQGAP1,CFLAR,ZFP36L1,ZFP36L2,CBL,CFL1,COL1A1,BAG4,DAB2,ARPC2,ERBB2,BAIAP2,INPP5K,GSTP1,ID1,IREB2,PLCG1,MAPK1,DAB2IP,SOX9,STAT5B,ZFP36
GO: Biological Process	GO:0043280	positive regulation of cysteine-type endopeptidase activity involved in apoptotic process	0.0002941	45	143	0.314685	WDR35,FAS,RHOA,ARRB1,RIPK1,TNFSF10,BAK1,BAX,BID,FOXL2,HIP1R,CASP1,CASP10,DAPK1,SOX7,CASP8AP2,BCL2L11,FIS1,RPS27L,F2R,ARL6IP5,BEX3,IL24,GPER1,HTRA2,GSN,HIP1,JAK2,LGALS9,SMAD3,MAP3K5,MEN1,PYCARD,NGFR,SENP1,PPP2CA,MAPK9,REST,ROBO1,PIDD1,NLRP1,CARD8,SIRT1,PRR7,MTCH1
GO: Biological Process	GO:0035592	establishment of protein localization to extracellular region	0.0002955	157	681	0.230543	CARD16,DYSF,ADAM8,PARP1,PLA2G6,NLGN2,ANG,ANGPT1,SLC25A4,SLC25A5,ANXA1,ANXA4,APOE,ARF1,MADD,ARF6,ARL2,ARNTL,ARRB1,MCU,DYNLL1,VAMP8,DGAT1,TNFRSF14,C5,BAIAP3,CASP1,LRRFIP2,RAB11B,LYST,HMGN3,IL27RA,ATG5,MPC2,AKAP5,RAB3D,PTPN23,CPT1A,NR1D1,CLOCK,CSF1R,ISG15,PTPN22,PARD6A,FRMD8,NR1H3,OPTN,SERPINB1,TRPV4,DMTN,EPHB6,TCIRG1,F2R,BTN2A2,FKBP1B,UQCC2,CD244,SEC24A,TM7SF3,ARFIP1,TNFRSF21,NMU,GIPR,GLRX,ERP29,GP…
GO: Biological Process	GO:0006066	alcohol metabolic process	0.0002975	100	397	0.251889	ABCA2,ACACB,ACADVL,DYSF,ALDH2,ALDH1A3,ALDH3B1,APLP2,APOC1,APOE,GBA2,AKR7A2,ASAH1,AKR1C3,DGAT1,SYNJ2,SPHK1,CALM1,CAT,DHRS3,CLCN2,GGPS1,SPTLC2,TKFC,CYP27A1,CYP27B1,DAB2,DGKQ,IP6K1,MYOF,EPHX1,AKR1A1,PCBD2,PTK2B,FDXR,ACAA2,FGFR1,IP6K2,LIMA1,ISYNA1,SPTLC1,NPC2,ERLIN1,G6PD,INPP5J,GALK1,NAAA,CD244,INPP5K,ACSS1,GCH1,GFI1,GOT1,GPER1,PLCD4,PARK7,HRH1,IDH1,IDH2,IDH3G,IL1B,INPPL1,ITPKA,KCNMA1,CYP27C1,MECP2,N…
GO: Biological Process	GO:1901698	response to nitrogen compound	0.0003031	260	1219	0.21329	ASIC1,FUNDC1,ADA,ADCY7,ADM,PARP1,GRK2,ALAD,KLF11,OGT,FOXO6,ANXA1,PIK3R3,APEX1,BIRC2,APLP1,APOE,RHOA,ARRB2,ASPH,ASS1,ATF4,ATP2B4,ATP5MC1,ATP6V1A,ATP6V1C1,TNFSF10,BCHE,RGS9,IQGAP1,SOCS2,CFLAR,ZFP36L1,BTG1,EIF2B5,CACNB1,CALM3,TRIM41,CAPN1,CAPN2,SOCS3,CAT,CAV2,CCNA2,CD9,P2RX6,CDK2,CDK5,CDKN1A,CDKN1B,CFL1,CISH,SLC9A3R1,HOMER1,COL1A1,COL1A2,COL4A6,COL6A1,CREB1,CRK,CRKL,CRY2,NSMF,LPIN2,CTNNB1,EDEM1,CYBA…
GO: Biological Process	GO:0061061	muscle structure development	0.0003098	176	779	0.225931	ACTG1,DYSF,FZD7,ADM,HEG1,BIN1,ANGPT1,SLC25A4,PI16,CAMK1,PDLIM4,RHOA,ARNTL,ARRB2,ASS1,RIPK1,BDNF,SAP30,CFLAR,BMP4,BNIP2,FOXL2,ZFP36L1,BTG1,CAPN2,CAPZB,CAV2,TBX18,CCNT2,CD9,PDLIM1,DYRK1B,HACD1,CDK5,PDLIM7,CFL2,CHD2,MYL6B,QKI,HOMER1,ATG5,CREB1,CSRP1,CSRP2,CTNNB1,BOC,DDIT3,MYLK3,DMPK,DNMT1,SRA1,HDAC6,HDAC5,TSC22D3,DSP,NUPR1,S1PR1,MYOF,EGR1,PLEKHO1,EPOR,ERBB3,ZMPSTE24,UBE4B,SPEG,EVC,CITED2,BASP1,ARID5…
GO: Biological Process	GO:0001666	response to hypoxia	0.0003187	98	388	0.252577	FUNDC1,CARD16,ACVRL1,ADA,ADAM8,ADM,ADORA1,AK4,ALAD,CUL2,OGT,ANG,BIRC2,AQP3,RHOA,ATP1B1,CFLAR,ZFP36L1,CAPN2,CAT,CCNA2,PDLIM1,CDKN1B,TXN2,CREB1,CREBBP,CYBA,HP1BP3,ARNT2,RBX1,DNMT3A,E2F1,FIS1,EGR1,ERCC3,MALAT1,PLEKHN1,CITED2,PTK2B,ACAA2,CD24,GATA6,PPARGC1A,HIF1A,HMOX1,PRMT2,ITGA2,KCNK2,KCNMA1,LOXL2,SMAD3,MDM4,MECP2,MMP2,MMP14,MT-CYB,MTHFR,NFE2L2,PGF,PIN1,PKM,PLD2,DDIT4,SLC2A8,PPARD,PSMA4,PSMB5,PSMB1…
GO: Biological Process	GO:0048814	regulation of dendrite morphogenesis	0.0003187	38	114	0.333333	ADAM10,TBC1D24,CAPRIN2,NUMB,ARHGAP33,CDK5,NUMBL,CFL1,AKAP5,NSMF,SS18L1,CUX1,DBN1,CUL7,ACTR3,ACTR2,EFNA1,SH3GLB1,EPHA4,BAIAP2,PDLIM5,GRIN1,CIT,LZTS1,ID1,ITPKA,NFATC4,PAK3,ANAPC2,EEF2K,PPP3CA,PTEN,FBXO31,ROBO1,TNIK,OBSL1,BHLHB9,YWHAH
GO: Biological Process	GO:0007409	axonogenesis	0.0003284	128	536	0.238806	APOE,SEMA4G,RHOA,NUMB,TRAK2,ATP5MC1,BDNF,NRP2,BMPR2,CRPPA,ARTN,SEPTIN7,CDH11,CDK5,RPS6KA5,NUMBL,PDLIM7,CHN1,B4GALT5,TAOK2,CNP,CRABP2,CREB1,CSF1R,BOC,IST1,DBN1,DOK1,DPYSL2,HDAC6,ACTR3,ATL1,EFNA1,EFNB1,EFNB3,MEGF8,EPHA3,EPHA4,NIN,EPHB6,ERBB2,BAIAP2,SEMA6C,SEMA6B,SEMA4F,SEMA3C,BRSK1,FYN,GDI1,PARD6B,GLI2,GRIN1,KIF3A,TTL,LYPLA2,TWF2,HOXA2,DIXDC1,TUBB2B,ISL1,ANOS1,KIF5A,KIF5C,L1CAM,LAMB2,STMN1,LLGL1,LR…
GO: Biological Process	GO:0044092	negative regulation of molecular function	0.0003287	285	1354	0.210487	A2M,MKKS,ACACB,CARD16,DYSF,ADCY7,FZD6,ADORA1,HEG1,GRK2,OTULIN,BIN1,PI16,ANXA1,ANXA2,ANXA2P2,ANXA4,CAMSAP3,BIRC2,XIAP,APLP2,APOC1,CAMK1,APOE,ZFYVE28,ARL2,ARRB1,ARRB2,PHACTR4,DYNLL1,LYNX1,ATP2B4,B2M,BAX,IQGAP1,CFLAR,BMP4,CPNE1,C3,PPP1R35,C5,SPOCD1,CACNB3,CALM1,CALM2,CALM3,SOCS3,CAST,CAT,AIP,GPRC5A,CBL,CBLB,SERPINH1,LATS1,FCMR,CDKN1A,CDKN1B,CDKN2C,CEBPG,RAB9A,SLC9A3R1,PRDX5,CNN3,SH3BP5,COL7A1,AKAP5,…
GO: Biological Process	GO:0006811	ion transport	0.000329	396	1956	0.202454	ABCA2,ABCA3,ACACB,ASIC1,DYSF,ADA,PLIN2,SLC12A5,ADORA1,AK4,PLA2G6,SLC25A11,LRRC7,NLGN2,SLC25A29,PITPNM2,BIN1,ANK1,SLC25A4,SLC25A5,ANXA1,ANXA2,ANXA2P2,CNIH2,SLC43A1,APOC1,APOE,AQP2,AQP6,ARF1,ANO8,RHOA,ARL2,ARRB2,GET3,MCU,PLEKHA3,ASPH,NCOA1,ATF4,ATP1A1,ATP1B1,VAMP8,ATP1B2,ATP2B4,ATP5F1A,ATP5MC1,ABCC3,ATP6V1A,ATP6V1C1,SNX3,RIPK1,B2M,BAK1,BAX,RGS9,BDNF,BID,BMP4,CACNA1G,NIPA1,ATP8B3,CACNB1,CACNB3,CALM1…
GO: Biological Process	GO:2001056	positive regulation of cysteine-type endopeptidase activity	0.0003308	49	161	0.304348	WDR35,FAS,RHOA,ARRB1,ASPH,RIPK1,TNFSF10,BAK1,BAX,BID,FOXL2,HIP1R,CASP1,CASP10,DAPK1,SOX7,CASP8AP2,BCL2L11,FIS1,RPS27L,TBC1D10A,F2R,ARL6IP5,BEX3,FYN,IL24,GPER1,HTRA2,GRIN1,GSN,HIP1,JAK2,LGALS9,SMAD3,MAP3K5,MEN1,PYCARD,NGFR,SENP1,PPP2CA,MAPK9,REST,ROBO1,PIDD1,NLRP1,CARD8,SIRT1,PRR7,MTCH1
GO: Biological Process	GO:0071692	protein localization to extracellular region	0.000338	158	688	0.229651	CARD16,DYSF,ADAM8,PARP1,PLA2G6,NLGN2,ANG,ANGPT1,SLC25A4,SLC25A5,ANXA1,ANXA4,APOE,ARF1,MADD,ARF6,ARL2,ARNTL,ARRB1,MCU,DYNLL1,VAMP8,DGAT1,TNFRSF14,C5,BAIAP3,CASP1,LRRFIP2,RAB11B,LYST,HMGN3,IL27RA,ATG5,MPC2,AKAP5,RAB3D,PTPN23,CPT1A,NR1D1,CLOCK,CSF1R,ISG15,PTPN22,PARD6A,FRMD8,NR1H3,OPTN,SERPINB1,TRPV4,DMTN,EPHB6,TCIRG1,F2R,BTN2A2,FKBP1B,UQCC2,CD244,SEC24A,TM7SF3,ARFIP1,TNFRSF21,NMU,GIPR,GLRX,ERP29,GP…
GO: Biological Process	GO:0040008	regulation of growth	0.000338	180	801	0.224719	MKKS,ACACB,ACVRL1,NDRG3,ADAM10,PARP1,LTBP4,SLC25A4,PI16,APOE,AR,SEMA4G,RHOA,CAPRIN2,DACT3,ATP5MC1,TNK1,RIPK1,BDNF,SOCS2,BMP4,BMPR2,SPHK1,SGPL1,BTG1,C3,BRAT1,SOCS3,CXCL16,LATS1,CDA,CDK5,CDKN1A,CDKN1B,CDKN2C,CFL1,TAOK2,CIRBP,CISH,EI24,CRABP2,CREB1,CRK,CRKL,NCOR1,CSF2RB,CYBA,CLSTN3,CYP27B1,SERTAD2,DAB2,IST1,DBN1,DLG1,DPYSL2,ITCH,BCL2L11,E4F1,ACTR3,SH3GLB1,MEGF8,ING4,NME6,ERBB2,ZMPSTE24,NET1,PLAC8,CI…
GO: Biological Process	GO:0008584	male gonad development	0.0003508	48	157	0.305732	WDR48,AR,AKR1C3,NCOA1,TNFSF10,BAX,SGPL1,EIF2S2,CBL,ADGRG1,COL9A3,CRKL,DHH,REC8,ATN1,BCL2L11,MAMLD1,NUPR1,AKAP9,PLEKHA1,ERCC1,FSTL3,CITED2,ARID5B,ARID4B,GATA6,H3-3A,H3-3B,HMGB2,HSD17B4,INHA,SCX,KIT,MEA1,KITLG,MMP14,RNF38,NASP,ASPM,RAB13,RARA,RHOBTB3,SOX9,SRD5A1,TMF1,PATZ1,UBB,WT1
GO: Biological Process	GO:0048705	skeletal system morphogenesis	0.0003512	73	270	0.27037	WDR48,ANXA2,ANXA2P2,WDR19,BMP1,BMP4,BMPR2,SGPL1,RUNX2,SERPINH1,DHRS3,RECQL4,COL1A1,COL2A1,COL6A1,COL6A2,COL7A1,POC1A,OSR2,CHST11,TIPARP,CTNNB1,EIF4A3,DLG1,DLX2,MED12,MEGF8,PLEKHA1,TRPV4,IRX5,ZMPSTE24,CITED2,ARID5B,FGFR1,GNAS,ALX4,HOXA2,HOXA3,HOXB3,HOXC4,HOXC8,HSPG2,IDUA,INPPL1,SCX,LTBP3,SMAD3,MEN1,MMP2,MMP14,MMP16,MTHFD1,NAB2,ROR2,RFLNA,PSEN1,RARA,RARG,FUZ,SHOX2,SIX1,SKI,SOX9,SIK3,TGFB1,TGFB3,TGF…
GO: Biological Process	GO:0007548	sex differentiation	0.0003594	84	322	0.26087	MKKS,FZD4,GRK2,WDR48,ANG,ANGPT1,AR,WDR19,ARRB1,ARRB2,AKR1C3,NCOA1,TNFSF10,BAK1,BAX,BMP4,FOXL2,SGPL1,EIF2B5,EIF2S2,CASP2,CBL,ADGRG1,COL9A3,CRKL,TIPARP,CTNNB1,DHH,REC8,ATN1,BCL2L11,MAMLD1,NUPR1,AKAP9,PLEKHA1,ERCC1,IRX5,FSTL3,CITED2,BASP1,ARID5B,MERTK,ARID4B,GATA6,CBX2,H3-3A,H3-3B,HMGB2,HSD17B4,IDH1,INHA,SCX,KIT,LFNG,SMAD5,SMAD9,MEA1,KITLG,MMP2,MMP14,MMP19,RNF38,NASP,ROR2,PBX1,ASPM,RAB13,RARA,RHOBTB…
GO: Biological Process	GO:0090148	membrane fission	0.0003594	55	188	0.292553	TMEM250,ANXA11,ARF1,RHOA,ARL3,CALM1,CALM2,CALM3,UNC119,SEPTIN7,CDC25B,CETN2,CFL1,VPS4B,IST1,CUL7,SEPTIN1,PDCD6IP,ACTR3,ACTR2,KIF20A,SH3GLB1,CKAP2,LZTS2,SPIRE2,CHMP2A,DSTN,CIT,ZFYVE19,DCTN3,SEPTIN10,STMN1,KLHDC8B,RACGAP1,FLCN,CENPV,MYH9,SEPTIN2,PIN1,FSD1,TTC19,CEP55,SNX18,MAP9,RTKN,PIK3R4,SEPTIN11,MITD1,SPART,SEPTIN6,AURKA,SEPTIN8,KLHL9,CORO1C,EFHC1
GO: Biological Process	GO:0016482	cytosolic transport	0.0003653	50	166	0.301205	SYS1,AP1G1,STX16,STX10,SNX3,BAIAP3,RAB9A,CLTC,PTPN23,HEATR5A,VPS26A,PREPL,DAB2,SGSM2,DOP1B,ACTR2,SH3GLB1,TBC1D10A,STX6,WDR81,ANKFY1,RAB14,HOOK3,RAB7B,CORO1A,TMEM87B,KIF5A,KIF5B,PIKFYVE,MECP2,HOOK2,SNX12,MAPK1,VPS13C,RAB6A,RDX,TBC1D17,SORT1,TRIM46,RHOBTB3,KIF16B,UBE2O,SORL1,VPS11,ERC1,SRC,RBSN,VPS13A,EZR,RAB7A
GO: Biological Process	GO:0051046	regulation of secretion	0.000376	211	964	0.21888	ASIC1,CARD16,ADA,ADAM8,ADORA1,PARP1,GRK2,AP1G1,PLA2G6,C1QTNF1,NLGN2,DOC2A,ANG,ANGPT1,ANPEP,SLC25A4,SLC25A5,ANXA1,ANXA4,APOE,ARF1,MADD,ARF6,ARL2,ARNTL,ARRB1,MCU,DYNLL1,VAMP8,TNFRSF14,FOXL2,SPHK1,CACNA1G,C5,BAIAP3,CALM3,HIP1R,CASP1,CD74,LRRFIP2,CDK5,CYTH1,HMGN3,RAB9A,SLC9A3R1,RAB26,IL27RA,ATG5,MPC2,VPS4B,RAB3D,PTPN23,CPT1A,PNKD,NR1D1,CLOCK,CREB1,PREPL,CRY2,CSF1R,CYBA,DAB2,PTPN22,GIT2,ACE,PARD6A,SV2…
GO: Biological Process	GO:0015980	energy derivation by oxidation of organic compounds	0.0003793	82	313	0.261981	ACADVL,C1QTNF2,DYRK2,PPP1R3E,BAX,SUCLG2,BDNF,BID,STBD1,CALM1,SLC25A14,CAT,COX5B,COX6B1,NR1D1,MTFR1,CYC1,EPM2AIP1,DLST,GFPT2,SLC25A18,TRPV4,ETFDH,PTGES3,SLC37A4,GAA,PRELID1,INPP5K,PPARGC1A,GNAS,COQ10A,HIF1A,PARK7,IDH1,IDH2,IDH3G,IREB2,KHK,SDHAF4,MECP2,MT-CO1,MT-CO3,MT-CYB,MT-ND1,MT-ND3,MT-ND6,FLCN,NDUFA1,NDUFA2,NDUFA4,NDUFB1,NDUFB2,NDUFB10,NFATC4,OGDH,OXA1L,PDHB,PFKM,PGM1,NDUFB11,PPP1R3D,PRKACA,PY…
GO: Biological Process	GO:0051092	positive regulation of NF-kappaB transcription factor activity	0.0003799	119	493	0.241379	CARD16,ADAM8,PLEKHG5,ANGPT1,BIRC2,AR,RHOA,RIPK1,TNFSF10,CFLAR,SPHK1,CPNE1,LURAP1,CAPN1,CASP1,CASP10,CAT,TMED4,CD74,LRRFIP1,LRRFIP2,TIAF1,RPS6KA5,CLU,LITAF,NR1D1,CLOCK,CREBBP,TRAF4,IKBKE,CTNNB1,RASSF2,RC3H1,PTPN22,DLG1,ECM1,OPTN,SHISA5,F2R,TRIM22,FKBP1A,FLOT2,HACD3,CARD19,CXXC5,IL23A,TMEM101,RBCK1,RAB7B,FYN,GPRC5B,PDCD4,GLRX,CARD6,ANKRD42,GSTP1,HMOX1,JMJD8,HSPB1,IL1B,IL1RN,IRF1,IRF3,SLC35B2,LGALS1…
GO: Biological Process	GO:0019751	polyol metabolic process	0.0003817	43	136	0.316176	DYSF,ASAH1,SYNJ2,SPHK1,CALM1,SPTLC2,TKFC,CYP27A1,CYP27B1,IP6K1,MYOF,EPHX1,PCBD2,PTK2B,IP6K2,ISYNA1,SPTLC1,INPP5J,GALK1,CD244,INPP5K,GCH1,GFI1,GOT1,GPER1,PLCD4,HRH1,IL1B,INPPL1,ITPKA,MECP2,PCK2,PLCB3,PLCD1,PLCG1,PTEN,PTH1R,ACER3,SLC5A3,PPIP5K2,VDR,INPP5E,SGPP1
GO: Biological Process	GO:0071214	cellular response to abiotic stimulus	0.0003844	92	361	0.254848	ASIC1,CARD16,DYSF,PARP1,CUL4B,USP28,BMF,FAS,AQP2,AQP5,ATF4,ATP1A1,BAK1,BAX,ZFP36L1,CALM1,CASP1,CASP2,CDKN1A,RAB11B,CHEK1,COL1A1,INTS7,EI24,CLOCK,CREBBP,CRY2,NSMF,CTNNB1,CYBA,PIEZO1,DDB2,FBXO4,OXSR1,RHNO1,CASP8AP2,EGR1,EIF2S1,TRPV4,ERCC1,ZMPSTE24,NET1,MICU1,LRRC8C,POLD3,CAB39,SLC38A3,GOT1,GRK4,H2AX,GTF2H5,TENT2,IL1B,IRF1,ITGA2,SCX,LETM1,MAG,TP53INP1,MYD88,MYLK,MYO6,NFATC4,PALM,PDE6G,PDE6B,MTPN,SLC…
GO: Biological Process	GO:0104004	cellular response to environmental stimulus	0.0003844	92	361	0.254848	ASIC1,CARD16,DYSF,PARP1,CUL4B,USP28,BMF,FAS,AQP2,AQP5,ATF4,ATP1A1,BAK1,BAX,ZFP36L1,CALM1,CASP1,CASP2,CDKN1A,RAB11B,CHEK1,COL1A1,INTS7,EI24,CLOCK,CREBBP,CRY2,NSMF,CTNNB1,CYBA,PIEZO1,DDB2,FBXO4,OXSR1,RHNO1,CASP8AP2,EGR1,EIF2S1,TRPV4,ERCC1,ZMPSTE24,NET1,MICU1,LRRC8C,POLD3,CAB39,SLC38A3,GOT1,GRK4,H2AX,GTF2H5,TENT2,IL1B,IRF1,ITGA2,SCX,LETM1,MAG,TP53INP1,MYD88,MYLK,MYO6,NFATC4,PALM,PDE6G,PDE6B,MTPN,SLC…
GO: Biological Process	GO:0030835	negative regulation of actin filament depolymerization	0.0004038	21	49	0.428571	ADD1,ADD3,CAPG,CAPZA1,CAPZB,CFL1,ARPC2,DMTN,EPS8,LIMA1,TRIOBP,GSN,TWF2,MYH9,TMOD3,MTPN,RDX,CARMIL1,CARMIL2,SPECC1L,TPM1
GO: Biological Process	GO:0071985	multivesicular body sorting pathway	0.0004038	21	49	0.428571	LYST,VPS4B,PTPN23,HDAC6,PDCD6IP,VPS36,VPS28,VTA1,CHMP2A,RNF115,MVB12A,SYTL4,LEPROT,RAB27A,RAB27B,LAPTM4B,SORT1,MITD1,LEPROTL1,TMEM50A,VPS37D
GO: Biological Process	GO:0046546	development of primary male sexual characteristics	0.0004102	48	158	0.303797	WDR48,AR,AKR1C3,NCOA1,TNFSF10,BAX,SGPL1,EIF2S2,CBL,ADGRG1,COL9A3,CRKL,DHH,REC8,ATN1,BCL2L11,MAMLD1,NUPR1,AKAP9,PLEKHA1,ERCC1,FSTL3,CITED2,ARID5B,ARID4B,GATA6,H3-3A,H3-3B,HMGB2,HSD17B4,INHA,SCX,KIT,MEA1,KITLG,MMP14,RNF38,NASP,ASPM,RAB13,RARA,RHOBTB3,SOX9,SRD5A1,TMF1,PATZ1,UBB,WT1
GO: Biological Process	GO:1901216	positive regulation of neuron death	0.0004167	41	128	0.320312	ADORA1,PARP1,FAS,RHOA,ATF4,ATP5MC1,BAG1,BAX,CAPN2,CASP2,CDK5,CLU,CTNNB1,DDIT3,NQO1,BCL2L11,FIS1,NUPR1,OPTN,EGR1,EIF2S1,FOS,FYN,GRN,NR3C1,IL1B,ITGA1,KCNMA1,MAP3K5,NGFR,NQO2,PAK3,PIN1,DDIT4,PPP2R2B,REST,MAP2K4,DKK1,TLR4,TNFRSF1A,AGRN
GO: Biological Process	GO:0043281	regulation of cysteine-type endopeptidase activity involved in apoptotic process	0.0004167	66	239	0.276151	CARD16,WDR35,BIRC2,XIAP,FAS,RHOA,ARRB1,ARRB2,RIPK1,TNFSF10,BAK1,BAX,BID,CFLAR,FOXL2,HIP1R,CASP1,CASP10,FCMR,PRDX5,DAPK1,DELE1,SOX7,CASP8AP2,BCL2L11,DNAJB6,FIS1,RPS27L,F2R,ARL6IP5,BEX3,SFN,IL24,GPER1,HTRA2,GPX1,GSN,HIP1,PARK7,IGBP1,JAK2,LGALS9,SMAD3,MAP3K5,MEN1,PYCARD,NGFR,PAK2,SENP1,PLAUR,PPP2CA,MAPK9,USP47,REST,ROBO1,PIDD1,RNF34,NLRP1,CARD8,SRC,ARL6IP1,SIRT1,PRR7,MTCH1,VEGFA,MICAL1
GO: Biological Process	GO:0046902	regulation of mitochondrial membrane permeability	0.0004206	30	83	0.361446	SLC25A4,SLC25A5,BMF,BAK1,BAX,BID,HIP1R,CNP,BCL2L11,E2F1,PPIF,SH3GLB1,ACAA2,THEM4,YWHAQ,SFN,ATP5IF1,TMEM14A,BLOC1S2,PPP3CC,PPP3R1,TMEM102,SLC35F6,RTL10,SLC9A1,DYNLT1,YWHAB,YWHAH,YWHAZ,RHOT2
GO: Biological Process	GO:0046661	male sex differentiation	0.0004442	54	185	0.291892	WDR48,AR,AKR1C3,NCOA1,TNFSF10,BAX,SGPL1,EIF2S2,CBL,ADGRG1,COL9A3,CRKL,CTNNB1,DHH,REC8,ATN1,BCL2L11,MAMLD1,NUPR1,AKAP9,PLEKHA1,ERCC1,FSTL3,CITED2,ARID5B,ARID4B,GATA6,H3-3A,H3-3B,HMGB2,HSD17B4,INHA,SCX,KIT,SMAD5,SMAD9,MEA1,KITLG,MMP14,RNF38,NASP,ROR2,ASPM,RAB13,RARA,RHOBTB3,SOX9,SRD5A1,STAT5A,STAT5B,TMF1,PATZ1,UBB,WT1
GO: Biological Process	GO:0022406	membrane docking	0.0004442	54	185	0.291892	CC2D2A,OFD1,HAUS1,SSNA1,DYNLL1,VAMP8,STX16,STX11,STX10,SNX3,CAV2,CETN2,PEX16,RAB3D,CSNK1D,CTBP2,CEP57,SFI1,ACTR1A,ESYT3,AKAP9,STX6,CEP78,DCTN3,PDZD8,NEK2,NPHP1,PCM1,PRKACA,PRKAR2B,AHI1,RAB3B,CEP97,CEP192,HAUS2,STX1B,MAPRE1,VPS11,STX4,STXBP1,STXBP2,VAMP2,EXOC6B,SCFD1,ESYT1,HAUS5,MOSPD3,VCAM1,EZR,RAB15,NPHP4,ALMS1,TUBA1A,RAB7A
GO: Biological Process	GO:0007596	blood coagulation	0.0004558	90	353	0.254958	A2M,ACTG1,ACTN1,FZD6,H3C10,C1QTNF1,ANXA2,ANXA2P2,APOE,ARRB1,ARRB2,DOCK11,C3,CAPZA1,CAPZB,CD9,P2RX6,FIBP,LYST,COL1A1,COL1A2,CSRP1,DGKA,DGKQ,AK3,SH2B3,DMTN,F2R,F8,MYL9,MERTK,MYL12A,GNA13,FYN,GATA6,GNAQ,GNAS,H3-3A,H3-3B,HSPB1,IRF1,IRF2,ITGA2,ITPR3,JAK2,LYN,MYH9,NFE2,NFE2L2,P2RX4,PIK3CB,PIK3R1,PLAUR,PLSCR1,PRKACA,PRKAR1A,PRKAR2B,PRKCD,MAPK1,PROC,PTPN6,RAB27A,RAD51B,RAP2B,ANXA8,HPS6,ZFPM1,EHD2,CX3CL1,…
GO: Biological Process	GO:0032147	activation of protein kinase activity	0.0004575	105	426	0.246479	ADCY7,ADORA1,C1QTNF2,ANG,ANGPT1,MAPKAPK5,ARAF,MADD,ARRB1,RIPK1,CCNK,IQGAP1,MLKL,BMP4,C5,CALM1,CALM2,CALM3,GPRC5A,MAP3K6,CCNT2,CD74,LPAR2,CDKN1A,S1PR2,TAOK2,CISH,MAP3K8,CRK,CRKL,TRAF4,CSPG4,SLK,DAB2,DGKA,DGKQ,DAZAP2,DLG1,OXSR1,ABI1,DUSP7,ERBB3,F2R,PTK2B,AGAP2,HACD3,FPR1,IL23A,CD24,GPRC5B,CAB39,AFAP1L2,ERP29,PARK7,IL1B,ITGA1,JAK2,KIT,LGALS9,MAP3K3,MAP3K5,LAMTOR2,GADD45B,NTRK3,PAK2,PAK3,PDE6G,PIK3CB…
GO: Biological Process	GO:0007599	hemostasis	0.0004634	91	358	0.25419	A2M,ACTG1,ACTN1,FZD6,H3C10,C1QTNF1,ANXA2,ANXA2P2,APOE,ARRB1,ARRB2,DOCK11,C3,CAPZA1,CAPZB,CD9,P2RX6,FIBP,LYST,COL1A1,COL1A2,CSRP1,DGKA,DGKQ,AK3,SH2B3,DMTN,F2R,F8,MYL9,MERTK,FLI1,MYL12A,GNA13,FYN,GATA6,GNAQ,GNAS,H3-3A,H3-3B,HSPB1,IRF1,IRF2,ITGA2,ITPR3,JAK2,LYN,MYH9,NFE2,NFE2L2,P2RX4,PIK3CB,PIK3R1,PLAUR,PLSCR1,PRKACA,PRKAR1A,PRKAR2B,PRKCD,MAPK1,PROC,PTPN6,RAB27A,RAD51B,RAP2B,ANXA8,HPS6,ZFPM1,EHD2,CX…
GO: Biological Process	GO:0035794	positive regulation of mitochondrial membrane permeability	0.0004795	26	68	0.382353	SLC25A5,BMF,BAK1,BAX,BID,HIP1R,BCL2L11,E2F1,PPIF,SH3GLB1,ACAA2,YWHAQ,SFN,ATP5IF1,TMEM14A,BLOC1S2,PPP3CC,PPP3R1,TMEM102,SLC35F6,RTL10,SLC9A1,YWHAB,YWHAH,YWHAZ,RHOT2
GO: Biological Process	GO:0010950	positive regulation of endopeptidase activity	0.0004795	55	190	0.289474	WDR35,FAS,RHOA,ARRB1,ASPH,RIPK1,TNFSF10,BAK1,BAX,BID,FOXL2,HIP1R,CASP1,CASP10,DAPK1,SOX7,CASP8AP2,BCL2L11,FIS1,RPS27L,EFNA1,TBC1D10A,EPHA4,F2R,ARL6IP5,BEX3,FYN,PRELID1,IL24,GPER1,HTRA2,GRIN1,GSN,HIP1,JAK2,LGALS9,LYN,SMAD3,MAP3K5,MEN1,PYCARD,NGFR,SENP1,PPP2CA,MAPK9,PSME1,PSME2,REST,ROBO1,PIDD1,NLRP1,CARD8,SIRT1,PRR7,MTCH1
GO: Biological Process	GO:0060323	head morphogenesis	0.0004823	20	46	0.434783	ASPH,SGPL1,COL1A1,CREBBP,TIPARP,CRISPLD2,PLEKHA1,ARID5B,SCX,MMP2,PAX9,SKI,DKK1,STRA6,TCF7L2,SPECC1L,TGFB1,TGFB3,SSBP3,CDK2AP1
GO: Biological Process	GO:0002790	peptide secretion	0.0004823	165	729	0.226337	CARD16,DYSF,ADAM8,ADORA1,PARP1,PLA2G6,NLGN2,LTBP4,ANG,ANGPT1,SLC25A4,SLC25A5,ANXA1,ANXA4,APOE,ARF1,MADD,ARF6,ARL2,ARNTL,ARRB1,MCU,DYNLL1,VAMP8,DGAT1,TNFRSF14,C5,BAIAP3,CASP1,CD74,LRRFIP2,RAB11B,LYST,HMGN3,IL27RA,ATG5,MPC2,AKAP5,RAB3D,PTPN23,CPE,CPT1A,NR1D1,CLOCK,CSF1R,ISG15,PTPN22,PARD6A,FRMD8,NR1H3,OPTN,SERPINB1,TRPV4,DMTN,EPHB6,TCIRG1,F2R,BTN2A2,FKBP1B,UQCC2,CD244,SEC24A,TM7SF3,ARFIP1,TNFRSF21,…
GO: Biological Process	GO:0071375	cellular response to peptide hormone stimulus	0.0004936	89	349	0.255014	ADCY7,PARP1,GRK2,OGT,FOXO6,PIK3R3,APEX1,ASS1,ATP6V1A,ATP6V1C1,SOCS2,CFLAR,ZFP36L1,SOCS3,CAV2,CCNA2,CDK2,CFL1,CISH,CREB1,CRK,LPIN2,CTNNB1,CYBA,C2CD5,HDAC5,EIF4EBP2,ESRRA,TCIRG1,ATP6V1D,BAIAP2,FYN,AHCYL1,INPP5K,GNAI2,GOT1,RAB31,GPER1,GSTP1,IL1B,INPPL1,IRF1,JAK2,LYN,MAX,MEN1,MYO1C,NFE2L2,NUCB2,PCK2,PDK2,PIK3R1,PKM,EEF2K,SLC2A8,PRKACA,PRKAR1A,PRKAR2B,PRKCD,PRKCI,LEPROT,PRLR,PTEN,PTPN1,RAB13,RAP1B,RAR…
GO: Biological Process	GO:0000187	activation of MAPK activity	0.0005126	58	204	0.284314	ADORA1,C1QTNF2,MAPKAPK5,ARAF,MADD,ARRB1,RIPK1,MLKL,BMP4,C5,MAP3K6,CD74,LPAR2,S1PR2,TAOK2,MAP3K8,CRK,CRKL,CSPG4,DAB2,DUSP7,F2R,HACD3,FPR1,ERP29,IL1B,ITGA1,JAK2,KIT,MAP3K3,MAP3K5,LAMTOR2,GADD45B,NTRK3,PAK3,PDE6G,PIK3CB,IQGAP3,MAPK1,MAPK11,MAP2K6,DAB2IP,PSEN1,PTPN1,MAP4K2,MAP2K4,SHC1,MAPKBP1,TNIK,MAPK8IP3,FGD4,PRDX2,TGFB3,TLR4,TRAF6,UBB,UBE2N,MAP3K12
GO: Biological Process	GO:0008637	apoptotic mitochondrial changes	0.0005126	44	142	0.309859	WDR35,PLA2G6,SLC25A4,SLC25A5,BMF,FAS,ARRB2,TNFSF10,BAK1,BAX,BID,HIP1R,CLU,BCL2L11,E2F1,FIS1,PPIF,SH3GLB1,ACAA2,THEM4,CD24,PRELID1,MLLT11,YWHAQ,SFN,GPER1,GPX1,ATP5IF1,TMEM14A,BLOC1S2,PYCARD,PLAUR,PPP2R2B,PPP3CC,PPP3R1,TMEM102,MAPK9,PSMD10,SLC35F6,RTL10,YWHAB,YWHAH,YWHAZ,RHOT2
GO: Biological Process	GO:0050771	negative regulation of axonogenesis	0.0005148	28	76	0.368421	SEMA4G,RHOA,TRAK2,CDK5,ACTR3,EFNB3,SEMA6C,SEMA6B,SEMA4F,SEMA3C,GDI1,LRP4,MAG,NGFR,OMG,PSEN1,PTEN,RNF6,SEMA6D,DRAXIN,TRIM46,SEMA3F,PLXNA3,SPART,THY1,RTN4R,SEMA3G,RTN4
GO: Biological Process	GO:0071559	response to transforming growth factor beta	0.0005148	74	278	0.266187	ACVRL1,PARP1,CGN,LTBP4,RHOA,ARRB2,CFLAR,BMPR2,ZFP36L1,ZFP36L2,CALD1,CAV2,CBL,NREP,ZFYVE9,BAMBI,COL1A1,COL1A2,CHST11,CREB1,CREBBP,CRK,CRKL,ADAMTSL2,DAB2,DBN1,F11R,PARD6A,DLX1,DNMT1,ACTR3,CITED2,FMOD,FOLR1,FOS,TRIM33,FUT8,FYN,PPARGC1A,FERMT2,GOT1,NR3C1,ID1,SCX,LOX,LTBP3,SMAD3,SMAD5,SMAD6,SMAD9,MEN1,FLCN,PIN1,CCL2,SDCBP,ZNF703,SKI,SKIL,WNT10A,DCP1A,SOX9,PEG10,SRC,PBLD,NRROS,ADAM17,SIRT1,TGFB1,TGFB1I…
GO: Biological Process	GO:0071383	cellular response to steroid hormone stimulus	0.0005181	71	264	0.268939	KDM5D,PARP1,ANXA1,CALCOCO1,AR,RHOA,ARNTL,ARRB2,ASS1,AKR1C3,NCOA1,ATP1A1,BDNF,CFLAR,BMP4,ZFP36L1,ZFP36L2,KLF9,CBFB,LATS1,NR1D1,CLOCK,KANK2,CRY2,NCOR1,CTNNB1,DAB2,HDAC6,BCL2L11,NR1H3,ESRRA,PGRMC2,DDX17,PTGES3,PPARGC1A,GPER1,NR3C1,GSTP1,PARK7,PRMT2,ISL1,JAK2,MT-ND3,PCK2,SERPINF1,PER1,DDIT4,PPARD,PAGR1,EGLN2,RARA,RARG,REST,RNF6,UBA5,RPS6KB1,RXRA,SRC,SRD5A1,NR2F1,SIRT1,TGFB1,TGFB1I1,THRA,NR2C1,NR2C2,U…
GO: Biological Process	GO:0006665	sphingolipid metabolic process	0.0005274	49	164	0.29878	HACD4,PLA2G6,ALDH3B1,GBA2,DEGS1,ARSA,PLPP3,ASAH1,BAX,ST3GAL5,SPHK1,SGPL1,CERS5,HACD1,B4GALT5,SPTLC2,TECR,CERT1,ESYT3,HACD3,SPTLC1,B4GALNT1,NEU3,SMPDL3B,SMPDL3A,GM2A,HTRA2,SERINC5,KIT,PPM1L,ORMDL2,A4GALT,HACD2,SGMS1,ELOVL6,CTSA,PPP2CA,PRKCD,PSAP,CERS4,ACER3,ELOVL7,ESYT1,TNFRSF1A,UGCG,ELOVL1,SGPP1,ALDH5A1,CERS6
GO: Biological Process	GO:0060998	regulation of dendritic spine development	0.0005294	32	92	0.347826	ADAM10,NLGN2,FOXO6,CAMK1,APOE,MAPKAPK5,ARF1,ARF6,CAPRIN2,ARHGAP33,CDK5,CFL1,DBN1,ACTR3,ACTR2,EFNA1,EPHA4,BAIAP2,PDLIM5,GRN,NR3C1,ITPKA,MECP2,NGFR,PAK3,PALM,EEF2K,PSEN1,PTEN,ITSN1,BHLHB9,ZMYND8
GO: Biological Process	GO:0032801	receptor catabolic process	0.0005321	17	36	0.472222	ANXA2,ANXA2P2,APOE,CAPN1,CDK5,AP2M1,AP2S1,CLTA,CLTC,ITCH,SH3GLB1,MVB12A,RNF43,PTPN1,PIK3R4,KIF16B,TGFB1
GO: Biological Process	GO:1902905	positive regulation of supramolecular fiber organization	0.0005321	61	218	0.279817	BIN1,APOE,ARF1,PDLIM4,ARF6,RHOA,ARL2,HIP1R,CDKN1B,CFL1,CFL2,CLU,BAG4,MYLK3,DLG1,ARPC5,ARPC1B,ACTR3,ACTR2,ARPC2,AKAP9,SORBS3,TRPV4,NIN,KATNB1,PTK2B,BAIAP2,CDC42EP3,SPIRE2,DSTN,GPX1,GSN,CORO1A,SYNPO,ID1,ARPIN,SMAD3,MECP2,C15orf62,PYCARD,MYO1C,NUMA1,PFN1,PSEN1,RAC3,S100A10,CX3CL1,BAIAP2L2,CARMIL1,MAPRE1,LIMCH1,ACTR3C,TOGARAM1,RHOBTB2,MLST8,CARMIL2,TGFB3,TPM1,CDC42EP4,FCHSD1,CORO1B
GO: Biological Process	GO:0038127	ERBB signaling pathway	0.0005364	46	151	0.304636	ADORA1,APLP2,ARF4,ZFYVE28,IQGAP1,HIP1R,GPRC5A,CBL,CBLB,RPS6KA5,EPS15L1,NRG2,RASSF2,MVP,DOK1,PTPN18,STAM2,ERBB2,ERBB3,PTK2B,ARAP1,RNF115,AFAP1L2,GPER1,HIP1,MVB12A,ITGA1,PDE6G,PIK3R1,PLAUR,PLCG1,SH3KBP1,MAPK1,DAB2IP,PSEN1,SH3TC2,KIF16B,SHC1,SOX9,SRC,ADAM17,RHBDF1,TGFB1,RAB7A,RTN4,SOCS4
GO: Biological Process	GO:0045333	cellular respiration	0.0005396	59	209	0.282297	BAX,SUCLG2,BDNF,BID,SLC25A14,CAT,COX5B,COX6B1,MTFR1,CYC1,DLST,SLC25A18,TRPV4,ETFDH,PRELID1,PPARGC1A,COQ10A,HIF1A,PARK7,IDH1,IDH2,IDH3G,IREB2,SDHAF4,MECP2,MT-CO1,MT-CO3,MT-CYB,MT-ND1,MT-ND3,MT-ND6,FLCN,NDUFA1,NDUFA2,NDUFA4,NDUFB1,NDUFB2,NDUFB10,NFATC4,OGDH,OXA1L,PDHB,NDUFB11,PRKACA,PANK2,SDHC,SHMT2,SLC1A3,CISD1,NDUFA12,TAZ,MTFR1L,ISCU,NNT,UQCRB,UQCRH,COQ9,MDH1B,ALDH5A1
GO: Biological Process	GO:0000086	G2/M transition of mitotic cell cycle	0.0005593	70	260	0.269231	OFD1,HAUS1,SSNA1,DYNLL1,MBD4,CALM1,CALM2,CALM3,CCNA2,LATS1,CDC25B,HACD1,CDK2,CDKN1A,CETN2,CHEK1,TAOK2,VPS4B,CSNK1D,CEP57,SFI1,RBX1,ACTR1A,OPTN,AKAP9,MRNIP,CEP78,FOXM1,BRSK1,ARPP19,CIT,ZFYVE19,DCTN3,HMMR,LMNB1,MECP2,PPP1R12A,NEK2,PBX1,PCM1,PRKACA,PKIA,PRKAR2B,PSMA4,PSMB5,PSMB10,PSMD5,PSMD10,PSME1,PSME2,USP47,RAD21,RAD51B,CEP192,HAUS2,CTC1,SKP1,MAPRE1,CDK5RAP3,SMARCD3,CLSPN,CCNY,AURKA,FBXL7,HAUS5,B…
GO: Biological Process	GO:0050817	coagulation	0.0005605	91	360	0.252778	A2M,ACTG1,ACTN1,FZD6,H3C10,C1QTNF1,ANXA2,ANXA2P2,APOE,ARRB1,ARRB2,DOCK11,C3,CAPZA1,CAPZB,CD9,P2RX6,FIBP,LYST,COL1A1,COL1A2,CSRP1,DGKA,DGKQ,AK3,SH2B3,DMTN,F2R,F8,MYL9,MERTK,MYL12A,GNA13,FYN,GATA6,GNAQ,GNAS,H3-3A,H3-3B,HSPB1,IRF1,IRF2,ITGA2,ITPR3,JAK2,LYN,MYH9,NFE2,NFE2L2,P2RX4,PIK3CB,PIK3R1,PLAUR,PLSCR1,PRKACA,PRKAR1A,PRKAR2B,PRKCD,MAPK1,PROC,PSEN1,PTPN6,RAB27A,RAD51B,RAP2B,ANXA8,HPS6,ZFPM1,EHD2,C…
GO: Biological Process	GO:0010952	positive regulation of peptidase activity	0.0005738	60	214	0.280374	WDR35,FAS,RHOA,ARRB1,ASPH,RIPK1,TNFSF10,BAK1,BAX,BID,CFLAR,FOXL2,HIP1R,CASP1,CASP10,DAPK1,SOX7,CASP8AP2,BCL2L11,FIS1,RPS27L,EFNA1,TBC1D10A,EPHA4,F2R,ARL6IP5,BEX3,FYN,PRELID1,IL24,GPER1,HTRA2,GRN,GRIN1,GSN,HIP1,JAK2,LGALS9,LYN,SMAD3,MAP3K5,MEN1,PYCARD,NGFR,PCOLCE,SENP1,PPP2CA,MAPK9,PSME1,PSME2,REST,ROBO1,PIDD1,MAPK12,NLRP1,CARD8,SIRT1,PRR7,MTCH1,RCN3
GO: Biological Process	GO:0072521	purine-containing compound metabolic process	0.0005778	142	614	0.23127	ACACB,ACP3,ADA,ADCY7,PARP1,AK4,ALDOC,TPST1,AMPD3,OGT,RHOA,PDE5A,ATP5F1A,DGAT1,ATP5MC1,SUCLG2,BDNF,BID,ACSF3,PAPSS1,ENTPD5,HACD1,ABCG2,MPC2,COX5B,TECR,COX6B1,SAMHD1,GTPBP1,NCOR1,TKFC,CYC1,DBI,DCK,AK3,DLG1,DLST,DPYD,NUPR1,PPIF,MLXIPL,NME6,ENO3,GMPR2,ACAA2,UQCC2,ACOT1,THEM4,PDE7B,GALE,GALK1,GALT,GAMT,ACSS1,GCKR,PPARGC1A,GMPR,GNAI3,ACOT2,GPX1,ABHD14B,SLC2A6,HIF1A,HK1,PARK7,ACOT7,HMGCL,JMJD8,HSD17B4,I…
GO: Biological Process	GO:0071407	cellular response to organic cyclic compound	0.0005815	151	660	0.228788	KDM5D,GRAMD1B,PARP1,OSBPL7,ANXA1,CALCOCO1,APEX1,APLP1,AR,RHOA,ARNTL,ARRB2,ASS1,AKR1C3,NCOA1,ATF4,ATP1A1,ATP2B4,RGS9,TRIM24,BDNF,CFLAR,BMP4,ZFP36L1,ZFP36L2,KLF9,CAV2,CBFB,CCNA2,LATS1,CDKN1B,SLC9A3R1,CLU,COL1A1,NR1D1,CLOCK,KANK2,TIPARP,CRY2,NCOR1,CTNNB1,CYBA,CYP27B1,DAB2,HDAC6,BCL2L11,NR1H3,FIS1,ACTR2,ARPC2,AKAP9,EGR1,DMTN,ESRRA,PGRMC2,FOXF1,DDX17,FOLR1,GNB5,PTGES3,INPP5K,PPARGC1A,GLI2,GLRX,GNAI1,G…
GO: Biological Process	GO:2001236	regulation of extrinsic apoptotic signaling pathway	0.0005815	52	178	0.292135	FAS,AR,MADD,RIPK1,TNFSF12,TNFSF10,BAX,BID,CFLAR,BMP4,FCMR,COL2A1,DAB2,DAPK1,FEM1B,EYA3,FGFR1,AGAP2,RBCK1,FYN,GPER1,HTRA2,GPX1,GSTP1,PARK7,HMGB2,HMOX1,IL1B,ITGA6,LGALS3,PYCARD,PAK2,SGMS1,PPP2R1B,PTEN,RPS6KB1,CX3CL1,RNF34,SKIL,FAIM2,UNC5B,SRC,STK4,STX4,TCF7L2,PRDX2,TIMP3,TNFSF4,SGK3,VEGFA,DEPTOR,ITM2C
GO: Biological Process	GO:0080135	regulation of cellular response to stress	0.0005933	181	815	0.222086	TBC1D24,FZD4,FZD7,PARP1,RNF169,OGT,FAS,ARNTL,ATF4,RIPK1,B2M,BAG1,BAK1,BAX,BID,MLKL,SPHK1,MAP3K6,CD74,CEBPG,CHEK1,TAOK2,CLU,BAG4,RMI2,CREBBP,NCOR1,TRAF4,CTNNB1,EDEM1,RASSF2,DAB2,PTPN22,DDIT3,FBXO4,DLG1,YPEL3,ITCH,HDAC6,BCL2L11,DUSP1,PARP3,DNAJB6,NUPR1,ACTR2,HIPK3,FEM1B,MRNIP,TRPV4,SENP2,HDAC10,EPHA4,EPOR,ERCC1,ZMPSTE24,KREMEN1,MECOM,LANCL1,IER5,EYA3,MICU1,PTK2B,FKBP1B,FOXM1,EID3,HACD3,ARL6IP5,DNAJ…
GO: Biological Process	GO:0010771	negative regulation of cell morphogenesis involved in differentiation	0.000597	36	109	0.330275	SEMA4G,RHOA,TRAK2,CDK5,ACTR3,EFNA1,EFNB3,DMTN,SEMA6C,SEMA6B,SEMA4F,SEMA3C,GDI1,CIT,ID1,LRP4,MAG,NFATC4,NGFR,OMG,PPP3CA,PSEN1,PTEN,RNF6,SEMA6D,DRAXIN,TRIM46,SEMA3F,PLXNA3,SPART,THY1,CORO1C,YWHAH,RTN4R,SEMA3G,RTN4
GO: Biological Process	GO:0001701	in utero embryonic development	0.0006223	122	514	0.237354	ACVRL1,ADA,ADAM10,ADD1,ADM,HEG1,ANGPT1,CAMSAP3,AR,WDR19,NCOA1,ATP1B1,CCNK,BNIP2,ZFP36L1,BTF3,EIF2S2,C5,CAPN2,SOCS3,LATS1,CMTM3,CHEK1,HS6ST1,APBA3,CHST11,SH3PXD2A,CTNNB1,CHTOP,TANC2,DAB2,KEAP1,DBN1,GINS1,ARNT2,DSC3,BCL2L11,DNAJB6,PTPN18,CERT1,SENP2,CCDC24,ERF,SPEG,MECOM,NPM2,CITED2,FGFR1,FOXF1,PHF6,SPINT2,GNA13,FUT8,INPP5K,GATA6,GLI2,TMED2,PRRC2B,GRN,KIF3A,HIF1A,DHX35,UNK,JAG2,JUNB,KRT8,KRT19,LLGL…
GO: Biological Process	GO:0048589	developmental growth	0.0006251	182	821	0.221681	MKKS,ACACB,DYSF,ADD1,SLC12A5,FZD7,ADM,HEG1,WDR48,SLC25A4,PI16,ANXA1,ANXA2,ANXA2P2,APOE,AR,SEMA4G,ATP5MC1,RIPK1,BDNF,IQGAP1,NRP2,SOCS2,CFLAR,BMP4,BMPR2,FOXL2,ZFP36L1,SGPL1,CPNE1,C3,LATS1,CD9,SEPTIN7,CDK5,CDKN1A,CDKN1B,CFL1,CHEK1,COL6A1,COL6A2,COL7A1,POC1A,SELENOM,CHST11,CRABP2,CREB1,NCOR1,GIGYF2,CTNNB1,IST1,DBN1,GINS1,DLG1,MED12,DPYSL2,HDAC6,ATN1,BCL2L11,ECM1,S1PR1,ACTR3,SH3GLB1,MEGF8,PLEKHA1,ENO3…
GO: Biological Process	GO:0006650	glycerophospholipid metabolic process	0.0006265	92	366	0.251366	PLA2G6,PITPNM2,PIK3R3,PLEKHA4,APOC1,ARF1,ARF3,PLEKHA3,LPCAT4,SOCS2,SYNJ2,CPNE1,CAPN2,SOCS3,CISH,PITPNM1,CSF1R,LPIN2,DGKA,DGKQ,IP6K1,DBI,SH3GLB1,PLEKHA1,WDR81,FABP3,PTK2B,IP6K2,AGAP2,RAB14,PIGT,INPP5J,CPNE7,INPP5K,STARD10,PNPLA6,PGAP2,PLCD4,PLAAT3,SERAC1,SERINC5,INPPL1,KIT,PIKFYVE,LYN,MECP2,PCYT1A,PIK3CB,PIK3R1,PIP4K2A,PLCB3,PLD1,PLD2,PLSCR1,DAB2IP,PTEN,PTPN13,PIGX,RARA,PLAAT4,ETNK2,PIP4K2C,AGPAT5…
GO: Biological Process	GO:0001944	vasculature development	0.0006403	194	884	0.219457	ACVRL1,DYSF,ADAM8,ADAM10,ADD1,FZD4,ADM,HEG1,OTULIN,TEAD2,ANG,ANGPT1,ANPEP,ANXA1,ANXA2,ANXA2P2,PIK3R3,APOE,RHOA,PLPP3,TNFSF12,ADGRB2,BAK1,BAX,NRP2,CFLAR,BMP4,BMPR2,ZFP36L1,SPHK1,SGPL1,BTG1,C3,C3AR1,C5,SOCS3,ADGRG1,HS6ST1,QKI,COL1A1,COL1A2,COL8A2,ADGRA2,CRKL,TIPARP,CSPG4,CTNNB1,CUL7,ACE,DDIT3,DLX3,DNMT1,HDAC5,GJC1,E2F2,TYMP,ECM1,S1PR1,EFNA1,MEGF8,EGR1,KCTD10,EGFL7,EPOR,ERBB2,CITED2,PTK2B,FGFR1,GPNM…
GO: Biological Process	GO:0060996	dendritic spine development	0.0006452	39	122	0.319672	ADAM10,SLC12A5,NLGN2,FOXO6,CAMK1,APOE,MAPKAPK5,ARF1,ARF4,ARF6,CAPRIN2,SEPTIN7,ARHGAP33,CDK5,CFL1,DBN1,DLG4,HDAC6,ACTR3,ACTR2,EFNA1,EPHA4,BAIAP2,PDLIM5,GRN,NR3C1,ITPKA,MECP2,NGFR,PAK2,PAK3,PALM,EEF2K,PSEN1,PTEN,ITSN1,DOCK10,BHLHB9,ZMYND8
GO: Biological Process	GO:0032482	Rab protein signal transduction	0.0006492	28	77	0.363636	MADD,RAB11B,RAB28,RAB9A,RAB26,RAB3D,DENND4B,DNAJC27,RAB14,RAB7B,GDI1,RAB30,RAB31,RAB2B,RAB24,RAB1A,RAB2A,RAB3B,RAB5B,RAB6A,RAB13,RAB27A,RAB27B,RAB5C,RAB20,RAB17,RAB15,RAB7A
GO: Biological Process	GO:0030111	regulation of Wnt signaling pathway	0.0006499	95	381	0.249344	FZD6,FZD7,OTULIN,CMAHP,PLEKHA4,XIAP,APOE,ARNTL,PLPP3,CAPRIN2,DACT3,SNX3,CBFB,TBX18,LATS1,SLC9A3R1,BAMBI,COL1A1,ADGRA2,CSNK1D,FAM53B,CTNNB1,CTNND1,DAB2,DDIT3,SOX7,RBX1,FRAT1,PTPRU,EGR1,SENP2,KREMEN1,FOLR1,GSKIP,ZBED3,LZTS2,GPRC5B,GLI1,GNAQ,IGFBP2,IGFBP6,DIXDC1,ISL1,JUP,LRP4,SMAD3,MCC,MDK,NFATC4,PRICKLE1,ROR2,PFDN5,PIN1,ASPM,TMEM64,PPP2CA,DAB2IP,TRPM4,PSEN1,PSMA4,KREMEN2,PSMB5,PSMB10,PSMD5,PSMD10,P…
GO: Biological Process	GO:0048813	dendrite morphogenesis	0.000672	52	179	0.290503	ADAM10,TBC1D24,CAPRIN2,NUMB,RERE,TRAK2,SEPTIN7,ARHGAP33,CDK5,NUMBL,CFL1,TAOK2,AKAP5,NSMF,SS18L1,CUX1,DBN1,CUL7,DLG4,ABI1,HDAC6,ACTR3,ACTR2,EFNA1,SH3GLB1,CELSR2,EPHA4,BAIAP2,PDLIM5,FYN,GRIN1,CIT,LZTS1,ID1,ITPKA,LRP4,MEF2A,NFATC4,PAK3,ANAPC2,EEF2K,PPP3CA,PTEN,PTN,FBXO31,ROBO1,DOCK10,TRAK1,TNIK,OBSL1,BHLHB9,YWHAH
GO: Biological Process	GO:0071560	cellular response to transforming growth factor beta stimulus	0.000672	72	271	0.265683	ACVRL1,PARP1,CGN,LTBP4,RHOA,ARRB2,CFLAR,BMPR2,ZFP36L1,ZFP36L2,CAV2,CBL,NREP,ZFYVE9,BAMBI,COL1A1,COL1A2,CHST11,CREB1,CREBBP,CRK,CRKL,ADAMTSL2,DAB2,DBN1,F11R,PARD6A,DLX1,DNMT1,ACTR3,CITED2,FMOD,FOLR1,FOS,TRIM33,FUT8,FYN,PPARGC1A,FERMT2,GOT1,NR3C1,ID1,SCX,LOX,LTBP3,SMAD3,SMAD5,SMAD6,SMAD9,MEN1,FLCN,PIN1,CCL2,SDCBP,ZNF703,SKI,SKIL,WNT10A,DCP1A,SOX9,PEG10,SRC,PBLD,NRROS,ADAM17,SIRT1,TGFB1,TGFB1I1,TGFB…
GO: Biological Process	GO:0071496	cellular response to external stimulus	0.0006904	92	367	0.250681	BMF,FAS,AQP2,AQP3,ASGR1,AKR1C3,NCOA1,ATF4,ATP1A1,ATP5MC1,BAK1,TRIM24,BMPR2,CACNB3,CASP1,CASP2,CBL,CDKN1A,CHEK1,TXN2,COL1A1,ATG5,KANK2,CTNNB1,CYBA,PIEZO1,CYP27B1,CASP8AP2,SH3GLB1,EIF2S1,BAIAP2,FOLR1,FOS,GAS2L1,RRAGA,FYN,SESN1,TNRC6A,SLC38A3,GOT1,KPTN,GSTP1,HMOX1,IL1B,ITGA6,IREB2,IRF1,ITGA2,SCX,FADS1,LYN,MAG,MAX,ZFYVE1,MAP3K5,MYD88,NFE2L2,P2RX4,PDK2,MTPN,SLC38A2,PIM1,DCTPP1,MAPK1,TRPM4,PTN,RIPOR1,P…
GO: Biological Process	GO:0061448	connective tissue development	0.0006937	81	314	0.257962	MKKS,ACVRL1,ANXA2,ANXA2P2,BGN,CFLAR,BMP1,BMP4,BMPR2,C3AR1,RUNX2,SERPINH1,DYRK1B,COL1A1,COL2A1,COL6A1,COL6A2,COL7A1,POC1A,SPTLC2,SELENOM,OSR2,CHST11,CTNNB1,DLX2,ECM1,EGR1,TRPV4,ZMPSTE24,ESRRA,EVC,ARID5B,FGFR1,PPARGC1A,GLI2,GNAS,GPR4,PLAAT3,ADAMTS7,HIF1A,HOXA3,HOXB3,HOXC4,HSPG2,ID2,ID4,IDUA,SCX,LOX,LOXL2,LTBP3,SMAD3,SMAD5,SMAD9,MAF,MDK,MKX,ROR2,OXCT1,RFLNA,PITX1,PPARD,TRPM4,PTH1R,RARA,RARG,FBXW4,SH…
GO: Biological Process	GO:0034404	nucleobase-containing small molecule biosynthetic process	0.0006975	37	114	0.324561	PUDP,ADA,AMPD3,PDE5A,MBD4,CDA,CNP,SAMHD1,UCK1,DCK,TYMP,DERA,NME6,GMPR2,PDE7B,SMPDL3A,GPX1,ACOT7,NUDT17,IMPDH2,NUDT9,MTAP,NME3,NME4,NTHL1,PDE1A,PDE4A,PDE4B,DCTPP1,UCKL1,NEIL1,NUDT18,ADAL,NT5C,TK2,PRTFDC1,ENTPD7
GO: Biological Process	GO:0001568	blood vessel development	0.0007027	187	849	0.220259	ACVRL1,DYSF,ADAM8,ADD1,FZD4,ADM,HEG1,OTULIN,TEAD2,ANG,ANGPT1,ANPEP,ANXA1,ANXA2,ANXA2P2,PIK3R3,APOE,RHOA,PLPP3,TNFSF12,ADGRB2,BAK1,BAX,NRP2,CFLAR,BMP4,BMPR2,ZFP36L1,SPHK1,SGPL1,BTG1,C3,C3AR1,C5,SOCS3,ADGRG1,HS6ST1,QKI,COL1A1,COL1A2,COL8A2,ADGRA2,CRKL,TIPARP,CSPG4,CTNNB1,CUL7,ACE,DDIT3,DLX3,HDAC5,GJC1,E2F2,TYMP,ECM1,S1PR1,EFNA1,MEGF8,EGR1,KCTD10,EGFL7,EPOR,ERBB2,CITED2,PTK2B,FGFR1,GPNMB,FOXF1,FOXM1…
GO: Biological Process	GO:0006749	glutathione metabolic process	0.0007237	24	62	0.387097	PTGES,OPLAH,G6PD,GGT1,GGT7,GGT5,GPX1,GPX4,GSR,GSTM4,GSTP1,PARK7,IDH1,MGST2,GSTK1,NFE2L2,CHAC1,HMGN5,GSTT2B,CNDP2,ETHE1,SLC7A11,TXNRD3,ALDH5A1
GO: Biological Process	GO:0016570	histone modification	0.0007309	117	491	0.238289	JDP2,KDM5D,CUL4B,OGT,LEO1,C6orf89,CAMK1,ARRB1,NCOA1,SAP30,ASH2L,CCNA2,CDK2,CDK5,RPS6KA5,CHEK1,ATG5,USP49,CLOCK,CREBBP,NCOR1,CTNNB1,CHTOP,SLK,PHF19,DDB2,DNMT1,HDAC6,HDAC5,L3MBTL2,PHC1,SETDB2,ING4,HDAC10,ZMPSTE24,MECOM,EYA3,PCGF3,SCML2,SIRT7,USP21,TAF6L,TAF9B,CTCF,ARID4B,GFI1,PPARGC1A,BRD8,DPY30,MORF4L1,KMT5C,KAT7,GTF2B,H1-2,PRMT2,HSF4,IL1B,HOTAIR,ISL1,JAK2,MECP2,MEN1,ATXN3,MTHFR,FLCN,TRIM37,PER1,P…
GO: Biological Process	GO:1901137	carbohydrate derivative biosynthetic process	0.0007432	183	829	0.220748	ACACB,PUDP,ADA,GALNT16,ADCY7,PARP1,AK4,AMPD3,OGT,ANGPT1,RHOA,ASGR1,TRAK2,ATP5F1A,ATP5MC1,DPY19L3,BDNF,BGN,BID,BMPR2,ST3GAL5,ACSF3,GPC2,CRPPA,PAPSS1,ENTPD5,CDA,HACD1,B4GALT5,HS6ST1,CLTC,ITM2B,UAP1L1,MPC2,COX5B,TECR,MPDU1,TMEM59,COX6B1,CHST11,GLCE,CSPG4,SDC3,CTNNB1,CYC1,UCK1,COG3,DCK,B3GAT3,AK3,FAM20B,GFPT2,HS3ST1,GNE,TYMP,NUPR1,PPIF,MLXIPL,SCCPDH,NME6,DCXR,EXTL2,AKR1A1,ABCA7,PXYLP1,POMK,NUDT14,FMO…
GO: Biological Process	GO:0099536	synaptic signaling	0.0007562	199	913	0.217963	SYN3,ASIC1,PLEKHG5,TBC1D24,SLC12A5,ADORA1,GRK2,PLA2G6,NLGN2,ANXA9,DOC2A,CNIH2,CNTNAP1,APOE,ARF1,PDLIM4,ARRB2,LYNX1,STX11,BCHE,RGS9,BDNF,SPHK1,CACNA1G,BAIAP3,DAGLA,CACNB1,CACNB3,CALM3,CAV2,UNC119,P2RX6,SYNGR1,CDC20,CDH11,CDK5,TSPOAP1,CFL1,CYTH1,S1PR2,SLC9A3R1,RAB26,HOMER3,HOMER1,CNP,AKAP5,RNF19A,APBA3,PNKD,CREB1,PREPL,CRKL,RIN1,NSMF,CTBP2,CTNNB1,CLSTN3,EIF4A3,DBI,GIT2,DBN1,SV2A,NQO1,DLG1,DLG4,DNM1…
GO: Biological Process	GO:1902686	mitochondrial outer membrane permeabilization involved in programmed cell death	0.0007613	25	66	0.378788	SLC25A5,BMF,BAK1,BAX,BID,HIP1R,BCL2L11,E2F1,PPIF,SH3GLB1,ACAA2,YWHAQ,SFN,ATP5IF1,TMEM14A,BLOC1S2,PPP3CC,PPP3R1,TMEM102,SLC35F6,RTL10,YWHAB,YWHAH,YWHAZ,RHOT2
GO: Biological Process	GO:0051259	protein complex oligomerization	0.0007621	152	669	0.227205	ACACB,ACADS,ASIC1,ACP3,H3C10,C1QTNF1,ALAD,C1QTNF2,ALDH1A3,ALDH9A1,ALDOC,OGT,ANGPT1,ANXA2,ANXA2P2,BMF,BIRC2,APOE,FAS,AQP2,AQP5,AR,MCU,KCTD14,KCTD12,RIPK1,B2M,BAX,PEX11B,BID,MLKL,CAT,CAV2,P2RX6,CD74,CDA,SEPTIN7,GRHPR,CLU,ATXN10,HOMER1,COL1A1,COL1A2,COL6A1,COL6A2,BAG4,SAMHD1,CLDN7,CPT1A,IKBKE,CTNNB1,CEP57,KEAP1,DDIT3,AK3,DECR1,HDAC6,PDCD6IP,BCL2L11,FIS1,ATL1,CUTC,OPTN,TMEM120A,SH3GLB1,KCTD10,KCTD3,D…
GO: Biological Process	GO:0006575	cellular modified amino acid metabolic process	0.0007803	61	221	0.276018	ALDH9A1,CARNS1,ASS1,LPCAT4,CKB,PTGES,CPT1A,CRAT,SARDH,OPLAH,MRI1,FOLR1,G6PD,AHCYL1,GAMT,MTHFD2,GCH1,GGT1,GGT7,GGT5,GPX1,GPX4,GSR,GSTM4,GSTP1,PLAAT3,SERINC5,PARK7,CPT1C,IDH1,SLCO4A1,PM20D2,MGST2,GSTK1,MTHFD1,MTHFR,NFE2L2,PCYOX1L,PLSCR1,CHAC1,CROT,P4HTM,HMGN5,EGLN2,CHDH,PANK2,SHMT2,GSTT2B,SLC22A4,SLC22A5,CNDP2,MBOAT1,AHCYL2,ETHE1,SLC7A11,ERO1B,TXNRD3,PTDSS2,PAX8,SLC27A1,ALDH5A1
GO: Biological Process	GO:0019725	cellular homeostasis	0.0007814	232	1088	0.213235	ADD1,SLC12A5,ADM,ADORA1,GRK2,WDR35,PLA2G6,C1QTNF1,OGT,ANXA2,ANXA2P2,APEX1,APLP2,APOE,AQP2,ARF1,ARRB1,MCU,ASPH,DYNLL1,ATF4,ATP1A1,ATP1B1,ATP1B2,ATP2B4,ATP6V1A,ATP6V1C1,BAK1,BAX,BMP4,C3AR1,CACNA1G,BAIAP3,CACNB3,CALM1,CALM2,CALM3,LPAR2,CDK5,RAB11B,TSPOAP1,CFL2,HMGN3,CKB,SLC9A3R1,ABCG2,PRDX5,TXN2,ATG5,MPC2,AKAP5,SLC4A8,SLC31A1,NR1D1,SH3BGRL3,CYBA,DBI,DDIT3,FBXO4,SV2A,DLG4,DMPK,FIS1,S1PR1,MLXIPL,SERPI…
GO: Biological Process	GO:1903530	regulation of secretion by cell	0.0007848	196	898	0.218263	ASIC1,CARD16,ADAM8,ADORA1,PARP1,GRK2,AP1G1,PLA2G6,C1QTNF1,NLGN2,DOC2A,ANG,ANGPT1,SLC25A4,SLC25A5,ANXA1,ANXA4,APOE,ARF1,MADD,ARF6,ARL2,ARNTL,ARRB1,MCU,DYNLL1,VAMP8,TNFRSF14,FOXL2,SPHK1,CACNA1G,C5,BAIAP3,CALM3,CASP1,LRRFIP2,CDK5,CYTH1,HMGN3,RAB9A,RAB26,IL27RA,ATG5,MPC2,VPS4B,RAB3D,PTPN23,CPT1A,PNKD,NR1D1,CLOCK,CREB1,PREPL,CRY2,CSF1R,DAB2,PTPN22,GIT2,PARD6A,SEPTIN1,DPYSL2,PDCD6IP,FRMD8,NR1H3,SERPINB…
GO: Biological Process	GO:2001234	negative regulation of apoptotic signaling pathway	0.0007848	70	263	0.26616	SLC25A5,BMF,FAS,AR,MADD,ARRB2,RIPK1,TNFSF10,BAX,BDNF,BID,CFLAR,BMP4,CD74,FCMR,CLU,COL2A1,CTNNB1,DAB2,DAPK1,PPIF,SH3GLB1,EYA3,ACAA2,AGAP2,TAF9B,FYN,PRELID1,GNAI2,GNAI3,HTRA2,GPX1,GRINA,GSTP1,HIF1A,PARK7,HMGB2,HMOX1,HSPB1,IGBP1,IL1B,ITGA6,LGALS3,TMEM14A,NFE2L2,NONO,SGMS1,PLAUR,PSEN1,PSMD10,PTPN1,SLC35F6,QARS1,USP47,RPS6KB1,CX3CL1,RNF34,FAIM2,UNC5B,SRC,RTKN2,TCF7L2,PRDX2,TMBIM6,SIRT1,TPT1,TNFSF4,SGK…
GO: Biological Process	GO:0016569	covalent chromatin modification	0.0007848	121	512	0.236328	JDP2,KDM5D,CUL4B,OGT,LEO1,C6orf89,CAMK1,ARRB1,NCOA1,SAP30,ASH2L,CCNA2,CDK2,CDK5,RPS6KA5,CHEK1,ATG5,USP49,CLOCK,CREBBP,NCOR1,CTNNB1,CHTOP,SLK,PHF19,DDB2,DNMT1,DNMT3A,HDAC6,HDAC5,L3MBTL2,PHC1,SETDB2,ING4,HDAC10,ZMPSTE24,MECOM,EYA3,PCGF3,SCML2,SIRT7,USP21,TAF6L,TAF9B,CTCF,ARID4B,GFI1,PPARGC1A,BRD8,DPY30,MORF4L1,KMT5C,KAT7,GTF2B,H1-2,PRMT2,HSF4,IL1B,HOTAIR,ISL1,JAK2,MECP2,MEN1,ATXN3,MTHFR,FLCN,TRIM37…
GO: Biological Process	GO:0051693	actin filament capping	0.0007919	19	44	0.431818	ADD1,ADD3,CAPG,CAPZA1,CAPZB,CFL1,ARPC2,DMTN,EPS8,TRIOBP,GSN,TWF2,MYH9,TMOD3,MTPN,RDX,CARMIL1,CARMIL2,TPM1
GO: Biological Process	GO:0016197	endosomal transport	0.0008247	65	240	0.270833	LRRC7,ARF6,STX16,STX10,BAIAP3,RAB11B,LYST,RAB9A,ZFYVE9,CLTC,VPS4B,PTPN23,HEATR5A,VPS26A,PREPL,ZFYVE16,SGSM2,VPS36,TBC1D10A,VPS28,STX6,STAM2,AGAP2,ANKFY1,VTA1,RAB14,RAB7B,CHMP2A,DPY30,TMEM87B,MVB12A,PIKFYVE,BLOC1S2,LEPROT,CMTM6,RAB6A,RAB13,ANXA8,TBC1D17,MICALL2,SNX18,AP5S1,LAPTM4B,EHD2,SORT1,RHOBTB3,UBE2O,SORL1,ERC1,RBSN,RAB17,WASHC4,VPS39,LEPROTL1,GRIP2,ACAP2,TMEM50A,CORO1C,ANXA8L1,VPS16,UBB,ALMS…
GO: Biological Process	GO:0072657	protein localization to membrane	0.0008501	155	686	0.225948	ABHD17A,CNPY4,UBL4A,SYS1,ADAM10,ADORA1,LRRC7,NLGN2,OGT,ANK1,ANXA2,ANXA2P2,BMF,APOE,AR,ARF6,WDR19,ARL3,ZDHHC24,GET3,SSNA1,NUMB,ATP1B1,VAMP8,BAX,BID,GPC2,CACNB1,CACNB3,CALM3,ZDHHC23,RABEP1,CDK5,RAB11B,TAOK2,AP2M1,SLC9A3R1,CLTC,PEX16,RAB26,AKAP5,TMEM59,BAG4,RAB3D,CPE,NECTIN3,PREPL,CRKL,CLIP3,TRAM2,MYADM,DAB2,DBN1,C2CD5,F11R,DLG1,DLG4,BCL2L11,E2F1,FIS1,ACTR3,ARPC2,CACNG8,OPTN,TIMM9,SH3GLB1,DMTN,EPHA3…
GO: Biological Process	GO:0019752	carboxylic acid metabolic process	0.0008549	239	1127	0.212067	AARS1,ACACB,ACADS,ACADVL,ACOX1,HACD4,RIMKLB,OSBPL7,C1QTNF2,ALDH1A3,CARNS1,ALDOC,OGT,ANXA1,APOC1,GBA2,DEGS1,ASS1,AKR1C3,ATF4,ATP2B4,DGAT1,BCAT2,SUCLG2,CES2,BGN,BPHL,SPHK1,SGPL1,ACSF3,C3,DAGLA,SLC7A7,ENTPD5,CD74,HACD1,CKB,MID1IP1,GRHPR,CLTC,FADS2,ABCG2,TXN2,QKI,MPC2,TECR,PTGES,CPT1A,PNKD,NR1D1,CRABP2,CRAT,NCOR1,TKFC,OSBPL3,CSPG4,LPIN2,CYP27A1,DBI,ECI1,DECR1,NQO1,DLST,GFPT2,SARDH,DPYD,NAALAD2,GNE,NR…
GO: Biological Process	GO:0008366	axon ensheathment	0.0008549	46	154	0.298701	CNTNAP1,EIF2B5,MYRF,CD9,B4GALT5,CLU,QKI,CTNNB1,DHH,DLG1,MARVELD1,TYMP,TSPAN2,ERBB2,FYN,TNFRSF21,SERINC5,ID4,ITGAX,ITGB4,PIKFYVE,ZNF488,MAG,ADAM22,NAB2,NGFR,NTRK3,OMG,CLDN11,PLP1,PPARD,PPP3R1,PSAP,PTEN,PTN,SH3TC2,RARA,RARG,ACER3,RXRA,SKI,TCF7L2,TGFB1,MPP5,TNFRSF1B,ADGRG6
GO: Biological Process	GO:0007272	ensheathment of neurons	0.0008549	46	154	0.298701	CNTNAP1,EIF2B5,MYRF,CD9,B4GALT5,CLU,QKI,CTNNB1,DHH,DLG1,MARVELD1,TYMP,TSPAN2,ERBB2,FYN,TNFRSF21,SERINC5,ID4,ITGAX,ITGB4,PIKFYVE,ZNF488,MAG,ADAM22,NAB2,NGFR,NTRK3,OMG,CLDN11,PLP1,PPARD,PPP3R1,PSAP,PTEN,PTN,SH3TC2,RARA,RARG,ACER3,RXRA,SKI,TCF7L2,TGFB1,MPP5,TNFRSF1B,ADGRG6
GO: Biological Process	GO:0043094	cellular metabolic compound salvage	0.0008993	16	34	0.470588	PUDP,ADA,AMPD3,PDXK,CDA,UCK1,DCK,TYMP,GMPR2,MRI1,GMPR,MTAP,UCKL1,ADAL,TK2,PRTFDC1
GO: Biological Process	GO:0034332	adherens junction organization	0.0009149	45	150	0.3	ACTN1,ACVRL1,ADD1,ANG,CAMSAP3,ARF6,RHOA,ARHGAP6,NUMB,IQGAP1,CDH11,NUMBL,CFL1,TAOK2,PTPN23,NECTIN3,CTNNB1,CTNND1,SLK,DSP,DMTN,EPHA3,PTK2B,TESK2,FERMT2,MAPRE2,RASSF8,ITGA2,JUP,LAMA5,SMAD3,MMP14,PTEN,NECTIN1,RDX,S100A10,ZNF703,SLC9A1,LIMCH1,SRC,CDH24,THY1,CORO1C,VCL,VEGFA
GO: Biological Process	GO:0007584	response to nutrient	0.0009338	65	241	0.26971	ADA,ALAD,OGT,AQP3,ARSA,ASPH,ASS1,AKR1C3,NCOA1,ATP5MC1,BCHE,TRIM24,CAT,P2RX6,COL1A1,KANK2,CREB1,CYBA,CYP27B1,DGKQ,NQO1,DNMT3A,DPYD,ERCC1,BAIAP2,FKBP1B,FOLR1,FYN,GIPR,GNAI2,GRIN1,GSN,GSTP1,HMGCL,HMOX1,IGFBP2,IL1B,ITGA2,MT-CYB,MTHFR,OXCT1,P2RX4,PDK2,PIM1,PKM,PPARD,TRPM4,PTEN,PTN,RARA,SLC16A1,SPARC,SRF,SUOX,TAF1,TBXA2R,TMBIM6,TGFB1,TGFBR2,NNT,USF1,VCAM1,VDR,CYP26B1,TRIM25
GO: Biological Process	GO:0006163	purine nucleotide metabolic process	0.0009436	134	580	0.231034	ACACB,ADA,ADCY7,PARP1,AK4,ALDOC,TPST1,AMPD3,OGT,RHOA,PDE5A,ATP5F1A,DGAT1,ATP5MC1,SUCLG2,BDNF,BID,ACSF3,PAPSS1,ENTPD5,HACD1,MPC2,COX5B,TECR,COX6B1,SAMHD1,GTPBP1,NCOR1,TKFC,CYC1,DBI,AK3,DLG1,DLST,NUPR1,PPIF,MLXIPL,NME6,ENO3,GMPR2,ACAA2,UQCC2,ACOT1,THEM4,PDE7B,GALE,GALK1,GALT,ACSS1,GCKR,PPARGC1A,GMPR,GNAI3,ACOT2,GPX1,ABHD14B,SLC2A6,HIF1A,HK1,PARK7,ACOT7,HMGCL,JMJD8,HSD17B4,IMPDH2,SLC35B2,KHK,NUDT9,M…
GO: Biological Process	GO:0044839	cell cycle G2/M phase transition	0.0009726	73	279	0.261649	OFD1,HAUS1,SSNA1,DYNLL1,MBD4,CALM1,CALM2,CALM3,CCNA2,LATS1,CDC25B,HACD1,CDK2,CDKN1A,CETN2,CHEK1,TAOK2,VPS4B,CSNK1D,CEP57,SFI1,RBX1,ACTR1A,OPTN,AKAP9,MRNIP,FZR1,CEP78,FOXM1,BRSK1,ARPP19,CIT,ZFYVE19,DCTN3,HMMR,LMNB1,MECP2,PPP1R12A,NEK2,PBX1,PCM1,PRKACA,PKIA,PRKAR2B,PSMA4,PSMB5,PSMB10,PSMD5,PSMD10,PAGR1,PSME1,PSME2,USP47,RAD21,RAD51B,CEP192,HAUS2,ATF5,CTC1,SKP1,MAPRE1,CDK5RAP3,SMARCD3,CLSPN,CCNY,AUR…
GO: Biological Process	GO:0034101	erythrocyte homeostasis	0.000974	44	146	0.30137	ADD1,AMPD3,ANK1,B2M,BMP4,ZFP36L1,CEBPG,TRIM58,NCOR1,ISG15,PTBP3,SH2B3,DMTN,CITED2,TMEM14C,GAS2L1,CD24,G6PD,HIF1A,HMGB2,HMOX1,ID2,INHA,IREB2,JAK2,KIT,ATP5IF1,LYN,SMAD5,TMOD3,SENP1,P4HTM,MAPK11,ZFPM1,ACIN1,SP1,SRF,KMT2E,STAT5A,STAT5B,RCOR1,THRA,VEGFA,ZFP36
GO: Biological Process	GO:0002521	leukocyte differentiation	0.001005	136	591	0.230118	ADA,ADAM8,FZD7,PARP1,PREX1,ANXA1,ANXA2,ANXA2P2,FAS,RHOA,SLC46A2,RIPK1,DOCK11,B2M,BAK1,BAX,BMP4,ZFP36L1,ZFP36L2,RUNX2,CBFB,CD1D,CD74,CEBPG,CD83,ATG5,CREB1,NCOR1,CSF1R,SH3PXD2A,CTNNB1,RASSF2,RC3H1,PTPN22,TESPA1,HDAC5,TSPAN2,EGR1,DHRS2,ERBB2,FSTL3,ESRRA,TCIRG1,EVI2B,GMPR2,CITED2,PTK2B,BTN2A2,PIAS3,MERTK,FOS,IL23A,CD24,EIF2AK1,TOB2,PRELID1,ZC3H8,GLI2,LOXL3,GNAS,POLM,GPS2,HMGB3,ID2,IL1B,IL2RG,IL4R,IL1…
GO: Biological Process	GO:1905475	regulation of protein localization to membrane	0.001005	61	223	0.273543	CNPY4,ADAM10,NLGN2,OGT,AR,ARF6,NUMB,VAMP8,BID,GPC2,CACNB3,CDK5,AP2M1,CLTC,AKAP5,TMEM59,CRKL,CLIP3,DAB2,DBN1,C2CD5,DLG1,E2F1,FIS1,ACTR3,ARPC2,SH3GLB1,DMTN,EPHA3,ERBB2,FYN,INPP5K,GDI1,YWHAQ,SFN,GPER1,GSN,KIF5B,LGALS3,LRP4,MMP14,MYO1C,PIK3R1,PPP3CC,PPP3R1,PRKCI,PTN,PTPN9,CCL2,TNIK,IQSEC2,STX4,TGFB1,GRIP2,ZMYND8,SLC7A11,EZR,YWHAB,YWHAH,YWHAZ,CEMIP
GO: Biological Process	GO:0043242	negative regulation of protein-containing complex disassembly	0.001009	31	91	0.340659	DYSF,ADD1,ADD3,CAMSAP3,CAPG,CAPZA1,CAPZB,CFL1,MID1IP1,HDAC6,ARPC2,CKAP2,DMTN,EPS8,KATNB1,LIMA1,GAS2L1,EML4,TRIOBP,GSN,TWF2,MAP1A,MID1,MYH9,TMOD3,MTPN,RDX,CARMIL1,CARMIL2,SPECC1L,TPM1
GO: Biological Process	GO:1905710	positive regulation of membrane permeability	0.001009	26	71	0.366197	SLC25A5,BMF,BAK1,BAX,BID,HIP1R,BCL2L11,E2F1,PPIF,SH3GLB1,ACAA2,YWHAQ,SFN,ATP5IF1,TMEM14A,BLOC1S2,PPP3CC,PPP3R1,TMEM102,SLC35F6,RTL10,SLC9A1,YWHAB,YWHAH,YWHAZ,RHOT2
GO: Biological Process	GO:0030865	cortical cytoskeleton organization	0.001015	21	52	0.403846	ACTN1,FMNL2,ARF6,SEPTIN7,CDK5,DLG1,PDCD6IP,TRPV4,CIT,SYNPO,STRIP1,LLGL2,LLGL1,RACGAP1,RAB13,CAVIN3,RTKN,EHD2,CORO1C,EZR,WIPF2
GO: Biological Process	GO:0007005	mitochondrion organization	0.001033	131	566	0.231449	FUNDC1,PARP1,WDR35,PLA2G6,ALAS1,OGT,SLC25A4,SLC25A5,BMF,FAS,ARRB2,TRAK2,ATP5F1A,ATP5MC1,TNFSF10,BAK1,BAX,BCS1L,BID,SYNJ2,CALM3,HIP1R,AIP,CAV2,CDK5,RHOU,CLU,CNP,ATG5,PMPCB,BAG4,MTFR1,PET100,TOMM20,HDAC6,BCL2L11,SAE1,E2F1,FIS1,TYMP,CERT1,PPIF,OPTN,TIMM9,SH3GLB1,ESRRA,WDR81,ACAA2,VAT1,UQCC2,THEM4,CD24,PRELID1,PPARGC1A,MLLT11,YWHAQ,SFN,USP30,GPER1,HTRA2,GPX1,COX14,HIF1A,PARK7,HMGCL,ATP5IF1,LETM1,SDHA…
GO: Biological Process	GO:0010948	negative regulation of cell cycle process	0.001034	95	386	0.246114	SMC1A,CNOT6,TPRA1,RIPK1,BAX,CCNK,BMP4,ZFP36L1,ZFP36L2,MBD4,CAST,CASP2,CTDSP1,SEPTIN7,CDC20,CDK2,CDKN1A,CDKN1B,CDKN2C,CHEK1,CNOT8,TAOK2,RECQL4,KANK2,GIGYF2,RBX1,L3MBTL2,DUSP1,E2F1,PHC1,RPS27L,CTDSP2,MLXIPL,MRNIP,NME6,CDK2AP2,EVI2B,FZR1,BTN2A2,GPNMB,BRSK1,STAG2,CHMP2A,SFN,GPER1,KLHL22,MSH6,ZFYVE19,CBX3,PRMT2,MAX,MDM4,MEN1,TRIM37,NEK2,ZNF655,PRKAR1A,DAB2IP,HMGN5,PSMA4,PSMB5,PSMB10,PSMD5,PSMD10,PSME1…
GO: Biological Process	GO:0042330	taxis	0.001094	157	700	0.224286	DYSF,ADAM8,ADAM10,PLEKHG5,PLA2G6,NLGN2,PREX1,ANGPT1,ANXA1,SEMA4G,RHOA,ARRB2,BDNF,NRP2,BMP4,BMPR2,BST1,C3AR1,C5,CRPPA,CXCL16,ARTN,CD74,CDK5,CMTM3,RPS6KA5,PDLIM7,CHN1,LYST,ADGRA2,CREB1,CRK,CRKL,CSF1R,BOC,OXSR1,DOK1,DPYSL2,DUSP1,TYMP,S1PR1,EFNA1,EFNB1,EFNB3,MEGF8,TRPV4,ZNF580,EPHA3,EPHA4,EPHB6,ERBB2,PTK2B,FGFR1,GPNMB,SEMA6C,SEMA6B,SEMA4F,SEMA3C,FPR1,IL23A,FYN,SLC37A4,GLI2,CCR10,CXCR3,IL17RC,KIF3A,GS…
GO: Biological Process	GO:0051656	establishment of organelle localization	0.001101	177	804	0.220149	MKKS,TBC1D24,WDR35,CC2D2A,OFD1,CNIH2,CDK10,ARF1,MADD,WDR19,ARL3,HAUS1,SSNA1,LRRC61,DYNLL1,TRAK2,VAMP8,WDR90,CBL,SEPTIN7,CDK5,RAB11B,CENPC,CETN2,SLC9A3R1,TTLL1,ATXN10,ATG5,COL7A1,POC1A,TRIM58,VPS4B,PTPN23,CSNK1D,CTNNB1,CEP57,TTLL3,MCIDAS,NUF2,SFI1,SEPTIN1,DLG1,DYNLRB1,DNM1,TCTEX1D2,DPYSL2,HDAC6,PDCD6IP,TPGS1,ACTR3,ACTR2,ACTR1A,AKAP9,CELSR2,TBC1D10A,CNIH1,STARD3NL,KATNB1,CCNO,F8,ARL6,CEP78,ZMYND10,…
GO: Biological Process	GO:0051651	maintenance of location in cell	0.001142	34	104	0.326923	GRK2,APOE,ARL2,TMSB10,CDK5,CIZ1,DBN1,AKAP9,FLNB,SPOUT1,FTH1,GAA,TNRC6A,KDELR3,GSN,HK1,PARK7,TWF2,JUP,PFN1,ASPM,SRGN,VPS13C,SKP1,SORL1,GOLPH3,MPRIP,VPS13A,SUN1,TMSB4X,MORC3,EZR,POLR2M,ANKRD13C
GO: Biological Process	GO:1904019	epithelial cell apoptotic process	0.001168	41	134	0.30597	ANGPT1,FAS,ARF6,ARRB2,AKR1C3,BID,CFLAR,BMP4,BMPR2,ZFP36L1,CAST,DNMT3A,E2F1,E2F2,NUPR1,EIF2S1,PDCD4,PPARGC1A,GPER1,GSN,HMOX1,JAG2,JAK2,KRT8,MDK,MAP3K5,MST1,NFE2L2,PLCG1,PRKCI,DAB2IP,SORT1,CCL2,SRSF6,STK4,TCF7L2,TGFBR2,COL18A1,TIA1,ZFP36,ANO6
GO: Biological Process	GO:0034504	protein localization to nucleus	0.001199	77	300	0.256667	PARP1,GRK2,OGT,ANGPT1,ARL2,ARNTL,BMP4,CAV2,CBLB,CDK5,CDKN1A,CFL1,CIZ1,COL1A1,AKAP5,MAGED1,EI24,CRY2,FAM53B,TOR1AIP1,PTPN22,RASSF5,FBXO4,DNAJB6,FAM53C,ABCA7,RANBP6,TXNIP,LZTS2,SUFU,FYN,GBP2,GCKR,DCLK2,PKIG,KAT7,TBRG1,PARK7,JUP,KPNA2,KPNA3,TNPO1,PIKFYVE,SMAD3,FLCN,HNRNPM,NFKBIA,NGFR,PRICKLE1,PIK3R1,PIN1,TNPO2,PPP2CA,PPP3CA,PPP3R1,PKIA,PRKCD,MAPK1,PSEN1,TMCO6,ZC3H12A,SIX1,SKP1,RBM22,CDK5RAP3,IPO9,SO…
GO: Biological Process	GO:0048678	response to axon injury	0.00122	32	96	0.333333	APOE,ARF4,BAX,NREP,TXN2,EPHA4,ERBB2,KREMEN1,FKBP1B,FOLR1,GIPR,GRN,ISL1,JAK2,KCNK2,LAMB2,LGALS1,LYN,MAG,MAX,MMP2,NTRK3,OMG,P2RX4,RTN4RL2,PTEN,PTN,MAPK8IP3,ADAM17,RTN4R,NDEL1,RTN4
GO: Biological Process	GO:1902110	positive regulation of mitochondrial membrane permeability involved in apoptotic process	0.001234	24	64	0.375	SLC25A5,BMF,BAK1,BAX,BID,HIP1R,BCL2L11,E2F1,SH3GLB1,ACAA2,YWHAQ,SFN,ATP5IF1,TMEM14A,BLOC1S2,PPP3CC,PPP3R1,TMEM102,SLC35F6,RTL10,YWHAB,YWHAH,YWHAZ,RHOT2
GO: Biological Process	GO:0007173	epidermal growth factor receptor signaling pathway	0.001236	40	130	0.307692	ADORA1,APLP2,ARF4,ZFYVE28,IQGAP1,HIP1R,GPRC5A,CBL,CBLB,RPS6KA5,EPS15L1,NRG2,RASSF2,DOK1,STAM2,ERBB3,PTK2B,ARAP1,RNF115,AFAP1L2,GPER1,HIP1,MVB12A,ITGA1,PDE6G,PIK3R1,PLAUR,PLCG1,SH3KBP1,DAB2IP,PSEN1,KIF16B,SHC1,SOX9,SRC,ADAM17,RHBDF1,TGFB1,RAB7A,SOCS4
GO: Biological Process	GO:0098657	import into cell	0.001243	201	932	0.215665	ACTG1,BTBD9,ADD1,SLC12A5,ADM,GRK2,NLGN2,BIN1,ANGPT1,ANXA2,ANXA2P2,APLP1,APOC1,APOE,ARF1,KHSRP,ARF6,ARRB1,ARRB2,ASGR1,NUMB,ATP1A1,ATP1B1,VAMP8,ATP1B2,ATP2B4,LRSAM1,B2M,SPHK1,C3,CALM3,HIP1R,CXCL16,CAV2,CBL,UNC119,CD9,RABEP1,SYNGR3,CDK5,RAB11B,SCARF2,PDLIM7,CYTH2,RHOU,EPS15L1,AP2M1,AP2S1,ZFYVE9,CLU,CLTA,CLTB,CLTC,AKAP5,SLC31A1,SCAMP1,HEATR5A,RIN1,CLIP3,LRP10,ZFYVE16,DAB2,DGKQ,MRC2,DLG1,DLG4,DNM1,DPY…
GO: Biological Process	GO:0008625	extrinsic apoptotic signaling pathway via death domain receptors	0.001246	31	92	0.336957	FAS,MADD,RIPK1,TNFSF10,BAX,BID,CFLAR,DAPK1,DELE1,CASP8AP2,FEM1B,DDX47,BEX3,GPX1,PARK7,HMGB2,HMOX1,LGALS3,BLOC1S2,PIK3R1,DAB2IP,PTEN,PIDD1,SORT1,RNF34,SKIL,FAIM2,STK4,STX4,TIMP3,TNFRSF1A
GO: Biological Process	GO:0031334	positive regulation of protein-containing complex assembly	0.001284	71	272	0.261029	CNOT6,PARP1,CUL4B,BIN1,BMF,FAS,ARF1,ARF6,RHOA,ARL2,BAX,BID,CAPG,HIP1R,CDKN1B,CLU,BAG4,CREB1,PIEZO1,DDB2,PAN2,DLG1,RBX1,HDAC6,BCL2L11,ARPC5,ARPC1B,ACTR3,ACTR2,ARPC2,SH3GLB1,AKAP9,NIN,ERCC1,ERCC3,PTK2B,BAIAP2,CDC42EP3,CD24,SPIRE2,GSN,CORO1A,GTF2H5,ARPIN,MECP2,C15orf62,PYCARD,MYO1C,NUMA1,PFN1,MAPK9,RAC3,BAIAP2L2,CARMIL1,MAPRE1,SLF2,ACTR3C,SRC,TOGARAM1,RHOBTB2,MLST8,CARMIL2,TGFB1,TLR4,CDC42EP4,SUMO1,…
GO: Biological Process	GO:0046173	polyol biosynthetic process	0.001289	29	84	0.345238	ASAH1,SPHK1,SPTLC2,CYP27A1,CYP27B1,IP6K1,EPHX1,PCBD2,PTK2B,IP6K2,ISYNA1,SPTLC1,CD244,GCH1,GFI1,GOT1,GPER1,PLCD4,HRH1,IL1B,ITPKA,PCK2,PLCB3,PLCD1,PLCG1,PTH1R,ACER3,PPIP5K2,VDR
GO: Biological Process	GO:1902108	regulation of mitochondrial membrane permeability involved in apoptotic process	0.001289	26	72	0.361111	SLC25A4,SLC25A5,BMF,BAK1,BAX,BID,HIP1R,BCL2L11,E2F1,SH3GLB1,ACAA2,THEM4,YWHAQ,SFN,ATP5IF1,TMEM14A,BLOC1S2,PPP3CC,PPP3R1,TMEM102,SLC35F6,RTL10,YWHAB,YWHAH,YWHAZ,RHOT2
GO: Biological Process	GO:0045786	negative regulation of cell cycle	0.001325	152	677	0.22452	SMC1A,CNOT6,TP53I13,BIN1,USP28,TPRA1,RIPK1,BAX,CCNK,BMP4,ZFP36L1,ZFP36L2,BTG1,EME2,MBD4,CAST,CASP2,CTDSP1,LATS1,SEPTIN7,CDC20,CDK2,CDK5,CDKN1A,CDKN1B,CDKN2C,CDKN3,CHEK1,CNOT8,TAOK2,SLC9A3R1,RECQL4,INTS7,CLOCK,KANK2,RNF167,GIGYF2,CTNNB1,KNTC1,DDIT3,FBXO4,DLG1,RHNO1,RBX1,L3MBTL2,DUSP1,E2F1,E4F1,NUPR1,PHC1,RPS27L,CTDSP2,FEM1B,MLXIPL,ING4,MRNIP,NME6,CDK2AP2,EVI2B,FZR1,BTN2A2,GPNMB,FOXM1,HEXIM1,GAS2L1…
GO: Biological Process	GO:0098916	anterograde trans-synaptic signaling	0.001326	193	891	0.216611	SYN3,ASIC1,PLEKHG5,TBC1D24,SLC12A5,ADORA1,GRK2,PLA2G6,NLGN2,ANXA9,DOC2A,CNIH2,CNTNAP1,APOE,ARF1,PDLIM4,ARRB2,LYNX1,STX11,BCHE,RGS9,BDNF,SPHK1,CACNA1G,BAIAP3,CACNB1,CACNB3,CALM3,CAV2,UNC119,P2RX6,SYNGR1,CDC20,CDH11,CDK5,TSPOAP1,CFL1,CYTH1,S1PR2,SLC9A3R1,RAB26,HOMER3,HOMER1,CNP,AKAP5,RNF19A,APBA3,PNKD,CREB1,PREPL,RIN1,NSMF,CTBP2,CTNNB1,CLSTN3,EIF4A3,DBI,GIT2,DBN1,SV2A,NQO1,DLG1,DLG4,DNM1,DMPK,GJC1,…
GO: Biological Process	GO:0007268	chemical synaptic transmission	0.001326	193	891	0.216611	SYN3,ASIC1,PLEKHG5,TBC1D24,SLC12A5,ADORA1,GRK2,PLA2G6,NLGN2,ANXA9,DOC2A,CNIH2,CNTNAP1,APOE,ARF1,PDLIM4,ARRB2,LYNX1,STX11,BCHE,RGS9,BDNF,SPHK1,CACNA1G,BAIAP3,CACNB1,CACNB3,CALM3,CAV2,UNC119,P2RX6,SYNGR1,CDC20,CDH11,CDK5,TSPOAP1,CFL1,CYTH1,S1PR2,SLC9A3R1,RAB26,HOMER3,HOMER1,CNP,AKAP5,RNF19A,APBA3,PNKD,CREB1,PREPL,RIN1,NSMF,CTBP2,CTNNB1,CLSTN3,EIF4A3,DBI,GIT2,DBN1,SV2A,NQO1,DLG1,DLG4,DNM1,DMPK,GJC1,…
GO: Biological Process	GO:0044272	sulfur compound biosynthetic process	0.001334	54	193	0.279793	ACACB,ANGPT1,BGN,ACSF3,PAPSS1,HACD1,B4GALT5,MPC2,TECR,CHST11,GLCE,CSPG4,AKR1A1,CSAD,OPLAH,MRI1,FMOD,ACSS1,GGT1,GGT7,GGT5,MAT2B,SLC35D2,GSTM4,GSTP1,SLC35B2,B3GALT6,MAT2A,MGST2,MGST3,MTAP,GSTK1,MTHFD1,MTHFR,NFE2L2,HACD2,PDHB,PDK2,ELOVL6,CHAC1,PRELP,SCD5,ELOVL7,CSGALNACT2,ST3GAL2,GSTT2B,SLC25A1,CNDP2,SP1,ACSS2,SLC7A11,UGDH,ELOVL1,PDHX
GO: Biological Process	GO:0044262	cellular carbohydrate metabolic process	0.001342	84	335	0.250746	ACACB,DYSF,C1QTNF1,C1QTNF2,ALDOC,DYRK2,OGT,PPP1R3E,SYNJ2,STBD1,CALM1,B4GALT5,ABCG2,NR1D1,TKFC,DGKQ,IP6K1,EPM2AIP1,GNE,NUPR1,MYOF,ENO3,ZMPSTE24,EXTL2,PTK2B,POMK,ISYNA1,PTGES3,SLC37A4,GAA,INPP5J,GALE,ARPP19,GALK1,GALT,CD244,GANC,INPP5K,GCKR,PPARGC1A,GOT1,B3GNT9,GPER1,NR3C1,GUSB,SLC35B4,HAS3,HIF1A,HK1,HRH1,IDH1,IDH2,IDUA,IGFBP3,ITPKA,KHK,MANBA,MECP2,MST1,PCK2,PDK2,PFKM,PGD,PGM1,PKM,PLCD1,DDIT4,GNPTA…
GO: Biological Process	GO:0051345	positive regulation of hydrolase activity	0.001342	192	886	0.216704	RALGAPA1,TBC1D24,WDR35,PREX1,BIN1,ANG,C6orf89,FAS,ARF4,RHOA,ARHGAP6,ARRB1,ASPH,DYNLL1,ATP1B1,ATP1B2,RIPK1,TNFSF10,DOCK11,BAK1,BAX,RGS9,BDNF,IQGAP1,BID,CFLAR,BNIP2,FOXL2,C3AR1,CALM1,CALM2,CALM3,HIP1R,CASP1,CASP10,CAV2,RABEP1,ARHGEF1,LPAR2,ARHGAP33,CHN1,SLC9A3R1,HOMER1,CRK,CRKL,RIN1,TOR1AIP1,CHTOP,DAPK1,GIT2,SOX7,F11R,SGSM2,CASP8AP2,BCL2L11,DNAJB6,NR1H3,FIS1,S1PR1,RPS27L,EFNA1,TBC1D10A,EPHA4,ERBB2,…
GO: Biological Process	GO:0019693	ribose phosphate metabolic process	0.001358	134	585	0.22906	ACACB,ADCY7,PARP1,AK4,ALDOC,TPST1,AMPD3,OGT,RHOA,PDE5A,ATP5F1A,DGAT1,ATP5MC1,SUCLG2,BDNF,BID,ACSF3,PAPSS1,ENTPD5,HACD1,MPC2,COX5B,TECR,COX6B1,GTPBP1,NCOR1,TKFC,CYC1,DBI,UCK1,AK3,DLG1,DLST,NUPR1,PPIF,MLXIPL,NME6,ENO3,GMPR2,ACAA2,NUDT14,UQCC2,ACOT1,THEM4,G6PD,PDE7B,GALE,GALK1,GALT,ACSS1,GCKR,PPARGC1A,GMPR,GNAI3,ACOT2,ABHD14B,SLC2A6,HIF1A,HK1,PARK7,ACOT7,HMGCL,JMJD8,HSD17B4,IMPDH2,SLC35B2,KHK,NUDT9,…
GO: Biological Process	GO:2001269	positive regulation of cysteine-type endopeptidase activity involved in apoptotic signaling pathway	0.001362	8	11	0.727273	FAS,BAX,HTRA2,GSN,JAK2,LGALS9,SMAD3,PRR7
GO: Biological Process	GO:1905383	protein localization to presynapse	0.001362	8	11	0.727273	HSPB1,KIF5A,KIF5B,KIF5C,MAP1A,RAB27B,MAPK8IP3,TERF2
GO: Biological Process	GO:0043112	receptor metabolic process	0.001384	60	221	0.271493	ADM,GRK2,ANGPT1,ANXA2,ANXA2P2,APOE,ARF1,ARRB1,ARRB2,NUMB,CAPN1,CD9,CDK5,RAB11B,AP2M1,AP2S1,CLTA,CLTC,AKAP5,NR1D1,DAB2,DLG4,DNM1,ITCH,HDAC6,NR1H3,CACNG8,OPTN,SH3GLB1,ARAP1,ARFGEF2,FUT8,SEC24A,ANKRD13D,RAB31,GRK4,HIF1A,PARK7,MVB12A,JAK2,MYO6,OPHN1,PLD2,PPP3R1,AHI1,PSEN1,RNF43,PTPN1,PIK3R4,SDCBP,KIF16B,ANKRD13A,DKK1,NAPB,SORL1,TGFB1,AGRN,VEGFA,EZR,ANKRD13C
GO: Biological Process	GO:0032355	response to estradiol	0.001414	43	144	0.298611	ANXA1,ASS1,NCOA1,RGS9,SOCS2,CFLAR,MBD4,CAT,CCNA2,CDKN1B,COL1A1,CTNNB1,DHH,ARNT2,NQO1,DNMT3A,BCL2L11,DUSP1,ARPC1B,ESRRA,TXNIP,GGT1,PPARGC1A,GLRX,GPER1,GPX4,GRN,GSTP1,IGFBP2,ITGA2,MMP2,OPRL1,OXTR,PTEN,PTGFR,PTN,RARA,ZNF703,SRD5A1,SSTR1,STAT5B,STXBP1,TGFB1
GO: Biological Process	GO:1990778	protein localization to cell periphery	0.001417	89	360	0.247222	CNPY4,SYS1,ADAM10,LRRC7,ANK1,ANXA2,ANXA2P2,AR,ARF6,WDR19,ARL3,NUMB,ATP1B1,VAMP8,CACNB3,ZDHHC23,RABEP1,CDK5,AP2M1,SLC9A3R1,CLTC,RAB26,AKAP5,TMEM59,BAG4,RAB3D,NECTIN3,PREPL,CLIP3,MYADM,DAB2,C2CD5,F11R,DLG1,DLG4,ACTR3,CACNG8,OPTN,EPHA3,ARL6,FLOT2,BBIP1,VAMP5,INPP5K,PGAP2,TMED2,GNAI1,RAB31,GPER1,GRIN1,JUP,KIF5B,LAMA5,LGALS3,MMP14,ADAM22,NUMA1,PALM,PIK3R1,PRKCI,PTPN9,RAB3B,RAB13,RDX,GOLPH3L,LIN7C,RTKN…
GO: Biological Process	GO:0032868	response to insulin	0.001428	76	297	0.255892	ADM,PARP1,GRK2,OGT,FOXO6,PIK3R3,ATP6V1A,ATP6V1C1,TNFSF10,SOCS2,CFLAR,ZFP36L1,SOCS3,CAT,CAV2,CDK2,CISH,CRY2,LPIN2,CYP27B1,C2CD5,EPM2AIP1,HDAC5,EGR1,EIF4EBP2,TRPV4,ESRRA,TCIRG1,FABP3,ATP6V1D,BAIAP2,INPP5K,GCNT1,GNAI2,GOT1,RAB31,GSTP1,HADH,IL1B,INPPL1,KHK,LYN,MAX,MYO1C,NUCB2,PCK2,PDK2,PIK3R1,PKM,EEF2K,SLC2A8,PRKCD,PRKCI,PTEN,PTPN1,RAB13,RARRES2,RBM4,RPS6KB1,SORT1,SRSF6,SHC1,SLC9A1,SORL1,WDTC1,SP1,SR…
GO: Biological Process	GO:0071346	cellular response to interferon-gamma	0.001428	53	189	0.280423	ACTG1,ASS1,OASL,VAMP8,STX11,B2M,GBP4,CAPG,SOCS3,CASP1,DAPK1,NR1H3,ACTR3,ACTR2,TRIM22,IRF9,NLRC5,FLNB,RAB7B,GBP2,GSN,HLA-B,HLA-C,HLA-DQB1,IRF8,IRF1,IRF2,IRF3,IRF5,JAK2,KIF5B,LGALS9,CIITA,MID1,MYO1C,PARP14,PRKCD,TRIM62,RPS6KB1,CCL2,CX3CL1,KIF16B,MYO18A,RAB20,STX4,STXBP1,STXBP2,TLR4,CDC42EP4,SUMO1,VCAM1,SLC26A6,TRIM25
GO: Biological Process	GO:0034622	cellular protein-containing complex assembly	0.001452	265	1277	0.207518	MKKS,ADD1,ADD3,CNOT6,PARP1,PARP4,H3C10,PREX1,CUL4B,BIN1,ANG,ANGPT1,CAMSAP3,MAPKAPK5,GBA2,ARF1,ARF6,RHOA,ARHGAP6,ARL2,LRRC61,VAMP8,BCS1L,EIF2S2,H1-10,PTBP2,TAF1C,TAF1B,CAPG,CAPN1,CAPZA1,CAPZB,HIP1R,PSTPIP2,LATS1,TMSB10,HACD1,CDKN1B,CENPC,CETN2,CFL1,CIRBP,PRUNE1,AP2M1,AP2S1,MID1IP1,CLU,CLTA,CLTB,CLTC,BAG4,NEK7,CREB1,CLIP3,CSNK1D,PDE4DIP,CTNNB1,CYBA,MYADM,PET100,RC3H1,DAB2,DGKQ,TMEM170A,TOMM20,DBN1,…
GO: Biological Process	GO:0014065	phosphatidylinositol 3-kinase signaling	0.001452	47	162	0.290123	ANGPT1,ZFP36L1,CAT,CBL,ENTPD5,SLC9A3R2,SLC9A3R1,FBXL2,NCOR1,C2CD5,NYAP1,PLEKHA1,EPOR,ERBB2,ERBB3,F2R,BTN2A2,FGFR1,AGAP2,FYN,GPER1,JAK2,KIT,LYN,NTRK3,PIK3CB,PIK3R1,PIP4K2A,PLD2,PLXNB1,PPARD,MAPK1,DAB2IP,PTEN,PTPN6,PTPN13,RARA,CEP55,PIP4K2C,PRR5L,SOX9,UNC5B,SRC,SIRT1,TWIST1,PIK3IP1,INPP5E
GO: Biological Process	GO:0090316	positive regulation of intracellular protein transport	0.001452	49	171	0.28655	CAMK1,ASPH,CACNB3,CDK5,RHOU,AKAP5,EDEM1,PTPN22,B3GAT3,C2CD5,SAE1,FIS1,ACTR3,ARPC2,SH3GLB1,ERBB2,FYN,SFN,HTRA2,KIF3A,PDCD10,IL1B,JUP,KIF5B,SMAD3,MYO1C,OAZ2,PCM1,PIK3R1,PRKACA,PRKCD,LEPROT,MAPK1,PSEN1,RIPOR1,RAC2,MICALL2,PRR5L,CCL2,ZC3H12A,RBM22,EDEM2,SORL1,VPS11,VAMP2,TCF7L2,TGFB1,UBE2L3,CEMIP
GO: Biological Process	GO:0007033	vacuole organization	0.001452	49	171	0.28655	ACP2,ANXA2,ANXA2P2,ARF1,ATG4A,LRSAM1,LYST,TP53INP2,TPP1,ATG5,VPS4B,UBXN2A,NUPR1,SH3GLB1,CCDC115,RAB14,HOOK3,VPS41,RAB7B,GAA,GRN,CORO1A,IDUA,PIKFYVE,TP53INP1,STING1,PIP4K2A,HOOK2,GNPTAB,PSEN1,RAB1A,PIP4K2C,LAPTM4B,RAB20,ZKSCAN3,C9orf72,VPS11,ATG4B,UBXN2B,PACS2,SCFD1,TPCN2,WDR45B,SNAPIN,VPS16,TMEM199,RAB7A,ATG16L2,TFEB
GO: Biological Process	GO:0060429	epithelium development	0.001456	303	1483	0.204316	MKKS,ACADVL,ACVRL1,ADD1,FZD4,FZD6,FZD7,ADM,HEG1,CGN,CC2D2A,ALDH1A3,ALDOC,TEAD2,ANGPT1,ANXA1,ANXA2,ANXA2P2,ANXA4,CAMSAP3,PLEKHA4,LMO4,AQP3,AR,WDR19,RHOA,ARNTL,ARRB2,ASAH1,PHACTR4,AKR1C3,NUMB,RAP2C,BAX,BDNF,IQGAP1,BMP4,BMPR2,FOXL2,ZFP36L1,BTG1,CAPN1,CAPNS1,SOCS3,CAT,CBFB,TBX18,LATS1,CDKN1A,CDKN1B,CRLF1,CFL1,S1PR2,AP2M1,AP2S1,SLC9A3R1,TPP1,CCDC78,CLTC,CNN3,COL2A1,MAGED1,CPT1A,CLOCK,KANK2,CREB1,CSF1R…
GO: Biological Process	GO:0044089	positive regulation of cellular component biogenesis	0.00149	130	566	0.229682	CNOT6,PARP1,NLGN2,CUL4B,BIN1,BMF,FAS,ARF1,PDLIM4,ARF6,RHOA,ARL2,DYNLL1,DOCK11,LRSAM1,ADGRB2,BAX,BDNF,IQGAP1,BID,CAPG,HIP1R,SEPTIN7,CDKN1B,CFL1,CLU,VPS4B,BAG4,CREB1,CLSTN3,PIEZO1,DDB2,MYLK3,PAN2,DLG1,RBX1,HDAC6,PDCD6IP,BCL2L11,ARPC5,ARPC1B,ACTR3,ACTR2,ARPC2,PLEK2,SH3GLB1,AKAP9,SORBS3,NIN,EPS8,ERCC1,ERCC3,PTK2B,ZMYND10,BAIAP2,ARAP1,MIEN1,CDC42EP3,CD24,SPIRE2,CHMP2A,GSN,CORO1A,HAS3,TWF2,SYNPO,GTF2H5…
GO: Biological Process	GO:0016042	lipid catabolic process	0.001497	86	346	0.248555	ACACB,ACADS,ACADVL,ACOX1,ADORA1,PLA2G6,APOC1,APOE,GBA2,ASAH1,HSD17B6,AKR1C3,SPHK1,SGPL1,DAGLA,CPT1A,CRAT,LPIN2,CYP27A1,CYP27B1,DBI,ECI1,DECR1,ECH1,HSD17B11,HSD17B14,ETFDH,FABP3,ACAA2,FUCA1,NAAA,HCAR1,NEU3,PNPLA6,SMPDL3B,SMPDL3A,GM2A,PLCD4,MMAA,PLAAT3,HADH,ACOT7,LDAH,CPT1C,HSD17B4,IDH1,IL1B,IVD,MGST2,PAFAH1B3,PCK2,PLCB3,PLCD1,PLCG1,PLD1,PLD2,PPARD,CROT,PRKCD,PSAP,SRD5A3,RARRES2,PLAAT4,ACER3,ABHD4,…
GO: Biological Process	GO:0009150	purine ribonucleotide metabolic process	0.001497	129	561	0.229947	ACACB,ADCY7,PARP1,AK4,ALDOC,TPST1,AMPD3,OGT,RHOA,PDE5A,ATP5F1A,DGAT1,ATP5MC1,SUCLG2,BDNF,BID,ACSF3,PAPSS1,ENTPD5,HACD1,MPC2,COX5B,TECR,COX6B1,GTPBP1,NCOR1,TKFC,CYC1,DBI,AK3,DLG1,DLST,NUPR1,PPIF,MLXIPL,NME6,ENO3,GMPR2,ACAA2,UQCC2,ACOT1,THEM4,PDE7B,GALE,GALK1,GALT,ACSS1,GCKR,PPARGC1A,GMPR,GNAI3,ACOT2,ABHD14B,SLC2A6,HIF1A,HK1,PARK7,ACOT7,HMGCL,JMJD8,HSD17B4,IMPDH2,SLC35B2,KHK,NUDT9,MECP2,MT-ATP6,MT-…
GO: Biological Process	GO:0030705	cytoskeleton-dependent intracellular transport	0.00154	125	541	0.231054	MKKS,TBC1D24,WDR35,CC2D2A,OFD1,CNIH2,CAMSAP3,CDK10,MADD,WDR19,ARL3,HAUS1,SSNA1,LRRC61,DYNLL1,TRAK2,WDR90,SEPTIN7,CETN2,TTLL1,ATXN10,ATG5,POC1A,TRIM58,PTPN23,CSNK1D,CEP57,TTLL3,MCIDAS,SFI1,DYNLRB1,TCTEX1D2,HDAC6,TPGS1,ACTR3,ACTR2,ACTR1A,AKAP9,CELSR2,TBC1D10A,CCNO,ARL6,CEP78,ZMYND10,ATP6V1D,FLOT2,BBIP1,TMEM107,BICDL1,HOOK3,SSX2IP,STK36,TTC39C,DZIP1L,GSN,KIF3A,TBC1D8,DCTN3,HIF1A,HSPB1,KIF5A,KIF5B,KI…
GO: Biological Process	GO:0001501	skeletal system development	0.001565	133	582	0.228522	MKKS,ACP2,ACVRL1,WDR48,ANXA2,ANXA2P2,WDR19,RHOA,BGN,BMP1,BMP4,BMPR2,SGPL1,RUNX2,PAPSS1,SERPINH1,CDH11,DHRS3,RECQL4,COL1A1,COL1A2,COL2A1,COL6A1,COL6A2,COL7A1,COL9A2,POC1A,OSR2,CHST11,TIPARP,CTNNB1,RASSF2,EIF4A3,DLG1,DLX1,DLX2,MED12,ABI1,SH2B3,ECM1,MEGF8,PLEKHA1,TRPV4,GDF11,IRX5,ZMPSTE24,ESRRA,EVC,CITED2,ARID5B,FGFR1,FLI1,SUFU,GLI2,HES7,GNAQ,GNAS,ADAMTS7,HIF1A,ALX4,HOXA2,HOXA3,HOXB3,HOXC4,HOXC8,HSP…
GO: Biological Process	GO:0045185	maintenance of protein location	0.001608	38	123	0.308943	GRK2,ARL2,LATS1,TMSB10,CDK5,CIZ1,KEAP1,DBN1,FLNB,SUFU,TNRC6A,KDELR3,GSN,HK1,PARK7,TWF2,JUP,LGALS1,LGALS3,LGALS9,NFKBIA,PFN1,SRGN,VPS13C,PSMD10,SKP1,SORL1,GOLPH3,NRROS,MPRIP,VPS13A,SUN1,THRA,TMSB4X,MORC3,EZR,YWHAB,ANKRD13C
GO: Biological Process	GO:1903050	regulation of proteolysis involved in cellular protein catabolic process	0.001615	61	227	0.268722	OSBPL7,ALAD,OGT,APOE,ARAF,ZFAND2A,LATS1,CLU,ARIH1,RNF19A,CSNK1D,EDEM1,DAB2,KEAP1,RBX1,NUPR1,EFNA1,EPHA4,PTK2B,NUB1,SUFU,GPX1,UBE2K,PARK7,ATP5IF1,PANO1,MAP1A,ATXN3,TRIB2,RNF19B,NFE2L2,PRICKLE1,OPHN1,SENP1,DDA1,ANKIB1,PRKACA,MAPK9,DAB2IP,PSEN1,PSMD10,PSME1,PSME2,PTEN,RAD23B,PSME3IP1,SCO1,SDCBP,CDK5RAP3,EDEM2,MAGEF1,AURKA,STYX,TAF1,RHBDF1,TMF1,UBB,UBE2G2,UBE2V2,SUMO1,SOCS4
GO: Biological Process	GO:1903362	regulation of cellular protein catabolic process	0.001615	68	260	0.261538	OSBPL7,ALAD,OGT,ANXA2,ANXA2P2,APOE,ARAF,ZFAND2A,LATS1,CLU,ARIH1,RNF19A,CSNK1D,EDEM1,DAB2,KEAP1,RBX1,NUPR1,EFNA1,EPHA4,PTK2B,UQCC2,NUB1,SUFU,GPX1,UBE2K,PARK7,ATP5IF1,PANO1,MAP1A,ATXN3,TRIB2,RNF19B,NFE2L2,PRICKLE1,OPHN1,SENP1,DDA1,ANKIB1,PRKACA,MAPK9,DAB2IP,PSEN1,PSMD10,PSME1,PSME2,PTEN,RAD23B,RDX,LAPTM4B,PSME3IP1,SCO1,SDCBP,CDK5RAP3,EDEM2,VPS11,MAGEF1,AURKA,STYX,TAF1,RHBDF1,TMF1,UBB,UBE2G2,UBE2V2,…
GO: Biological Process	GO:0071417	cellular response to organonitrogen compound	0.001615	156	701	0.222539	ADCY7,PARP1,GRK2,KLF11,OGT,FOXO6,PIK3R3,APEX1,APLP1,ARRB2,ASS1,ATF4,ATP2B4,ATP5MC1,ATP6V1A,ATP6V1C1,RGS9,SOCS2,CFLAR,ZFP36L1,CACNB1,TRIM41,CAPN2,SOCS3,CAV2,CCNA2,CDK2,CDK5,CFL1,CISH,SLC9A3R1,COL1A1,COL1A2,COL4A6,COL6A1,CREB1,CRK,NSMF,LPIN2,CTNNB1,CYBA,PTPN22,C2CD5,DNMT1,DNMT3A,HDAC5,BCL2L11,FIS1,ACTR2,ARPC2,AKAP9,EGR1,EIF4EBP2,DMTN,EPHA4,ESRRA,TCIRG1,ATP6V1D,BAIAP2,FOLR1,RRAGA,GNB5,FYN,AHCYL1,INP…
GO: Biological Process	GO:0099537	trans-synaptic signaling	0.001615	194	900	0.215556	SYN3,ASIC1,PLEKHG5,TBC1D24,SLC12A5,ADORA1,GRK2,PLA2G6,NLGN2,ANXA9,DOC2A,CNIH2,CNTNAP1,APOE,ARF1,PDLIM4,ARRB2,LYNX1,STX11,BCHE,RGS9,BDNF,SPHK1,CACNA1G,BAIAP3,DAGLA,CACNB1,CACNB3,CALM3,CAV2,UNC119,P2RX6,SYNGR1,CDC20,CDH11,CDK5,TSPOAP1,CFL1,CYTH1,S1PR2,SLC9A3R1,RAB26,HOMER3,HOMER1,CNP,AKAP5,RNF19A,APBA3,PNKD,CREB1,PREPL,RIN1,NSMF,CTBP2,CTNNB1,CLSTN3,EIF4A3,DBI,GIT2,DBN1,SV2A,NQO1,DLG1,DLG4,DNM1,DMPK…
GO: Biological Process	GO:0050772	positive regulation of axonogenesis	0.00163	34	106	0.320755	APOE,RHOA,ATP5MC1,BDNF,BMPR2,CRABP2,IST1,DBN1,MEGF8,NIN,GDI1,TWF2,DIXDC1,TUBB2B,L1CAM,NGFR,NTRK3,METRN,ANAPC2,PLXNA2,PLXNB1,PLXNB3,ROBO1,PLXNA3,SHOX2,SKIL,TRAK1,SRF,PLXND1,ADNP,VEGFA,NDEL1,RTN4,RND2
GO: Biological Process	GO:0034284	response to monosaccharide	0.001646	65	246	0.264228	GRK2,WDR35,PLA2G6,OGT,RHOA,ARRB1,DYNLL1,EIF2B5,BAIAP3,CAT,CDKN1B,RAB11B,HMGN3,TXN2,COL6A2,MPC2,NR1D1,CYBA,FIS1,MLXIPL,EGR1,PTK2B,FKBP1B,TXNIP,GCKR,GIPR,PPARGC1A,GPER1,GPX1,GSTP1,HIF1A,ITGA2,KHK,KIF5B,LGALS1,MEN1,PHPT1,OXCT1,PCK2,SERPINF1,PPARD,PIM3,PPP2CA,PPP3CA,PRKACA,TRPM4,PTEN,PTPRN2,RBM4,TRA2B,SLC2A5,SOX4,SPARC,SRF,STX4,VAMP2,TCF7L2,SIRT1,TGFB1,TGFBR2,UCP2,VCAM1,SLC26A6,ENY2,NADK
GO: Biological Process	GO:0016236	macroautophagy	0.001648	79	313	0.252396	ACP2,FUNDC1,BMF,DYNLL1,VAMP8,ATG4A,ATP6V1A,ATP6V1C1,LRSAM1,STBD1,CAPN1,CAPNS1,CDK5,CDKN1B,TP53INP2,TECPR1,ATG5,SPTLC2,VPS4B,EI24,VPS26A,UBXN2A,GPSM1,TOMM20,HDAC6,VPS36,NUPR1,OPTN,SH3GLB1,VPS28,HDAC10,STAM2,WDR81,TCIRG1,ATP6V1D,SPTLC1,VTA1,RRAGA,CHMP2A,SESN1,GNAI3,USP30,HTRA2,LZTS1,HIF1A,HMOX1,MVB12A,PIKFYVE,TP53INP1,STING1,ZFYVE1,LAMTOR2,NRBP2,LIX1L,PIP4K2A,PRKACA,PRKAG1,PSEN1,VPS13C,RAB1A,RHEB,P…
GO: Biological Process	GO:0070507	regulation of microtubule cytoskeleton organization	0.001652	56	204	0.27451	SMC1A,DYSF,CAMSAP3,GBA2,RHOA,ARL2,CAPZB,CDKN1B,CHEK1,PRUNE1,MID1IP1,CLTC,POC1A,VPS4B,CLIP3,CTNNB1,HDAC6,PDCD6IP,PARP3,AKAP9,TRPV4,CKAP2,EPHA3,NIN,CDK2AP2,STAG1,KATNB1,GAS2L1,STAG2,INPP5J,CHMP2A,GNAI1,MAPRE2,EML4,DIXDC1,STMN1,MAP1A,MECP2,MID1,TRIM37,NEK2,NUMA1,FSD1,CEP97,CEP192,MAP9,ATF5,MAPRE1,TOGARAM1,AURKA,UBXN2B,SPECC1L,AGRN,MDM1,EML2,ALMS1
GO: Biological Process	GO:0030838	positive regulation of actin filament polymerization	0.001696	33	102	0.323529	BIN1,ARF1,ARF6,RHOA,HIP1R,BAG4,DLG1,ARPC5,ARPC1B,ACTR3,ACTR2,ARPC2,PTK2B,BAIAP2,CDC42EP3,SPIRE2,GSN,CORO1A,ARPIN,C15orf62,PYCARD,MYO1C,PFN1,RAC3,BAIAP2L2,CARMIL1,ACTR3C,RHOBTB2,MLST8,CARMIL2,CDC42EP4,FCHSD1,CORO1B
GO: Biological Process	GO:0006935	chemotaxis	0.001743	155	697	0.222382	DYSF,ADAM8,ADAM10,PLEKHG5,PLA2G6,PREX1,ANGPT1,ANXA1,SEMA4G,RHOA,ARRB2,BDNF,NRP2,BMP4,BMPR2,BST1,C3AR1,C5,CRPPA,CXCL16,ARTN,CD74,CDK5,CMTM3,RPS6KA5,PDLIM7,CHN1,LYST,ADGRA2,CREB1,CRK,CRKL,CSF1R,BOC,OXSR1,DOK1,DPYSL2,DUSP1,TYMP,S1PR1,EFNA1,EFNB1,EFNB3,MEGF8,TRPV4,ZNF580,EPHA3,EPHA4,EPHB6,ERBB2,PTK2B,FGFR1,GPNMB,SEMA6C,SEMA6B,SEMA4F,SEMA3C,FPR1,IL23A,FYN,SLC37A4,GLI2,CCR10,CXCR3,IL17RC,KIF3A,GSTP1,CO…
GO: Biological Process	GO:0072001	renal system development	0.001743	83	333	0.249249	ANGPT1,ANXA4,AQP2,ARL3,ASS1,BAX,BDNF,IQGAP1,CFLAR,BMP4,SGPL1,C3AR1,CAT,TBX18,CRLF1,MAGED1,OSR2,KANK2,TIPARP,CTNNB1,CTNND1,CUX1,ACE,DLG1,HDAC5,BCL2L11,EGR1,GDF11,EPHA4,RIDA,ZMPSTE24,FSTL3,MECOM,CITED2,BASP1,ARID5B,FGFR1,FOXF1,CD24,LZTS2,GCNT1,GLI2,GPR4,KIF3A,ID2,ID3,ITGA6,ITGB4,LAMA5,LAMB2,LRP4,SMAD3,SMAD5,SMAD6,SMAD9,CYS1,MMP17,MPV17,FLCN,MYO1E,BMPER,ODC1,PBX1,SERPINF1,PGF,IRX3,TET2,AHI1,RARA,CEP…
GO: Biological Process	GO:0023014	signal transduction by protein phosphorylation	0.001767	224	1061	0.211122	ADAM8,NDRG2,FZD4,FZD7,ADORA1,C1QTNF1,LRRC7,C1QTNF2,ANGPT1,APOE,FAS,MAPKAPK5,CDK10,AR,ARAF,MADD,ARRB1,ARRB2,PDE5A,RIPK1,IQGAP1,CFLAR,MLKL,BMP4,BNIP2,ZFP36L1,ZFP36L2,SPHK1,C3,C5,CALM1,ARTN,CAV2,MAP3K6,CD74,LPAR2,S1PR2,TAOK2,SLC9A3R1,MAGED1,MAP3K8,NRG2,CRK,CRKL,NCOR1,TRAF4,CSF1R,CSF2RB,CSPG4,CTNNB1,SLK,RASSF2,DAB2,PTPN22,GSDME,DLG1,DLG4,OXSR1,RBX1,DOK1,ITCH,SH2B3,DUSP1,DUSP2,DUSP7,HIPK3,EFNA1,SORBS3…
GO: Biological Process	GO:1903706	regulation of hemopoiesis	0.00179	124	538	0.230483	ADA,ADAM8,H3C10,LEO1,ANXA1,FAS,RHOA,SLC46A2,RIPK1,B2M,BMP4,ZFP36L1,ZFP36L2,CBFB,ASH2L,CD1D,CD74,CD83,TRIM58,CREB1,CREBBP,CSF1R,ISG15,CTNNB1,RASSF2,RC3H1,ACE,TESPA1,ITCH,ERBB2,FSTL3,ESRRA,EVI2B,PTK2B,BTN2A2,MYL9,PIAS3,FOS,IL23A,GAS2L1,CD24,RAB7B,TOB2,PRELID1,ZC3H8,GLI2,DPY30,TNRC6A,LOXL3,GNAS,H3-3A,H3-3B,HIF1A,HMGB2,HMGB3,ID2,IL1B,IL2RG,IL4R,INHA,IRF1,LGALS1,LGALS3,LGALS9,LOX,LYN,MDK,MEIS2,KITLG,M…
GO: Biological Process	GO:0009991	response to extracellular stimulus	0.001811	132	579	0.227979	MKKS,ACACB,ADA,ADM,ALAD,OGT,BMF,APOE,FAS,AQP2,AQP3,ARSA,ASGR1,ASPH,ASS1,AKR1C3,NCOA1,ATF4,ATP5MC1,BCHE,TRIM24,BMPR2,CACNB3,CAT,CBL,P2RX6,CDKN1A,TXN2,COL1A1,ATG5,KANK2,CREB1,CYBA,CYP27B1,DGKQ,DDIT3,NQO1,DNMT3A,DPYD,ATN1,FIS1,SH3GLB1,EIF2S1,TRPV4,ERCC1,BAIAP2,FKBP1B,FOLR1,FOS,GAS2L1,RRAGA,EIF2AK1,FYN,G6PD,SESN1,GIPR,PPARGC1A,TNRC6A,GNAI2,SLC38A3,GRIN1,GSN,KPTN,GSTP1,HMGCL,HMOX1,IGFBP2,IL1B,ITGA6,IR…
GO: Biological Process	GO:0071229	cellular response to acid chemical	0.001881	62	233	0.266094	ADD1,FZD4,FZD7,TEAD2,ANXA2,AQP2,ASS1,AKR1C3,ATP5MC1,BDNF,CAPN2,COL1A1,COL1A2,COL4A6,COL6A1,CPT1A,CREB1,NSMF,CYBA,DNMT1,DNMT3A,E2F1,PHC1,EGR1,EPHA3,PTK2B,BAIAP2,FOLR1,RRAGA,FYN,SESN1,PPARGC1A,GNAS,HTRA2,KLHL22,TWF2,HOXA2,ID3,LYN,MMP2,LAMTOR2,NFATC4,NTRK3,SERPINF1,PTGFR,PTK7,RARA,RARG,S100A10,ZC3H12A,SHMT2,SIPA1,SIX1,CPEB4,SOX9,SRC,UBR2,TEAD1,TNFSF4,VEGFA,CYP26B1,WNT6
GO: Biological Process	GO:0048193	Golgi vesicle transport	0.001889	168	766	0.219321	MKKS,SYS1,TBC1D24,AP1G1,COG6,WDR35,CC2D2A,ANK1,OFD1,CNIH2,CDK10,TRIM23,ARF1,ARF3,ARF4,WDR19,ARL3,YIF1B,HAUS1,SSNA1,LRRC61,DYNLL1,VAMP8,STX10,NAPG,BNIP1,WDR90,CAPZA1,CAPZB,TMED4,RABEP1,SEPTIN7,CETN2,TTLL1,ATXN10,RAB26,ATG5,COL7A1,POC1A,SCAMP1,PTPN23,PREPL,CSNK1D,CEP57,CUX1,TTLL3,MCIDAS,SFI1,COG3,SGSM2,DYNLRB1,DOP1B,TCTEX1D2,HDAC6,TPGS1,ACTR3,ACTR2,ACTR1A,OPTN,AKAP9,CELSR2,TBC1D10A,CNIH1,STX6,COPZ2…
GO: Biological Process	GO:1902806	regulation of cell cycle G1/S phase transition	0.001889	59	219	0.269406	CNOT6,CUL4B,ANXA1,APEX1,CDK10,ATP2B4,RIPK1,BAX,BID,CASP2,CTDSP1,SEPTIN7,HACD1,CDK2,CDKN1A,CDKN1B,CDKN2C,CNOT8,CIRBP,KANK2,CREBBP,GIGYF2,E2F1,RPS27L,CTDSP2,SENP2,CDK2AP2,BTN2A2,GPNMB,TJP3,GLI1,SFN,PRMT2,ID2,MDM4,MEN1,ZNF655,PAGR1,PSME1,PSME2,PTEN,PTPN6,CDC73,RDX,FBXO31,PIDD1,JADE1,CCL2,RBM38,SOX4,KMT2E,AURKA,ADAM17,TAF1,SUSD2,MEPCE,WEE1,PCBP4,TMEM14B
GO: Biological Process	GO:1903649	regulation of cytoplasmic transport	0.001932	13	26	0.5	SNX3,PTPN23,DAB2,SH3GLB1,MECP2,SNX12,MAPK1,RDX,TRIM46,SORL1,VPS11,SRC,EZR
GO: Biological Process	GO:0010171	body morphogenesis	0.001935	23	62	0.370968	OFD1,ASPH,SGPL1,COL1A1,CREBBP,TIPARP,CRISPLD2,PLEKHA1,ARID5B,GNAS,SCX,MMP2,PAX9,FUZ,SKI,DKK1,STRA6,TCF7L2,SPECC1L,TGFB1,TGFB3,SSBP3,CDK2AP1
GO: Biological Process	GO:0060999	positive regulation of dendritic spine development	0.001935	23	62	0.370968	NLGN2,FOXO6,CAMK1,APOE,MAPKAPK5,ARF1,CAPRIN2,CFL1,DBN1,ACTR3,ACTR2,BAIAP2,GRN,NR3C1,ITPKA,MECP2,PAK3,PALM,EEF2K,PSEN1,ITSN1,BHLHB9,ZMYND8
GO: Biological Process	GO:0060350	endochondral bone morphogenesis	0.001964	28	82	0.341463	ANXA2,ANXA2P2,BMP4,BMPR2,RUNX2,SERPINH1,COL1A1,COL2A1,COL6A1,COL6A2,COL7A1,POC1A,TRPV4,ZMPSTE24,GNAS,HSPG2,INPPL1,SCX,MMP14,MMP16,NAB2,RARA,RARG,SHOX2,SOX9,SIK3,TGFBR2,THBS3
GO: Biological Process	GO:0055085	transmembrane transport	0.001972	365	1830	0.199454	ABCA2,ABCA3,ACACB,ASIC1,SLC10A3,DYSF,ADD1,ADD3,SLC12A5,GRK2,AK4,PLA2G6,SLC25A11,LRRC7,C1QTNF2,NLGN2,SLC25A29,BIN1,SLC25A4,SLC25A5,ANXA2,ANXA2P2,CNIH2,SLC43A1,AQP2,AQP3,AQP5,AQP6,ARF1,ANO8,RHOA,GET3,MCU,ASPH,LYNX1,ATP1A1,ATP1B1,VAMP8,ATP1B2,ATP2B4,ATP5F1A,ATP5MC1,SLC46A2,ABCC3,ATP6V1A,ATP6V1C1,RIPK1,BAK1,BAX,RGS9,BDNF,BID,BMP4,EIF2S2,C3,CACNA1G,NIPA1,CACNB1,CACNB3,CALM1,CALM2,CALM3,CAPN1,SLC25A14,…
GO: Biological Process	GO:0016311	dephosphorylation	0.001984	119	514	0.231518	PUDP,ACP2,ACP3,NT5DC1,PPM1H,ADORA1,PPM1N,CAMSAP3,APEX1,PLPP3,PHACTR4,ATP1A1,PPP1R3E,IQGAP1,CILP2,SYNJ2,PPP1R35,SPOCD1,CALM1,CALM2,CALM3,CTDSP1,CDC25B,CDKN3,PPM1M,PRUNE1,BAG4,PTPN23,CRY2,NSMF,LPIN2,PTPN22,SFI1,B3GAT3,DLG1,DMPK,DUSP1,DUSP2,DUSP7,HDDC2,PTPRU,PTPN18,CTDSP2,WDR81,EYA3,PXYLP1,FKBP1A,FKBP1B,G6PC3,INPP5J,PALD1,ARPP19,PLPP5,INPP5K,GNAI2,RCAN3,PPP1R15B,PNKP,IGBP1,IGFBP3,INPPL1,ITGA1,ITGA2,…
GO: Biological Process	GO:0050708	regulation of protein secretion	0.00206	125	545	0.229358	CARD16,ADAM8,PARP1,PLA2G6,NLGN2,ANG,ANGPT1,SLC25A4,SLC25A5,ANXA1,ANXA4,APOE,ARF1,MADD,ARF6,ARL2,ARNTL,ARRB1,MCU,DYNLL1,VAMP8,TNFRSF14,C5,BAIAP3,CASP1,LRRFIP2,HMGN3,IL27RA,ATG5,MPC2,PTPN23,CPT1A,NR1D1,CLOCK,CSF1R,PTPN22,PARD6A,FRMD8,NR1H3,SERPINB1,TRPV4,TCIRG1,F2R,BTN2A2,FKBP1B,UQCC2,CD244,SEC24A,TM7SF3,ARFIP1,TNFRSF21,NMU,GIPR,GLRX,ERP29,GPER1,IL17RC,HADH,HIF1A,HK1,IDH2,IDUA,IFNAR1,IL1B,IL4R,TNFR…
GO: Biological Process	GO:0006325	chromatin organization	0.002063	182	841	0.216409	JDP2,KDM5D,H3C10,CUL4B,OGT,LEO1,C6orf89,CBX4,CAMK1,ARRB1,NCOA1,RERE,SAP30,H1-10,ASH2L,CCNA2,CDK2,CDK5,PHF13,LRWD1,CEBPG,CENPC,RPS6KA5,CHD2,CHD3,CHEK1,HMGN3,ATG5,USP49,RCCD1,CLOCK,CREBBP,NCOR1,SS18L1,CTNNB1,CHTOP,INO80B,SLK,PHF19,DDB2,HP1BP3,DNMT1,DNMT3A,HDAC6,HDAC5,L3MBTL2,PHC1,SETDB2,ING4,HDAC10,C17orf49,ZMPSTE24,MECOM,EYA3,PCGF3,NPM2,HMG20A,SCML2,SIRT7,DNAJC2,USP21,TAF6L,TAF9B,CTCF,ARID4B,GFI1,…
GO: Biological Process	GO:0009636	response to toxic substance	0.002063	133	586	0.226962	ASIC1,ADA,SNN,ADCY7,WDR35,ALAD,ANXA1,APEX1,BIRC2,APOE,FAS,RHOA,ARSA,ASS1,ATF4,RIPK1,B2M,BAK1,BAX,RGS9,BPHL,SPHK1,CALM3,CAPN1,CAPN2,CAT,CBL,ARHGAP33,CDKN1A,CFL1,ABCG2,PRDX5,CNP,COL1A1,SLC31A1,CREB1,CRK,ARNT2,NQO1,TRDMT1,DNMT3A,HDAC6,DUSP1,FIS1,NUPR1,ACTR2,PPIF,EEF1B2,EGR1,PLEKHA1,ZNF580,DHRS2,EPHX1,EPOR,EPS8,NET1,SIGMAR1,AKR1A1,PTK2B,FKBP1B,GPX8,FOS,TXNRD2,TXNIP,FYN,G6PD,GCH1,SESN1,PPARGC1A,GLRX,H…
GO: Biological Process	GO:0043408	regulation of MAPK cascade	0.002082	185	857	0.215869	ADAM8,NDRG2,FZD4,FZD7,ADORA1,C1QTNF1,C1QTNF2,ANGPT1,APOE,FAS,MAPKAPK5,CDK10,AR,ARAF,MADD,ARRB1,ARRB2,PDE5A,RIPK1,IQGAP1,CFLAR,MLKL,BMP4,BNIP2,SPHK1,C3,C5,CAV2,MAP3K6,CD74,LPAR2,S1PR2,TAOK2,SLC9A3R1,MAGED1,MAP3K8,CRK,CRKL,NCOR1,TRAF4,CSF1R,CSPG4,CTNNB1,RASSF2,DAB2,PTPN22,GSDME,DLG1,DOK1,ITCH,SH2B3,DUSP1,DUSP2,DUSP7,HIPK3,EFNA1,SORBS3,TRPV4,GDF11,EPHA4,EPOR,ERBB2,MECOM,DNAJC27,F2R,ABCA7,PTK2B,BTN2A…
GO: Biological Process	GO:0009791	post-embryonic development	0.002089	39	129	0.302326	HEG1,BAK1,BAX,BMP4,SGPL1,CHST11,TIPARP,GIGYF2,ATN1,BCL2L11,PLEKHA1,ERCC1,MECOM,ARID5B,SEMA3C,SLC37A4,STK36,GNAQ,GNAS,HMGN1,ALX4,INPPL1,IREB2,JAK2,LLGL2,MECP2,MFAP2,MYO1E,RC3H2,TET2,PSEN1,ETNK2,ATF5,C12orf57,MAPK8IP3,TCF7L2,MORC3,VEGFA,ALDH5A1
GO: Biological Process	GO:0009259	ribonucleotide metabolic process	0.002095	131	576	0.227431	ACACB,ADCY7,PARP1,AK4,ALDOC,TPST1,AMPD3,OGT,RHOA,PDE5A,ATP5F1A,DGAT1,ATP5MC1,SUCLG2,BDNF,BID,ACSF3,PAPSS1,ENTPD5,HACD1,MPC2,COX5B,TECR,COX6B1,GTPBP1,NCOR1,TKFC,CYC1,DBI,UCK1,AK3,DLG1,DLST,NUPR1,PPIF,MLXIPL,NME6,ENO3,GMPR2,ACAA2,UQCC2,ACOT1,THEM4,PDE7B,GALE,GALK1,GALT,ACSS1,GCKR,PPARGC1A,GMPR,GNAI3,ACOT2,ABHD14B,SLC2A6,HIF1A,HK1,PARK7,ACOT7,HMGCL,JMJD8,HSD17B4,IMPDH2,SLC35B2,KHK,NUDT9,MECP2,MT-ATP…
GO: Biological Process	GO:0010389	regulation of G2/M transition of mitotic cell cycle	0.00211	56	206	0.271845	OFD1,HAUS1,SSNA1,DYNLL1,MBD4,CDC25B,HACD1,CDK2,CETN2,CHEK1,TAOK2,VPS4B,CSNK1D,CEP57,SFI1,RBX1,ACTR1A,AKAP9,MRNIP,CEP78,BRSK1,ZFYVE19,DCTN3,HMMR,LMNB1,MECP2,NEK2,PBX1,PCM1,PRKACA,PKIA,PRKAR2B,PSMA4,PSMB5,PSMB10,PSMD5,PSMD10,PSME1,PSME2,USP47,RAD21,RAD51B,CEP192,HAUS2,CTC1,SKP1,MAPRE1,CDK5RAP3,SMARCD3,CLSPN,AURKA,FBXL7,HAUS5,BRD4,ALMS1,TUBA1A
GO: Biological Process	GO:2001267	regulation of cysteine-type endopeptidase activity involved in apoptotic signaling pathway	0.00211	10	17	0.588235	FAS,BAX,HTRA2,GSN,PARK7,JAK2,LGALS9,SMAD3,PLAUR,PRR7
GO: Biological Process	GO:0099640	axo-dendritic protein transport	0.00211	10	17	0.588235	KIF3A,HSPB1,KIF5A,KIF5B,KIF5C,MAP1A,RAB27B,MAPK8IP3,STAU1,TERF2
GO: Biological Process	GO:0061158	3'-UTR-mediated mRNA destabilization	0.00211	10	17	0.588235	KHSRP,ZFP36L1,ZFP36L2,QKI,RC3H1,PLEKHN1,MOV10,RBM23,ZC3H12A,ZFP36
GO: Biological Process	GO:0006974	cellular response to DNA damage stimulus	0.002138	190	884	0.214932	SMC1A,CNOT6,PARP1,PARP4,DYRK2,WDR48,CUL4B,RNF169,USP28,ZBTB4,APEX1,XIAP,MCM9,BAK1,BAX,CCNK,BID,EME2,MBD4,BRAT1,CASP2,CBL,ASH2L,CD74,CDK2,CDKN1A,CDKN1B,CDKN3,CEBPG,CETN2,CHD2,CHEK1,CNOT8,TAOK2,CLU,RECQL4,INTS7,RMI2,EI24,SAMHD1,CLOCK,CRY2,ISG15,IKBKE,GIGYF2,INO80B,DDB2,DDIT3,FBXO4,TTC5,RHNO1,RBX1,REC8,BCL2L11,PARP3,E2F1,NUPR1,ACTR2,RPS27L,FEM1B,ING4,MRNIP,SENP2,HDAC10,ERCC1,ERCC3,ZMPSTE24,SHISA5,MC…
GO: Biological Process	GO:0042398	cellular modified amino acid biosynthetic process	0.002176	20	51	0.392157	ALDH9A1,CARNS1,CKB,OPLAH,GAMT,GCH1,GGT1,GGT7,GGT5,PARK7,MGST2,MTHFD1,NFE2L2,PLSCR1,CHAC1,CHDH,CNDP2,SLC7A11,PTDSS2,SLC27A1
GO: Biological Process	GO:0030279	negative regulation of ossification	0.002192	31	95	0.326316	HDAC5,ECM1,TOB1,KREMEN1,PTK2B,FGFR1,SUFU,HIF1A,HOXA2,ID1,ID2,ID3,IGFBP5,LRP4,LTBP3,SMAD3,SMAD6,MDK,MEN1,NFE2,RFLNA,TMEM64,SRGN,TRPM4,KREMEN2,BCOR,SKI,DKK1,SOX9,TGFB1,TWIST1
GO: Biological Process	GO:0046486	glycerolipid metabolic process	0.00221	111	475	0.233684	PLA2G6,PITPNM2,ANG,PIK3R3,PLEKHA4,APOC1,APOE,ARF1,ARF3,PLEKHA3,DGAT1,LPCAT4,SOCS2,SYNJ2,CPNE1,C3,DAGLA,CAPN2,SOCS3,CAT,CISH,CPT1A,PITPNM1,CSF1R,LPIN2,DGKA,DGKQ,IP6K1,DBI,NR1H3,SH3GLB1,PLEKHA1,WDR81,FABP3,PTK2B,IP6K2,AGAP2,RAB14,PIGT,SLC37A4,INPP5J,CPNE7,INPP5K,STARD10,PNPLA6,PGAP2,GPX1,PLCD4,PLAAT3,SERAC1,SERINC5,INPPL1,KIT,PIKFYVE,LYN,MECP2,PCK2,PCYT1A,PIK3CB,PIK3R1,PIP4K2A,PLCB3,PLD1,PLD2,PLSCR…
GO: Biological Process	GO:0034109	homotypic cell-cell adhesion	0.002273	30	91	0.32967	ACTG1,ACTN1,C1QTNF1,PLPP3,CD9,FIBP,CSRP1,SH2B3,DSP,PTPRU,DMTN,MYL9,MYL12A,CD24,GNAS,HSPB1,JUP,L1CAM,LGALS1,LYN,MYH9,PIK3CB,PRKCD,PTPN6,RAP2B,RDX,ZNF703,STXBP1,SLC7A11,VCL
GO: Biological Process	GO:0051276	chromosome organization	0.002293	265	1287	0.205905	SMC1A,JDP2,KDM5D,PARP1,PARP4,H3C10,CUL4B,OGT,LEO1,C6orf89,ANXA1,APEX1,CBX4,CAMK1,MAPKAPK5,ARRB1,MCM9,NCOA1,RERE,BANF1,SAP30,H1-10,ASH2L,CCNA2,LATS1,CDC20,CDK2,CDK5,PHF13,LRWD1,CEBPG,CENPC,RPS6KA5,CETN2,CHD2,CHD3,CHEK1,HMGN3,RECQL4,ATG5,USP49,RCCD1,VPS4B,RMI2,NEK7,NSL1,CLOCK,CREBBP,NCOR1,SS18L1,CTNNB1,CHTOP,INO80B,SLK,PHF19,NUF2,DDB2,GINS1,HP1BP3,FBXO4,TINF2,NCAPD2,DNMT1,RBX1,DNMT3A,REC8,HDAC6,HDA…
GO: Biological Process	GO:0050775	positive regulation of dendrite morphogenesis	0.002304	21	55	0.381818	TBC1D24,CAPRIN2,NUMB,NUMBL,AKAP5,SS18L1,CUX1,DBN1,CUL7,ACTR3,ACTR2,SH3GLB1,EPHA4,BAIAP2,ITPKA,PAK3,ANAPC2,EEF2K,FBXO31,OBSL1,BHLHB9
GO: Biological Process	GO:0003006	developmental process involved in reproduction	0.002309	174	801	0.217228	MKKS,ADA,FZD4,ADM,GRK2,TDRD6,WDR48,ANG,ANGPT1,ANXA1,BIRC2,AR,WDR19,ARRB1,ARRB2,AKR1C3,NCOA1,PDE5A,DYNLL1,TNFSF10,BAK1,BAX,BMP4,BMPR2,FOXL2,ZFP36L1,SGPL1,EIF2B5,EIF2S2,SOCS3,CASP2,CBL,CDC25B,CDKN1B,ADGRG1,HS6ST1,TTLL1,QKI,COL9A3,NECTIN3,CRKL,TIPARP,CTNNB1,CEP57,CYP27B1,CUL7,DDX6,DHH,DIAPH2,DLG1,DLX3,REC8,ATN1,BCL2L11,MAMLD1,DNAJB6,TPGS1,NUPR1,FEM1B,AKAP9,PLEKHA1,TNK2,SENP2,EPOR,ERCC1,IRX5,ERF,FSTL…
GO: Biological Process	GO:0048013	ephrin receptor signaling pathway	0.002337	29	87	0.333333	ACTG1,RHOA,CHN1,AP2M1,AP2S1,CRK,DNM1,ARPC5,ARPC1B,ACTR3,ACTR2,ARPC2,EFNA1,EFNB1,EFNB3,EPHA3,EPHA4,EPHB6,FYN,GRIN1,LYN,MMP2,NTRK3,PAK3,PSEN1,SDCBP,ITSN1,SRC,VAV2
GO: Biological Process	GO:0031098	stress-activated protein kinase signaling cascade	0.002348	86	351	0.245014	FZD4,FZD7,FAS,RHOA,RIPK1,MLKL,ZFP36L1,SPHK1,MAP3K6,TAOK2,MAP3K8,CRKL,NCOR1,TRAF4,SLK,RASSF2,DAB2,PTPN22,DLG1,OXSR1,ITCH,DUSP1,HIPK3,TRPV4,EPHA4,ZMPSTE24,MECOM,PTK2B,FOXM1,HACD3,ARL6IP5,PDCD4,GPS2,GSTP1,KAT7,PDCD10,IGBP1,DIXDC1,IL1B,IL1RN,LGALS9,LMNB1,LYN,MAP3K3,MAP3K5,MEN1,MID1,PYCARD,MYD88,GADD45B,ROR2,PAK2,PAK3,PER1,MAPK1,MAPK11,MAPK9,MAP2K6,DAB2IP,PTPN1,QARS1,MAP4K2,RELL1,SDCBP,MAP2K4,ZC3H12A,…
GO: Biological Process	GO:0042552	myelination	0.002351	44	152	0.289474	CNTNAP1,EIF2B5,MYRF,CD9,B4GALT5,CLU,QKI,CTNNB1,DHH,DLG1,MARVELD1,TYMP,TSPAN2,ERBB2,FYN,TNFRSF21,SERINC5,ID4,ITGAX,ITGB4,PIKFYVE,ZNF488,MAG,ADAM22,NAB2,NGFR,NTRK3,OMG,PLP1,PPP3R1,PSAP,PTEN,PTN,SH3TC2,RARA,RARG,ACER3,RXRA,SKI,TCF7L2,TGFB1,MPP5,TNFRSF1B,ADGRG6
GO: Biological Process	GO:0045599	negative regulation of fat cell differentiation	0.002391	22	59	0.372881	JDP2,ARNTL,ZFP36L2,DDIT3,E2F1,TRPV4,GPER1,GPS2,C1QL4,ID4,SMAD3,TRIB2,NUCB2,ZADH2,ZFPM1,SORT1,ANKRD26,TCF7L2,SIRT1,TGFB1,TGFB1I1,VEGFA
GO: Biological Process	GO:0010970	transport along microtubule	0.002423	121	527	0.229602	MKKS,TBC1D24,WDR35,CC2D2A,OFD1,CNIH2,CAMSAP3,CDK10,MADD,WDR19,ARL3,HAUS1,SSNA1,LRRC61,DYNLL1,TRAK2,WDR90,SEPTIN7,CETN2,TTLL1,ATXN10,ATG5,POC1A,TRIM58,PTPN23,CSNK1D,CEP57,TTLL3,MCIDAS,SFI1,DYNLRB1,TCTEX1D2,HDAC6,TPGS1,ACTR3,ACTR2,ACTR1A,AKAP9,CELSR2,TBC1D10A,CCNO,ARL6,CEP78,ZMYND10,ATP6V1D,FLOT2,BBIP1,TMEM107,BICDL1,SSX2IP,STK36,TTC39C,DZIP1L,GSN,KIF3A,TBC1D8,DCTN3,HIF1A,HSPB1,KIF5A,KIF5B,KIF5C,TN…
GO: Biological Process	GO:0052548	regulation of endopeptidase activity	0.002423	106	451	0.235033	A2M,CARD16,GRK2,WDR35,BIN1,BIRC2,XIAP,APLP2,FAS,RHOA,ARRB1,ARRB2,ASPH,RIPK1,TNFSF10,BAK1,BAX,BID,CFLAR,FOXL2,C3,C5,CAST,HIP1R,CASP1,CASP10,SERPINH1,FCMR,PRDX5,COL7A1,CST2,CST3,CSTB,DAPK1,DELE1,SOX7,CASP8AP2,BCL2L11,DNAJB6,FIS1,RPS27L,EFNA1,TBC1D10A,SERPINB1,EPHA4,F2R,ARL6IP5,BEX3,SPINT2,FYN,PRELID1,SFN,IL24,GPER1,HTRA2,GPX1,GRIN1,GSN,HIP1,PARK7,IGBP1,JAK2,ANOS1,LGALS9,LYN,SMAD3,MAP3K5,MEN1,PYCARD…
GO: Biological Process	GO:0051260	protein homooligomerization	0.002444	97	406	0.238916	ACACB,ACADS,ASIC1,ACP3,C1QTNF1,ALAD,C1QTNF2,ALDH1A3,ALDH9A1,ALDOC,OGT,ANGPT1,BMF,APOE,FAS,AQP2,AQP5,KCTD14,KCTD12,RIPK1,B2M,BAX,PEX11B,BID,MLKL,CAT,P2RX6,CDA,CLU,ATXN10,SAMHD1,CLDN7,CPT1A,IKBKE,CEP57,AK3,DECR1,PDCD6IP,BCL2L11,FIS1,ATL1,OPTN,TMEM120A,KCTD10,KCTD3,DCXR,CRBN,SIGMAR1,NPM2,MICU1,PCBD2,GCH1,CHMP2A,TOR1B,HTRA2,HMOX1,HSF4,TNFRSF9,IMPDH2,ITPR3,KCND1,KCNJ12,KCNMA1,ATP5IF1,LETM1,PYCARD,P2RX…
GO: Biological Process	GO:1901657	glycosyl compound metabolic process	0.002491	41	139	0.294964	PUDP,ACP3,ADA,AK4,AMPD3,GBA2,AKR7A2,RHOA,AKR1C3,CDA,ABCG2,GTPBP1,APOBEC3B,UCK1,DCK,AK3,DLG1,DPYD,TYMP,DERA,NME6,AKR1A1,GMPR2,FUCA1,GAMT,GNAI3,APOBEC3C,GUSB,APOBEC3G,IMPDH2,APOBEC3F,MTAP,NME3,NME4,UCKL1,NUDT18,ADAL,NT5C,MPP5,TK2,PRTFDC1
GO: Biological Process	GO:0030308	negative regulation of cell growth	0.00257	58	217	0.267281	ACVRL1,NDRG3,PI16,SEMA4G,CAPRIN2,DACT3,TNK1,BMPR2,BTG1,CDA,CDK5,CDKN1A,CDKN1B,CDKN2C,CFL1,CIRBP,EI24,CYP27B1,SERTAD2,DAB2,ACTR3,NME6,IP6K2,SEMA6C,SEMA6B,SEMA4F,SEMA3C,DNAJC2,GAS2L1,G6PD,SESN1,GNG4,SMAD3,MAG,MECP2,FLCN,NPR1,SERTAD1,PPARD,PPP2CA,DAB2IP,RNF6,JADE1,SEMA6D,DRAXIN,TRIM46,SEMA3F,PLXNA3,SIPA1,TSPYL2,SPART,SIRT1,TGFB1,WT1,RTN4R,SEMA3G,PRDM11,RTN4
GO: Biological Process	GO:0031960	response to corticosteroid	0.002618	50	180	0.277778	ABCA3,ADM,PARP1,ALAD,ANXA1,FAS,RHOA,ASS1,AKR1C3,BCHE,CFLAR,BMP4,ZFP36L1,ZFP36L2,KLF9,CALM3,CDKN1A,COL1A1,CYBA,BCL2L11,DUSP1,PTPRU,FOS,GOT1,GPER1,NR3C1,GSTP1,HNMT,IGFBP2,IL1RN,ISL1,JAK2,KCNMA1,MDK,MT-ND3,NTRK3,PCK2,SERPINF1,PIK3R1,DDIT4,REST,RPS6KB1,RXRA,SPARC,SRC,SRD5A1,SULT1A2,TGFB1,UBE2L3,ZFP36
GO: Biological Process	GO:0030218	erythrocyte differentiation	0.002674	40	135	0.296296	ADD1,ANK1,B2M,BMP4,ZFP36L1,CEBPG,TRIM58,NCOR1,ISG15,PTBP3,SH2B3,DMTN,CITED2,TMEM14C,GAS2L1,G6PD,HIF1A,HMGB2,ID2,INHA,JAK2,KIT,ATP5IF1,LYN,SMAD5,TMOD3,SENP1,P4HTM,MAPK11,ZFPM1,ACIN1,SP1,SRF,KMT2E,STAT5A,STAT5B,RCOR1,THRA,VEGFA,ZFP36
GO: Biological Process	GO:1901028	regulation of mitochondrial outer membrane permeabilization involved in apoptotic signaling pathway	0.00269	19	48	0.395833	SLC25A5,BAK1,BAX,BID,HIP1R,E2F1,SH3GLB1,ACAA2,YWHAQ,SFN,ATP5IF1,TMEM14A,PPP3CC,PPP3R1,TMEM102,SLC35F6,YWHAB,YWHAH,YWHAZ
GO: Biological Process	GO:0051495	positive regulation of cytoskeleton organization	0.00269	63	241	0.261411	BIN1,ARF1,PDLIM4,ARF6,RHOA,ARL2,HIP1R,CDK5,CDKN1B,CFL1,CFL2,POC1A,VPS4B,BAG4,MYLK3,DLG1,ARPC5,ARPC1B,ACTR3,ACTR2,ARPC2,AKAP9,SORBS3,TRPV4,NIN,KATNB1,PTK2B,BAIAP2,CDC42EP3,SPIRE2,DSTN,GSN,CORO1A,SYNPO,ID1,ARPIN,SMAD3,MECP2,C15orf62,PYCARD,MYO1C,NTRK3,NUMA1,PFN1,RAC3,S100A10,CX3CL1,BAIAP2L2,PLXNA3,CARMIL1,MAPRE1,LIMCH1,ACTR3C,TOGARAM1,UBXN2B,RHOBTB2,MLST8,CARMIL2,TGFB3,TPM1,CDC42EP4,FCHSD1,CORO1B
GO: Biological Process	GO:0031667	response to nutrient levels	0.002741	124	544	0.227941	MKKS,ACACB,ADA,ADM,ALAD,OGT,BMF,APOE,FAS,AQP3,ARSA,ASPH,ASS1,AKR1C3,NCOA1,ATF4,ATP5MC1,BCHE,TRIM24,BMPR2,CACNB3,CAT,CBL,P2RX6,CDKN1A,TXN2,COL1A1,ATG5,KANK2,CREB1,CYBA,CYP27B1,DGKQ,DDIT3,NQO1,DNMT3A,DPYD,ATN1,FIS1,SH3GLB1,EIF2S1,TRPV4,ERCC1,BAIAP2,FKBP1B,FOLR1,GAS2L1,RRAGA,EIF2AK1,FYN,G6PD,SESN1,GIPR,PPARGC1A,TNRC6A,GNAI2,SLC38A3,GRIN1,GSN,KPTN,GSTP1,HMGCL,HMOX1,IGFBP2,IL1B,IREB2,ITGA2,FADS1,MAX,Z…
GO: Biological Process	GO:0072522	purine-containing compound biosynthetic process	0.00276	83	338	0.245562	ACACB,ADA,ADCY7,PARP1,AK4,AMPD3,RHOA,ATP5F1A,ATP5MC1,BDNF,BID,ACSF3,PAPSS1,HACD1,MPC2,COX5B,TECR,COX6B1,CYC1,DCK,AK3,NUPR1,PPIF,MLXIPL,NME6,GMPR2,UQCC2,ACSS1,PPARGC1A,GMPR,PARK7,ACOT7,IMPDH2,SLC35B2,MECP2,MTAP,MT-ATP6,MT-ATP8,MT-CO1,MT-CO3,MT-CYB,MTHFD1,MT-ND1,MT-ND3,MT-ND6,FLCN,NDUFA1,NDUFA2,NDUFA4,NDUFB1,NDUFB2,NDUFB10,NME3,NME4,NPR1,HACD2,PDHB,PDK2,PKM,ELOVL6,NDUFB11,DCAKD,ADAL,SCD5,ELOVL7,PAN…
GO: Biological Process	GO:0060348	bone development	0.00276	64	246	0.260163	ANXA2,ANXA2P2,RHOA,BGN,BMP4,BMPR2,RUNX2,SERPINH1,DHRS3,COL1A1,COL2A1,COL6A1,COL6A2,COL7A1,POC1A,OSR2,ABI1,SH2B3,MEGF8,TRPV4,ZMPSTE24,CITED2,FLI1,GNAS,HSPG2,IDUA,INPPL1,SCX,KIT,LOX,LTBP3,SMAD5,SMAD9,MMP14,MMP16,NAB2,RFLNA,PIP4K2A,PLS3,PLXNB1,PTPN6,RARA,RARG,LRRK1,ZFPM1,CTC1,SHOX2,SKI,SOX9,SPARC,SRC,SRD5A1,SRF,NBEAL2,SIK3,TGFB1,TGFB3,TGFBR2,THBS3,TULP3,TWIST1,CYP26B1,FAM20C,ANO6
GO: Biological Process	GO:0052547	regulation of peptidase activity	0.002762	112	483	0.231884	A2M,CARD16,GRK2,WDR35,BIN1,PI16,BIRC2,XIAP,APLP2,FAS,RHOA,ARRB1,ARRB2,ASPH,RIPK1,TNFSF10,BAK1,BAX,BID,CFLAR,FOXL2,C3,C5,CAST,HIP1R,CASP1,CASP10,SERPINH1,FCMR,PRDX5,COL7A1,CST2,CST3,CSTB,DAPK1,DELE1,SOX7,CASP8AP2,BCL2L11,DNAJB6,FIS1,ECM1,RPS27L,EFNA1,TBC1D10A,SERPINB1,EPHA4,F2R,ARL6IP5,BEX3,SPINT2,FYN,PRELID1,SFN,IL24,GPER1,HTRA2,GPX1,GRN,GRIN1,GSN,HIP1,PARK7,IGBP1,JAK2,ANOS1,LGALS9,LYN,SMAD3,MAP3…
GO: Biological Process	GO:0030258	lipid modification	0.002813	76	304	0.25	ACACB,ACADS,ACADVL,ACOX1,C1QTNF2,PIK3R3,APOC1,APOE,GBA2,PLPP3,DGAT1,SOCS2,SYNJ2,SPHK1,SOCS3,CISH,CPT1A,CRAT,DGKA,DGKQ,IP6K1,DBI,ECI1,DECR1,ECH1,EEF1A2,SH3GLB1,ETFDH,WDR81,FABP3,PTK2B,ACAA2,IP6K2,AGAP2,INPP5J,B4GALNT1,PLPP5,INPP5K,PPARGC1A,HADH,CPT1C,HSD17B4,STARD4,INPPL1,IVD,KIT,PIKFYVE,LYN,NUCB2,PIK3CB,PIK3R1,PIP4K2A,NRBF2,PPARD,CROT,DAB2IP,PTEN,RARA,PIP4K2C,PIK3R4,TMEM150A,ST3GAL2,PI4KAP2,SACM1…
GO: Biological Process	GO:0051051	negative regulation of transport	0.002813	141	632	0.223101	ASIC1,CARD16,DYSF,ADA,ADORA1,PARP1,GRK2,BIN1,OGT,ANGPT1,ANPEP,SLC25A5,ANXA1,ANXA4,CNIH2,APOC1,APOE,MADD,ARF6,ATF4,VAMP8,SNX3,LRSAM1,CACNB3,CALM1,CALM2,CALM3,UNC119,CD74,CDK5,SLC9A3R1,ABCG2,IL27RA,ATG5,AKAP5,VPS4B,BAG4,EI24,PNKD,CRY2,PTPN22,ACE,DLG4,OXSR1,NR1H3,PPIF,SERPINB1,CRBN,DMTN,EPHA3,ERBB3,F2R,ABCA7,PTK2B,BTN2A2,ACAA2,FKBP1A,FKBP1B,FOXF1,ARL6IP5,GNB5,SUFU,GABRE,CAB39,ANO9,INPP5K,GDI1,TNFRSF…
GO: Biological Process	GO:0140056	organelle localization by membrane tethering	0.002813	49	176	0.278409	CC2D2A,OFD1,HAUS1,SSNA1,DYNLL1,VAMP8,STX16,STX11,STX10,CAV2,CETN2,RAB3D,CSNK1D,CTBP2,CEP57,SFI1,ACTR1A,ESYT3,AKAP9,STX6,CEP78,DCTN3,PDZD8,NEK2,NPHP1,PCM1,PRKACA,PRKAR2B,AHI1,RAB3B,CEP97,CEP192,HAUS2,STX1B,MAPRE1,VPS11,STX4,STXBP1,STXBP2,VAMP2,EXOC6B,SCFD1,ESYT1,HAUS5,MOSPD3,RAB15,NPHP4,ALMS1,TUBA1A
GO: Biological Process	GO:0061387	regulation of extent of cell growth	0.002834	39	131	0.29771	APOE,SEMA4G,ATP5MC1,BDNF,BMPR2,CDK5,CRABP2,IST1,DBN1,DPYSL2,ACTR3,MEGF8,SEMA6C,SEMA6B,SEMA4F,SEMA3C,GDI1,TTL,TWF2,L1CAM,MAG,NTRK3,OMG,ANAPC2,RNF6,SEMA6D,DRAXIN,TRIM46,SEMA3F,PLXNA3,SRF,SPART,ADNP,VEGFA,RTN4R,SEMA3G,NDEL1,RTN4,RND2
GO: Biological Process	GO:0032273	positive regulation of protein polymerization	0.002892	41	140	0.292857	BIN1,ARF1,ARF6,RHOA,ARL2,HIP1R,CDKN1B,BAG4,DLG1,ARPC5,ARPC1B,ACTR3,ACTR2,ARPC2,AKAP9,NIN,PTK2B,BAIAP2,CDC42EP3,SPIRE2,GSN,CORO1A,ARPIN,MECP2,C15orf62,PYCARD,MYO1C,NUMA1,PFN1,RAC3,BAIAP2L2,CARMIL1,MAPRE1,ACTR3C,TOGARAM1,RHOBTB2,MLST8,CARMIL2,CDC42EP4,FCHSD1,CORO1B
GO: Biological Process	GO:0010810	regulation of cell-substrate adhesion	0.002909	62	237	0.261603	ACVRL1,FZD4,FZD7,PREX1,CAMSAP3,RHOA,ARHGAP6,ARL2,IQGAP1,BST1,HACD1,CFL1,COL1A1,CRK,CRKL,MYADM,SLK,DAB2,DBN1,EDIL3,ARPC2,DMTN,EPHA3,NET1,PTK2B,FBLN2,FOXF1,EGFLAM,TRIOBP,ITGA6,JAK2,JUP,L1CAM,LGALS1,SMAD3,MDK,MEN1,ATXN3,MMP14,NEDD9,NINJ1,PIK3CB,PIK3R1,PTEN,PTN,RAC2,RAC3,MMRN2,RSU1,S100A10,CX3CL1,CARMIL1,LIMS2,SLC9A1,LIMCH1,SPOCK1,SRC,THY1,CORO1C,VEGFA,VTN,CASS4
GO: Biological Process	GO:0010324	membrane invagination	0.002961	169	779	0.216945	ACTG1,BTBD9,ADD1,ADM,GRK2,NLGN2,BIN1,ANGPT1,ANXA2,ANXA2P2,APLP1,APOC1,APOE,ARF1,KHSRP,ARF6,RHOA,ARRB1,ARRB2,ASGR1,NUMB,VAMP8,SNX3,LRSAM1,B2M,SPHK1,C3,CALM3,HIP1R,CXCL16,CAV2,CBL,UNC119,CD9,RABEP1,CDK5,RAB11B,SCARF2,PDLIM7,CYTH2,RHOU,EPS15L1,AP2M1,AP2S1,ZFYVE9,CLU,CLTA,CLTB,CLTC,AKAP5,SCAMP1,HEATR5A,RIN1,CLIP3,LRP10,ZFYVE16,DAB2,DGKQ,MRC2,DLG4,DNM1,DPYSL2,NR1H3,TSPAN1,CACNG8,OPTN,TNK2,VPS28,EPHA3,…
GO: Biological Process	GO:1902749	regulation of cell cycle G2/M phase transition	0.002974	59	223	0.264574	OFD1,HAUS1,SSNA1,DYNLL1,MBD4,CDC25B,HACD1,CDK2,CETN2,CHEK1,TAOK2,VPS4B,CSNK1D,CEP57,SFI1,RBX1,ACTR1A,AKAP9,MRNIP,FZR1,CEP78,BRSK1,ZFYVE19,DCTN3,HMMR,LMNB1,MECP2,NEK2,PBX1,PCM1,PRKACA,PKIA,PRKAR2B,PSMA4,PSMB5,PSMB10,PSMD5,PSMD10,PAGR1,PSME1,PSME2,USP47,RAD21,RAD51B,CEP192,HAUS2,ATF5,CTC1,SKP1,MAPRE1,CDK5RAP3,SMARCD3,CLSPN,AURKA,FBXL7,HAUS5,BRD4,ALMS1,TUBA1A
GO: Biological Process	GO:0035239	tube morphogenesis	0.00302	219	1045	0.209569	MKKS,ACVRL1,DYSF,ADAM8,ADD1,FZD4,FZD6,ADM,HEG1,OTULIN,CC2D2A,TEAD2,ANG,ANGPT1,ANPEP,ANXA1,ANXA2,ANXA2P2,PIK3R3,APOE,LMO4,AR,RHOA,PHACTR4,TNFSF12,ADGRB2,BAK1,BAX,NRP2,BMP4,BMPR2,ZFP36L1,SPHK1,SGPL1,BTG1,C3,C3AR1,C5,CFL1,ADGRG1,HS6ST1,QKI,COL8A2,MAGED1,ADGRA2,TIPARP,CSF1R,CSPG4,CTNNB1,CUL7,ACE,DLG1,MED12,HDAC5,BCL2L11,GJC1,E2F2,TYMP,ECM1,S1PR1,SETDB2,EFNA1,MEGF8,KCTD10,EGFL7,EPHA4,EPOR,ERBB2,MECOM,…
GO: Biological Process	GO:0060349	bone morphogenesis	0.00302	38	127	0.299213	ANXA2,ANXA2P2,BMP4,BMPR2,RUNX2,SERPINH1,DHRS3,COL1A1,COL2A1,COL6A1,COL6A2,COL7A1,POC1A,OSR2,MEGF8,TRPV4,ZMPSTE24,CITED2,GNAS,HSPG2,INPPL1,SCX,LTBP3,MMP14,MMP16,NAB2,RARA,RARG,SHOX2,SKI,SOX9,SIK3,TGFB1,TGFB3,TGFBR2,THBS3,TWIST1,CYP26B1
GO: Biological Process	GO:0050807	regulation of synapse organization	0.003073	69	271	0.254613	ABHD17A,ADAM10,NLGN2,CAMK1,APOE,ARF4,ARF6,RHOA,CAPRIN2,NUMB,ADGRB2,BDNF,NRP2,CDC20,ARHGAP33,CDK5,CFL1,HOMER1,NRG2,CRKL,CLSTN3,DBN1,DMPK,ACTR3,ACTR2,EFNA1,EPHA4,MALAT1,BAIAP2,PDLIM5,FYN,GRIN1,ITPKA,LRP4,MECP2,MDGA1,NFATC4,NTRK3,OXTR,PAK3,LRFN4,ANAPC2,EEF2K,SRGN,DAB2IP,PTEN,PTN,NECTIN1,RHEB,SEMA3F,ITSN1,ADGRL1,SIX1,DKK1,SEPTIN11,SPARC,RAB17,ADNP,THBS2,BHLHB9,GRIP2,AGRN,TPBG,ZMYND8,SLC7A11,UBE2V2,VH…
GO: Biological Process	GO:0030168	platelet activation	0.003088	46	163	0.282209	ACTG1,ACTN1,FZD6,C1QTNF1,APOE,ARRB1,ARRB2,CD9,FIBP,COL1A1,COL1A2,CSRP1,DGKA,DGKQ,SH2B3,DMTN,F2R,F8,MYL9,MERTK,MYL12A,GNA13,FYN,GNAQ,GNAS,HSPB1,ITPR3,LYN,MYH9,PIK3CB,PIK3R1,PLSCR1,PRKCD,MAPK1,PTPN6,RAP2B,CX3CL1,SRC,SRF,STXBP1,THBD,TLR4,SLC7A11,VAV2,VCL,YWHAZ
GO: Biological Process	GO:0061098	positive regulation of protein tyrosine kinase activity	0.003101	23	64	0.359375	ADORA1,BDNF,UNC119,CSF1R,DGKQ,ACE,DLG4,ABI1,EFNA1,EPHA4,ERBB3,CD24,FYN,GPRC5B,AFAP1L2,NEDD9,PAK2,PTPN1,SRC,ADAM17,DOK7,AGRN,CASS4
GO: Biological Process	GO:0032787	monocarboxylic acid metabolic process	0.003102	153	696	0.219828	ACACB,ACADS,ACADVL,ACOX1,HACD4,OSBPL7,C1QTNF2,ALDH1A3,ALDOC,OGT,ANXA1,APOC1,GBA2,DEGS1,AKR1C3,DGAT1,CES2,BGN,SPHK1,SGPL1,ACSF3,C3,DAGLA,ENTPD5,CD74,HACD1,CKB,MID1IP1,GRHPR,FADS2,QKI,MPC2,TECR,PTGES,CPT1A,PNKD,NR1D1,CRABP2,CRAT,NCOR1,TKFC,OSBPL3,CSPG4,LPIN2,CYP27A1,DBI,ECI1,DECR1,NR1H3,AASDH,ECH1,NUPR1,MLXIPL,SCPEP1,ENO3,DCXR,ETFDH,AKR1A1,FABP3,ACAA2,HACD3,HAGHL,ACOT1,ERLIN1,THEM4,PTGES3,SLC37A4,G…
GO: Biological Process	GO:0001816	cytokine production	0.003107	187	875	0.213714	CARD16,DYSF,ADAM8,NDRG2,ADCY7,PARP1,HEG1,GRK2,ANGPT1,ANXA1,ANXA4,BIRC2,ARRB1,ARRB2,ATF4,RIPK1,B2M,TNFRSF14,IQGAP1,SPHK1,C3,C3AR1,C5,LURAP1,CAPN2,CASP1,CD1D,CD74,LRRFIP1,LRRFIP2,CEBPG,RPS6KA5,ADGRG1,CD83,CLU,HOMER3,IL27RA,ATG5,LITAF,CREB1,CREBBP,TKFC,CSF1R,ISG15,IKBKE,CTNNB1,CYBA,PTPN22,DDIT3,F11R,DLG1,ITCH,FRMD8,OPTN,EBI3,EGR1,SIGIRR,SERPINB1,TRPV4,ZNF580,EPHB6,TCIRG1,F2R,IRF9,BTN2A2,NLRC5,FGFR1,…
GO: Biological Process	GO:1903828	negative regulation of cellular protein localization	0.003214	37	123	0.300813	ABHD17A,OGT,ANGPT1,ARF6,NUMB,CDK5,TP53INP2,AP2M1,CLTC,MAGED1,TMEM59,BAG4,EI24,DAB2,FBXO4,DMTN,LZTS2,SUFU,INPP5K,GDI1,DCLK2,PKIG,PARK7,MAP1A,FLCN,PPP2CA,PKIA,LEPROT,ANKRD13A,UBXN2B,SIRT1,TGFB1,LEPROTL1,UBE2G2,INPP5E,OTUD7B,SAPCD2
GO: Biological Process	GO:0048511	rhythmic process	0.003295	83	340	0.244118	BTBD9,ADA,FZD4,ADORA1,GRK2,OGT,ANXA1,FAS,ARNTL,ARRB1,ARRB2,ASS1,NCOA1,ATF4,BDNF,PER3,KLF9,SGPL1,CASP2,CDK5,CIART,MAGED1,CPT1A,NR1D1,CLOCK,CREB1,CREBBP,CRY2,NCOR1,CSNK1D,DBP,HEBP1,DPYD,NR1H3,EGR1,PLEKHA1,ERBB2,NMU,PPARGC1A,HES7,GNAQ,GRIN1,CBX3,HRH1,ID1,ID2,ID3,ID4,IMPDH2,JUND,KCNMA1,MAT2A,MDK,MMP19,NFYA,NGFR,NONO,NTRK3,OPRL1,OXTR,SERPINF1,PER1,MAPK9,MAP2K6,PTEN,PTN,RBM4,CAVIN3,PSPC1,ATF5,SP1,SRC,S…
GO: Biological Process	GO:0021762	substantia nigra development	0.003297	18	45	0.4	NDRG2,RHOA,DYNLL1,CALM1,CALM2,CALM3,SYNGR3,CKB,CNP,COX6B1,GNB4,BASP1,G6PD,YWHAQ,PLP1,RAD1,SUDS3,YWHAH
GO: Biological Process	GO:0048568	embryonic organ development	0.003347	116	506	0.229249	MKKS,ADA,FZD6,ADM,CC2D2A,ALDH1A3,WDR48,TEAD2,WDR19,PHACTR4,NCOA1,BMP4,FOXL2,ZFP36L1,SOCS3,RUNX2,TBX18,SLC9A3R1,HS6ST1,COL2A1,OSR2,CHST11,CTNNB1,EIF4A3,DLG1,DLX2,MED12,SH2B3,DNAJB6,SETDB2,EFNA1,MEGF8,SENP2,TSHZ1,ERCC1,ERCC3,IRX5,ERF,CITED2,FGFR1,FOXF1,FOLR1,SPINT2,SUFU,TTC39C,GFI1,GLI1,GLI2,TMED2,GNAS,TRIOBP,KIF3A,HIF1A,ALX4,HOXA2,HOXA3,HOXB3,HOXC4,HSPG2,ID2,ID3,RNF207,TUBB2B,JUNB,KIT,KRT8,KRT19,L…
GO: Biological Process	GO:0098840	protein transport along microtubule	0.003347	102	435	0.234483	MKKS,TBC1D24,WDR35,CC2D2A,OFD1,CAMSAP3,CDK10,WDR19,ARL3,HAUS1,SSNA1,LRRC61,DYNLL1,WDR90,SEPTIN7,CETN2,TTLL1,ATXN10,ATG5,POC1A,PTPN23,CSNK1D,CEP57,TTLL3,MCIDAS,SFI1,DYNLRB1,TCTEX1D2,HDAC6,TPGS1,ACTR3,ACTR2,ACTR1A,AKAP9,CELSR2,TBC1D10A,CCNO,ARL6,CEP78,ZMYND10,ATP6V1D,BBIP1,TMEM107,SSX2IP,STK36,TTC39C,DZIP1L,GSN,KIF3A,TBC1D8,DCTN3,HSPB1,KIF5A,KIF5B,KIF5C,TNPO1,LCA5,LAMA5,MAP1A,MAP4,POC1B,CFAP20,TMEM…
GO: Biological Process	GO:0099118	microtubule-based protein transport	0.003347	102	435	0.234483	MKKS,TBC1D24,WDR35,CC2D2A,OFD1,CAMSAP3,CDK10,WDR19,ARL3,HAUS1,SSNA1,LRRC61,DYNLL1,WDR90,SEPTIN7,CETN2,TTLL1,ATXN10,ATG5,POC1A,PTPN23,CSNK1D,CEP57,TTLL3,MCIDAS,SFI1,DYNLRB1,TCTEX1D2,HDAC6,TPGS1,ACTR3,ACTR2,ACTR1A,AKAP9,CELSR2,TBC1D10A,CCNO,ARL6,CEP78,ZMYND10,ATP6V1D,BBIP1,TMEM107,SSX2IP,STK36,TTC39C,DZIP1L,GSN,KIF3A,TBC1D8,DCTN3,HSPB1,KIF5A,KIF5B,KIF5C,TNPO1,LCA5,LAMA5,MAP1A,MAP4,POC1B,CFAP20,TMEM…
GO: Biological Process	GO:0031647	regulation of protein stability	0.003394	76	306	0.248366	USP28,PLPP3,ASPH,ATP1B1,ATP1B2,NAPG,TRIM24,PER3,HIP1R,CDKN1A,B4GALT5,CLU,NR1D1,CREB1,CREBBP,CREBL2,RASSF2,COG3,FBXO4,HDAC6,DSC3,TSPAN1,EFNA1,SH3GLB1,SENP2,EPHA4,WDR81,ZSWIM7,FLOT2,ZBED3,TAF9B,PTGES3,PPARGC1A,GNAQ,GRN,GSN,TBRG1,PDCD10,HIP1,PARK7,ID1,PANO1,SMAD3,MDM4,PYCARD,PFN1,PIM1,PIK3R1,PIN1,DERL1,CTSA,PRKCD,MAPK1,APTX,PTEN,CMTM6,CDC73,USP47,OTUD5,AAK1,IPO9,ATF7IP,SOX4,VPS11,SRC,STK4,AURKA,SEPT…
GO: Biological Process	GO:0048878	chemical homeostasis	0.003407	272	1334	0.203898	ABCA2,ACOX1,BTBD9,ADCY7,SLC12A5,GRAMD1B,ADM,ADORA1,PARP1,GRK2,WDR35,PLA2G6,C1QTNF1,OGT,FOXO6,ANK1,ANPEP,ANXA2,ANXA2P2,XIAP,APLP2,APOE,AQP2,AQP3,ARF1,ARRB1,MCU,ASPH,DYNLL1,ATF4,ATP1A1,ATP1B1,ATP1B2,ATP2B4,DGAT1,ATP6V1A,ATP6V1C1,B2M,BAK1,BAX,TRIM24,BMP4,C3AR1,CACNA1G,BAIAP3,CACNB3,CALM1,CALM2,CALM3,LPAR2,CDK5,RAB11B,TSPOAP1,LYST,HMGN3,CKB,SLC9A3R1,ABCG2,HOMER1,ATG5,MPC2,AKAP5,SLC4A8,SLC31A1,NR1D1,C…
GO: Biological Process	GO:0042110	T cell activation	0.003407	122	537	0.227188	ADA,ADAM8,FZD7,PREX1,ANXA1,FAS,RHOA,PDE5A,STX11,SLC46A2,B2M,TNFRSF14,BAX,BMP4,ZFP36L1,ZFP36L2,RUNX2,CBFB,CBLB,CD1D,CD74,CD83,ATG5,MAP3K8,NCOR1,CTNNB1,RC3H1,PTPN22,TESPA1,DLG1,ITCH,EFNB1,EFNB3,EBI3,EGR1,EPHB6,ERBB2,TCIRG1,SIRPB1,BTN2A2,GPNMB,FKBP1A,FKBP1B,FLOT2,IL23A,CD24,FYN,PRELID1,CD244,ZC3H8,TNFRSF21,GLI2,LOXL3,BTN3A1,GSN,CORO1A,HSH2D,IFNAR1,IGFBP2,IL1B,IL2RG,IL4R,IRF1,ITGAX,JAG2,KIT,LFNG,LGAL…
GO: Biological Process	GO:0099111	microtubule-based transport	0.003407	122	537	0.227188	MKKS,TBC1D24,WDR35,CC2D2A,OFD1,CNIH2,CAMSAP3,CDK10,MADD,WDR19,ARL3,HAUS1,SSNA1,LRRC61,DYNLL1,TRAK2,WDR90,SEPTIN7,CETN2,TTLL1,ATXN10,ATG5,POC1A,TRIM58,PTPN23,CSNK1D,CEP57,TTLL3,MCIDAS,SFI1,DYNLRB1,TCTEX1D2,HDAC6,TPGS1,ACTR3,ACTR2,ACTR1A,AKAP9,CELSR2,MEGF8,TBC1D10A,CCNO,ARL6,CEP78,ZMYND10,ATP6V1D,FLOT2,BBIP1,TMEM107,BICDL1,SSX2IP,STK36,TTC39C,DZIP1L,GSN,KIF3A,TBC1D8,DCTN3,HIF1A,HSPB1,KIF5A,KIF5B,KI…
GO: Biological Process	GO:0050803	regulation of synapse structure or activity	0.0035	71	282	0.251773	ABHD17A,ADAM10,NLGN2,CAMK1,APOE,ARF4,ARF6,RHOA,CAPRIN2,NUMB,ADGRB2,BDNF,NRP2,CDC20,ARHGAP33,CDK5,CFL1,HOMER1,NRG2,CRKL,CLSTN3,DBN1,DNM1,DMPK,ACTR3,ACTR2,EFNA1,EPHA4,MALAT1,BAIAP2,PDLIM5,FYN,GRIN1,ITPKA,LRP4,MECP2,MDGA1,NFATC4,NTRK3,OXTR,PAK3,LRFN4,ANAPC2,EEF2K,SRGN,DAB2IP,PTEN,PTN,NECTIN1,RHEB,STX1B,SEMA3F,ITSN1,ADGRL1,SIX1,DKK1,SEPTIN11,SPARC,RAB17,ADNP,THBS2,BHLHB9,GRIP2,AGRN,TPBG,ZMYND8,SLC7A1…
GO: Biological Process	GO:0034599	cellular response to oxidative stress	0.00357	82	336	0.244048	TBC1D24,PARP1,ALDH3B1,ANXA1,APEX1,ARNTL,AKR1C3,ATF4,RIPK1,CFLAR,BMP4,SPHK1,CAPN1,CAT,CCNA2,CDK2,CFL1,PRDX5,CRK,CTNNB1,CYBA,DAPK1,NQO1,HDAC6,PPIF,EIF2S1,PLEKHA1,ZNF580,DHRS2,EPOR,NET1,SIGMAR1,LANCL1,GPX8,FOS,ARL6IP5,GSKIP,TXNRD2,FUT8,FYN,G6PD,GCH1,GFER,PPARGC1A,GLRX,HTRA2,GPX1,GSR,GSTP1,PDCD10,HIF1A,PARK7,HMOX1,HSPB1,JAK2,NCOA7,TP53INP1,MAP3K5,MMP2,MPV17,NFE2L2,NGFR,NONO,PDK2,PRKCD,MAPK1,MAPK9,PSA…
GO: Biological Process	GO:0008630	intrinsic apoptotic signaling pathway in response to DNA damage	0.003625	35	115	0.304348	DYRK2,USP28,BAK1,BAX,BID,MBD4,CASP2,CD74,CDKN1A,CLU,EI24,IKBKE,BCL2L11,E2F1,NUPR1,RPS27L,SHISA5,TAF9B,SFN,HTRA2,MSH6,HMOX1,MLH1,PYCARD,NFATC4,PIK3R1,TMEM109,DDIT4,USP47,SKIL,SIRT1,TNFRSF1A,TNFRSF1B,TPT1,PHLDA3
GO: Biological Process	GO:0000165	MAPK cascade	0.003679	219	1049	0.20877	ADAM8,NDRG2,FZD4,FZD7,ADORA1,C1QTNF1,LRRC7,C1QTNF2,ANGPT1,APOE,FAS,MAPKAPK5,CDK10,AR,ARAF,MADD,ARRB1,ARRB2,PDE5A,RIPK1,IQGAP1,CFLAR,MLKL,BMP4,BNIP2,ZFP36L1,ZFP36L2,SPHK1,C3,C5,CALM1,ARTN,CAV2,MAP3K6,CD74,LPAR2,S1PR2,TAOK2,SLC9A3R1,MAGED1,MAP3K8,NRG2,CRK,CRKL,NCOR1,TRAF4,CSF1R,CSF2RB,CSPG4,CTNNB1,RASSF2,DAB2,PTPN22,GSDME,DLG1,DLG4,RBX1,DOK1,ITCH,SH2B3,DUSP1,DUSP2,DUSP7,HIPK3,EFNA1,SORBS3,TRPV4,GDF…
GO: Biological Process	GO:0070208	protein heterotrimerization	0.003679	10	18	0.555556	C1QTNF1,C1QTNF2,OGT,COL1A1,COL1A2,COL6A1,COL6A2,GNAQ,PPP2CA,SKIL
GO: Biological Process	GO:2000641	regulation of early endosome to late endosome transport	0.003679	10	18	0.555556	SNX3,PTPN23,DAB2,SH3GLB1,SNX12,MAPK1,RDX,VPS11,SRC,EZR
GO: Biological Process	GO:0090200	positive regulation of release of cytochrome c from mitochondria	0.003691	14	31	0.451613	WDR35,PLA2G6,BMF,FAS,TNFSF10,BAK1,BAX,BID,BCL2L11,PPIF,MLLT11,GPER1,PYCARD,PLAUR
GO: Biological Process	GO:0031099	regeneration	0.003822	60	230	0.26087	DYSF,FZD7,ADM,WDR35,ANXA1,APOE,FAS,BAK1,BDNF,CFLAR,CCNA2,CD9,CDKN1A,CDKN1B,NREP,ACE,PTPRU,ENO3,EPHA4,KREMEN1,FKBP1B,FOLR1,GFER,GLI1,GPX1,GRN,GSN,GSTP1,HMOX1,ISL1,JAK2,LAMB2,LIFR,MAG,MDK,MMP2,MT-CYB,NINJ1,NNMT,NTRK3,OMG,PGF,MTPN,PKM,PPARD,PPP3CA,RTN4RL2,PTEN,PTN,MAPK8IP3,IGSF10,AURKA,ADAM17,TGFB1,TGFBR2,THY1,VTN,RTN4R,NDEL1,RTN4
GO: Biological Process	GO:0044843	cell cycle G1/S phase transition	0.003822	79	322	0.245342	CNOT6,CUL4B,CUL2,KLF11,ANXA1,APEX1,CDK10,ATP2B4,RIPK1,BAX,BID,CCNA1,CASP2,CTDSP1,CCNA2,LATS1,SEPTIN7,HACD1,CDK2,CDKN1A,CDKN1B,CDKN2C,CDKN3,RHOU,CNOT8,CIRBP,KANK2,CREBBP,GIGYF2,E2F1,RPS27L,CTDSP2,SENP2,CDK2AP2,BTN2A2,GPNMB,TJP3,GFI1,GLI1,SFN,PRMT2,ID2,ID4,CACUL1,MAX,MCM5,MDM4,MEN1,NASP,ORC2,ZNF655,IQGAP3,PPP3CA,PAGR1,PSME1,PSME2,PTEN,PTPN6,CDC73,RDX,FBXO31,RPS6KB1,PIDD1,JADE1,RRM2,CCL2,RBM38,SOX4,…
GO: Biological Process	GO:0002791	regulation of peptide secretion	0.003822	131	585	0.223932	CARD16,ADAM8,ADORA1,PARP1,PLA2G6,NLGN2,ANG,ANGPT1,SLC25A4,SLC25A5,ANXA1,ANXA4,APOE,ARF1,MADD,ARF6,ARL2,ARNTL,ARRB1,MCU,DYNLL1,VAMP8,TNFRSF14,C5,BAIAP3,CASP1,CD74,LRRFIP2,HMGN3,IL27RA,ATG5,MPC2,PTPN23,CPT1A,NR1D1,CLOCK,CSF1R,PTPN22,PARD6A,FRMD8,NR1H3,SERPINB1,TRPV4,TCIRG1,F2R,BTN2A2,FKBP1B,UQCC2,CD244,SEC24A,TM7SF3,ARFIP1,TNFRSF21,NMU,GIPR,GLRX,ERP29,GPER1,IL17RC,HADH,HIF1A,HK1,IDH2,IDUA,IFNAR1,IL…
GO: Biological Process	GO:0031102	neuron projection regeneration	0.003824	25	73	0.342466	ADM,APOE,FAS,NREP,EPHA4,KREMEN1,FKBP1B,FOLR1,GRN,ISL1,JAK2,LAMB2,MAG,MMP2,NTRK3,OMG,RTN4RL2,PTEN,PTN,MAPK8IP3,ADAM17,THY1,RTN4R,NDEL1,RTN4
GO: Biological Process	GO:0060537	muscle tissue development	0.003951	113	493	0.229209	DYSF,FZD7,HEG1,ANGPT1,SLC25A4,PI16,RHOA,ARNTL,ARRB2,RIPK1,BDNF,SAP30,CFLAR,BMP4,BMPR2,FOXL2,CAV2,TBX18,CCNT2,CDK5,CFL2,MYL6B,HOMER1,ATG5,CREB1,TIPARP,CSRP1,CSRP2,CTNNB1,BOC,MYLK3,DLG1,HDAC6,HDAC5,TSC22D3,DSP,GJC1,NUPR1,S1PR1,EGR1,EPOR,ERBB3,ZMPSTE24,UBE4B,SPEG,CITED2,FGFR1,FKBP1A,FLNB,SEMA3C,DDX17,FOS,UQCC2,PDLIM5,G6PD,VAMP5,GATA6,PPARGC1A,GLI1,GPX1,NR3C1,HSPG2,FOXN2,ID2,IGFBP5,ISL1,SCX,KCNK2,LOX…
GO: Biological Process	GO:0002252	immune effector process	0.003965	271	1332	0.203453	A2M,ACP3,ACTG1,DYSF,ADA,ADAM8,ADAM10,STK11IP,AP1G1,PLA2G6,LRRC7,ALAD,ALDH3B1,ALDOC,AMPD3,ANGPT1,ANPEP,ANXA1,ANXA2,IFITM1,BIRC2,FAS,DEGS1,PDXK,RHOA,ARRB2,ARSA,ASAH1,RNASET2,OASL,DYNLL1,VAMP8,RAP2C,STX11,DGAT1,DOCK11,B2M,TNFRSF14,IQGAP1,BST1,CPNE1,C1R,C3,C3AR1,C5,STBD1,CAPN1,CAT,CBL,CD1D,SYNGR1,CD74,CDA,CEBPG,LYST,CLU,METTL7A,IL27RA,ATG5,SCAMP1,RAB3D,SAMHD1,APOBEC3B,CRK,TKFC,ISG15,CST3,CSTB,CTSS,CY…
GO: Biological Process	GO:0010038	response to metal ion	0.003973	96	407	0.235872	CPNE2,ADCY7,ADD1,PARP1,ALAD,ANXA11,FAS,AQP2,AQP3,ASPH,ASS1,AKR1C3,ATF4,B2M,IQGAP1,EIF2B5,CPNE1,CACNA1G,CALM1,CALM2,CALM3,CAT,CDKN1B,HOMER1,S100A16,PTGES,CREB1,CYP27B1,NQO1,DLG4,DNMT3A,DUSP1,PPIF,EIF2S1,DMTN,ERCC1,FSTL3,TCIRG1,PTK2B,FOS,TXNIP,G6PD,CPNE7,AHCYL1,GDI1,GIPR,PPARGC1A,GOT1,GSN,HIF1A,PARK7,HMOX1,ID2,IGFBP2,IREB2,ITPR3,JUNB,JUND,KCNMA1,KHK,KIT,LOXL2,MECP2,MEF2A,MT1E,MT1F,MT1X,MT-CO1,MT-CY…
GO: Biological Process	GO:0097164	ammonium ion metabolic process	0.004027	58	221	0.262443	BTBD9,PLA2G6,ALDH9A1,APOC1,AKR7A2,ASAH1,AKR1C3,LPCAT4,BCHE,SPHK1,CAPN2,SPTLC2,CPT1A,PNKD,CRAT,LPIN2,DBI,SARDH,HDAC6,HDAC10,AKR1A1,FABP3,SPTLC1,STARD10,GCH1,PNPLA6,SMPDL3B,SMPDL3A,PLAAT3,PARK7,HNMT,CPT1C,MECP2,NPR1,ODC1,PCYT1A,SGMS1,CROT,PRKCD,PLAAT4,SAT2,ETNK2,ACER3,CHDH,SAT1,ABHD4,SLC22A4,SLC22A5,MBOAT1,SRD5A1,MBOAT2,LPIN3,ABHD3,STARD7,SGPP1,SLC27A1,PLA2G7,SLC44A2
GO: Biological Process	GO:0070302	regulation of stress-activated protein kinase signaling cascade	0.004071	68	269	0.252788	FZD4,FZD7,FAS,RIPK1,MLKL,SPHK1,MAP3K6,TAOK2,NCOR1,TRAF4,RASSF2,DAB2,PTPN22,DLG1,ITCH,DUSP1,HIPK3,TRPV4,EPHA4,ZMPSTE24,MECOM,PTK2B,FOXM1,HACD3,ARL6IP5,PDCD4,GPS2,GSTP1,PDCD10,IGBP1,DIXDC1,IL1B,IL1RN,LGALS9,LMNB1,LYN,MAP3K3,MAP3K5,MEN1,MID1,PYCARD,MYD88,GADD45B,ROR2,PER1,MAPK1,MAPK9,DAB2IP,PTPN1,QARS1,MAP4K2,RELL1,SDCBP,MAP2K4,ZC3H12A,DKK1,MAPKBP1,TNIK,MAPK8IP3,FGD4,PHLPP1,TLR4,TRAF6,VEGFA,EZR,AIDA…
GO: Biological Process	GO:0043244	regulation of protein-containing complex disassembly	0.004089	38	129	0.294574	DYSF,ADD1,ADD3,CAMSAP3,ASPH,CAPG,CAPZA1,CAPZB,CFL1,CFL2,MID1IP1,HDAC6,ARPC2,TRPV4,CKAP2,DMTN,EPS8,ZMPSTE24,KATNB1,LIMA1,GAS2L1,DSTN,EML4,TRIOBP,GSN,TWF2,MAP1A,MID1,MYH9,TMOD3,MTPN,RDX,OGFOD1,CARMIL1,CARMIL2,SPECC1L,TPM1,SH3BP1
GO: Biological Process	GO:1905477	positive regulation of protein localization to membrane	0.004122	40	138	0.289855	CNPY4,NLGN2,ARF6,BID,CACNB3,CDK5,AKAP5,CLIP3,C2CD5,DLG1,E2F1,FIS1,ACTR3,ARPC2,SH3GLB1,EPHA3,ERBB2,FYN,YWHAQ,SFN,GPER1,KIF5B,LGALS3,LRP4,MYO1C,PIK3R1,PPP3CC,PPP3R1,PRKCI,PTN,PTPN9,CCL2,STX4,TGFB1,GRIP2,EZR,YWHAB,YWHAH,YWHAZ,CEMIP
GO: Biological Process	GO:0043401	steroid hormone mediated signaling pathway	0.004122	52	193	0.26943	KDM5D,PARP1,CALCOCO1,AR,RHOA,ARNTL,ARRB2,NCOA1,BDNF,BMP4,KLF9,CBFB,LATS1,NR1D1,CLOCK,KANK2,CRY2,NCOR1,CTNNB1,DAB2,HDAC6,NR1H3,ESRRA,PGRMC2,DDX17,PTGES3,PPARGC1A,GPER1,NR3C1,PARK7,PRMT2,ISL1,JAK2,PER1,PPARD,PAGR1,EGLN2,RARA,RARG,RNF6,UBA5,RXRA,SRC,NR2F1,SIRT1,TGFB1I1,THRA,NR2C1,NR2C2,UBE2I,VDR,YWHAH
GO: Biological Process	GO:0034644	cellular response to UV	0.004122	29	90	0.322222	CARD16,PARP1,CUL4B,USP28,BMF,ATF4,BAK1,BAX,CDKN1A,CHEK1,EI24,CREBBP,DDB2,RHNO1,EIF2S1,ERCC1,POLD3,TP53INP1,NFATC4,PIK3R1,POLD1,POLH,MAPK9,PTN,USP47,ZBTB1,TAF1,SIRT1,C9orf116
GO: Biological Process	GO:0043410	positive regulation of MAPK cascade	0.004141	135	607	0.222405	ADAM8,FZD4,FZD7,ADORA1,C1QTNF1,C1QTNF2,ANGPT1,APOE,MAPKAPK5,CDK10,AR,ARAF,MADD,ARRB1,ARRB2,PDE5A,RIPK1,IQGAP1,CFLAR,MLKL,BMP4,BNIP2,SPHK1,C3,C5,CAV2,MAP3K6,CD74,LPAR2,S1PR2,TAOK2,MAGED1,MAP3K8,CRK,CRKL,TRAF4,CSF1R,CSPG4,CTNNB1,RASSF2,DAB2,PTPN22,GSDME,DUSP7,EFNA1,SORBS3,TRPV4,EPHA4,EPOR,ERBB2,DNAJC27,F2R,ABCA7,PTK2B,FGFR1,GPNMB,HACD3,FPR1,ARL6IP5,CD24,ERP29,GNAI2,GPER1,PDCD10,IGFBP3,DIXDC1,IL1B,I…
GO: Biological Process	GO:0010876	lipid localization	0.004153	104	448	0.232143	ABCA2,ABCA3,ACACB,DYSF,PLIN2,FZD4,GRAMD1B,OSBPL7,PLA2G6,C1QTNF1,PITPNM2,ANXA1,ANXA2,ANXA2P2,APOC1,APOE,ANO8,PLEKHA3,NCOA1,DGAT1,ABCC3,C3,ATP8B3,MID1IP1,CLU,VPS4B,SELENOM,CPT1A,CRY2,PITPNM1,NCOR1,LRP10,IKBKE,OSBPL3,DAB2,ACE,RFT1,NR1H3,CERT1,ESYT3,SIGMAR1,ABCA7,FABP3,LIMA1,NPC2,ANO9,B4GALNT1,PRELID1,STARD10,GM2A,GPS2,SERAC1,CPT1C,STARD4,IGFBP3,IL1B,SLCO3A1,MEST,PDZD8,SPNS3,NFKBIA,NME4,NUCB2,P2RX4,R…
GO: Biological Process	GO:0043087	regulation of GTPase activity	0.00422	113	494	0.228745	MKKS,RALGAPA1,TBC1D24,PREX1,BIN1,ARHGAP6,ARL2,ARRB1,ARRB2,DOCK11,RGS9,IQGAP1,BNIP2,CAV2,CBLB,RABEP1,ARHGEF1,ARHGAP33,CHN1,CRK,CRKL,RIN1,GPSM1,GIT2,F11R,SGSM2,S1PR1,TBC1D10A,TNK2,EPHA3,EPHA4,ERBB2,NET1,GMIP,F2R,FAM13B,PTK2B,ACAP3,ARAP1,AGAP2,HACD3,RGS14,ARFGAP2,GNB5,GDI1,TMED2,GNAQ,GNAS,MAPRE2,GPS2,TBC1D8,ITGA6,LLGL2,LLGL1,PYCARD,RACGAP1,FLCN,ARHGAP42,NEDD9,NTRK3,OPHN1,ALS2CL,PIN1,IQGAP3,PLXNA2,PL…
GO: Biological Process	GO:0072659	protein localization to plasma membrane	0.004289	72	289	0.249135	CNPY4,SYS1,LRRC7,ANK1,ANXA2,ANXA2P2,AR,ARF6,NUMB,ATP1B1,VAMP8,CACNB3,ZDHHC23,CDK5,AP2M1,SLC9A3R1,CLTC,RAB26,AKAP5,TMEM59,BAG4,RAB3D,NECTIN3,PREPL,CLIP3,MYADM,DAB2,C2CD5,F11R,DLG1,ACTR3,OPTN,EPHA3,ARL6,FLOT2,VAMP5,INPP5K,PGAP2,TMED2,RAB31,GPER1,JUP,KIF5B,LAMA5,LGALS3,MMP14,PALM,PIK3R1,PRKCI,PTPN9,RAB3B,RAB13,RDX,GOLPH3L,KCNIP3,EHD2,S100A10,TMEM150A,C16orf70,TNIK,GOLPH3,STX4,STXBP1,VAMP2,PACS2,TGFB…
GO: Biological Process	GO:0016053	organic acid biosynthetic process	0.004314	89	373	0.238606	ACACB,ACADVL,HACD4,RIMKLB,OSBPL7,ALDH1A3,CARNS1,ANXA1,APOC1,DEGS1,ASS1,AKR1C3,ATP2B4,BCAT2,BGN,SPHK1,ACSF3,CD74,HACD1,MID1IP1,CLTC,FADS2,QKI,TECR,PTGES,NR1D1,CRABP2,OSBPL3,CSPG4,CYP27A1,DPYD,NAALAD2,NR1H3,MLXIPL,AKR1A1,CSAD,MRI1,HACD3,ERLIN1,PTGES3,GAMT,ACSS1,GCH1,GGT1,GGT7,GGT5,ACCS,GOT1,GPX4,GSTM4,SERINC5,HAS3,PARK7,ACOT7,HSD17B4,STARD4,IL1B,FADS1,LTA4H,MGST2,MGST3,MTAP,MTHFD1,MTHFR,OAT,HACD2,P…
GO: Biological Process	GO:1901658	glycosyl compound catabolic process	0.004344	18	46	0.391304	ADA,GBA2,CDA,APOBEC3B,DPYD,TYMP,DERA,GMPR2,FUCA1,APOBEC3C,GUSB,APOBEC3G,APOBEC3F,MTAP,NUDT18,ADAL,NT5C,PRTFDC1
GO: Biological Process	GO:0043086	negative regulation of catalytic activity	0.004413	203	967	0.209928	A2M,MKKS,ACACB,CARD16,ADCY7,ADORA1,HEG1,GRK2,BIN1,PI16,ANXA1,ANXA2,ANXA2P2,ANXA4,CAMSAP3,BIRC2,XIAP,APLP2,APOC1,APOE,ZFYVE28,ARL2,ARRB1,ARRB2,PHACTR4,DYNLL1,ATP2B4,IQGAP1,CFLAR,BMP4,C3,PPP1R35,C5,SPOCD1,SOCS3,CAST,AIP,GPRC5A,CBL,CBLB,SERPINH1,LATS1,FCMR,CDKN1A,CDKN1B,CDKN2C,PRDX5,CNN3,SH3BP5,COL7A1,AKAP5,BAG4,APBA3,CRY2,CST2,CST3,CSTB,GPSM1,CYP27B1,PTPN22,SFI1,DBN1,F11R,NQO1,MVP,HDAC6,SH2B3,DUSP1…
GO: Biological Process	GO:0046467	membrane lipid biosynthetic process	0.004421	41	143	0.286713	HACD4,PLA2G6,ALDH3B1,DEGS1,PLPP3,ASAH1,ST3GAL5,SPHK1,SGPL1,CERS5,HACD1,B4GALT5,SPTLC2,CERT1,SCCPDH,HACD3,SPTLC1,PIGT,B4GALNT1,PGAP2,PPM1L,ORMDL2,A4GALT,HACD2,SGMS1,ELOVL6,PRKCD,PIGX,CERS4,GAL3ST4,ACER3,ELOVL7,ST3GAL2,PIGV,PIGZ,TNFRSF1A,PIGN,UGCG,ELOVL1,SGPP1,CERS6
GO: Biological Process	GO:0043627	response to estrogen	0.004427	27	82	0.329268	ARSA,TRIM24,ASH2L,CTNNB1,CYP27B1,DHH,SRA1,ARPC1B,CITED2,PELP1,CD24,GATA6,HMOX1,IGFBP2,IL4R,KCNMA1,KRT19,SMAD6,MMP2,MMP14,MAPK1,RARA,SRD5A1,TGFB3,TGFBR2,TRIM25,CITED4
GO: Biological Process	GO:0007032	endosome organization	0.004427	27	82	0.329268	SNX3,VPS4B,IST1,DNM1,PDCD6IP,VPS36,VPS28,STX6,STAM2,ARFGEF2,VTA1,HOOK3,CHMP2A,MVB12A,ALS2CL,HOOK2,RAB5B,RAB27A,RAB5C,ANXA8,LAPTM4B,VPS11,WASHC4,CORO1C,ANXA8L1,RAB7A,VPS37D
GO: Biological Process	GO:0002685	regulation of leukocyte migration	0.004464	58	222	0.261261	DYSF,ADA,ADAM8,ADAM10,ADORA1,ANXA1,RHOA,TNFRSF14,BST1,C3AR1,C5,CAPN1,CD9,CD74,IL27RA,CRK,CRKL,PTPN22,OXSR1,DUSP1,ECM1,TRPV4,ZNF580,PTK2B,IL23A,CXCR3,HMOX1,IL1B,IL1R1,ITGA2,LGALS3,LGALS9,LYN,MDK,KITLG,MMP14,CD200,MST1,PYCARD,MYD88,P2RX4,PGF,TMEM102,PTN,RAC2,RARRES2,CCL2,CX3CL1,ADAM17,TGFB1,THY1,TNFSF4,VEGFA,VEGFB,PLA2G7,CAMK1D,RTN4,ANO6
GO: Biological Process	GO:1901184	regulation of ERBB signaling pathway	0.004473	31	99	0.313131	ADORA1,APLP2,ZFYVE28,HIP1R,GPRC5A,CBL,CBLB,EPS15L1,DOK1,PTPN18,STAM2,ERBB2,ARAP1,RNF115,AFAP1L2,GPER1,HIP1,MVB12A,ITGA1,PDE6G,PLAUR,SH3KBP1,DAB2IP,PSEN1,SH3TC2,SHC1,ADAM17,RHBDF1,RAB7A,RTN4,SOCS4
GO: Biological Process	GO:0090199	regulation of release of cytochrome c from mitochondria	0.004557	19	50	0.38	WDR35,PLA2G6,BMF,FAS,ARRB2,TNFSF10,BAK1,BAX,BID,CLU,BCL2L11,PPIF,PRELID1,MLLT11,GPER1,GPX1,PYCARD,PLAUR,PSMD10
GO: Biological Process	GO:0048701	embryonic cranial skeleton morphogenesis	0.004557	19	50	0.38	WDR19,BMP4,RUNX2,CHST11,EIF4A3,DLX2,MED12,IRX5,GNAS,HOXA2,SMAD3,MMP14,MMP16,MTHFD1,SIX1,TGFB3,TGFBR2,TULP3,TWIST1
GO: Biological Process	GO:0061028	establishment of endothelial barrier	0.004557	19	50	0.38	ADD1,RAP2C,S1PR2,CTNNB1,MYADM,F11R,IL1B,MYD88,PPP1R12A,SOX18,PROC,RAB1A,RAP1B,RAP2B,RDX,TNFRSF1A,VEGFA,EZR,RTN4
GO: Biological Process	GO:0061136	regulation of proteasomal protein catabolic process	0.004613	52	194	0.268041	OSBPL7,ALAD,OGT,APOE,ARAF,ZFAND2A,CLU,ARIH1,RNF19A,CSNK1D,EDEM1,DAB2,KEAP1,RBX1,NUPR1,NUB1,GPX1,UBE2K,PARK7,PANO1,MAP1A,ATXN3,TRIB2,RNF19B,NFE2L2,PRICKLE1,OPHN1,SENP1,DDA1,ANKIB1,PRKACA,MAPK9,DAB2IP,PSEN1,PSMD10,PSME1,PSME2,RAD23B,PSME3IP1,SCO1,SDCBP,EDEM2,AURKA,STYX,TAF1,RHBDF1,TMF1,UBB,UBE2G2,UBE2V2,SUMO1,SOCS4
GO: Biological Process	GO:0045598	regulation of fat cell differentiation	0.004704	42	148	0.283784	JDP2,ARNTL,DLK2,ZFP36L1,ZFP36L2,WDFY2,NR1D1,CREB1,CREBL2,DDIT3,CCDC3,HDAC6,E2F1,TRPV4,MECOM,GPER1,GPS2,C1QL4,MEDAG,ID2,ID4,SMAD3,TRIB2,AAMDC,NUCB2,TMEM64,PPARD,TRPM4,ZADH2,RARRES2,ZFPM1,SORT1,ZC3H12A,ANKRD26,STK4,TCF7L2,SIRT1,TGFB1,TGFB1I1,VEGFA,ZFP36,ALMS1
GO: Biological Process	GO:0080134	regulation of response to stress	0.004704	332	1671	0.198683	A2M,ADA,ADAM8,ADCY7,TBC1D24,FZD4,FZD7,ADORA1,PARP1,OTULIN,AP1G1,C1QTNF1,WDFY1,RNF169,OGT,ANXA1,ANXA2,ANXA2P2,BIRC2,XIAP,APOE,FAS,ARF6,ARNTL,ARRB2,PLPP3,PDE5A,ATF4,VAMP8,ATP2B4,RIPK1,LRSAM1,B2M,BAG1,BAK1,BAX,BID,MLKL,BST1,SPHK1,C3,SOCS3,MAP3K6,CD1D,CD9,CD74,LRRFIP2,CDKN1A,CDKN1B,CEBPG,RPS6KA5,CHEK1,TAOK2,CLU,BAG4,RMI2,SAMHD1,NR1D1,CLOCK,CREBBP,CRK,NCOR1,TRAF4,TKFC,IKBKE,CTNNB1,EDEM1,CTSS,CYBA,RASS…
GO: Biological Process	GO:0006290	pyrimidine dimer repair	0.004739	7	10	0.7	CRY2,DDB2,ERCC1,MSH6,HMGN1,POLH,SIRT1
GO: Biological Process	GO:1904888	cranial skeletal system development	0.004746	24	70	0.342857	WDR19,BMP4,RUNX2,CHST11,CRKL,CTNNB1,EIF4A3,DLX2,MED12,MEGF8,IRX5,GNAS,HOXA2,SMAD3,MMP14,MMP16,MTHFD1,CEP55,SIX1,TGFB1,TGFB3,TGFBR2,TULP3,TWIST1
GO: Biological Process	GO:0071384	cellular response to corticosteroid stimulus	0.004746	24	70	0.342857	ANXA1,ASS1,AKR1C3,CFLAR,BMP4,ZFP36L1,ZFP36L2,KLF9,BCL2L11,GPER1,NR3C1,GSTP1,ISL1,JAK2,MT-ND3,PCK2,SERPINF1,DDIT4,REST,RPS6KB1,SRD5A1,TGFB1,UBE2L3,ZFP36
GO: Biological Process	GO:1903391	regulation of adherens junction organization	0.004746	24	70	0.342857	ACVRL1,ADD1,CAMSAP3,ARF6,RHOA,ARHGAP6,IQGAP1,CFL1,PTPN23,SLK,DMTN,EPHA3,MAPRE2,SMAD3,MMP14,PTEN,RDX,S100A10,SLC9A1,LIMCH1,SRC,THY1,CORO1C,VEGFA
GO: Biological Process	GO:0070206	protein trimerization	0.004806	23	66	0.348485	ASIC1,C1QTNF1,C1QTNF2,OGT,MLKL,CD74,ATXN10,COL1A1,COL1A2,COL6A1,COL6A2,SIGMAR1,TRIM22,GNAQ,HTRA2,HSF4,TNFRSF9,PPP2CA,STEAP4,ITLN1,SKI,SKIL,SLC1A5
GO: Biological Process	GO:0006471	protein ADP-ribosylation	0.004892	16	39	0.410256	PARP1,PARP4,TRIM23,ARF4,TIPARP,TINF2,PARP3,ARL6,PNKP,PARP14,HPF1,TNKS2,ADNP,SIRT1,WARS1,XRCC1
GO: Biological Process	GO:0030148	sphingolipid biosynthetic process	0.00502	32	104	0.307692	HACD4,PLA2G6,ALDH3B1,DEGS1,PLPP3,ASAH1,ST3GAL5,SPHK1,SGPL1,CERS5,HACD1,B4GALT5,SPTLC2,CERT1,HACD3,SPTLC1,B4GALNT1,PPM1L,ORMDL2,A4GALT,HACD2,SGMS1,ELOVL6,PRKCD,CERS4,ACER3,ELOVL7,TNFRSF1A,UGCG,ELOVL1,SGPP1,CERS6
GO: Biological Process	GO:1901699	cellular response to nitrogen compound	0.005061	163	757	0.215324	ADCY7,PARP1,GRK2,KLF11,OGT,FOXO6,PIK3R3,APEX1,APLP1,ARRB2,ASS1,ATF4,ATP2B4,ATP5MC1,ATP6V1A,ATP6V1C1,RGS9,SOCS2,CFLAR,ZFP36L1,CACNB1,TRIM41,CAPN2,SOCS3,CAV2,CCNA2,CDK2,CDK5,CFL1,CISH,SLC9A3R1,COL1A1,COL1A2,COL4A6,COL6A1,CREB1,CRK,CRKL,NSMF,LPIN2,CTNNB1,CYBA,PTPN22,C2CD5,DNMT1,DNMT3A,HDAC5,BCL2L11,FIS1,ACTR2,ARPC2,AKAP9,EGR1,EIF4EBP2,DMTN,EPHA4,ESRRA,TCIRG1,ATP6V1D,BAIAP2,FOLR1,RRAGA,GNB5,FYN,AHCYL…
GO: Biological Process	GO:0046474	glycerophospholipid biosynthetic process	0.005088	59	228	0.258772	PLA2G6,PITPNM2,PIK3R3,PLEKHA4,ARF1,ARF3,PLEKHA3,LPCAT4,SOCS2,SYNJ2,CPNE1,CAPN2,SOCS3,CISH,PITPNM1,LPIN2,DGKA,DGKQ,SH3GLB1,PLEKHA1,FABP3,AGAP2,RAB14,PIGT,INPP5J,CPNE7,INPP5K,STARD10,PGAP2,INPPL1,PIKFYVE,PCYT1A,PIK3CB,PIK3R1,PIP4K2A,PLD1,PLD2,PLSCR1,PTEN,PTPN13,PIGX,ETNK2,PIP4K2C,AGPAT5,PIK3R4,ETNK1,PIGV,RUFY1,PIGZ,SACM1L,TAZ,PIGN,INPP5E,LPIN3,ABHD3,STARD7,PTDSS2,SLC27A1,SLC44A2
GO: Biological Process	GO:0071897	DNA biosynthetic process	0.005094	106	461	0.229935	SMC1A,ACVRL1,PARP4,MAPKAPK5,ARRB2,MCM9,BMPR2,SPHK1,C3AR1,EME2,CCNA2,CDK2,CDKN1A,LRWD1,CHEK1,RECQL4,CIZ1,RMI2,NEK7,SAMHD1,ISG15,CST3,CTNNB1,MCIDAS,GINS1,FBXO4,TINF2,RHNO1,DUSP1,PARP3,E4F1,ING4,SENP2,ZMPSTE24,MCMDC2,NPM2,PTK2B,FEN1,FGFR1,DNAJC2,POLD3,PTGES3,STAG2,INPP5K,GFER,GLI1,GLI2,APOBEC3C,POLM,KAT7,MSH6,TBRG1,PNKP,APOBEC3G,FAAP20,ID3,INPPL1,APOBEC3F,KCNK2,LIG1,LOX,MCM5,MEN1,NAP1L1,NASP,NEK2,CH…
GO: Biological Process	GO:0098927	vesicle-mediated transport between endosomal compartments	0.005357	17	43	0.395349	SNX3,PTPN23,DAB2,SH3GLB1,WDR81,HOOK3,CORO1A,HOOK2,SNX12,MAPK1,RDX,KIF16B,SORL1,VPS11,SRC,EZR,RAB7A
GO: Biological Process	GO:1900026	positive regulation of substrate adhesion-dependent cell spreading	0.005357	17	43	0.395349	PREX1,CRK,CRKL,MYADM,DAB2,DBN1,ARPC2,DMTN,NET1,TRIOBP,MDK,NEDD9,RAC3,S100A10,CARMIL1,LIMS2,CASS4
GO: Biological Process	GO:0045807	positive regulation of endocytosis	0.005394	36	122	0.295082	ADD1,BIN1,ANGPT1,ANXA2,ANXA2P2,APOE,ARF1,ARRB1,ARRB2,B2M,C3,HIP1R,CBL,AP2M1,CLU,CLIP3,DAB2,DNM1,TSPAN1,VPS28,ABCA7,ANKFY1,RAB31,KIF3A,HIP1,ITGA2,EEF2K,PLD2,PPP3CA,PPP3CC,AHI1,ITSN1,SH3GL1,VEGFA,VTN,ANO6
GO: Biological Process	GO:0008285	negative regulation of cell population proliferation	0.00543	182	859	0.211874	ACVRL1,NDRG2,ADM,ADORA1,KLF11,ANG,IFITM1,APOE,FAS,CDK10,AR,ASPH,PDE5A,ATP5F1A,RIPK1,B2M,TNFRSF14,BAK1,BAX,BCHE,TRIM24,BDNF,BMP4,BMPR2,KLF9,BTG1,SKAP2,CAV2,CBLB,CD9,CDKN1A,CDKN1B,CDKN2C,CDKN3,ADGRG1,SLC9A3R1,MAGED1,PTGES,TP53I11,KANK2,CSF1R,CTBP2,CTNNB1,RC3H1,CYP27B1,DAB2,FBXO2,RASSF5,SOX7,GSDME,FBXO4,TINF2,DLG1,ABI1,ITCH,SH2B3,DUSP1,E2F1,E2F3,PTPRU,NUPR1,OPTN,TOB1,ING4,DHRS2,GDF11,RIDA,ERBB2,SPEG…
GO: Biological Process	GO:0006897	endocytosis	0.005495	165	769	0.214564	ACTG1,BTBD9,ADD1,ADM,GRK2,NLGN2,BIN1,ANGPT1,ANXA2,ANXA2P2,APLP1,APOC1,APOE,ARF1,KHSRP,ARF6,ARRB1,ARRB2,ASGR1,NUMB,VAMP8,LRSAM1,B2M,SPHK1,C3,CALM3,HIP1R,CXCL16,CAV2,CBL,UNC119,CD9,RABEP1,CDK5,RAB11B,SCARF2,PDLIM7,CYTH2,RHOU,EPS15L1,AP2M1,AP2S1,ZFYVE9,CLU,CLTA,CLTB,CLTC,AKAP5,SCAMP1,HEATR5A,RIN1,CLIP3,LRP10,ZFYVE16,DAB2,DGKQ,MRC2,DLG4,DNM1,DPYSL2,NR1H3,TSPAN1,CACNG8,OPTN,TNK2,VPS28,EPHA3,ABCA7,LOXL…
GO: Biological Process	GO:0002682	regulation of immune system process	0.005571	350	1775	0.197183	A2M,ACTG1,DYSF,ADA,ADAM8,ADAM10,ADCY7,ADORA1,OTULIN,AP1G1,H3C10,PLA2G6,WDFY1,ANGPT1,LEO1,ANXA1,IFITM1,BIRC2,XIAP,APOE,FAS,AQP3,ARF6,RHOA,ARRB2,PDE5A,VAMP8,SLC46A2,RIPK1,B2M,TNFRSF14,BAX,BMP4,ZFP36L1,ZFP36L2,BST1,SPHK1,EIF2B5,C1R,C3,C3AR1,C5,CACNB3,CALM1,CAPN1,SOCS3,CBFB,CBLB,ASH2L,CD1D,CD9,CD74,LRRFIP2,CDKN1A,CMTM3,RPS6KA5,CD83,LYST,CLU,IL27RA,COL1A1,COL1A2,COL2A1,ATG5,TRIM58,MAP3K8,SAMHD1,NR1D1,…
GO: Biological Process	GO:0051047	positive regulation of secretion	0.005639	119	529	0.224953	ADAM8,ADORA1,GRK2,AP1G1,PLA2G6,C1QTNF1,NLGN2,ANG,ARF1,ARF6,ARRB1,MCU,DYNLL1,VAMP8,TNFRSF14,FOXL2,SPHK1,CACNA1G,C5,BAIAP3,CASP1,LRRFIP2,CDK5,RAB9A,ATG5,MPC2,VPS4B,RAB3D,PTPN23,CREB1,CSF1R,CYBA,DAB2,PTPN22,PARD6A,DPYSL2,PDCD6IP,FRMD8,TRPV4,F2R,FGFR1,CD244,SEC24A,TM7SF3,CHMP2A,NMU,GIPR,GLRX,GNAI2,GPER1,IL17RC,NR3C1,RAB2B,HIF1A,HK1,IFNAR1,IL1B,IL4R,INHA,IRF3,ISL1,JAK2,KIF5B,LGALS3,LGALS9,SYTL4,MDK,PH…
GO: Biological Process	GO:0042476	odontogenesis	0.005837	41	145	0.282759	ADM,AQP3,AQP5,AQP6,RHOA,BAX,BMP4,RUNX2,HACD1,COL1A1,COL1A2,OSR2,CTNNB1,DLX1,DLX2,DLX3,BCL2L11,TCIRG1,GLI2,ID3,ITGA6,ITGB4,JAG2,LAMA5,LRP4,NGFR,PAX9,BCOR,ODAM,NECTIN1,ROGDI,SP6,WNT10A,SRC,TCF7L2,TGFB1,TGFB3,TRAF6,TWIST1,WNT6,FAM20C
GO: Biological Process	GO:0006900	vesicle budding from membrane	0.005837	181	855	0.211696	ACTG1,BTBD9,ADD1,ADM,GRK2,NLGN2,BIN1,ANGPT1,ANXA2,ANXA2P2,CNIH2,APLP1,APOC1,APOE,ARF1,KHSRP,ARF6,ARRB1,ARRB2,ASGR1,NUMB,VAMP8,SNX3,LRSAM1,B2M,SPHK1,C3,CALM3,HIP1R,CXCL16,CAV2,CBL,UNC119,CD9,RABEP1,CDK5,RAB11B,SCARF2,PDLIM7,CYTH2,RHOU,EPS15L1,AP2M1,AP2S1,ZFYVE9,CLU,CLTA,CLTB,CLTC,COL7A1,AKAP5,SCAMP1,HEATR5A,RIN1,CLIP3,LRP10,CSNK1D,ZFYVE16,DAB2,DGKQ,MRC2,DLG4,DNM1,DPYSL2,NR1H3,TSPAN1,CACNG8,OPTN,CN…
GO: Biological Process	GO:0060485	mesenchyme development	0.005837	76	312	0.24359	ACVRL1,TEAD2,SEMA4G,PHACTR4,DACT3,NRP2,BMP4,BMPR2,ZFP36L1,CFL1,BAMBI,COL1A1,CTNNB1,DAB2,CUL7,EFNA1,EFNB1,MEGF8,EPHA3,ERBB3,CITED2,BASP1,FGFR1,FOXF1,SEMA6C,SEMA6B,SEMA4F,SEMA3C,DDX17,FOLR1,PDCD4,LOXL3,HIF1A,IL1B,ISL1,SCX,LAMA5,LOXL2,SMAD3,MDK,MDM4,KITLG,GLIPR2,PLAUR,PPP2CA,PPP3R1,MAPK1,DAB2IP,PTEN,PTK7,TRIM62,ROBO1,RXRA,S100A4,SEMA6D,SDCBP,SEMA3F,ZNF703,FUZ,SIX1,WNT10A,SOX9,PBLD,TCF7L2,AKNA,TEAD1,…
GO: Biological Process	GO:0099175	regulation of postsynapse organization	0.005854	37	127	0.291339	ABHD17A,ADAM10,APOE,ARF4,CAPRIN2,NUMB,NRP2,ARHGAP33,CDK5,CFL1,HOMER1,CRKL,DBN1,ACTR3,ACTR2,EFNA1,EPHA4,BAIAP2,PDLIM5,FYN,GRIN1,ITPKA,LRP4,NTRK3,PAK3,LRFN4,EEF2K,SRGN,PTEN,PTN,RHEB,SEMA3F,BHLHB9,GRIP2,ZMYND8,SLC7A11,VHL
GO: Biological Process	GO:0042761	very long-chain fatty acid biosynthetic process	0.005935	8	13	0.615385	HACD4,HACD1,TECR,HACD3,HACD2,ELOVL6,ELOVL7,ELOVL1
GO: Biological Process	GO:0048704	embryonic skeletal system morphogenesis	0.005935	32	105	0.304762	WDR19,BMP4,RUNX2,COL2A1,OSR2,CHST11,CTNNB1,EIF4A3,DLG1,DLX2,MED12,MEGF8,IRX5,GNAS,ALX4,HOXA2,HOXA3,HOXB3,HOXC4,HSPG2,SMAD3,MEN1,MMP14,MMP16,MTHFD1,FUZ,SHOX2,SIX1,TGFB3,TGFBR2,TULP3,TWIST1
GO: Biological Process	GO:0046394	carboxylic acid biosynthetic process	0.005962	88	372	0.236559	ACACB,ACADVL,HACD4,RIMKLB,OSBPL7,ALDH1A3,CARNS1,ANXA1,APOC1,DEGS1,ASS1,AKR1C3,ATP2B4,BCAT2,BGN,SPHK1,ACSF3,CD74,HACD1,MID1IP1,CLTC,FADS2,QKI,TECR,PTGES,NR1D1,CRABP2,OSBPL3,CSPG4,CYP27A1,DPYD,NAALAD2,NR1H3,MLXIPL,AKR1A1,MRI1,HACD3,ERLIN1,PTGES3,GAMT,ACSS1,GCH1,GGT1,GGT7,GGT5,ACCS,GOT1,GPX4,GSTM4,SERINC5,HAS3,PARK7,ACOT7,HSD17B4,STARD4,IL1B,FADS1,LTA4H,MGST2,MGST3,MTAP,MTHFD1,MTHFR,OAT,HACD2,PKM,EL…
GO: Biological Process	GO:0045637	regulation of myeloid cell differentiation	0.006105	70	283	0.24735	ADAM8,H3C10,LEO1,FAS,RIPK1,B2M,ZFP36L1,CBFB,ASH2L,CD74,TRIM58,CREB1,CREBBP,CSF1R,ISG15,CTNNB1,RASSF2,FSTL3,ESRRA,EVI2B,PTK2B,MYL9,PIAS3,FOS,IL23A,GAS2L1,RAB7B,TOB2,DPY30,TNRC6A,GNAS,H3-3A,H3-3B,HIF1A,HMGB2,HMGB3,ID2,INHA,LGALS3,LOX,LYN,MEIS2,KITLG,MITF,MOV10,NFE2,NFKBIA,ROR2,SENP1,PIK3R1,TMEM64,P4HTM,MAPK11,PURB,CDC73,RARA,RARG,ZFPM1,ACIN1,KMT2E,STAT5A,STAT5B,RCOR1,TGFB1,KLF10,TLR4,IL34,TRAF6,RBM…
GO: Biological Process	GO:0009116	nucleoside metabolic process	0.006158	34	114	0.298246	PUDP,ACP3,ADA,AK4,AMPD3,RHOA,CDA,GTPBP1,APOBEC3B,UCK1,DCK,AK3,DLG1,DPYD,TYMP,DERA,NME6,GMPR2,GAMT,GNAI3,APOBEC3C,APOBEC3G,IMPDH2,APOBEC3F,MTAP,NME3,NME4,UCKL1,NUDT18,ADAL,NT5C,MPP5,TK2,PRTFDC1
GO: Biological Process	GO:0031954	positive regulation of protein autophosphorylation	0.00623	13	29	0.448276	RAP2C,IQGAP1,CALM1,CALM2,CALM3,TAOK2,CTNND1,RASSF2,ACE,GPNMB,RAP2B,SRC,VEGFA
GO: Biological Process	GO:0043174	nucleoside salvage	0.006261	9	16	0.5625	PUDP,CDA,UCK1,DCK,TYMP,MTAP,UCKL1,TK2,PRTFDC1
GO: Biological Process	GO:0051101	regulation of DNA binding	0.006261	40	141	0.283688	PARP1,CPNE1,CALM1,CALM3,CEBPG,CTNNB1,DDIT3,E2F1,HIPK3,ZMPSTE24,GTF2B,H1-0,PARK7,HMGB2,HMOX1,ID1,ID2,ID3,ID4,ISL1,ITGA2,JAK2,LGALS9,NEK2,NFKBIA,PLAUR,PSEN1,REST,SKI,TAF1,ZFP90,MAU2,SIRT1,TGFB1,BRD4,TLR4,TMSB4X,TRAF6,TWIST1,SUMO1
GO: Biological Process	GO:0048646	anatomical structure formation involved in morphogenesis	0.006291	275	1365	0.201465	MKKS,ACTG1,ACTN1,ACVRL1,DYSF,ADA,ADAM8,ADD1,FZD6,FZD7,ADM,OTULIN,CC2D2A,ALDH1A3,TEAD2,ANG,ANGPT1,LEO1,ANPEP,ANXA1,ANXA2,ANXA2P2,PIK3R3,CNTNAP1,CAMK1,LMO4,AR,RHOA,PLPP3,PHACTR4,TNFSF12,ADGRB2,NRP2,CFLAR,BMP4,BMPR2,SPHK1,BTG1,C3,C3AR1,C5,CAPN2,TBX18,LATS1,CD9,DYRK1B,CDK5,CFL1,CFL2,ADGRG1,HS6ST1,COL1A1,COL2A1,COL6A1,COL7A1,COL8A2,OSR2,ADGRA2,SH3PXD2A,CSPG4,CSRP1,CSRP2,CTNNB1,MYADM,RC3H1,ACE,SOX7,MYL…
GO: Biological Process	GO:0055082	cellular chemical homeostasis	0.006291	194	926	0.209503	SLC12A5,ADM,ADORA1,GRK2,WDR35,PLA2G6,C1QTNF1,OGT,ANXA2,ANXA2P2,APLP2,APOE,ARF1,ARRB1,MCU,ASPH,DYNLL1,ATF4,ATP1A1,ATP1B1,ATP1B2,ATP2B4,ATP6V1A,ATP6V1C1,BAK1,BAX,BMP4,C3AR1,CACNA1G,BAIAP3,CACNB3,CALM1,CALM2,CALM3,LPAR2,CDK5,RAB11B,TSPOAP1,HMGN3,CKB,SLC9A3R1,ABCG2,ATG5,MPC2,AKAP5,SLC4A8,SLC31A1,NR1D1,CYBA,DBI,DDIT3,SV2A,DLG4,DMPK,FIS1,S1PR1,MLXIPL,TRPV4,EPOR,TCIRG1,F2R,SLC22A17,MICU1,PTK2B,ATP6V1D,F…
GO: Biological Process	GO:1902107	positive regulation of leukocyte differentiation	0.006368	48	178	0.269663	ADA,ADAM8,ANXA1,RHOA,RIPK1,ZFP36L1,CBFB,CD1D,CD74,CD83,CREB1,CSF1R,TESPA1,EVI2B,BTN2A2,FOS,IL23A,GLI2,GNAS,ID2,IL1B,IL2RG,IL4R,IRF1,LGALS1,LGALS3,LGALS9,MDK,KITLG,MMP14,ROR2,TMEM64,RARA,ZBTB1,ACIN1,PCID2,ZNF609,STAT5A,STAT5B,CARMIL2,NFKBIZ,TGFB1,TGFBR2,KLF10,IL34,TRAF6,TNFSF4,ZMIZ1
GO: Biological Process	GO:0009746	response to hexose	0.006553	61	240	0.254167	GRK2,WDR35,PLA2G6,OGT,RHOA,ARRB1,DYNLL1,EIF2B5,BAIAP3,CDKN1B,RAB11B,HMGN3,TXN2,COL6A2,MPC2,NR1D1,CYBA,FIS1,MLXIPL,EGR1,PTK2B,FKBP1B,TXNIP,GCKR,GIPR,PPARGC1A,GPER1,GPX1,HIF1A,KHK,KIF5B,LGALS1,MEN1,PHPT1,OXCT1,PCK2,SERPINF1,PPARD,PIM3,PPP2CA,PPP3CA,PRKACA,TRPM4,PTEN,PTPRN2,RBM4,TRA2B,SLC2A5,SOX4,SRF,STX4,VAMP2,TCF7L2,SIRT1,TGFB1,TGFBR2,UCP2,VCAM1,SLC26A6,ENY2,NADK
GO: Biological Process	GO:0034446	substrate adhesion-dependent cell spreading	0.006553	33	110	0.3	FZD4,FZD7,PREX1,CRK,CRKL,MYADM,DAB2,DBN1,ARPC2,EFNA1,MEGF9,DMTN,NET1,MERTK,EGFLAM,FERMT2,TRIOBP,HSPG2,ITGB7,LAMA5,LAMB2,MDK,NEDD9,RAB1A,RAC3,MICALL2,S100A10,CARMIL1,LIMS2,PARVA,SRC,CORO1C,CASS4
GO: Biological Process	GO:0048640	negative regulation of developmental growth	0.00676	39	137	0.284672	PI16,SEMA4G,RIPK1,SOCS2,BMP4,CDK5,CDKN1A,CDKN1B,CFL1,ACTR3,PLAC8,CITED2,SEMA6C,SEMA6B,SEMA4F,SEMA3C,G6PD,GNAS,KCNK2,MAG,MECP2,MEN1,MAPK11,PTEN,RNF6,SEMA6D,DRAXIN,TRIM46,SEMA3F,PLXNA3,WWC3,SPART,STK4,TCF7L2,TGFBR2,RTN4R,SEMA3G,ALMS1,RTN4
GO: Biological Process	GO:0006869	lipid transport	0.006844	95	409	0.232274	ABCA2,ABCA3,ACACB,PLIN2,FZD4,GRAMD1B,OSBPL7,PLA2G6,C1QTNF1,PITPNM2,ANXA1,ANXA2,ANXA2P2,APOC1,APOE,ANO8,PLEKHA3,NCOA1,DGAT1,ABCC3,ATP8B3,MID1IP1,CLU,VPS4B,SELENOM,CPT1A,CRY2,PITPNM1,NCOR1,LRP10,OSBPL3,DAB2,ACE,RFT1,NR1H3,CERT1,ESYT3,SIGMAR1,ABCA7,FABP3,LIMA1,NPC2,ANO9,PRELID1,STARD10,GM2A,GPS2,SERAC1,CPT1C,STARD4,IGFBP3,IL1B,SLCO3A1,PDZD8,SPNS3,NFKBIA,NME4,NUCB2,P2RX4,REPIN1,PITPNA,PLSCR1,PLTP,PPA…
GO: Biological Process	GO:0001822	kidney development	0.006982	76	314	0.242038	ANGPT1,ANXA4,AQP2,ARL3,ASS1,BAX,BDNF,IQGAP1,CFLAR,BMP4,SGPL1,C3AR1,CAT,CRLF1,MAGED1,OSR2,KANK2,TIPARP,CTNNB1,CTNND1,CUX1,ACE,DLG1,BCL2L11,EGR1,GDF11,EPHA4,RIDA,ZMPSTE24,FSTL3,CITED2,BASP1,ARID5B,FGFR1,CD24,LZTS2,GCNT1,GLI2,GPR4,KIF3A,ID2,ID3,LAMA5,LAMB2,LRP4,SMAD3,SMAD5,SMAD6,SMAD9,CYS1,MMP17,MPV17,FLCN,MYO1E,BMPER,ODC1,PBX1,SERPINF1,PGF,IRX3,TET2,AHI1,RARA,SIX1,SOX4,SOX9,STRA6,NUP160,TNS2,TGFB1,…
GO: Biological Process	GO:0000281	mitotic cytokinesis	0.007012	25	76	0.328947	ARF1,RHOA,ARL3,UNC119,SEPTIN7,CFL1,VPS4B,CUL7,PDCD6IP,KIF20A,CKAP2,LZTS2,CHMP2A,CIT,STMN1,KLHDC8B,RACGAP1,TTC19,CEP55,SNX18,MAP9,RTKN,MITD1,SEPTIN6,EFHC1
GO: Biological Process	GO:0030866	cortical actin cytoskeleton organization	0.007097	17	44	0.386364	FMNL2,ARF6,CDK5,DLG1,PDCD6IP,CIT,STRIP1,LLGL2,LLGL1,RACGAP1,RAB13,CAVIN3,RTKN,EHD2,CORO1C,EZR,WIPF2
GO: Biological Process	GO:0051100	negative regulation of binding	0.007122	51	193	0.264249	CARD16,DYSF,CAMK1,ARRB2,B2M,BAX,CPNE1,GPSM1,EIF4A3,DAB2,ACE,DDIT3,E2F1,EIF2S1,SENP2,PARK7,HMOX1,ID1,ID2,ID3,ID4,ISL1,JAK2,STMN1,MECP2,NEK2,NFATC4,NFKBIA,PIN1,PPP3CA,PRKCD,PSEN1,RIPOR1,REST,ARHGAP28,ZFPM1,PSME3IP1,DKK1,C9orf72,MITD1,SORL1,AURKA,STYX,TAF1,ZFP90,TMBIM6,ADNP,SIRT1,MEPCE,TMSB4X,SUMO1
GO: Biological Process	GO:0048732	gland development	0.007128	116	517	0.224371	ADA,WDR35,AK4,ALDH1A3,ANXA1,LMO4,AR,ARF6,ASS1,NCOA1,SLC46A2,BAX,SOCS2,CFLAR,BMP4,CAPN1,LATS1,CDKN1B,CEBPG,SLC9A3R1,CLCN2,CREB1,CRKL,CSF1R,CTNNB1,CTNND1,DBP,BCL2L11,FEM1B,ZMPSTE24,FSTL3,CITED2,ARID5B,FGFR1,FOXF1,AGAP2,FOXM1,SEMA3C,LSR,GATA6,GFER,GLI1,GLI2,GPX1,NR3C1,CIT,ORAI1,HIF1A,HMGCL,HMOX1,HOXA3,HOXB3,ID2,ID4,IGFBP5,ISL1,ITGA2,JAK2,LAMA5,SMAD3,MDK,MMP2,MST1,OXTR,PBX1,PCK2,SERPINF1,PITX1,PKM,PL…
GO: Biological Process	GO:0050920	regulation of chemotaxis	0.007133	60	236	0.254237	DYSF,ADAM10,SEMA4G,BMPR2,BST1,C3AR1,C5,ARTN,CD74,ADGRA2,OXSR1,DUSP1,S1PR1,MEGF8,TRPV4,ZNF580,PTK2B,FGFR1,SEMA6C,SEMA6B,SEMA4F,SEMA3C,IL23A,CXCR3,GSTP1,HSPB1,IL1B,TUBB2B,ITGA2,LGALS9,LYN,SMAD3,MDK,MST1,NTRK3,P2RX4,PGF,TMEM102,PTN,RAC2,RARRES2,ROBO1,SEMA6D,CCL2,CX3CL1,SEMA3F,PLXNA3,ZSWIM8,STX4,ADAM17,TGFB1,TMSB4X,AGRN,VEGFA,VEGFB,SEMA3G,PLA2G7,CAMK1D,CORO1B,ANO6
GO: Biological Process	GO:0030516	regulation of axon extension	0.007179	34	115	0.295652	APOE,SEMA4G,ATP5MC1,BDNF,BMPR2,CDK5,DBN1,DPYSL2,ACTR3,MEGF8,SEMA6C,SEMA6B,SEMA4F,SEMA3C,GDI1,TTL,TWF2,L1CAM,MAG,NTRK3,ANAPC2,RNF6,SEMA6D,DRAXIN,TRIM46,SEMA3F,PLXNA3,SRF,ADNP,VEGFA,RTN4R,SEMA3G,NDEL1,RTN4
GO: Biological Process	GO:0048259	regulation of receptor-mediated endocytosis	0.007269	36	124	0.290323	ANGPT1,ANXA2,ANXA2P2,APOC1,ARF1,ARF6,ARRB1,ARRB2,NUMB,B2M,C3,HIP1R,CBL,UNC119,AP2M1,CLU,AKAP5,DAB2,DLG4,TNK2,ANKRD13D,KIF3A,HIP1,OPHN1,PIK3CB,PLD2,PPP3R1,AHI1,SDCBP,AAK1,ANKRD13A,DKK1,NAPB,SYT11,VEGFA,VTN
GO: Biological Process	GO:2000045	regulation of G1/S transition of mitotic cell cycle	0.00732	52	198	0.262626	CNOT6,CUL4B,ANXA1,APEX1,CDK10,RIPK1,BAX,BID,CASP2,CTDSP1,SEPTIN7,HACD1,CDK2,CDKN1A,CDKN1B,CDKN2C,CNOT8,KANK2,CREBBP,GIGYF2,E2F1,RPS27L,CTDSP2,SENP2,CDK2AP2,BTN2A2,GPNMB,TJP3,SFN,PRMT2,ID2,MDM4,ZNF655,PSME1,PSME2,PTEN,PTPN6,CDC73,RDX,FBXO31,PIDD1,JADE1,CCL2,RBM38,SOX4,KMT2E,AURKA,ADAM17,MEPCE,WEE1,PCBP4,TMEM14B
GO: Biological Process	GO:0032509	endosome transport via multivesicular body sorting pathway	0.00732	12	26	0.461538	LYST,VPS4B,VPS36,VPS28,CHMP2A,MVB12A,LEPROT,LAPTM4B,SORT1,LEPROTL1,TMEM50A,VPS37D
GO: Biological Process	GO:1901615	organic hydroxy compound metabolic process	0.007384	129	585	0.220513	ABCA2,ACACB,ACADVL,BTBD9,DYSF,OSBPL7,ALDH2,ALDH1A3,ALDH3B1,APLP2,APOC1,APOE,GBA2,PDXK,AKR7A2,ASAH1,AKR1C3,DGAT1,SYNJ2,SPHK1,CALM1,CAT,DHRS3,CLCN2,GGPS1,SPTLC2,PNKD,NR1D1,TKFC,OSBPL3,CYP27A1,CYP27B1,DAB2,DGKQ,IP6K1,MYOF,EPHX1,AKR1A1,PCBD2,PTK2B,FDXR,ACAA2,FGFR1,IP6K2,LIMA1,ISYNA1,HAGHL,SPTLC1,NPC2,ERLIN1,G6PD,SLC37A4,INPP5J,CYB5R1,GALK1,NAAA,CD244,INPP5K,ACSS1,FAXDC2,GCH1,GFI1,GOT1,GPER1,PLCD4,HIF…
GO: Biological Process	GO:0009411	response to UV	0.007396	43	156	0.275641	CARD16,PARP1,TP53I13,CUL4B,USP28,BMF,ATF4,BAK1,BAX,CAT,CDKN1A,CHEK1,CIRBP,EI24,CREBBP,DDB2,RHNO1,EIF2S1,ERCC1,ERCC3,UBE4B,FEN1,POLD3,BRSK1,GPX1,MSH6,HMGN1,TP53INP1,MEN1,NFATC4,PIK3R1,POLD1,POLH,MAPK9,PTN,USP47,ZBTB1,RO60,TAF1,SIRT1,C9orf116,UBE2A,USF1
GO: Biological Process	GO:0048010	vascular endothelial growth factor receptor signaling pathway	0.007396	31	102	0.303922	FZD4,ANGPT1,RHOA,NRP2,BMP4,CRK,CYBA,ABI1,MYOF,PTK2B,BAIAP2,FYN,HIF1A,CADM4,HSPB1,IL1B,PAK2,PGF,PIK3CB,PIK3R1,MAPK11,DAB2IP,PTPN1,MMRN2,CCL2,ELMO2,SRC,VAV2,VEGFA,VEGFB,VTN
GO: Biological Process	GO:0001836	release of cytochrome c from mitochondria	0.007525	22	64	0.34375	WDR35,PLA2G6,BMF,FAS,ARRB2,TNFSF10,BAK1,BAX,BID,CLU,BCL2L11,FIS1,PPIF,PRELID1,MLLT11,SFN,GPER1,GPX1,PYCARD,PLAUR,MAPK9,PSMD10
GO: Biological Process	GO:0031103	axon regeneration	0.007525	22	64	0.34375	APOE,NREP,EPHA4,KREMEN1,FKBP1B,FOLR1,GRN,ISL1,JAK2,LAMB2,MAG,MMP2,NTRK3,OMG,RTN4RL2,PTEN,PTN,MAPK8IP3,ADAM17,RTN4R,NDEL1,RTN4
GO: Biological Process	GO:0010718	positive regulation of epithelial to mesenchymal transition	0.007537	19	52	0.365385	BMP4,BAMBI,COL1A1,CTNNB1,DAB2,IL1B,ISL1,LOXL2,SMAD3,MDK,GLIPR2,SDCBP,ZNF703,TCF7L2,TGFB1,TGFB1I1,TGFB3,TGFBR2,TWIST1
GO: Biological Process	GO:0007034	vacuolar transport	0.007567	41	147	0.278912	AP1G1,BIN1,ARF1,TRAK2,LYST,CLU,VPS4B,ZFYVE16,VPS36,CACNG8,VPS28,ANKFY1,HOOK3,VPS41,RAB7B,CHMP2A,GRN,MVB12A,HOOK2,GNPTAB,LEPROT,PSAP,VPS13C,SORT1,PIK3R4,DENND3,TRAK1,C9orf72,SORL1,VPS11,RBSN,VPS13A,MGRN1,VPS39,HGSNAT,LEPROTL1,SNAPIN,TMEM50A,VPS16,RAB7A,VPS37D
GO: Biological Process	GO:0032350	regulation of hormone metabolic process	0.007605	20	56	0.357143	ADM,AKR1C3,ATP1A1,CLCN2,CYP27B1,DAB2,DGKQ,EGR1,ZMPSTE24,GFI1,PPARGC1A,NR3C1,HIF1A,IL1B,KCNMA1,REST,TRERF1,TCF7L2,VDR,PAX8
GO: Biological Process	GO:0043525	positive regulation of neuron apoptotic process	0.00773	27	85	0.317647	FAS,RHOA,ATF4,BAG1,BAX,CASP2,CDK5,CTNNB1,DDIT3,NQO1,BCL2L11,FIS1,NUPR1,OPTN,EGR1,GRN,NR3C1,IL1B,ITGA1,KCNMA1,NQO2,PAK3,PIN1,PPP2R2B,MAP2K4,TNFRSF1A,AGRN
GO: Biological Process	GO:0031109	microtubule polymerization or depolymerization	0.00777	37	129	0.286822	DYSF,CAMSAP3,GBA2,ARL2,CAPZB,CDKN1B,PRUNE1,MID1IP1,CLIP3,CSNK1D,HDAC6,AKAP9,TRPV4,CKAP2,NIN,KATNB1,GAS2L1,INPP5J,TUBG2,TUBGCP4,MAPRE2,EML4,TUBGCP6,STMN1,MAP1A,MECP2,MID1,NUMA1,PIN1,CEP192,MZT1,MAPRE1,TOGARAM1,SPECC1L,KIF18B,EML2,NDEL1
GO: Biological Process	GO:0030278	regulation of ossification	0.00784	60	237	0.253165	IFITM1,BMP4,BMPR2,RUNX2,DHRS3,PDLIM7,OSR2,ISG15,CTNNB1,RASSF2,CYP27B1,HDAC5,ECM1,S1PR1,TOB1,ZMPSTE24,KREMEN1,ESRRA,TCIRG1,PTK2B,FGFR1,SUFU,TOB2,GLI1,GNAS,HIF1A,HOXA2,ID1,ID2,ID3,IGFBP5,JUND,LRP4,LTBP3,SMAD3,SMAD5,SMAD6,MDK,MEN1,NFE2,RFLNA,PBX1,TMEM64,SRGN,PRKACA,MAPK1,TRPM4,KREMEN2,BCOR,PTN,REST,SKI,DKK1,SOX9,TGFB1,TGFB3,TWIST1,VEGFA,FAM20C,ANO6
GO: Biological Process	GO:0007163	establishment or maintenance of cell polarity	0.00784	60	237	0.253165	LRRC7,ANK1,CAMSAP3,ARF4,ARF6,RHOA,CFL1,CYTH1,RHOU,SLC9A3R1,FSCN2,CRK,CRKL,PARD6A,DLG1,ATN1,PDCD6IP,ARPC5,ACTR3,ACTR2,ACTR1A,PTK2B,FOXF1,FLOT2,SPINT2,BRSK1,PARD6B,RND1,GSN,KIF3A,LLGL2,LLGL1,MAP4,MYH9,NUMA1,OPHN1,RHOF,PRKCI,PTK7,SPDL1,RAP1B,LIN7C,RHOBTB3,MYO18A,SLC9A1,PARVA,GOLPH3,UBXN2B,CARMIL2,DYNLT1,MPP5,SH3BP1,RHOV,AMOT,EZR,CYP26B1,WEE1,NDEL1,SAPCD2,RND2
GO: Biological Process	GO:0009199	ribonucleoside triphosphate metabolic process	0.007867	55	213	0.258216	PARP1,AK4,AMPD3,RHOA,ATP5F1A,ATP5MC1,BDNF,BID,COX5B,COX6B1,GTPBP1,CYC1,UCK1,AK3,NUPR1,PPIF,MLXIPL,NME6,UQCC2,PPARGC1A,GNAI3,PARK7,IMPDH2,MECP2,MT-ATP6,MT-ATP8,MT-CO1,MT-CO3,MT-CYB,MT-ND1,MT-ND3,MT-ND6,FLCN,NDUFA1,NDUFA2,NDUFA4,NDUFB1,NDUFB2,NDUFB10,NME3,NME4,PKM,NDUFB11,UCKL1,SDHC,SHMT2,NDUFA12,TAZ,TGFB1,ISCU,TMSB4X,UQCRB,UQCRH,COQ9,ENTPD7
GO: Biological Process	GO:0050808	synapse organization	0.007875	112	498	0.2249	ABHD17A,ACTG1,ACTN1,ADAM10,NDRG2,NLGN2,CAMK1,APOE,ARF1,ARF4,ARF6,RHOA,CAPRIN2,NUMB,ADGRB2,BDNF,NRP2,C3,CACNB1,CACNB3,CAST,SEPTIN7,CDC20,ARHGAP33,CDK5,CFL1,HOMER1,COL4A5,NRG2,CRKL,CTBP2,CTNNB1,CLSTN3,DBN1,DLG1,DLG4,DMPK,HDAC6,ACTR3,ACTR2,EFNA1,EFNB1,EPHA3,EPHA4,ERBB2,MALAT1,F2R,BAIAP2,PDLIM5,FYN,C1QL1,GRIN1,SYNPO,ITPKA,L1CAM,LAMB2,LRP4,MECP2,FBXO45,MDGA1,MYO6,NFATC4,NTRK3,OPHN1,OXTR,PAK3,PALM,PFN1…
GO: Biological Process	GO:0048762	mesenchymal cell differentiation	0.007952	61	242	0.252066	ACVRL1,SEMA4G,PHACTR4,DACT3,NRP2,BMP4,CFL1,BAMBI,COL1A1,CTNNB1,DAB2,CUL7,EFNA1,EFNB1,EPHA3,CITED2,FGFR1,SEMA6C,SEMA6B,SEMA4F,SEMA3C,DDX17,FOLR1,PDCD4,LOXL3,HIF1A,IL1B,ISL1,LAMA5,LOXL2,SMAD3,MDK,KITLG,GLIPR2,PLAUR,PPP2CA,PPP3R1,MAPK1,DAB2IP,PTEN,TRIM62,S100A4,SEMA6D,SDCBP,SEMA3F,ZNF703,FUZ,WNT10A,SOX9,PBLD,TCF7L2,AKNA,TGFB1,TGFB1I1,TGFB3,TGFBR2,CORO1C,TWIST1,VEGFA,SEMA3G,RTN4
GO: Biological Process	GO:0017144	drug metabolic process	0.007952	162	760	0.213158	ACOX1,ACP3,ADA,ADM,PARP1,WDR35,AK4,ALDH2,ALDH3B1,CARNS1,AMPD3,PDXK,KHSRP,AKR7A2,RHOA,ASS1,AKR1C3,DYNLL1,ATP2B4,ATP5F1A,DGAT1,ATP5MC1,BCHE,SUCLG2,BDNF,BGN,BID,CAT,SQOR,CKB,CLU,FADS2,PRDX5,COX5B,COX6B1,PNKD,CSPG4,CYBA,CYC1,CYP27A1,CYP27B1,DGKQ,DCK,ACE,AK3,NQO1,DLST,DNMT1,DPYD,HDAC6,GNE,NUPR1,PPIF,MLXIPL,EGR1,RIDA,EPOR,AKR1A1,PCBD2,PTK2B,MRI1,FOLR1,UQCC2,FYN,AHCYL1,GAMT,MTHFD2,ACSS1,NOXA1,GCH1,GFI1,…
GO: Biological Process	GO:0071322	cellular response to carbohydrate stimulus	0.008016	48	180	0.266667	GRK2,WDR35,PLA2G6,OGT,ARRB1,DYNLL1,ZFP36L1,BAIAP3,RAB11B,HMGN3,MPC2,NR1D1,CYBA,FIS1,MLXIPL,FKBP1B,PPARGC1A,GPER1,GPX1,HIF1A,KIF5B,LGALS1,MEN1,PHPT1,OXCT1,PCK2,SERPINF1,PIM3,PPP2CA,PPP3CA,PRKACA,MAP2K6,TRPM4,PTPRN2,RBM4,MAP2K4,TRA2B,SLC2A5,SOX4,SRF,STX4,TCF7L2,SIRT1,UCP2,VCAM1,SLC26A6,ENY2,NADK
GO: Biological Process	GO:0009164	nucleoside catabolic process	0.008072	15	37	0.405405	ADA,CDA,APOBEC3B,DPYD,TYMP,DERA,GMPR2,APOBEC3C,APOBEC3G,APOBEC3F,MTAP,NUDT18,ADAL,NT5C,PRTFDC1
GO: Biological Process	GO:0048514	blood vessel morphogenesis	0.008072	161	755	0.213245	ACVRL1,DYSF,ADAM8,ADD1,FZD4,ADM,HEG1,OTULIN,TEAD2,ANG,ANGPT1,ANPEP,ANXA1,ANXA2,ANXA2P2,PIK3R3,APOE,RHOA,TNFSF12,ADGRB2,BAK1,BAX,NRP2,BMP4,BMPR2,ZFP36L1,SPHK1,SGPL1,BTG1,C3,C3AR1,C5,ADGRG1,HS6ST1,QKI,COL8A2,ADGRA2,TIPARP,CSPG4,CTNNB1,CUL7,ACE,HDAC5,GJC1,E2F2,TYMP,ECM1,S1PR1,EFNA1,KCTD10,EGFL7,EPOR,ERBB2,CITED2,PTK2B,FGFR1,GPNMB,FOXF1,FOXM1,FOLR1,GNA13,GATA6,PNPLA6,GPR4,CXCR3,GPX1,GRN,GTF2I,PDCD10,…
GO: Biological Process	GO:0018210	peptidyl-threonine modification	0.00812	40	143	0.27972	GALNT16,GRK2,DYRK2,OGT,CDK10,DYRK4,SPHK1,CALM1,CALM2,CALM3,DYRK1B,CDK5,S1PR2,CHEK1,CLK1,CSNK1D,DGKQ,OXSR1,HIPK3,DMTN,CAB39,GALNT3,INPP5K,CIT,UBE2K,HK1,CADM4,TSSK4,DDIT4,PPP2R5D,PRKACA,PRKCD,MAPK1,CDC42BPG,TAF1,TGFB1,TGFBR2,VRK1,MAP3K12,CEMIP
GO: Biological Process	GO:1902105	regulation of leukocyte differentiation	0.008213	78	326	0.239264	ADA,ADAM8,ANXA1,FAS,RHOA,SLC46A2,RIPK1,BMP4,ZFP36L1,ZFP36L2,CBFB,CD1D,CD74,CD83,CREB1,CSF1R,CTNNB1,RASSF2,RC3H1,TESPA1,ERBB2,FSTL3,ESRRA,EVI2B,BTN2A2,PIAS3,FOS,IL23A,CD24,TOB2,PRELID1,ZC3H8,GLI2,LOXL3,GNAS,HMGB3,ID2,IL1B,IL2RG,IL4R,INHA,IRF1,LGALS1,LGALS3,LGALS9,LYN,MDK,KITLG,MITF,MMP14,NFATC2,ROR2,PIK3R1,TMEM64,RC3H2,PTPN6,RARA,ZFPM1,ZC3H12A,ZBTB1,ACIN1,PCID2,SOS2,ZNF609,STAT5A,STAT5B,CARMIL2,NF…
GO: Biological Process	GO:0060173	limb development	0.008306	53	204	0.259804	FZD6,WDR19,ASPH,BAK1,BAX,BMP4,BMPR2,RUNX2,COL2A1,OSR2,CHST11,CRABP2,CREBBP,CTNNB1,BCL2L11,MEGF8,KREMEN1,MECOM,FGFR1,SEMA3C,TMEM107,GLI2,GNAQ,GNAS,ALX4,IDUA,HOTAIR,ITGA6,SCX,ITGB4,LRP4,MBNL1,ROR2,PBX1,PITX1,PLXNA2,RC3H2,PSEN1,KREMEN2,RARA,RARG,FBXW4,FUZ,SHOX2,SKI,DKK1,SOX4,SOX9,SIK3,SLC7A11,TULP3,TWIST1,CYP26B1
GO: Biological Process	GO:0048736	appendage development	0.008306	53	204	0.259804	FZD6,WDR19,ASPH,BAK1,BAX,BMP4,BMPR2,RUNX2,COL2A1,OSR2,CHST11,CRABP2,CREBBP,CTNNB1,BCL2L11,MEGF8,KREMEN1,MECOM,FGFR1,SEMA3C,TMEM107,GLI2,GNAQ,GNAS,ALX4,IDUA,HOTAIR,ITGA6,SCX,ITGB4,LRP4,MBNL1,ROR2,PBX1,PITX1,PLXNA2,RC3H2,PSEN1,KREMEN2,RARA,RARG,FBXW4,FUZ,SHOX2,SKI,DKK1,SOX4,SOX9,SIK3,SLC7A11,TULP3,TWIST1,CYP26B1
GO: Biological Process	GO:0032872	regulation of stress-activated MAPK cascade	0.008439	66	267	0.247191	FZD4,FZD7,FAS,RIPK1,MLKL,SPHK1,MAP3K6,TAOK2,NCOR1,TRAF4,RASSF2,DAB2,PTPN22,DLG1,ITCH,DUSP1,HIPK3,TRPV4,EPHA4,MECOM,PTK2B,FOXM1,HACD3,ARL6IP5,PDCD4,GPS2,GSTP1,PDCD10,IGBP1,DIXDC1,IL1B,IL1RN,LGALS9,LMNB1,MAP3K3,MAP3K5,MEN1,MID1,PYCARD,MYD88,GADD45B,ROR2,PER1,MAPK1,MAPK9,DAB2IP,PTPN1,QARS1,MAP4K2,RELL1,SDCBP,MAP2K4,ZC3H12A,DKK1,MAPKBP1,TNIK,MAPK8IP3,FGD4,PHLPP1,TLR4,TRAF6,VEGFA,EZR,AIDA,CDC42SE1,MAP…
GO: Biological Process	GO:0051216	cartilage development	0.008485	59	233	0.253219	MKKS,ACVRL1,ANXA2,ANXA2P2,BGN,BMP1,BMP4,BMPR2,RUNX2,SERPINH1,COL1A1,COL2A1,COL6A1,COL6A2,COL7A1,POC1A,OSR2,CHST11,CTNNB1,DLX2,ECM1,TRPV4,ZMPSTE24,ESRRA,EVC,FGFR1,GLI2,GNAS,ADAMTS7,HIF1A,HOXA3,HOXB3,HOXC4,HSPG2,IDUA,SCX,LOXL2,LTBP3,SMAD3,SMAD5,SMAD9,MAF,MDK,ROR2,RFLNA,PITX1,PTH1R,RARA,RARG,FBXW4,SHOX2,SOX9,SRF,SIK3,TGFB1,TGFBR2,THBS3,THRA,TIMP1
GO: Biological Process	GO:0034032	purine nucleoside bisphosphate metabolic process	0.008548	41	148	0.277027	ACACB,TPST1,DGAT1,SUCLG2,ACSF3,PAPSS1,HACD1,MPC2,TECR,DBI,DLST,ACAA2,ACOT1,THEM4,ACSS1,ACOT2,ABHD14B,ACOT7,HMGCL,HSD17B4,SLC35B2,HACD2,OGDH,PDHB,PDK2,ELOVL6,CROT,DCAKD,SCD5,ELOVL7,PANK2,ACSF2,FAR2,SLC25A1,COASY,ACSS2,SULT1A2,SULT1A1,SULT2B1,ELOVL1,PDHX
GO: Biological Process	GO:0033865	nucleoside bisphosphate metabolic process	0.008548	41	148	0.277027	ACACB,TPST1,DGAT1,SUCLG2,ACSF3,PAPSS1,HACD1,MPC2,TECR,DBI,DLST,ACAA2,ACOT1,THEM4,ACSS1,ACOT2,ABHD14B,ACOT7,HMGCL,HSD17B4,SLC35B2,HACD2,OGDH,PDHB,PDK2,ELOVL6,CROT,DCAKD,SCD5,ELOVL7,PANK2,ACSF2,FAR2,SLC25A1,COASY,ACSS2,SULT1A2,SULT1A1,SULT2B1,ELOVL1,PDHX
GO: Biological Process	GO:0033875	ribonucleoside bisphosphate metabolic process	0.008548	41	148	0.277027	ACACB,TPST1,DGAT1,SUCLG2,ACSF3,PAPSS1,HACD1,MPC2,TECR,DBI,DLST,ACAA2,ACOT1,THEM4,ACSS1,ACOT2,ABHD14B,ACOT7,HMGCL,HSD17B4,SLC35B2,HACD2,OGDH,PDHB,PDK2,ELOVL6,CROT,DCAKD,SCD5,ELOVL7,PANK2,ACSF2,FAR2,SLC25A1,COASY,ACSS2,SULT1A2,SULT1A1,SULT2B1,ELOVL1,PDHX
GO: Biological Process	GO:0046885	regulation of hormone biosynthetic process	0.008674	16	41	0.390244	ADM,AKR1C3,ATP1A1,CLCN2,CYP27B1,DAB2,DGKQ,EGR1,GFI1,PPARGC1A,NR3C1,HIF1A,IL1B,REST,TRERF1,VDR
GO: Biological Process	GO:0009060	aerobic respiration	0.008675	28	90	0.311111	SUCLG2,SLC25A14,CAT,COX5B,COX6B1,MTFR1,DLST,TRPV4,HIF1A,IDH1,IDH2,IDH3G,IREB2,MT-CO1,MT-CO3,MT-ND1,NDUFA4,OGDH,OXA1L,PDHB,PANK2,SDHC,SHMT2,MTFR1L,NNT,UQCRB,UQCRH,MDH1B
GO: Biological Process	GO:0007179	transforming growth factor beta receptor signaling pathway	0.008675	55	214	0.257009	ACVRL1,PARP1,CGN,LTBP4,RHOA,ARRB2,BMPR2,CAV2,CBL,NREP,ZFYVE9,BAMBI,COL1A2,CHST11,CREB1,CREBBP,ADAMTSL2,DAB2,F11R,PARD6A,CITED2,FMOD,FOLR1,FOS,TRIM33,FUT8,FERMT2,GOT1,ID1,LOX,LTBP3,SMAD3,SMAD5,SMAD6,SMAD9,MEN1,FLCN,PIN1,CCL2,SDCBP,ZNF703,SKI,SKIL,DCP1A,PEG10,SRC,PBLD,NRROS,ADAM17,SIRT1,TGFB1,TGFB1I1,TGFB3,TGFBR2,UBB
GO: Biological Process	GO:0010811	positive regulation of cell-substrate adhesion	0.008724	39	139	0.280576	PREX1,ARL2,IQGAP1,HACD1,CFL1,CRK,CRKL,MYADM,DAB2,DBN1,EDIL3,ARPC2,DMTN,NET1,PTK2B,FBLN2,FOXF1,EGFLAM,TRIOBP,ITGA6,JAK2,JUP,L1CAM,SMAD3,MDK,NEDD9,NINJ1,PTN,RAC3,MMRN2,RSU1,S100A10,CX3CL1,CARMIL1,LIMS2,THY1,VEGFA,VTN,CASS4
GO: Biological Process	GO:0043200	response to amino acid	0.008879	35	121	0.289256	ALAD,RHOA,ASS1,ATP5MC1,CAPN2,CDKN1B,CFL1,COL1A1,COL1A2,COL4A6,COL6A1,CREB1,NSMF,CYBA,TOMM20,DNMT1,DNMT3A,BAIAP2,RRAGA,FYN,SESN1,PPARGC1A,GRIN1,KLHL22,GSTP1,LYN,MMP2,LAMTOR2,MTHFR,PTN,SIX1,SLC1A3,CPEB4,UBR2,TMBIM6
GO: Biological Process	GO:0034612	response to tumor necrosis factor	0.008879	77	322	0.23913	CARD16,ADAM10,OTULIN,WDR35,BIRC2,FAS,MADD,ASAH1,ASS1,TNFRSF25,RIPK1,TNFSF12,TNFRSF14,ZFP36L1,ZFP36L2,SPHK1,CPNE1,CASP1,CXCL16,CFL1,COL1A1,BAG4,NR1D1,CLIP3,CYBA,DBN1,GSDME,CCDC3,ACTR3,PTK2B,PIAS3,RBCK1,NUB1,INPP5K,GBP2,GCH1,TNFRSF21,GGT1,PPARGC1A,GPER1,GPS2,GSTP1,ADAMTS7,IGBP1,TNFRSF9,IRF1,JAK2,KRT8,MAP3K5,PYCARD,NFE2L2,NFKBIA,SGMS1,MAPK1,DAB2IP,PSMA4,PSMB5,PSMB10,PSMD5,PSMD10,PSME1,PSME2,RPS6KB1,…
GO: Biological Process	GO:0000186	activation of MAPKK activity	0.008937	23	69	0.333333	ADORA1,ARAF,RIPK1,MLKL,BMP4,MAP3K6,TAOK2,MAP3K8,CRK,CRKL,F2R,JAK2,MAP3K3,MAP3K5,LAMTOR2,GADD45B,MAPK1,DAB2IP,PSEN1,MAP4K2,MAPKBP1,TNIK,MAP3K12
GO: Biological Process	GO:0051648	vesicle localization	0.009058	131	599	0.218698	MKKS,SYN3,TBC1D24,WDR35,CC2D2A,NLGN2,OFD1,CNIH2,CDK10,ARF1,MADD,WDR19,ARL3,HAUS1,SSNA1,LRRC61,DYNLL1,TRAK2,WDR90,SEPTIN7,CDK5,RAB11B,CETN2,TTLL1,ATXN10,ATG5,COL7A1,POC1A,PTPN23,CSNK1D,CTNNB1,CEP57,TTLL3,MCIDAS,SFI1,DYNLRB1,DNM1,TCTEX1D2,DPYSL2,HDAC6,TPGS1,ACTR3,ACTR2,ACTR1A,AKAP9,CELSR2,TBC1D10A,CNIH1,STARD3NL,CCNO,F8,ARL6,CEP78,ZMYND10,ATP6V1D,FOLR1,BBIP1,TMEM107,ARFGAP2,BICDL1,SSX2IP,BRSK1,STK3…
GO: Biological Process	GO:0034340	response to type I interferon	0.009126	30	99	0.30303	IFITM1,OASL,SAMHD1,ISG15,IKBKE,EGR1,IRF9,NLRC5,IP6K2,IFITM2,GBP2,UBE2K,HLA-B,HLA-C,IRF8,IFI35,IFNAR1,IRF1,IRF2,IRF3,IRF5,ISG20,MYD88,XAF1,PTPN1,PTPN6,SHFL,SHMT2,STAT2,TYK2
GO: Biological Process	GO:1903313	positive regulation of mRNA metabolic process	0.009126	27	86	0.313953	LEO1,KHSRP,ZFP36L1,ZFP36L2,CNOT8,CIRBP,QKI,GTPBP1,GIGYF2,EIF4A3,RC3H1,TOB1,RIDA,PLEKHN1,RBMXL1,TNRC6A,MOV10,TRA2A,POLR2G,CDC73,RBM3,RBM23,PRR5L,ZC3H12A,TRA2B,NCBP2,ZFP36
GO: Biological Process	GO:0007040	lysosome organization	0.009151	22	65	0.338462	ACP2,ARF1,LYST,TPP1,CCDC115,RAB14,HOOK3,RAB7B,GAA,GRN,CORO1A,IDUA,HOOK2,GNPTAB,LAPTM4B,RAB20,ZKSCAN3,TPCN2,SNAPIN,TMEM199,RAB7A,TFEB
GO: Biological Process	GO:0080171	lytic vacuole organization	0.009151	22	65	0.338462	ACP2,ARF1,LYST,TPP1,CCDC115,RAB14,HOOK3,RAB7B,GAA,GRN,CORO1A,IDUA,HOOK2,GNPTAB,LAPTM4B,RAB20,ZKSCAN3,TPCN2,SNAPIN,TMEM199,RAB7A,TFEB
GO: Biological Process	GO:0061014	positive regulation of mRNA catabolic process	0.009328	18	49	0.367347	KHSRP,ZFP36L1,ZFP36L2,CNOT8,QKI,GTPBP1,GIGYF2,RC3H1,TOB1,RIDA,PLEKHN1,TNRC6A,MOV10,POLR2G,RBM23,PRR5L,ZC3H12A,ZFP36
GO: Biological Process	GO:0051289	protein homotetramerization	0.009385	32	108	0.296296	ACACB,ACADS,ACP3,ALDH1A3,ALDH9A1,ALDOC,AQP2,AQP5,B2M,CAT,CDA,SAMHD1,DECR1,DCXR,PCBD2,IMPDH2,KCNJ12,KCNMA1,ATP5IF1,PFKM,PKM,DCTPP1,NAXE,TRPM4,RXRA,TRPV6,SHMT2,SRR,SYT11,CRTC1,CRTC3,ALDH5A1
GO: Biological Process	GO:0018107	peptidyl-threonine phosphorylation	0.009385	38	135	0.281481	GRK2,DYRK2,OGT,CDK10,DYRK4,SPHK1,CALM1,CALM2,CALM3,DYRK1B,CDK5,S1PR2,CHEK1,CLK1,CSNK1D,DGKQ,OXSR1,HIPK3,DMTN,CAB39,INPP5K,CIT,UBE2K,HK1,CADM4,TSSK4,DDIT4,PPP2R5D,PRKACA,PRKCD,MAPK1,CDC42BPG,TAF1,TGFB1,TGFBR2,VRK1,MAP3K12,CEMIP
GO: Biological Process	GO:0019184	nonribosomal peptide biosynthetic process	0.009404	10	20	0.5	AASDH,OPLAH,GGT1,GGT7,GGT5,MGST2,NFE2L2,CHAC1,CNDP2,SLC7A11
GO: Biological Process	GO:0031529	ruffle organization	0.009404	20	57	0.350877	ARF6,BAG4,CSF1R,AIF1L,PLEKHA1,EPS8,LIMA1,INPP5K,INPPL1,P2RX4,PFN1,RDX,CARMIL1,CARMIL2,TPM1,CORO1C,SH3BP1,EPS8L2,NDEL1,CORO1B
GO: Biological Process	GO:0034220	ion transmembrane transport	0.009404	292	1469	0.198775	ABCA2,ABCA3,ACACB,ASIC1,DYSF,SLC12A5,AK4,PLA2G6,SLC25A11,LRRC7,NLGN2,SLC25A29,BIN1,SLC25A4,SLC25A5,ANXA2,ANXA2P2,CNIH2,SLC43A1,AQP6,ARF1,ANO8,RHOA,GET3,MCU,ASPH,ATP1A1,ATP1B1,VAMP8,ATP1B2,ATP2B4,ATP5F1A,ATP5MC1,ABCC3,ATP6V1A,ATP6V1C1,RIPK1,BAK1,BAX,RGS9,BDNF,BID,BMP4,CACNA1G,NIPA1,CACNB1,CACNB3,CALM1,CALM2,CALM3,CAPN1,SLC25A14,CLIC3,SLC7A7,SLC16A5,P2RX6,SLC16A7,KCNAB3,CDK5,TSPOAP1,CFL1,SLC9A3R2,S…
GO: Biological Process	GO:0006971	hypotonic response	0.009765	7	11	0.636364	SLC12A5,AQP5,OXSR1,TRPV4,CAB39,ITGA2,MYLK
GO: Biological Process	GO:0008655	pyrimidine-containing compound salvage	0.009765	7	11	0.636364	PUDP,CDA,UCK1,DCK,TYMP,UCKL1,TK2
GO: Biological Process	GO:0043097	pyrimidine nucleoside salvage	0.009765	7	11	0.636364	PUDP,CDA,UCK1,DCK,TYMP,UCKL1,TK2
GO: Biological Process	GO:0044057	regulation of system process	0.009802	155	727	0.213205	ACP3,ADA,ADD3,TBC1D24,ADM,ADORA1,PARP1,GRK2,C1QTNF1,NLGN2,BIN1,ANPEP,SLC25A4,PI16,CNIH2,MADD,RHOA,ASPH,PDE5A,ATP1A1,ATP1B1,VAMP8,ATP1B2,ATP2B4,DGAT1,BMPR2,FOXL2,SPHK1,CACNA1G,MYRF,CACNB1,CACNB3,CALD1,CALM1,CALM2,CALM3,HIP1R,S1PR2,SLC9A3R1,KCNK6,ABCG2,HOMER3,HOMER1,CRY2,CTSS,CYBA,EIF4A3,DAB2,DBN1,ACE,TMEM65,DLG1,DLG4,DMPK,DSP,GJC1,NR1H3,TYMP,CACNG8,AKAP9,IRX5,ZMPSTE24,F2R,PTK2B,MYL9,FGFR1,BAIAP2,F…
GO: Biological Process	GO:0006631	fatty acid metabolic process	0.009802	93	404	0.230198	ACACB,ACADS,ACADVL,ACOX1,HACD4,C1QTNF2,ANXA1,APOC1,DEGS1,AKR1C3,DGAT1,CES2,SPHK1,SGPL1,ACSF3,C3,DAGLA,CD74,HACD1,MID1IP1,FADS2,QKI,TECR,PTGES,CPT1A,CRAT,LPIN2,DBI,ECI1,DECR1,NR1H3,AASDH,ECH1,MLXIPL,ETFDH,FABP3,ACAA2,HACD3,ACOT1,ERLIN1,THEM4,PTGES3,NAAA,ACSS1,GGT1,GGT5,PPARGC1A,ACOT2,GPX1,GPX4,MMAA,GSTM4,GSTP1,HADH,LYPLA2,ACOT7,CPT1C,HSD17B4,IL1B,IVD,FADS1,LTA4H,NUCB2,HACD2,PCK2,PDK2,CYP2S1,ELOVL6…
GO: Biological Process	GO:0030098	lymphocyte differentiation	0.009802	93	404	0.230198	ADA,ADAM8,FZD7,PREX1,ANXA1,FAS,RHOA,SLC46A2,DOCK11,B2M,BAK1,BAX,BMP4,ZFP36L1,ZFP36L2,RUNX2,CBFB,CD1D,CD74,CEBPG,CD83,ATG5,NCOR1,CTNNB1,RC3H1,PTPN22,TESPA1,HDAC5,EGR1,ERBB2,TCIRG1,PTK2B,BTN2A2,MERTK,IL23A,CD24,PRELID1,ZC3H8,GLI2,LOXL3,POLM,GPS2,HMGB3,ID2,IL1B,IL2RG,IL4R,IL11RA,INHA,IRF1,JAG2,KIT,LFNG,LGALS1,LGALS9,LYL1,MDK,MMP14,NFATC2,PIK3R1,RC3H2,GON4L,PTPN6,RARA,CMTM7,ZFPM1,ZC3H12A,OTUD5,DOCK10…
GO: Biological Process	GO:0022407	regulation of cell-cell adhesion	0.009802	102	450	0.226667	ADA,ADAM8,C1QTNF1,ANXA1,RHOA,PLPP3,ASS1,PDE5A,TNFRSF14,BMP4,CAPN1,CBFB,CBLB,TBX18,CD1D,CD9,CD74,CD83,MAP3K8,PTPN23,MYADM,RC3H1,PIEZO1,PTPN22,TESPA1,DLG1,ITCH,SH2B3,PTPRU,EFNB1,EFNB3,CELSR2,EBI3,TRPV4,DMTN,EPHB6,ERBB2,FSTL3,SIRPB1,CITED2,BTN2A2,GPNMB,FLOT2,IL23A,SPINT2,CD24,FYN,CD244,ZC3H8,TNFRSF21,GLI2,LOXL3,CORO1A,IGFBP2,IL1B,IL1RN,IL2RG,IL4R,ITGA6,IRF1,JAK2,L1CAM,LGALS1,LGALS3,LGALS9,LYN,MDK,PY…
GO: Biological Process	GO:0030198	extracellular matrix organization	0.00986	92	399	0.230576	A2M,ADAM8,ADAM10,ANXA2,ANXA2P2,APLP1,APLP2,BGN,CFLAR,BMP1,CAPG,CAPN1,CAPN2,CAPNS1,SERPINH1,COL1A1,COL1A2,COL2A1,COL4A5,COL4A6,COL6A1,COL6A2,COL7A1,COL8A2,COL9A2,COL9A3,OLFML2B,SH3PXD2A,CST3,ADAMTS14,CTSS,ADAMTSL2,F11R,CRISPLD2,DNAJB6,FBLN2,LOXL4,FOXF1,FMOD,P3H4,SPINT2,EGFLAM,LOXL3,GSN,SERAC1,HAS3,HSPG2,IDUA,ITGA6,ITGA1,ITGA2,ITGA7,ITGAE,ITGAX,SCX,ITGB4,ITGB7,LAMA5,LAMB2,LGALS3,LOX,LOXL2,SMAD3,MFA…
GO: Biological Process	GO:0046890	regulation of lipid biosynthetic process	0.009897	57	225	0.253333	ACACB,ACADVL,ADM,PLA2G6,ANXA1,APOC1,APOE,ASAH1,AKR1C3,ATP1A1,DGAT1,SPHK1,C3,CAPN2,CD74,CLCN2,MID1IP1,GGPS1,NR1D1,CREB1,CREBL2,CYP27B1,DAB2,DGKQ,DBI,DHH,CCDC3,NR1H3,MLXIPL,EGR1,FABP3,AGAP2,ERLIN1,GFI1,PPARGC1A,GPER1,NR3C1,HRH1,STARD4,IDH1,IL1B,ORMDL2,NFYA,NFYB,PC,ELOVL6,PRKCD,MAPK9,REST,WDTC1,SP1,TCF7L2,SIRT1,TM7SF2,TNFRSF1A,VDR,SLC27A1
GO: Biological Process	GO:0002260	lymphocyte homeostasis	0.009954	25	78	0.320513	ADA,FAS,SLC46A2,DOCK11,BAK1,BAX,CD74,RC3H1,BCL2L11,TSC22D3,TCIRG1,CD24,ZC3H8,CORO1A,HIF1A,LGALS9,LYN,RC3H2,DOCK10,SKIL,SOS2,STAT5A,STAT5B,TGFB1,TNFSF4
GO: Biological Process	GO:0071331	cellular response to hexose stimulus	0.01008	45	168	0.267857	GRK2,WDR35,PLA2G6,OGT,ARRB1,DYNLL1,BAIAP3,RAB11B,HMGN3,MPC2,NR1D1,CYBA,FIS1,MLXIPL,FKBP1B,PPARGC1A,GPER1,GPX1,HIF1A,KIF5B,LGALS1,MEN1,PHPT1,OXCT1,PCK2,SERPINF1,PIM3,PPP2CA,PPP3CA,PRKACA,TRPM4,PTPRN2,RBM4,TRA2B,SLC2A5,SOX4,SRF,STX4,TCF7L2,SIRT1,UCP2,VCAM1,SLC26A6,ENY2,NADK
GO: Biological Process	GO:0021999	neural plate anterior/posterior regionalization	0.01021	5	6	0.833333	OFD1,TBX18,CELSR2,FUZ,SSBP3
GO: Biological Process	GO:0043687	post-translational protein modification	0.01021	85	364	0.233516	ADAM10,KLHL42,CUL4B,CUL2,APLP2,APOE,ANO8,SOCS2,BMP4,C3,SOCS3,RAB11B,CISH,ASB9,ATG5,CST3,KEAP1,CUL7,DDB2,FBXO2,FBXL4,FBXO9,FBXO4,RBX1,FEM1B,MSLN,FSTL3,SHISA5,KBTBD7,LRRC41,NUB1,COPS6,SPSB2,KLHL22,TTL,FBXL20,KLHL2,HIF1A,IGFBP3,IGFBP5,FBXO44,LAMB2,LGALS1,LMO7,MEN1,MFGE8,FLCN,NUCB1,DDA1,FBXL14,MXRA8,PROC,PSMA4,PSMB5,PSMB10,PSMD5,PSMD10,PSME1,PSME2,DCAF16,TMEM132A,RAB1A,RAB2A,RAB13,FN3KRP,FBXO31,FBXL8…
GO: Biological Process	GO:0031668	cellular response to extracellular stimulus	0.01024	70	289	0.242215	BMF,FAS,AQP2,AQP3,ASGR1,AKR1C3,NCOA1,ATF4,ATP5MC1,TRIM24,BMPR2,CACNB3,CBL,CDKN1A,TXN2,COL1A1,ATG5,KANK2,CYBA,CYP27B1,SH3GLB1,EIF2S1,BAIAP2,FOLR1,FOS,GAS2L1,RRAGA,FYN,SESN1,TNRC6A,SLC38A3,KPTN,GSTP1,HMOX1,ITGA6,IREB2,FADS1,LYN,MAX,ZFYVE1,MAP3K5,NFE2L2,P2RX4,PDK2,SLC38A2,PIM1,DCTPP1,MAPK1,TRPM4,PTN,RIPOR1,PIK3R4,ZC3H12A,SLC39A4,SIPA1,CPEB4,SRD5A1,SRF,ATG4B,TAF1,TCF7L2,ADNP,SIRT1,KLF10,WDR45B,BMT2,U…
GO: Biological Process	GO:0048562	embryonic organ morphogenesis	0.01037	79	334	0.236527	MKKS,FZD6,ALDH1A3,TEAD2,WDR19,PHACTR4,BMP4,FOXL2,RUNX2,TBX18,SLC9A3R1,COL2A1,OSR2,CHST11,CTNNB1,EIF4A3,DLG1,DLX2,MED12,SETDB2,EFNA1,MEGF8,TSHZ1,IRX5,CITED2,FGFR1,FOXF1,FOLR1,SUFU,TTC39C,GFI1,GLI1,GLI2,TMED2,GNAS,TRIOBP,KIF3A,HIF1A,ALX4,HOXA2,HOXA3,HOXB3,HOXC4,HSPG2,ID2,RNF207,SMAD3,MEN1,MFAP2,MMP14,MMP16,MTHFD1,MYO6,ROR2,SOX18,MAPK1,AHI1,PSEN1,PTK7,RARG,REST,PDZD7,FUZ,SHOX2,SIX1,BLOC1S5,SOX9,SP1,…
GO: Biological Process	GO:0007006	mitochondrial membrane organization	0.01038	40	145	0.275862	SLC25A4,SLC25A5,BMF,ATP5F1A,ATP5MC1,BAK1,BAX,BID,CALM3,HIP1R,CNP,TOMM20,BCL2L11,E2F1,PPIF,TIMM9,SH3GLB1,ACAA2,THEM4,YWHAQ,SFN,ATP5IF1,LETM1,TMEM14A,BLOC1S2,MT-ATP6,MT-ATP8,OXA1L,PPP3CC,PPP3R1,TMEM102,SLC35F6,RTL10,SLC9A1,TAZ,DYNLT1,YWHAB,YWHAH,YWHAZ,RHOT2
GO: Biological Process	GO:1903651	positive regulation of cytoplasmic transport	0.01048	8	14	0.571429	PTPN23,DAB2,MECP2,RDX,TRIM46,SORL1,VPS11,EZR
GO: Biological Process	GO:0030497	fatty acid elongation	0.01048	8	14	0.571429	HACD4,HACD1,TECR,HACD3,HACD2,ELOVL6,ELOVL7,ELOVL1
GO: Biological Process	GO:0048598	embryonic morphogenesis	0.01072	146	681	0.214391	MKKS,FZD6,FZD7,ADM,CC2D2A,ALDH1A3,TEAD2,LEO1,OFD1,LMO4,AR,WDR19,PLPP3,PHACTR4,NCOA1,BAX,BMP4,BMPR2,FOXL2,ZFP36L1,SOCS3,RUNX2,TBX18,LATS1,CFL1,SLC9A3R1,COL2A1,COL6A1,COL7A1,OSR2,CHST11,CRABP2,CREBBP,CTNNB1,MYADM,EIF4A3,SOX7,DLG1,DLX2,MED12,BCL2L11,DNAJB6,SETDB2,EFNA1,MEGF8,TSHZ1,IRX5,ERF,MECOM,CITED2,FGFR1,FOXF1,FOLR1,TMEM107,SPINT2,SUFU,TTC39C,GATA6,GFI1,GLI1,GLI2,TMED2,GNAQ,GNAS,TRIOBP,KIF3A,ATO…
GO: Biological Process	GO:1903533	regulation of protein targeting	0.01074	27	87	0.310345	OGT,CACNB3,CDK5,RHOU,BAG4,C2CD5,SAE1,FIS1,ACTR3,ARPC2,SH3GLB1,DMTN,ERBB2,FYN,INPP5K,GDI1,HTRA2,ATP5IF1,MYO1C,NUCB1,LEPROT,RAC2,MICALL2,CCL2,VPS11,UBE2L3,CEMIP
GO: Biological Process	GO:0046488	phosphatidylinositol metabolic process	0.01074	56	221	0.253394	PITPNM2,PIK3R3,PLEKHA4,ARF1,ARF3,PLEKHA3,SOCS2,SYNJ2,SOCS3,CISH,PITPNM1,CSF1R,IP6K1,SH3GLB1,PLEKHA1,WDR81,PTK2B,IP6K2,AGAP2,RAB14,PIGT,INPP5J,INPP5K,PGAP2,PLCD4,PLAAT3,INPPL1,KIT,PIKFYVE,LYN,PIK3CB,PIK3R1,PIP4K2A,PLCB3,DAB2IP,PTEN,PTPN13,PIGX,RARA,PIP4K2C,PIK3R4,TMEM150A,PI4KAP2,PIGV,RUFY1,PIGZ,SACM1L,SRC,TGFB1,PIGN,PIK3IP1,PI4KAP1,PIP5KL1,VAV2,INPP5E,SLC27A1
GO: Biological Process	GO:0046677	response to antibiotic	0.01091	87	375	0.232	ADA,ADCY7,ALAD,ANXA1,APEX1,BIRC2,RHOA,ARSA,RIPK1,BAK1,SPHK1,CAPN1,CAPN2,CAT,CBL,CDKN1B,CFL1,CLU,COL1A1,CRK,NQO1,DNMT3A,HDAC6,DUSP1,ACTR2,PPIF,ARPC2,EEF1B2,EGR1,PLEKHA1,ZNF580,EPOR,EPS8,NET1,SIGMAR1,PTK2B,FKBP1B,TXNIP,FYN,G6PD,ZC3H8,GLRX,GNAI1,GPX1,GRIN1,GSN,GSTP1,KAT7,PPP1R15B,PDCD10,HIF1A,PARK7,HMOX1,ID1,ID3,JAK2,LIG1,TP53INP1,MAP3K5,CIITA,MMP2,MT-CYB,MT-ND6,NFE2L2,NTRK3,OXCT1,XRN1,PLD2,PRKCD,PS…
GO: Biological Process	GO:0060560	developmental growth involved in morphogenesis	0.011	67	275	0.243636	APOE,SEMA4G,ATP5MC1,BDNF,IQGAP1,NRP2,BMP4,BMPR2,CPNE1,SEPTIN7,CDK5,CFL1,CRABP2,CTNNB1,IST1,DBN1,MED12,DPYSL2,HDAC6,S1PR1,ACTR3,SH3GLB1,MEGF8,NIN,SEMA6C,SEMA6B,SEMA4F,SEMA3C,LZTS2,GDI1,TTL,TWF2,L1CAM,LAMB2,MAG,MECP2,MST1,NTRK3,OMG,ANAPC2,PTK7,RARG,RNF6,ROBO1,SEMA6D,DRAXIN,TRIM46,SEMA3F,PLXNA3,SIX1,SLC12A2,C9orf72,SOX9,SRF,SPART,AURKA,JADE2,ADNP,TGFB1,TGFBR2,VCL,VEGFA,RTN4R,SEMA3G,NDEL1,RTN4,RND2
GO: Biological Process	GO:1903532	positive regulation of secretion by cell	0.011	110	493	0.223124	ADAM8,GRK2,AP1G1,PLA2G6,C1QTNF1,NLGN2,ANG,ARF1,ARF6,ARRB1,MCU,DYNLL1,VAMP8,TNFRSF14,FOXL2,SPHK1,CACNA1G,C5,BAIAP3,CASP1,LRRFIP2,CDK5,RAB9A,MPC2,VPS4B,RAB3D,PTPN23,CREB1,CSF1R,DAB2,PTPN22,PARD6A,DPYSL2,PDCD6IP,FRMD8,TRPV4,F2R,FGFR1,CD244,SEC24A,TM7SF3,CHMP2A,NMU,GIPR,GLRX,GPER1,IL17RC,NR3C1,RAB2B,HIF1A,HK1,IFNAR1,IL1B,IL4R,INHA,IRF3,ISL1,JAK2,KIF5B,LGALS3,LGALS9,SYTL4,MDK,PHPT1,PYCARD,NUCB2,OXCT1,…
GO: Biological Process	GO:0022900	electron transport chain	0.011	52	202	0.257426	ALDH2,DEGS1,AKR7A2,HSD17B6,ASPH,BDNF,BID,DHRS3,COX5B,COX6B1,SH3BGRL3,CYB561,CYBA,CYC1,NQO1,SLC25A18,ETFDH,AKR1A1,TXNRD2,PPARGC1A,DHDH,GLRX,GSR,PARK7,LOXL2,MECP2,MT-CO1,MT-CO3,MT-CYB,MT-ND1,MT-ND3,MT-ND6,NDUFA1,NDUFA2,NDUFA4,NDUFB1,NDUFB2,NDUFB10,NQO2,NDUFB11,STEAP4,SDHC,SLC1A3,SRD5A1,NDUFA12,TAZ,ISCU,UQCRB,UQCRH,TXNRD3,COQ9,ALDH5A1
GO: Biological Process	GO:0022409	positive regulation of cell-cell adhesion	0.01115	70	290	0.241379	ADA,ADAM8,ANXA1,RHOA,PLPP3,TNFRSF14,CAPN1,CBFB,TBX18,CD1D,CD74,CD83,MAP3K8,PTPN23,PIEZO1,PTPN22,TESPA1,PTPRU,EFNB1,EFNB3,EBI3,DMTN,EPHB6,FSTL3,SIRPB1,CITED2,BTN2A2,FLOT2,IL23A,CD24,FYN,CD244,GLI2,CORO1A,IGFBP2,IL1B,IL2RG,IL4R,ITGA6,IRF1,L1CAM,LGALS1,LGALS9,LYN,MDK,PYCARD,CCDC88B,PAK2,PAK3,PIK3R1,PTPN6,RARA,SIRPG,CCL2,CX3CL1,ZBTB1,KIFAP3,ZNF609,SRC,STAT5A,STAT5B,CARMIL2,NFKBIZ,TGFB1,TGFBR2,THY1,TR…
GO: Biological Process	GO:0043409	negative regulation of MAPK cascade	0.01124	53	207	0.256039	NDRG2,APOE,ARRB1,BMP4,SLC9A3R1,NCOR1,DAB2,PTPN22,DLG1,DOK1,ITCH,SH2B3,DUSP1,DUSP2,DUSP7,HIPK3,EFNA1,MECOM,BTN2A2,FOXM1,RGS14,INPP5K,PDCD4,RPS6KA6,GPER1,GPS2,C1QL4,GSTP1,IGBP1,IL1B,INPPL1,LYN,MEN1,FLCN,PER1,PIN1,PPP2CA,PRKCD,DAB2IP,PSMD10,PTEN,PTPN1,PTPN6,QARS1,CAMK2N1,CDK5RAP3,SORL1,PHLPP1,TIMP3,TLR4,EZR,AIDA,CDC42SE1
GO: Biological Process	GO:0034333	adherens junction assembly	0.01126	29	96	0.302083	ACTN1,ACVRL1,CAMSAP3,RHOA,ARHGAP6,IQGAP1,CFL1,TAOK2,CTNNB1,SLK,DMTN,EPHA3,PTK2B,TESK2,FERMT2,ITGA2,LAMA5,SMAD3,MMP14,PTEN,S100A10,ZNF703,SLC9A1,LIMCH1,SRC,THY1,CORO1C,VCL,VEGFA
GO: Biological Process	GO:0032507	maintenance of protein location in cell	0.0113	26	83	0.313253	GRK2,ARL2,TMSB10,CDK5,CIZ1,DBN1,FLNB,TNRC6A,KDELR3,GSN,HK1,PARK7,TWF2,JUP,PFN1,VPS13C,SKP1,SORL1,GOLPH3,MPRIP,VPS13A,SUN1,TMSB4X,MORC3,EZR,ANKRD13C
GO: Biological Process	GO:0001678	cellular glucose homeostasis	0.01138	49	188	0.260638	GRK2,WDR35,PLA2G6,OGT,ARRB1,DYNLL1,BAIAP3,RAB11B,HMGN3,MPC2,NR1D1,CYBA,FIS1,MLXIPL,FKBP1B,GCKR,PPARGC1A,GPER1,GPX1,HIF1A,HK1,KIF5B,LGALS1,MEN1,PHPT1,NGFR,OXCT1,PCK2,SERPINF1,PIK3R1,PIM3,PPP2CA,PPP3CA,PRKACA,TRPM4,PTPRN2,RBM4,TRA2B,SOX4,SRF,STX4,TCF7L2,SIRT1,UCP2,NUCKS1,VCAM1,ENY2,ALMS1,NADK
GO: Biological Process	GO:0031111	negative regulation of microtubule polymerization or depolymerization	0.01156	17	46	0.369565	DYSF,CAMSAP3,CAPZB,MID1IP1,CLIP3,HDAC6,CKAP2,KATNB1,GAS2L1,INPP5J,EML4,STMN1,MAP1A,MID1,MAPRE1,SPECC1L,EML2
GO: Biological Process	GO:0006259	DNA metabolic process	0.01158	220	1080	0.203704	SMC1A,ACVRL1,PARP1,PARP4,NYNRIN,WDR48,CUL4B,RNF169,USP28,APEX1,MAPKAPK5,ARRB2,MCM9,BAX,BANF1,BMPR2,FOXL2,SPHK1,C3AR1,EME2,MBD4,H1-10,CCNA2,CDK2,CDKN1A,LRWD1,CEBPG,CETN2,CHEK1,RECQL4,CIZ1,IL27RA,RMI2,NEK7,SAMHD1,APOBEC3B,CRY2,ISG15,CST3,CTNNB1,INO80B,MCIDAS,DDB2,GINS1,FBXO4,TINF2,EXOG,TTC5,RHNO1,DNASE1L1,DNMT1,RBX1,DNMT3A,REC8,DUSP1,PARP3,E4F1,ACTR2,ING4,MRNIP,SENP2,HDAC10,ERCC1,ERCC3,ZMPSTE24,MCM…
GO: Biological Process	GO:0070925	organelle assembly	0.01171	193	934	0.206638	MKKS,SMC1A,ACTG1,TBC1D24,CNOT6,WDR35,CC2D2A,NLGN2,OFD1,CDK10,WDR19,RHOA,ARL3,HAUS1,SSNA1,NUMB,LRRC61,DYNLL1,ATG4A,LRSAM1,CFLAR,WDR90,CAPG,SEPTIN7,CDC20,CDK2,CENPC,CETN2,CFL2,TP53INP2,CIRBP,CCDC78,CLTC,TTLL1,ATXN10,ATG5,POC1A,VPS4B,NEK7,PTPN23,NCOR1,CSNK1D,CSRP1,CSRP2,UBXN2A,CEP57,TTLL3,MCIDAS,RC3H1,IST1,SFI1,DDX6,MYLK3,SEPTIN1,PAN2,DYNLRB1,NBDY,TCTEX1D2,HDAC6,PDCD6IP,TPGS1,VPS36,NUPR1,ACTR3,ACTR2…
GO: Biological Process	GO:0008089	anterograde axonal transport	0.01171	18	50	0.36	CNIH2,MADD,TRAK2,KIF3A,HSPB1,KIF5A,KIF5B,KIF5C,MAP1A,MECP2,BLOC1S2,RAB27B,TRIM46,TRAK1,BLOC1S5,MAPK8IP3,TERF2,SNAPIN
GO: Biological Process	GO:0034656	nucleobase-containing small molecule catabolic process	0.01171	19	54	0.351852	ADA,ENTPD5,CDA,APOBEC3B,DPYD,TYMP,DERA,GMPR2,GALT,APOBEC3C,APOBEC3G,APOBEC3F,NUDT9,MTAP,NUDT18,ADAL,NT5C,PRTFDC1,ENTPD7
GO: Biological Process	GO:0001844	protein insertion into mitochondrial membrane involved in apoptotic signaling pathway	0.01186	13	31	0.419355	BMF,BAX,BID,BCL2L11,E2F1,SH3GLB1,YWHAQ,SFN,PPP3CC,PPP3R1,YWHAB,YWHAH,YWHAZ
GO: Biological Process	GO:1903203	regulation of oxidative stress-induced neuron death	0.01186	13	31	0.419355	TBC1D24,PARP1,ATF4,CTNNB1,LANCL1,GFER,HIF1A,PARK7,NCOA7,NONO,REST,TLR4,SLC7A11
GO: Biological Process	GO:0021543	pallium development	0.01191	51	198	0.257576	MKKS,RHOA,NCOA1,ATP2B4,BAX,NRP2,EIF2B5,CDK5,ADGRG1,CRK,CRKL,CTNNB1,DLX1,DLX2,FGFR1,DCLK2,GRIN1,KIF3A,H2AX,HIF1A,TENT2,ID4,DIXDC1,NOTCH2NLA,KIF5B,MDK,FBXO45,MDGA1,OGDH,SLC38A2,ASPM,DAB2IP,PSEN1,PTEN,RARA,ROBO1,PLXNA3,TRA2B,CCDC85C,PHLPP2,SRD5A1,SRF,GNG12,TACC1,SUN1,NR2F1,XRCC1,EFHC1,NDEL1,RTN4,TMEM14B
GO: Biological Process	GO:0031110	regulation of microtubule polymerization or depolymerization	0.01191	28	92	0.304348	DYSF,CAMSAP3,GBA2,ARL2,CAPZB,CDKN1B,PRUNE1,MID1IP1,CLIP3,HDAC6,AKAP9,TRPV4,CKAP2,NIN,KATNB1,GAS2L1,INPP5J,MAPRE2,EML4,STMN1,MAP1A,MECP2,MID1,NUMA1,MAPRE1,TOGARAM1,SPECC1L,EML2
GO: Biological Process	GO:0043062	extracellular structure organization	0.01202	113	510	0.221569	A2M,ADAM8,ADAM10,ANXA2,ANXA2P2,APLP1,APLP2,APOC1,APOE,ARF1,KHSRP,DGAT1,BGN,CFLAR,BMP1,CAPG,CAPN1,CAPN2,CAPNS1,SERPINH1,AP2M1,AP2S1,CLTA,CLTC,COL1A1,COL1A2,COL2A1,COL4A5,COL4A6,COL6A1,COL6A2,COL7A1,COL8A2,COL9A2,COL9A3,OLFML2B,SH3PXD2A,CST3,ADAMTS14,CTSS,ADAMTSL2,F11R,CRISPLD2,PDCD6IP,DNAJB6,ABCA7,FBLN2,LOXL4,FOXF1,FMOD,NPC2,P3H4,SPINT2,EGFLAM,LOXL3,GSN,SERAC1,HAS3,HMOX1,HSPG2,IDUA,ITGA6,ITGA1,ITG…
GO: Biological Process	GO:0032101	regulation of response to external stimulus	0.01205	242	1201	0.201499	A2M,MKKS,CARD16,DYSF,ADA,ADAM8,ADAM10,ADCY7,ADORA1,OTULIN,AP1G1,C1QTNF1,WDFY1,ANXA1,ANXA2,ANXA2P2,BIRC2,XIAP,APOE,SEMA4G,ARF6,ARRB2,PDE5A,VAMP8,RIPK1,LRSAM1,TRIM24,BMPR2,BST1,SPHK1,C3,C3AR1,C5,CACNB3,CALM1,SOCS3,ARTN,CD1D,CD9,CD74,LRRFIP2,CDKN1A,CDKN1B,RPS6KA5,SAMHD1,NR1D1,CLOCK,KANK2,ADGRA2,CREBBP,CRK,TKFC,IKBKE,CTSS,CYBA,CYP27B1,PTPN22,DBN1,ACE,OXSR1,ITCH,SH2B3,DUSP1,NR1H3,NUPR1,S1PR1,OPTN,MEGF…
GO: Biological Process	GO:0010801	negative regulation of peptidyl-threonine phosphorylation	0.0121	11	24	0.458333	GRK2,OGT,CALM1,CALM2,CALM3,DGKQ,DMTN,INPP5K,CADM4,DDIT4,PPP2R5D
GO: Biological Process	GO:0006164	purine nucleotide biosynthetic process	0.0121	77	326	0.236196	ACACB,ADA,ADCY7,PARP1,AK4,AMPD3,RHOA,ATP5F1A,ATP5MC1,BDNF,BID,ACSF3,PAPSS1,HACD1,MPC2,COX5B,TECR,COX6B1,CYC1,AK3,NUPR1,PPIF,MLXIPL,NME6,UQCC2,ACSS1,PPARGC1A,PARK7,ACOT7,IMPDH2,SLC35B2,MECP2,MT-ATP6,MT-ATP8,MT-CO1,MT-CO3,MT-CYB,MTHFD1,MT-ND1,MT-ND3,MT-ND6,FLCN,NDUFA1,NDUFA2,NDUFA4,NDUFB1,NDUFB2,NDUFB10,NME3,NME4,NPR1,HACD2,PDHB,PDK2,PKM,ELOVL6,NDUFB11,DCAKD,SCD5,ELOVL7,PANK2,SDHC,SHMT2,SLC25A1,COA…
GO: Biological Process	GO:0045619	regulation of lymphocyte differentiation	0.01213	52	203	0.256158	ADA,ADAM8,ANXA1,FAS,RHOA,SLC46A2,BMP4,ZFP36L1,ZFP36L2,CBFB,CD1D,CD74,CD83,RC3H1,TESPA1,ERBB2,BTN2A2,IL23A,CD24,PRELID1,ZC3H8,GLI2,LOXL3,HMGB3,ID2,IL1B,IL2RG,IL4R,INHA,IRF1,LGALS9,MDK,MMP14,NFATC2,RC3H2,PTPN6,RARA,ZC3H12A,ZBTB1,PCID2,SOS2,ZNF609,STAT5A,STAT5B,CARMIL2,NFKBIZ,PRDX2,TGFB1,TGFBR2,TNFSF4,CYP26B1,ZMIZ1
GO: Biological Process	GO:0036473	cell death in response to oxidative stress	0.01247	32	110	0.290909	TBC1D24,PARP1,ATF4,RIPK1,CTNNB1,HDAC6,EPOR,SIGMAR1,LANCL1,ARL6IP5,GSKIP,FYN,GFER,GLRX,HTRA2,GPX1,PDCD10,HIF1A,PARK7,HSPB1,JAK2,NCOA7,MAP3K5,NFE2L2,NONO,PRKCD,PSAP,REST,SIRT1,TLR4,SLC7A11,RNF146
GO: Biological Process	GO:0071326	cellular response to monosaccharide stimulus	0.0126	45	170	0.264706	GRK2,WDR35,PLA2G6,OGT,ARRB1,DYNLL1,BAIAP3,RAB11B,HMGN3,MPC2,NR1D1,CYBA,FIS1,MLXIPL,FKBP1B,PPARGC1A,GPER1,GPX1,HIF1A,KIF5B,LGALS1,MEN1,PHPT1,OXCT1,PCK2,SERPINF1,PIM3,PPP2CA,PPP3CA,PRKACA,TRPM4,PTPRN2,RBM4,TRA2B,SLC2A5,SOX4,SRF,STX4,TCF7L2,SIRT1,UCP2,VCAM1,SLC26A6,ENY2,NADK
GO: Biological Process	GO:0045216	cell-cell junction organization	0.0126	45	170	0.264706	HEG1,CGN,NLGN2,CNTNAP1,CAMSAP3,RHOA,ARL2,ARVCF,CBFB,CD9,CDH11,CSF1R,CTNND1,MYADM,ACE,F11R,PARD6A,DLG1,PDCD6IP,DSP,GJC1,TRPV4,F2R,LSR,PARD6B,JUP,SMAD3,FLCN,MYO1C,AJM1,NPHP1,PRKACA,PRKCI,NECTIN1,RAB13,MICALL2,LIMS2,SRF,STRN,TGFB1,TGFB3,MPP5,CDH24,VCL,NPHP4
GO: Biological Process	GO:0061351	neural precursor cell proliferation	0.01262	49	189	0.259259	FZD6,RHOA,NUMB,RERE,BDNF,DAGLA,PTBP2,ARTN,NUMBL,ADGRG1,CTNNB1,DBN1,HDAC5,OPTN,FGFR1,HOOK3,SPINT2,CD24,GLI1,GLI2,GNAI2,GRN,KIF3A,HIF1A,ID2,ID4,DIXDC1,IL1B,TRNP1,LYN,MDK,RACGAP1,NAP1L1,NGFR,PCM1,ASPM,PTN,RSU1,CX3CL1,ATF5,LIMS2,ZNF335,SMARCA1,SMARCD3,TACC1,AKNA,TGFB1,VEGFA,TMEM14B
GO: Biological Process	GO:0005975	carbohydrate metabolic process	0.01263	142	663	0.214178	ACACB,DYSF,C1QTNF1,SLC25A11,C1QTNF2,ALDH2,ALDOC,DYRK2,AMY2B,OGT,AKR7A2,ATF4,PPP1R3E,ST3GAL5,SYNJ2,BRAT1,STBD1,CALM1,ENTPD5,B4GALT5,CLTC,ABCG2,MPDU1,CHST11,CPT1A,NR1D1,NCOR1,TKFC,DGKQ,IP6K1,EPM2AIP1,GNE,NUPR1,DERA,MYOF,MLXIPL,ENO3,DCXR,ZMPSTE24,EXTL2,AKR1A1,PTK2B,POMK,ISYNA1,G6PC3,FUCA1,FUT1,FUT8,PTGES3,G6PD,SLC37A4,GAA,INPP5J,GALE,B4GALNT1,ARPP19,GALK1,GALNT3,GALT,CD244,GANC,INPP5K,NEU3,GCKR,GALN…
GO: Biological Process	GO:0050801	ion homeostasis	0.01275	188	909	0.206821	BTBD9,SLC12A5,ADM,ADORA1,PARP1,PLA2G6,C1QTNF1,ANK1,ANPEP,ANXA2,ANXA2P2,XIAP,APLP2,APOE,ARF1,MCU,ASPH,ATF4,ATP1A1,ATP1B1,ATP1B2,ATP2B4,DGAT1,ATP6V1A,ATP6V1C1,B2M,BAK1,BAX,TRIM24,BMP4,C3AR1,CACNA1G,CACNB3,CALM1,CALM2,CALM3,LPAR2,CDK5,TSPOAP1,LYST,CKB,SLC9A3R1,ABCG2,ATG5,AKAP5,SLC4A8,SLC31A1,CYBA,TLCD1,CYP27B1,DBI,ACE,DDIT3,SV2A,DLG4,DMPK,FIS1,S1PR1,CUTC,MLXIPL,TRPV4,EPOR,TCIRG1,F2R,SLC22A17,SLC25A3…
GO: Biological Process	GO:0000302	response to reactive oxygen species	0.01288	65	267	0.243446	ADA,PARP1,ANXA1,APEX1,APOE,AKR1C3,RIPK1,BAK1,CFLAR,SPHK1,CAPN1,CAPN2,CAT,CCNA2,CDK2,CFL1,PRDX5,COL1A1,CRK,NQO1,HDAC6,DUSP1,PPIF,PLEKHA1,ZNF580,EPOR,NET1,SIGMAR1,PTK2B,FKBP1B,FOS,TXNRD2,TXNIP,FYN,GCH1,SESN1,PPARGC1A,GLRX,GPX1,GSTP1,PPP1R15B,PDCD10,PARK7,HMOX1,LIG1,MAP3K5,MMP2,MPV17,MT-ND6,NFE2L2,PDK2,PLD2,PRKCD,MAPK1,MAPK9,PSAP,APTX,ANKZF1,SRC,STAT6,PRDX2,SIRT1,TPM1,UCP2,RNF146
GO: Biological Process	GO:0045017	glycerolipid biosynthetic process	0.01288	65	267	0.243446	PLA2G6,PITPNM2,ANG,PIK3R3,PLEKHA4,ARF1,ARF3,PLEKHA3,DGAT1,LPCAT4,SOCS2,SYNJ2,CPNE1,C3,CAPN2,SOCS3,CISH,PITPNM1,LPIN2,DGKA,DGKQ,NR1H3,SH3GLB1,PLEKHA1,FABP3,AGAP2,RAB14,PIGT,INPP5J,CPNE7,INPP5K,STARD10,PGAP2,INPPL1,PIKFYVE,PCK2,PCYT1A,PIK3CB,PIK3R1,PIP4K2A,PLD1,PLD2,PLSCR1,PTEN,PTPN13,PIGX,ETNK2,PIP4K2C,AGPAT5,PIK3R4,ETNK1,PIGV,RUFY1,PIGZ,SACM1L,TAZ,TCF7L2,PIGN,INPP5E,LPIN3,ABHD3,STARD7,PTDSS2,SLC2…
GO: Biological Process	GO:0120178	steroid hormone biosynthetic process	0.01288	23	71	0.323944	ADM,HSD17B6,AKR1C3,ATP1A1,TSPOAP1,CLCN2,CYP27A1,CYP27B1,DAB2,DGKQ,EGR1,STARD3NL,HSD17B11,HSD17B14,FDXR,GFI1,PPARGC1A,NR3C1,IL1B,SRD5A3,REST,SRD5A1,VDR
GO: Biological Process	GO:0046847	filopodium assembly	0.01288	23	71	0.323944	ARF6,DOCK11,CAPZB,S1PR2,DBN1,ACTR3,ARPC2,DMTN,ARAP1,MIEN1,ITGA6,ITGB4,PALM,PRKCD,SRF,FGD4,RAB17,TGFB3,AGRN,ZMYND8,SH3BP1,EZR,FGD3
GO: Biological Process	GO:0009314	response to radiation	0.01288	112	506	0.221344	SMC1A,CARD16,PARP1,TP53I13,ALAD,CUL4B,ANXA1,USP28,BMF,ARRB1,ATF4,BAK1,BAX,PER3,MBD4,BRAT1,CALM1,CAT,CBL,UNC119,CDK5,CDKN1A,CHEK1,PLEKHB1,CIRBP,INTS7,EI24,CLOCK,CREB1,CREBBP,CRY2,PITPNM1,CYBA,DDB2,F11R,FBXO4,DYNLRB1,RHNO1,DNMT3A,DUSP1,EGR1,EIF2S1,MRNIP,ERCC1,ERCC3,ZMPSTE24,NET1,UBE4B,EYA3,FEN1,FOS,LZIC,RGS14,POLD3,BRSK1,NMU,REEP6,GNAQ,GRK4,GPX1,GRIN1,MSH6,H2AX,HIF1A,PNKP,HMGN1,SYNPO,HRH1,GTF2H5,TE…
GO: Biological Process	GO:0097193	intrinsic apoptotic signaling pathway	0.01312	75	317	0.236593	PARP1,DYRK2,CUL2,USP28,BMF,ATF4,BAK1,BAX,BID,MBD4,CASP2,CD74,CDKN1A,SLC9A3R1,CLU,EI24,IKBKE,DDIT3,GSDME,BCL2L11,E2F1,E2F2,FIS1,NUPR1,PPIF,RPS27L,SH3GLB1,SHISA5,ARL6IP5,GSKIP,TAF9B,CD24,ERP29,MLLT11,SFN,HTRA2,GPX1,GRINA,MSH6,PDCD10,HIF1A,UBE2K,PARK7,HMOX1,HSPB1,JAK2,MAP3K5,MLH1,PYCARD,FLCN,NFATC4,NFE2L2,NONO,PDK2,SGMS1,PIK3R1,PLAUR,TMEM109,CHAC1,DDIT4,PRKCD,DAB2IP,PTPN1,USP47,SKIL,SRC,RTKN2,TMBIM6…
GO: Biological Process	GO:0009201	ribonucleoside triphosphate biosynthetic process	0.01315	51	199	0.256281	PARP1,AK4,RHOA,ATP5F1A,ATP5MC1,BDNF,BID,COX5B,COX6B1,CYC1,UCK1,AK3,NUPR1,PPIF,MLXIPL,NME6,UQCC2,PPARGC1A,PARK7,IMPDH2,MECP2,MT-ATP6,MT-ATP8,MT-CO1,MT-CO3,MT-CYB,MT-ND1,MT-ND3,MT-ND6,FLCN,NDUFA1,NDUFA2,NDUFA4,NDUFB1,NDUFB2,NDUFB10,NME3,NME4,PKM,NDUFB11,UCKL1,SDHC,SHMT2,NDUFA12,TAZ,TGFB1,ISCU,TMSB4X,UQCRB,UQCRH,COQ9
GO: Biological Process	GO:0045732	positive regulation of protein catabolic process	0.01328	58	233	0.248927	ADAM8,OSBPL7,CUL4B,APOE,ZFAND2A,TNFSF12,CBLB,CDKN1B,CLU,ASB9,ARIH1,RNF19A,TIPARP,CSNK1D,EDEM1,DAB2,KEAP1,RBX1,ITCH,NUPR1,VPS28,PTK2B,FZR1,UQCC2,NUB1,IL1B,ATP5IF1,ATXN3,TRIB2,RNF19B,NFE2L2,PRICKLE1,OAZ2,PACSIN3,DDA1,ANKIB1,MAPK9,DAB2IP,PSEN1,PSMD10,PTEN,EGLN2,RDX,CDK5RAP3,EDEM2,SORL1,SOX9,VPS11,MAGEF1,AURKA,ATG4B,TAF1,TNFRSF1B,UBE2V2,SUMO1,EZR,RAB7A,SOCS4
GO: Biological Process	GO:0061180	mammary gland epithelium development	0.01328	26	84	0.309524	AR,BAX,LATS1,CSF1R,FOXF1,AGAP2,GLI2,GPX1,NR3C1,ORAI1,HIF1A,ID2,JAK2,MST1,IQGAP3,MAPK1,PRLR,ROBO1,ZNF703,SLC12A2,SRC,STAT5A,STAT6,TGFB1,VDR,RTN4
GO: Biological Process	GO:0046165	alcohol biosynthetic process	0.01328	47	180	0.261111	ACACB,APOE,ASAH1,SPHK1,CLCN2,GGPS1,SPTLC2,CYP27A1,CYP27B1,DAB2,DGKQ,IP6K1,EPHX1,PCBD2,PTK2B,ACAA2,IP6K2,ISYNA1,SPTLC1,ERLIN1,G6PD,CD244,GCH1,GFI1,GOT1,GPER1,PLCD4,PARK7,HRH1,IL1B,ITPKA,NFYA,NFYB,PCK2,PLCB3,PLCD1,PLCG1,ELOVL6,PTH1R,SRD5A3,REST,ACER3,DHDDS,SP1,PPIP5K2,TM7SF2,VDR
GO: Biological Process	GO:0071385	cellular response to glucocorticoid stimulus	0.01336	22	67	0.328358	ANXA1,ASS1,CFLAR,BMP4,ZFP36L1,ZFP36L2,KLF9,BCL2L11,NR3C1,GSTP1,ISL1,JAK2,MT-ND3,PCK2,SERPINF1,DDIT4,REST,RPS6KB1,SRD5A1,TGFB1,UBE2L3,ZFP36
GO: Biological Process	GO:0032869	cellular response to insulin stimulus	0.0134	59	238	0.247899	PARP1,GRK2,OGT,FOXO6,PIK3R3,ATP6V1A,ATP6V1C1,SOCS2,CFLAR,ZFP36L1,SOCS3,CAV2,CDK2,CISH,LPIN2,C2CD5,HDAC5,EIF4EBP2,ESRRA,TCIRG1,ATP6V1D,BAIAP2,INPP5K,GNAI2,GOT1,RAB31,GSTP1,IL1B,INPPL1,MYO1C,NUCB2,PCK2,PDK2,PIK3R1,PKM,EEF2K,SLC2A8,PRKCD,PRKCI,PTEN,PTPN1,RAB13,RARRES2,RBM4,RPS6KB1,SHC1,SLC9A1,SORL1,WDTC1,SP1,SRC,SRD5A1,VAMP2,SIRT1,NUCKS1,USF1,LPIN3,ATP6V0E2,NDEL1
GO: Biological Process	GO:0051650	establishment of vesicle localization	0.01355	126	580	0.217241	MKKS,TBC1D24,WDR35,CC2D2A,OFD1,CNIH2,CDK10,ARF1,MADD,WDR19,ARL3,HAUS1,SSNA1,LRRC61,DYNLL1,TRAK2,WDR90,SEPTIN7,CDK5,RAB11B,CETN2,TTLL1,ATXN10,ATG5,COL7A1,POC1A,PTPN23,CSNK1D,CTNNB1,CEP57,TTLL3,MCIDAS,SFI1,DYNLRB1,DNM1,TCTEX1D2,DPYSL2,HDAC6,TPGS1,ACTR3,ACTR2,ACTR1A,AKAP9,CELSR2,TBC1D10A,CNIH1,STARD3NL,CCNO,F8,ARL6,CEP78,ZMYND10,ATP6V1D,FOLR1,BBIP1,TMEM107,ARFGAP2,BICDL1,SSX2IP,STK36,TTC39C,SEC24A,D…
GO: Biological Process	GO:2000182	regulation of progesterone biosynthetic process	0.01372	4	4	1	ADM,DGKQ,EGR1,PPARGC1A
GO: Biological Process	GO:0061622	glycolytic process through glucose-1-phosphate	0.01372	4	4	1	GALE,GALK1,GALT,PFKM
GO: Biological Process	GO:0019068	virion assembly	0.01375	15	39	0.384615	APOE,LRSAM1,VPS4B,DDX6,PDCD6IP,VPS28,VTA1,CHMP2A,MVB12A,PC,PPIA,RAB1A,MITD1,UBB,VPS37D
[truncated: 1,047,659+ more rows]
