# Supplementary material for: GRK6 Depletion Induces HIF Activity in Lung Adenocarcinoma
Source: Front Oncol. 2021 May 31;11:654812. doi: 10.3389/fonc.2021.654812 (PMC8201516; doi:10.3389/fonc.2021.654812)
Supplement: Supplementary file 6 [file Table_5.xlsx]

## Sheet: TCGA-top hit genes-Fold Change
Gene names	High GRK6	Low GRK6	FDR-value	Fold Change (Low GRK6-High GRK6)
ABTB2	7.35633	8.17726	0.0407181	15.5336
ACSL1	10.8336	11.6797	0.0120604	22.5133
ACVR1	9.57111	10.4682	0.00171276	20.0394
ADAM9	11.5441	12.5145	0.0064985	24.0586
ADAT1	7.74988	8.46602	0.0242309	16.2159
ADCY9	9.10108	10.2014	0.0163565	19.3025
AFF4	10.8981	11.4135	0.0414265	22.3116
AKAP6	5.94173	7.94851	0.000379286	13.8902
AMIGO1	5.7564	6.70136	0.0346393	12.4578
ANKRD28	9.64868	10.3392	0.00130791	19.9878
APC	8.77829	9.28713	0.0456369	18.0654
ARHGAP29	9.18469	10.2672	0.0135357	19.4519
ARHGAP5	10.4794	11.2242	0.0163382	21.7036
ARHGEF12	11.6303	12.0815	0.0185623	23.7119
ARMCX3	10.1455	10.6986	0.018085	20.8441
ARSJ	7.15609	8.74759	0.00760282	15.9037
ASCC3	9.78518	10.3252	0.0147471	20.1104
ASXL2	8.51812	9.44387	0.0490602	17.962
ATG2B	9.02147	9.5511	0.0493417	18.5726
ATXN1	9.45312	10.1041	0.0286686	19.5572
ATXN1L	9.707	10.2725	0.0146679	19.9795
BCAS2	9.15168	9.693	0.00738295	18.8447
C1GALT1	8.84654	9.56544	0.0369444	18.412
C3orf67	4.86671	6.21709	0.0272211	11.0838
C6orf120	8.97183	9.41926	0.0280633	18.3911
CALU	12.1295	12.8713	0.0295067	25.0008
CASK	9.8925	10.4976	0.0413418	20.3901
CBX6	7.89766	9.08347	0.011337	16.9811
CCDC47	11.4651	12.0199	0.00494136	23.485
CCNI	11.6402	12.1669	0.0296302	23.8071
CD44	11.937	12.684	0.0172869	24.621
CD59	12.7007	13.4676	0.022342	26.1683
CDK14	7.76449	8.82492	0.0081466	16.5894
CEPT1	8.67206	9.09369	0.0417456	17.7658
CHD1	9.34145	9.78407	0.0429476	19.1255
CHST14	8.75923	9.14766	0.0465229	17.9069
CLCC1	9.40516	9.88994	0.0394642	19.2951
CLCN3	9.65392	10.3404	0.013501	19.9943
CLDN1	9.25816	10.9617	0.021716	20.2198
CLDN12	10.1741	10.8809	0.011112	21.0551
CLSTN1	11.998	12.7304	0.00985324	24.7284
CPD	11.9868	13.0508	0.0226821	25.0377
CPEB3	6.37014	6.84526	0.0418081	13.2154
CSDE1	12.9909	13.587	0.0018856	26.5779
CXADR	7.95254	8.90113	0.0478625	16.8537
CYB5RL	5.63144	6.5193	0.00347728	12.1507
DAAM1	8.01902	9.03195	0.0135718	17.051
DCBLD2	9.98541	11.2698	0.0134437	21.2552
DCUN1D3	7.48507	8.27518	0.0136648	15.7603
DDX20	8.14059	8.58051	0.0198426	16.7211
DENND5A	10.0778	10.5335	0.0312596	20.6113
DOCK7	8.74523	9.37017	0.0421886	18.1154
DOCK9	9.93428	10.6806	0.0428128	20.6149
DPY19L1	10.6409	11.5647	0.0185623	22.2056
DPYSL3	11.4088	12.79	0.0104495	24.1988
DSE	8.75723	9.58394	0.0409566	18.3412
DYNLL2	10.5301	11.0572	0.0150999	21.5873
ELK3	8.35709	9.51099	0.0210791	17.8681
ELMOD2	7.35721	7.8866	0.0298641	15.2438
ENAH	11.1164	11.9242	0.00371801	23.0406
ENO1	15.1085	15.6454	0.0198399	30.7539
ENPP4	9.51711	10.0182	0.0418963	19.5353
ERCC4	7.65756	8.40306	0.0175805	16.0606
ESYT2	11.6237	12.1536	0.0344136	23.7772
EXOC5	9.91033	10.3814	0.0399925	20.2917
FAM199X	8.73546	9.2816	0.0447528	18.0171
FBN2	3.53055	5.32047	0.023935	8.85103
FCHSD2	9.37232	9.85182	0.0103188	19.2241
FGF1	5.75951	7.42493	0.00550223	13.1844
FIGNL1	7.89492	8.83993	0.00565819	16.7349
FMN2	1.73198	3.41225	0.0320479	5.14423
FN1	15.1518	16.5963	0.0293247	31.7482
FNDC3B	10.8837	11.7399	0.00760619	22.6236
FNIP2	8.67399	10.1011	0.00730237	18.7751
FRMD6	8.06638	9.19269	0.0332558	17.2591
FYCO1	9.94246	10.6489	0.0150999	20.5913
G3BP2	11.3456	11.7961	0.0389062	23.1416
GBE1	8.77582	9.46293	0.0338157	18.2387
GCC1	9.18372	9.58777	0.041465	18.7715
GEMIN5	8.83422	9.4857	0.0025597	18.3199
GNA12	10.5415	11.2688	0.00366148	21.8102
GNAO1	5.20682	6.65491	0.00573928	11.8617
GOLGA4	10.5922	11.103	0.0163565	21.6952
GTPBP10	8.09123	8.46223	0.0377726	16.5535
H6PD	11.1855	11.707	0.0344136	22.8925
HDAC9	6.27051	7.51231	0.0436597	13.7828
HIPK1	10.2896	11.1143	0.00213038	21.4039
HIVEP2	9.45104	10.0374	0.0270266	19.4884
HLTF	9.41511	10.129	0.0139824	19.5442
HS2ST1	9.48171	10.49	0.00191783	19.9717
HSPA13	9.47346	9.98333	0.0245979	19.4568
IGF2R	11.622	12.3632	0.0121889	23.9852
IL13RA1	11.4994	12.2004	0.00992101	23.6998
IL1RAP	8.20309	9.75846	0.00270588	17.9616
ILDR2	1.48459	2.81401	0.01833	4.2986
IPO11	8.32204	8.85734	0.0412957	17.1794
ITGAV	11.246	12.2766	0.0134314	23.5225
ITGB8	7.84316	10.001	0.0389062	17.8442
KCNQ5	3.99058	5.83212	0.0242309	9.8227
KDM3A	9.93842	10.4844	0.0198426	20.4228
KIDINS220	10.4896	11.1297	0.0217842	21.6193
KLHDC10	8.64028	9.55812	0.00753919	18.1984
LIMK1	10.7675	11.4619	0.00961053	22.2294
LMBR1	9.58993	10.1114	0.0236281	19.7013
LMLN	8.26568	8.97147	0.0261159	17.2371
LONP2	10.201	10.7083	0.0263564	20.9093
LPP	8.0959	8.88688	0.0479428	16.9828
LTBP1	10.1512	11.0087	0.0236281	21.1599
LUZP1	9.23068	10.0974	0.00550223	19.3281
LYRM7	7.62702	8.08972	0.0449531	15.7167
LYSMD3	8.92632	9.47912	0.0262187	18.4054
MAGI2	6.75441	7.43319	0.0403855	14.1876
MAGT1	11.1492	11.7146	0.00811224	22.8638
MAN1A2	9.00441	9.91545	0.00985324	18.9199
MAP3K13	6.51992	7.70003	0.0185582	14.22
MAP3K2	8.66259	9.5185	0.00150731	18.1811
MEF2C	8.56972	9.24552	0.0231621	17.8152
MEGF10	2.05455	4.66797	0.00357579	6.72252
MFAP3	9.27489	9.84012	0.00762264	19.115
MFN1	9.25115	9.75388	0.049171	19.005
MFSD11	8.96119	9.4662	0.00649538	18.4274
MGAT5	6.92501	8.39916	0.0197918	15.3242
MIER1	9.49421	9.97739	0.0205589	19.4716
MIOS	8.73154	9.31299	0.0110266	18.0445
MME	6.56385	8.58332	0.00555332	15.1472
MPDZ	7.95679	8.82068	0.041322	16.7775
MPP6	6.33267	7.24568	0.0378694	13.5784
MPZL3	5.54729	6.95295	0.0270275	12.5002
MTF1	8.62711	9.33269	0.00150731	17.9598
MTM1	7.7177	8.60898	0.00219059	16.3267
MTOR	10.334	10.7298	0.048106	21.0638
MUL1	9.50462	9.98135	0.0418963	19.486
NALCN	4.78948	5.98731	0.0399297	10.7768
NCAM1	4.44415	5.61778	0.0403855	10.0619
NCAPD3	8.8094	9.32153	0.0300356	18.1309
NCEH1	9.38882	10.3193	0.00778399	19.7082
NEK1	7.22145	8.20345	0.00723091	15.4249
NFIC	8.96225	9.7001	0.040141	18.6623
NOG	3.22175	4.65033	0.0169303	7.87208
NOTCH2	11.1798	12.3915	0.00682083	23.5713
NR1D2	9.43928	10.0284	0.0236702	19.4676
NRP1	11.1051	11.7967	0.0497828	22.9018
NUDCD3	10.8419	11.383	0.0120604	22.2249
NUP155	8.71408	9.72943	0.00732732	18.4435
OSBPL6	4.97242	6.40485	0.04671	11.3773
OSMR	10.5987	11.8451	0.00363351	22.4438
OSTM1	8.97937	9.53542	0.0171237	18.5148
OXR1	9.18168	9.82542	0.0164461	19.0071
P4HA2	10.3167	11.026	0.0363768	21.3427
PADI1	2.64746	5.46405	0.00442739	8.11151
PAFAH1B2	8.05831	9.07345	0.0270266	17.1318
PAM	11.7181	12.681	0.0146019	24.3991
PANK3	8.15117	8.91993	0.0091126	17.0711
PANX1	8.82208	9.32435	0.0485005	18.1464
PDGFC	8.74839	10.2259	0.000339062	18.9743
PDP1	9.30854	10.0986	0.0273502	19.4071
PDP2	6.71077	7.2814	0.0195404	13.9922
PFKFB3	10.5957	11.6279	0.0204074	22.2236
PIGK	9.05639	9.72872	0.0170009	18.7851
PIK3C2A	9.98571	10.3238	0.04919	20.3095
PJA1	9.15466	9.84968	0.0263763	19.0043
PLAU	10.8969	12.0288	0.0472293	22.9257
PLCE1	7.04903	8.10503	0.0420976	15.1541
POLR2B	10.7539	11.1901	0.0403855	21.944
PPIL4	8.79205	9.10032	0.013501	17.8924
PPP1CB	12.3703	12.8755	0.00922078	25.2457
PPP4R2	8.11695	8.85461	0.0244678	16.9716
PRICKLE2	8.10931	8.87137	0.0455212	16.9807
PRKAR2A	7.31968	8.32778	0.0454237	15.6475
PRNP	10.5283	11.228	0.0121889	21.7563
PSMD2	11.9621	12.4193	0.0343778	24.3814
PTGFRN	10.5653	11.3535	0.0344136	21.9189
PTPRF	12.9312	13.672	0.0261159	26.6032
PTPRG	7.69503	8.92358	0.00872549	16.6186
PTX3	3.86658	5.23653	0.0125079	9.1031
PWWP2A	8.54881	9.08764	0.0216628	17.6365
PXDN	10.7886	12.3107	0.00646077	23.0993
RAB11FIP5	9.66492	10.175	0.0235339	19.8399
RAI14	10.6189	11.6521	0.011112	22.2709
RASAL2	8.96389	9.65527	0.016885	18.6192
RASSF3	7.45903	8.18292	0.00988793	15.642
RBL1	6.74704	7.46905	0.0220481	14.2161
RFC1	10.0267	10.4615	0.0186956	20.4882
RIF1	8.68538	9.56303	0.0157461	18.2484
RLIM	10.2398	10.7306	0.00565819	20.9705
RNASE7	0.498824	2.41554	0.00450158	2.91437
RNF144A	8.73894	9.42155	0.0294383	18.1605
ROCK1	9.83306	10.4025	0.0488129	20.2356
ROR1	4.92414	6.54468	0.0147067	11.4688
RPS6KA3	10.8181	11.5606	0.00787316	22.3786
RRAGD	8.47225	9.48293	0.0177669	17.9552
RUNX1	11.012	11.7642	0.00550223	22.7762
SAMD4A	8.20635	9.11553	0.0414265	17.3219
SAMD8	6.04157	6.61502	0.0125171	12.6566
SCARB2	12.3616	12.8935	0.0339548	25.2552
SCRN1	10.606	11.5573	0.0214012	22.1633
SDC1	13.1391	14.172	0.00872549	27.3111
SEL1L3	11.6199	12.3861	0.0054503	24.006
SERTAD4	5.60179	7.39098	0.0153652	12.9928
SETD7	10.6478	11.3463	0.0206662	21.9942
SF3A3	10.4928	10.7867	0.0497825	21.2795
SH3D19	9.98839	10.4994	0.0246169	20.4878
SIPA1L1	9.70402	10.4973	0.00200063	20.2013
SLC15A2	7.57159	9.21829	0.02215	16.7899
SLC20A1	10.2285	10.7734	0.024684	21.0019
SLC25A24	9.32528	10.0502	0.0383464	19.3755
SLC9A6	8.30271	9.15258	0.0101556	17.4553
SLIT2	6.58331	7.87953	0.0358858	14.4628
SMARCA5	10.6144	11.1491	0.00515543	21.7635
SMC6	8.8161	9.42059	0.0195404	18.2367
SNAPC1	7.64969	8.32144	0.0231959	15.9711
SNX29	8.89343	9.42282	0.0465222	18.3162
SP4	7.23314	8.25076	0.00494136	15.4839
SPAG9	10.5508	11.1593	0.0264314	21.7101
SPRED1	9.77683	10.8301	0.00047146	20.6069
SPRED2	9.72189	10.6238	0.00899241	20.3457
SPRY2	8.54263	9.25005	0.0290718	17.7927
SRPX2	8.16979	9.66722	0.0148636	17.837
SSH1	9.99051	10.5865	0.00746339	20.577
STARD13	7.34034	8.04215	0.0320134	15.3825
STK39	9.44393	10.2731	0.0418378	19.717
STOM	11.6885	12.4437	0.0183502	24.1321
STX12	10.0865	10.5239	0.0348644	20.6103
SUN2	11.2122	11.5938	0.0378694	22.806
SUSD5	4.87614	6.60938	0.00419934	11.4855
SYT16	0.847129	2.58143	0.00988407	3.42856
SYTL2	8.65594	9.93365	0.0246173	18.5896
TAB2	10.5652	11.0002	0.0373366	21.5654
TAX1BP1	12.0431	12.407	0.0471436	24.4501
TBC1D16	8.14548	8.8035	0.0272011	16.949
TBC1D5	9.73465	10.2376	0.0361421	19.9723
TBC1D8B	7.71002	8.71328	0.0115326	16.4233
TBC1D9	9.51943	10.1539	0.0270266	19.6733
TBCCD1	7.54301	8.16694	0.00732732	15.7099
TBL1XR1	11.1756	11.6564	0.0264314	22.832
TEX2	9.66265	10.0817	0.0418786	19.7443
TGFBI	11.432	12.9953	0.00553339	24.4273
TIAM1	6.97424	8.27125	0.00102878	15.2455
TMEM167B	10.0035	10.476	0.0209669	20.4796
TMEM192	8.76534	9.27929	0.0279945	18.0446
TMEM200A	6.67129	7.85027	0.021527	14.5216
TMEM43	10.9703	11.5194	0.0159919	22.4896
TRIM2	10.297	11.4127	0.018085	21.7097
TRIM56	8.16112	8.87825	0.0418963	17.0394
TRIO	10.7107	11.6719	0.0346892	22.3825
TRPM8	4.09596	6.9491	0.0280803	11.0451
TSC22D2	8.60206	9.40643	0.0279945	18.0085
TTC3	11.4287	11.9188	0.0287212	23.3475
TTC9	9.2453	10.0047	0.0413418	19.25
TULP4	9.17484	9.70125	0.0163217	18.8761
TWSG1	9.64385	10.2861	0.048601	19.9299
UBN1	10.5284	10.9187	0.0346983	21.4471
UBR3	9.36933	9.95867	0.0159893	19.328
ULBP2	4.21121	6.14756	0.00295907	10.3588
UTRN	10.2832	10.9943	0.0389972	21.2775
VANGL1	9.04591	9.81737	0.00954069	18.8633
VKORC1L1	10.5508	11.2197	0.00286737	21.7705
VOPP1	10.3158	10.9777	0.0199008	21.2936
VPS8	9.00707	9.45938	0.0321592	18.4665
WDR54	7.34562	8.06434	0.0269069	15.41
WWC1	9.94446	10.5468	0.0377726	20.4913
XPR1	11.228	12.1083	0.0332592	23.3362
YIPF5	10.1698	10.6301	0.0205007	20.7999
ZKSCAN5	8.13086	8.61422	0.00357579	16.7451
ZNF12	9.10031	9.8756	0.00155443	18.9759
ZNF354C	3.76978	5.42114	0.00675558	9.19091
ZNF41	7.50552	8.08354	0.0393712	15.5891
ZNF426	5.99559	6.83724	0.00308294	12.8328
ZNF430	5.9639	7.038	0.00182896	13.0019
ZNF678	5.00072	5.93369	0.00377043	10.9344
ZNF791	7.01212	7.72849	0.00754727	14.7406
ZNF829	2.66628	4.02559	0.00290658	6.69187
ZNF844	5.89715	6.72953	0.0163259	12.6267
ZW10	8.12909	8.89742	0.0121889	17.0265
