# Supplementary material for: GRK6 Depletion Induces HIF Activity in Lung Adenocarcinoma
Source: Front Oncol. 2021 May 31;11:654812. doi: 10.3389/fonc.2021.654812 (PMC8201516; doi:10.3389/fonc.2021.654812)
Supplement: Supplementary file 7 [file Table_6.xlsx]

## Sheet: RNASeq-top git genes
Gene names	Control_1	Control_2	Control_3	siGRK6_1	siGRK6_2	siGRK6_3	P-adj value	log2FoldChange
ABTB2	425.329	395.468	447.516	521.149	520.045	521.918	0.00213109	0.278759
ACSL1	1001.58	932.924	979.485	1144.92	1147.74	1102.87	0.0010652	0.213018
ACVR1	454.88	528.88	525.004	603.648	590.433	554.119	0.0336639	0.194726
ADAM9	7120.82	6819.21	7013.98	8513.45	8237.91	8739.78	7.24e-15	0.27852
ADAT1	1053.3	1094.92	1092.67	1136.87	1181.69	1286.68	0.0408461	0.141551
ADCY9	890.763	870.031	898.514	1194.22	1156.85	1257.17	1.96e-11	0.425985
AFF4	5552.49	5232.57	5464.22	6281.96	6400.36	6750.05	2.4e-10	0.253039
AKAP6	174.142	142.94	149.752	217.313	188.806	194.545	0.0260439	0.308608
AMIGO1	520.315	552.703	533.71	647.915	587.121	623.887	0.0258346	0.191902
ANKRD28	1974.66	1918.26	1921.53	2080.57	2129.87	2102.43	0.027285	0.115641
APC	1312.93	1259.78	1302.5	1386.38	1406.94	1461.1	0.0393335	0.127471
ARHGAP29	1865.96	1840.12	1994.67	2475.96	2460.28	2411.02	2.77e-13	0.359209
ARHGAP5	2543.53	2447.14	2421.29	2800.93	2744.31	2743.76	0.000695323	0.158009
ARHGEF12	3477.56	3295.25	3439.08	3826.12	4043.6	4199.5	2.09e-07	0.23498
ARMCX3	2226.91	2091.69	2170.54	2286.82	2340.2	2417.73	0.031586	0.113817
ARSJ	274.406	271.587	299.505	422.553	370.987	370.307	5.72e-05	0.429122
ASCC3	1703.43	1671.45	1708.22	1973.93	1984.95	2134.63	1.52e-06	0.252028
ASXL2	1592.61	1450.37	1564.56	1696.25	1647.91	1691.87	0.0431938	0.122121
ATG2B	806.33	740.431	747.891	906.478	878.611	964.676	0.000779506	0.245613
ATXN1	1304.48	1299.8	1243.29	1440.71	1474.01	1544.29	0.000553377	0.203655
ATXN1L	2682.84	2610.09	2716.44	3051.44	3102.88	3101.99	2.79e-06	0.204161
BCAS2	1118.73	1173.06	1068.29	1220.37	1205.71	1306.81	0.037674	0.141631
C1GALT1	1025.85	976.759	975.131	1212.33	1153.54	1198.13	8.29e-05	0.248842
C3orf67	109.762	113.399	100.996	182.1	165.619	135.511	0.00131401	0.514537
C6orf120	1516.62	1530.42	1617.67	2009.14	1901.31	1919.96	3.87e-09	0.313201
CALU	10355.6	9961.99	10283.3	11473.3	11069.2	11385.6	1.25e-05	0.146571
CASK	2237.46	2151.73	2180.11	2420.63	2381.61	2401.63	0.00855061	0.129406
CBX6	2461.21	2547.2	2504.87	2915.62	2923.18	2812.19	9e-06	0.199903
CCDC47	4453.81	4302.51	4408.99	5034.42	5025.72	5044.76	1.58e-07	0.195177
CCNI	6612.12	6625.76	6830.27	7747.82	7967.95	7754.98	6.53e-11	0.223363
CD44	9274.91	9399.76	9574.57	11596.1	11542	11568.1	3.8e-22	0.294223
CD59	7373.07	7391.93	7360.5	8188.48	8288.42	8216.52	1.41e-06	0.156542
CDK14	341.952	323.998	363.933	997.025	963.905	998.219	1.02e-80	1.51241
CEPT1	691.291	622.267	618.164	779.712	756.881	731.222	0.00557444	0.220141
CHD1	1605.27	1433.22	1608.97	1747.56	1839.2	1870.32	0.000193183	0.222501
CHST14	475.988	477.421	464.929	854.162	967.217	870.758	2.56e-31	0.916829
CLCC1	665.961	617.503	752.244	821.967	819.816	783.548	0.00420593	0.235983
CLCN3	1969.39	1984.01	2032.1	2851.23	2781.58	2876.59	5.81e-29	0.500839
CLDN1	198.416	200.117	189.802	362.189	384.237	350.182	1.05e-14	0.878445
CLDN12	1237.99	1236.91	1282.47	1612.75	1464.9	1619.42	2.22e-07	0.308925
CLSTN1	12444.3	12608.3	12763.8	14022.7	14471.8	14658	2.57e-09	0.187779
CPD	5613.7	5242.1	5263.97	7172.34	7235.91	7752.3	2.05e-28	0.453968
CPEB3	255.408	244.905	266.42	347.097	311.365	299.197	0.0111939	0.287275
CSDE1	12217.4	12462.5	12392	13565	13397.8	13780.5	1.4e-05	0.132781
CXADR	2366.22	2261.32	2350.76	2515.2	2562.96	2747.79	0.00195936	0.158249
CYB5RL	265.962	258.246	234.206	398.408	409.08	398.482	8.48e-10	0.646601
DAAM1	3113.45	3026.52	3074.28	3357.29	3241.17	3246.89	0.043767	0.0934868
DCBLD2	9594.7	9132.94	9645.09	15888	16115.6	16019.8	2.87e-127	0.757167
DCUN1D3	215.303	182.964	187.19	301.824	339.52	330.056	5.54e-09	0.701763
DDX20	504.484	550.797	520.65	683.128	664.962	658.771	3.9e-05	0.331071
DENND5A	2368.33	2387.1	2405.61	2692.27	2780.75	2792.06	8.09e-06	0.201658
DOCK7	1126.12	1052.04	1136.2	1172.08	1273.61	1210.21	0.0478225	0.135791
DOCK9	1301.32	1315.05	1239.81	1430.65	1446.69	1439.64	0.00856351	0.157195
DPY19L1	2939.31	2544.34	2707.73	3431.74	3405.14	3454.86	1.31e-10	0.322981
DPYSL3	4051.7	4292.98	4144.31	4980.09	4590.14	4630.18	4.78e-05	0.18086
DSE	1449.07	1396.05	1302.5	1805.91	1746.46	1889.1	3.19e-11	0.38175
DYNLL2	3963.05	3900.37	3944.93	5675.3	5340.4	5264.8	3.92e-31	0.459812
ELK3	1558.83	1381.76	1453.99	1792.83	1793.66	1969.6	4.7e-08	0.326758
ELMOD2	875.987	826.196	930.728	1153.97	1099.71	1121.65	2.7e-07	0.344702
ENAH	3082.84	2987.45	3035.1	3495.12	3395.2	3503.16	1.06e-05	0.186327
ENO1	120354	128166	123169	141902	140029	144822	1.47e-10	0.197554
ENPP4	1373.08	1362.7	1302.5	1733.48	1602.37	1674.43	9.2e-08	0.302316
ERCC4	350.395	333.528	294.281	404.444	406.596	383.724	0.0109155	0.265497
ESYT2	16692.3	16160.8	16288.2	17630.5	17271.6	17760	0.00189577	0.0983827
EXOC5	5376.24	5037.22	5431.13	6392.63	6317.55	6509.89	1.88e-12	0.274222
FAM199X	3565.16	3400.08	3535.72	4319.1	4330.95	4336.35	1.08e-14	0.302408
FBN2	6.33244	16.1999	10.4478	18.1094	22.3586	30.8589	0.0475963	0.512457
FCHSD2	1168.33	1154.96	1216.3	1327.02	1313.36	1294.73	0.019135	0.146211
FGF1	474.933	524.115	411.819	967.849	905.11	880.15	8.43e-29	0.954593
FIGNL1	973.084	911.96	982.097	1162.02	1069.9	1149.83	0.000842142	0.224899
FMN2	144.591	140.082	150.623	235.423	216.133	213.329	3.36e-05	0.564046
FN1	14949.8	13242	14136.8	15811.5	17157.3	17772.1	0.000792284	0.249002
FNDC3B	3101.84	3193.29	3185.72	4108.83	3971.55	4010.32	3.65e-18	0.345938
FNIP2	544.59	507.915	503.237	624.775	633.494	743.297	0.000114587	0.337382
FRMD6	4282.84	4420.67	4442.94	5099.82	5129.23	5212.47	1.02e-09	0.227839
FYCO1	1865.96	1839.17	1853.62	2224.44	2183.69	2243.31	1.54e-07	0.252185
G3BP2	3397.35	3231.41	3241.44	6547.57	6426.03	6476.35	6.28e-154	0.976709
GBE1	3067.01	3036.05	3079.5	3451.86	3478.84	3516.57	1.05e-05	0.182038
GCC1	572.03	597.491	554.606	709.286	664.134	715.122	0.00131345	0.257817
GEMIN5	879.153	944.36	903.738	1229.43	1275.27	1322.91	3.06e-14	0.47642
GNA12	2101.31	2200.33	2182.73	2502.12	2498.37	2565.31	4.49e-06	0.215782
GNAO1	20.0527	18.1058	11.3185	40.2432	41.4049	69.768	3.46e-05	1.43906
GOLGA4	4055.93	3664.99	3772.54	4518.3	4205.08	4564.44	2.74e-05	0.20317
GTPBP10	581.529	556.515	545.029	667.031	642.603	652.062	0.0116123	0.20659
H6PD	3234.82	3365.77	3352.88	3544.42	3654.39	3759.42	0.00260799	0.134024
HDAC9	166.754	213.458	180.225	462.797	494.374	476.301	8.13e-33	1.33703
HIPK1	1743.53	1508.5	1636.83	1896.46	1806.08	1873	0.00271945	0.181958
HIVEP2	805.275	800.466	820.155	1032.24	1031.81	1065.3	5.97e-08	0.353942
HLTF	4296.56	4149.08	4306.25	5188.35	5195.48	5125.26	4.48e-14	0.27912
HS2ST1	2098.15	1782.94	1955.49	2281.79	2182.86	2199.03	0.00204534	0.184529
HSPA13	2748.28	2855.95	2896.66	4015.26	3856.45	4018.37	2.33e-30	0.477796
IGF2R	9042.72	8767.01	8849.32	13269.2	13004.4	14242.1	3.14e-59	0.599667
IL13RA1	4706.06	4594.1	4740.71	5355.36	5379.32	5376.16	8.59e-08	0.195348
IL1RAP	862.267	842.395	831.474	1342.11	1410.25	1428.9	1.31e-31	0.713009
ILDR2	1645.38	1538.04	1535.83	1850.18	1924.5	1962.9	3.54e-07	0.274377
IPO11	1182.05	1158.77	1143.17	1368.27	1381.27	1411.46	2.13e-05	0.247279
ITGAV	4982.57	4755.15	4763.34	5948.95	6040.97	6250.94	4.5e-18	0.326543
ITGB8	29.5514	26.6822	38.3087	46.2797	63.7635	48.3009	0.0264996	0.527227
KCNQ5	245.91	259.199	282.962	358.164	379.268	398.482	5.03e-06	0.491033
KDM3A	1330.87	1140.66	1277.25	1395.43	1455.79	1512.09	0.00181659	0.208069
KIDINS220	1672.82	1497.06	1577.62	1773.72	1734.04	1911.91	0.00291608	0.181131
KLHDC10	976.251	973.901	947.27	1404.49	1457.45	1445	4.27e-22	0.564061
LIMK1	801.053	846.207	814.931	1265.65	1213.16	1329.62	8.81e-22	0.615793
LMBR1	8227.95	7882.69	8265.98	8758.93	8764.58	8953.11	0.00109486	0.117207
LMLN	663.85	703.267	718.289	960.806	953.968	951.26	1.29e-10	0.444627
LONP2	1726.64	1735.3	1826.63	2476.97	2355.94	2503.6	8.2e-21	0.463135
LPP	1273.88	1180.69	1132.72	1404.49	1352.28	1451.71	0.000536306	0.220186
LTBP1	272.295	248.716	292.539	344.079	381.753	371.649	0.000257599	0.398127
LUZP1	1988.39	1806.77	1843.17	2028.26	1996.54	2140	0.036357	0.122612
LYRM7	743.006	760.443	791.424	915.533	901.798	855.999	0.00372828	0.209657
LYSMD3	930.868	872.889	983.838	1047.33	1052.51	1084.09	0.0104897	0.179699
MAGI2	29.5514	35.2586	20.025	49.2979	52.1701	57.6928	0.00692047	0.709563
MAGT1	4721.89	4620.79	4732	5078.69	5052.22	4910.59	0.0188432	0.095047
MAN1A2	1255.93	1131.14	1171.9	1366.26	1298.46	1332.3	0.013447	0.160091
MAP3K13	813.718	841.443	933.34	1083.55	962.249	956.626	0.0101843	0.199764
MAP3K2	1079.68	955.795	1047.4	1177.11	1120.42	1219.6	0.0108528	0.177887
MEF2C	20.0527	20.9646	19.1544	57.3465	61.2792	67.0846	3.99e-07	1.5109
MEGF10	1.05541	1.90587	0	3.01824	4.96858	18.7837	0.0164375	1.98443
MFAP3	1401.58	1379.85	1377.37	1645.95	1633.84	1800.55	1.17e-06	0.277209
MFN1	1720.31	1560.91	1508.84	2563.49	2634.18	2691.43	5.98e-41	0.71464
MFSD11	979.417	975.807	1047.4	1387.38	1287.69	1344.38	4.8e-11	0.408041
MGAT5	1684.43	1570.44	1633.34	2007.13	1960.11	2082.31	1.28e-08	0.298568
MIER1	1463.85	1423.69	1400.01	1611.74	1544.4	1516.11	0.0461696	0.1205
MIOS	362.004	385.939	425.749	474.87	433.095	477.642	0.0370778	0.209663
MME	5242.2	5184.93	5133.37	6048.55	5970.58	5880.64	1.85e-08	0.199752
MPDZ	2245.9	2215.58	2300.27	2604.74	2543.91	2649.84	2.06e-05	0.199198
MPP6	470.711	451.692	485.824	544.289	541.575	626.57	0.00505416	0.254304
MPZL3	18.9973	17.1528	22.637	46.2797	44.7172	53.6677	0.000284507	1.11818
MTF1	619.523	615.597	596.397	813.918	787.52	858.683	4.17e-08	0.407626
MTM1	522.426	531.738	546.77	721.359	622.729	665.479	0.00026224	0.306415
MTOR	4149.86	4252.95	4002.39	4641.05	4651.42	4954.87	5.57e-06	0.194407
MUL1	1145.12	1204.51	1168.42	1231.44	1344.83	1349.74	0.0221762	0.149838
NALCN	372.558	348.775	348.261	498.009	453.797	512.526	8.04e-06	0.424966
NCAM1	633.244	577.479	585.079	681.116	718.788	728.539	0.00416208	0.230087
NCAPD3	2653.29	2754.94	2682.48	2945.8	3005.99	3186.52	0.000351376	0.169103
NCEH1	2947.75	2927.42	2997.66	3230.52	3275.95	3275.07	0.00156119	0.137228
NEK1	734.563	653.714	714.806	746.511	805.738	830.507	0.0414559	0.166292
NFIC	5299.19	5894.86	5578.27	6479.15	6140.34	5892.71	0.00420298	0.138914
NOG	243.799	262.057	227.24	274.66	305.568	350.182	0.0131718	0.297544
NOTCH2	6888.64	6610.52	7002.66	8090.89	7635.88	8276.9	2.48e-08	0.22116
NR1D2	2141.42	2175.55	2230.61	2478.98	2633.35	2349.3	0.00046441	0.185288
NRP1	2815.82	2587.22	2610.22	3029.31	3033.32	3084.55	8.56e-05	0.186505
NUDCD3	1244.32	1257.88	1244.16	1704.3	1845.83	1866.29	5.67e-21	0.523082
NUP155	2016.88	2048.81	2154.87	2504.13	2581.18	2629.72	3.05e-10	0.302726
OSBPL6	545.645	564.138	551.123	643.891	640.119	678.896	0.00629046	0.222337
OSMR	2697.62	2739.69	2805.24	4193.34	4277.12	4284.02	4.63e-56	0.625474
OSTM1	3100.78	3038.91	3143.06	4401.6	4180.23	4530.89	3.1e-31	0.491696
OXR1	1603.16	1521.84	1486.2	1730.46	1776.27	1730.78	0.00131386	0.179317
P4HA2	2631.13	2697.76	2546.66	2887.45	2972.04	2911.47	0.00105365	0.152323
PADI1	13.7203	11.4352	15.6718	31.1885	34.7801	32.2006	0.00363518	1.0015
PAFAH1B2	2010.55	2008.79	1960.71	2191.24	2223.44	2227.21	0.00306549	0.147244
PAM	6805.26	6770.61	6789.35	8944.05	9049.44	9226.82	4.64e-39	0.415376
PANK3	4402.1	4160.52	4287.1	5515.33	5382.63	5683.41	1.22e-20	0.362703
PANX1	1002.64	1047.28	972.519	1290.8	1439.23	1416.83	2.44e-12	0.445882
PDGFC	927.702	857.642	901.996	1107.69	1165.96	1137.75	2.42e-07	0.33408
PDP1	3863.84	3941.34	3924.03	4512.27	4392.23	4235.72	8.62e-05	0.161585
PDP2	1709.76	1701.94	1709.09	2028.26	1928.64	1898.49	0.000345789	0.188359
PFKFB3	1332.98	1326.49	1337.32	1563.45	1695.11	1698.58	9.4e-08	0.301666
PIGK	1049.07	1044.42	982.967	1257.6	1286.86	1231.67	3.06e-06	0.288283
PIK3C2A	3404.74	3196.15	3430.37	3701.37	3567.44	3669.53	0.00929162	0.12083
PJA1	1227.44	1164.49	1124.88	1292.81	1401.14	1284	0.008224	0.173361
PLAU	3963.05	4107.15	4113.84	6188.4	6135.37	6163.73	1.51e-63	0.597857
PLCE1	801.053	713.749	778.364	852.149	807.395	948.576	0.0424374	0.167309
POLR2B	3628.49	3535.39	3598.41	4250.69	3945.05	3994.22	5.41e-05	0.17587
PPIL4	1403.69	1296.95	1401.75	1752.59	1726.58	1781.77	2.24e-10	0.349777
PPP1CB	3755.13	3563.03	3809.11	4134.99	4282.92	4254.51	1.5e-05	0.183659
PPP4R2	2735.61	2584.36	2792.18	3098.73	3001.02	2926.23	0.00209509	0.150414
PRICKLE2	147.757	120.07	142.787	184.113	167.276	182.47	0.0303365	0.312125
PRKAR2A	1744.59	1712.43	1595.04	1957.83	1830.09	2023.27	0.000974937	0.192829
PRNP	4888.64	5012.44	4902.65	6072.7	6069.12	5965.16	2.05e-16	0.28771
PSMD2	13460.6	14026.3	13583.9	16508.8	16711.8	16967	4.38e-21	0.286375
PTGFRN	728.23	741.384	793.165	1257.6	1233.04	1363.16	1.57e-29	0.753742
PTPRF	7129.27	7795.97	7431.02	11653.4	11400.4	11843.1	1.07e-67	0.638538
PTPRG	2524.53	2260.36	2388.2	2849.22	2816.36	2896.71	4.16e-07	0.249205
PTX3	154.089	163.905	181.096	609.684	544.06	615.837	7.91e-62	1.80595
PWWP2A	1088.12	1091.11	1097.02	1296.84	1233.86	1278.63	0.000684066	0.207743
PXDN	6740.88	6881.15	6826.79	7711.6	7909.16	7865	3.23e-09	0.197134
RAB11FIP5	1010.02	1037.75	999.51	1521.19	1551.85	1647.6	1.78e-26	0.621245
RAI14	1737.2	1796.28	1682.1	2258.65	2221.78	2266.12	1.23e-13	0.364487
RASAL2	1065.96	969.136	1053.49	1086.57	1160.99	1188.74	0.0414862	0.14444
RASSF3	1871.23	1924.93	1851.01	2374.35	2384.09	2089.01	1.09e-06	0.273536
RBL1	2373.61	2271.8	2288.95	3188.27	3201.42	3256.29	5.77e-28	0.471203
RFC1	3284.42	3268.57	3363.33	3725.51	3494.57	3572.93	0.00912594	0.118576
RIF1	1600	1477.05	1615.93	1685.18	1684.35	1764.32	0.0441327	0.12203
RLIM	2627.96	2371.86	2600.64	2833.12	2831.26	2800.11	0.00314836	0.151131
RNASE7	2.11081	0	1.74131	8.04864	8.28097	9.39184	0.0169297	1.72462
RNF144A	96.042	97.1995	90.5479	99.6019	145.745	144.903	0.0340431	0.359445
ROCK1	2605.8	2449.05	2506.61	2903.55	2708.71	2763.89	0.00405951	0.143562
ROR1	566.753	632.75	591.173	807.882	747.772	821.115	6.65e-07	0.387722
RPS6KA3	4868.59	4636.99	4805.13	5268.84	5291.54	5455.32	4.68e-05	0.158764
RRAGD	195.25	148.658	159.329	263.593	263.335	277.73	1.39e-06	0.637606
RUNX1	1364.64	1393.19	1500.14	1533.27	1579.18	1557.7	0.0415085	0.126622
SAMD4A	1745.64	1700.99	1780.49	2486.02	2290.52	2259.41	4.54e-16	0.421986
SAMD8	1838.52	1779.13	1826.63	2029.26	2030.49	2032.66	0.00206691	0.157417
SCARB2	7235.86	7176.56	7305.65	7558.68	7967.12	7952.21	0.00313018	0.110357
SCRN1	4429.54	4303.46	4310.6	5919.77	6077.4	6187.88	3.38e-39	0.475846
SDC1	1577.83	1704.8	1594.17	2397.49	2154.71	2090.36	5.14e-14	0.437772
SEL1L3	384.168	424.057	386.57	544.289	461.25	539.36	0.000462668	0.339364
SERTAD4	588.917	482.186	485.824	649.927	682.352	661.454	0.00013452	0.33923
SETD7	1549.34	1498.97	1521.9	2892.48	2904.14	3044.3	5.33e-90	0.946822
SF3A3	3264.37	3335.28	3168.31	3788.9	3712.36	3768.81	1.17e-06	0.202339
SH3D19	1335.09	1245.49	1361.7	1772.71	1764.67	1789.82	9.35e-15	0.42554
SIPA1L1	2339.84	2281.33	2393.42	3192.29	3299.97	3377.04	3.04e-28	0.486323
SLC15A2	101.319	83.8584	110.573	145.882	159.823	174.42	0.000159411	0.624021
SLC20A1	2765.16	2725.4	2786.09	3145.01	3011.79	3099.31	0.000448093	0.156755
SLC25A24	1559.89	1490.39	1516.68	1721.4	1628.87	1695.9	0.0168798	0.137717
SLC9A6	1318.2	1164.49	1313.82	1473.91	1478.15	1510.75	0.000363664	0.223323
SLIT2	487.598	470.75	494.531	664.013	694.773	788.915	1.84e-10	0.540138
SMARCA5	3041.68	2990.31	2940.19	3504.18	3462.27	3343.5	3.89e-06	0.197967
SMC6	1165.17	1083.49	1161.45	1316.96	1199.08	1279.97	0.0320578	0.145091
SNAPC1	954.087	994.865	1056.1	1841.13	1851.63	1651.62	4.28e-40	0.824596
SNX29	287.07	315.422	322.142	364.201	382.581	391.774	0.010251	0.267819
SP4	175.197	174.387	195.897	288.745	312.193	324.689	2.74e-09	0.725752
SPAG9	6847.47	6588.6	6760.62	7194.48	7477.72	7450.42	0.000419812	0.129357
SPRED1	464.379	503.15	466.67	638.861	636.807	684.263	2.28e-07	0.428644
SPRED2	570.975	629.891	568.536	866.235	751.912	865.391	9.3e-09	0.467331
SPRY2	339.841	342.104	397.888	426.578	467.047	448.125	0.00467069	0.284686
SRPX2	451.714	465.986	452.74	638.861	662.478	708.413	1.17e-10	0.531771
SSH1	1450.13	1488.49	1452.25	2058.44	1968.39	2105.11	5.16e-20	0.472544
STARD13	324.01	359.257	377.863	465.815	492.718	511.185	4.84e-06	0.440014
STK39	423.218	465.986	474.506	541.271	507.624	555.46	0.0235177	0.209251
STOM	1313.98	1280.75	1324.26	1657.01	1652.88	1732.12	7.8e-11	0.353569
STX12	783.111	649.902	664.308	1219.37	1241.32	1292.05	3.08e-30	0.830398
SUN2	2237.46	2358.52	2343.8	2541.36	2568.76	2551.9	0.00432529	0.138423
SUSD5	225.857	246.81	211.569	302.83	288.178	273.705	0.010555	0.302294
SYT16	10.5541	1.90587	4.35326	27.1642	31.4677	25.4921	3.75e-05	2.11165
SYTL2	166.754	153.423	162.812	250.514	240.148	287.122	1.17e-06	0.638905
TAB2	4431.65	4381.6	4716.33	6578.76	6410.3	6610.52	5.82e-43	0.530122
TAX1BP1	2516.09	2545.29	2727.76	3199.33	3033.32	3144.93	3.87e-08	0.260269
TBC1D16	2262.79	2360.42	2293.3	2521.24	2615.96	2647.16	0.000575881	0.165203
TBC1D5	2891.81	2728.26	2858.35	3426.71	3483.8	3493.77	9.37e-12	0.29047
TBC1D8B	484.431	420.245	504.979	576.484	650.884	621.203	5.24e-05	0.3688
TBC1D9	1324.53	1272.17	1321.65	1404.49	1409.42	1559.05	0.0210432	0.14747
TBCCD1	681.792	694.69	652.99	855.168	859.565	778.181	0.000133095	0.286397
TBL1XR1	2728.22	2725.4	2717.31	3231.53	3039.12	3004.05	0.000102267	0.179076
TEX2	1576.78	1506.59	1495.78	1717.38	1739	1780.43	0.000632988	0.187022
TGFBI	12103.4	12160.4	12284.9	19172.9	20435.8	20358.8	5.05e-107	0.7119
TIAM1	574.141	559.373	545.899	798.827	645.916	641.329	0.00130735	0.292724
TMEM167B	916.092	859.548	863.688	1163.03	1087.29	1082.75	7.55e-07	0.326466
TMEM192	806.33	868.125	849.757	1146.93	1112.96	1017	9.48e-08	0.366329
TMEM200A	79.1555	80.9996	81.8414	164.997	181.353	161.003	1.1e-09	1.02363
TMEM43	2545.64	2534.81	2592.8	2773.76	2860.25	2859.15	0.00194037	0.142426
TRIM2	795.776	674.679	714.806	850.137	803.254	897.592	0.011	0.206283
TRIM56	1928.23	2135.53	2011.21	2362.28	2406.45	2362.72	1.09e-05	0.224957
TRIO	3820.57	3691.67	3811.72	3888.5	3983.98	4306.83	0.0429962	0.100177
TRPM8	2.11081	6.67055	5.22392	17.1034	14.9057	9.39184	0.0375065	0.455553
TSC22D2	928.757	1009.16	951.624	1691.22	1605.68	1716.02	2.26e-40	0.785145
TTC3	4986.79	4754.2	4860.86	5115.92	5277.46	5341.28	0.0102492	0.105447
TTC9	366.226	412.621	369.157	569.441	587.949	567.536	1.97e-10	0.568533
TULP4	634.299	553.656	644.283	775.687	708.851	740.614	0.00161131	0.261377
TWSG1	3609.49	3417.23	3552.26	3845.24	3960.79	4073.38	0.00017906	0.162854
UBN1	2636.4	2708.24	2745.17	3312.01	3237.86	3450.83	1.18e-11	0.298316
UBR3	793.665	688.973	689.557	889.374	843.831	1003.59	0.000141044	0.311684
ULBP2	902.372	914.819	878.489	1085.56	1042.57	1003.59	0.00204771	0.207503
UTRN	4997.35	4394.94	4783.37	5110.88	4901.51	5311.76	0.0423842	0.107873
VANGL1	970.974	964.371	970.778	1107.69	1204.05	1159.22	0.000123628	0.247068
VKORC1L1	1431.13	1385.57	1504.49	1765.67	1731.55	1685.17	4.82e-06	0.254713
VOPP1	1375.19	1400.82	1419.16	2056.43	1912.9	1980.34	4.46e-21	0.495513
VPS8	1367.81	1250.25	1315.56	1549.36	1495.54	1552.34	0.000233022	0.216312
WDR54	1226.38	1304.57	1163.19	1386.38	1392.86	1530.87	0.00130472	0.210033
WWC1	1900.79	2153.64	2071.28	3449.85	3405.14	3595.73	1.04e-53	0.763211
XPR1	919.259	896.713	910.703	1090.59	1103.03	1135.07	1.47e-05	0.276049
YIPF5	3297.09	3419.13	3195.3	3737.59	3723.12	3732.59	6.43e-05	0.17197
ZKSCAN5	488.653	506.009	521.521	629.806	637.635	606.445	0.000469813	0.288598
ZNF12	579.418	503.15	529.357	745.505	722.929	712.438	1.6e-07	0.421172
ZNF354C	455.935	407.857	407.466	593.587	619.417	641.329	1.39e-09	0.525764
ZNF41	420.052	425.009	347.391	510.082	564.762	527.285	3.25e-05	0.405003
ZNF426	202.638	189.634	176.743	319.933	337.864	300.539	1.3e-09	0.728696
ZNF430	287.07	242.999	262.937	302.83	361.05	368.965	0.00292715	0.343191
ZNF678	120.316	92.4348	121.891	159.967	168.932	159.661	0.00240917	0.476653
ZNF791	733.507	682.302	620.776	830.016	802.426	762.081	0.00604336	0.222772
ZNF829	234.3	273.493	289.927	341.061	327.926	317.981	0.0180684	0.269864
ZNF844	350.395	311.61	338.684	408.468	428.126	410.558	0.00332897	0.293151
ZW10	445.381	406.904	429.232	781.724	819.816	766.106	9.23e-28	0.876628
